# Supplementary material for: Sequencing, De Novo Assembly and Annotation of the Colorado Potato Beetle, Leptinotarsa decemlineata, Transcriptome
Source: PLoS One. 2014 Jan 23;9(1):e86012. doi: 10.1371/journal.pone.0086012 (PMC3900453; doi:10.1371/journal.pone.0086012)
Supplement: Table S1 — List of contigs with nucleotide frequencies, length and percentage of GC content from transcriptomic sequences of L. decemlineata . Contigs are named with suffix as per annotations provided by MIRA 3.2 assembler [39] as follow: c – “normal” contig; rep - these are contigs containing only repetitive areas; and s – singletons (contigs made up of a single read). (XLS) [file pone.0086012.s002.xls]

## Sheet: Sheet1
Contig Id	#A	#C	#G	#T	Length	%GC
Ld_c1	665	594	537	585	2381	47.501
Ld_c2	1007	616	548	1025	3220	36.1491
Ld_c3	681	771	654	764	2898	49.1718
Ld_c4	1074	519	591	1214	3418	32.4751
Ld_c5	1127	824	559	1782	4313	32.0658
Ld_c6	1278	607	769	911	3565	38.5975
Ld_c7	589	313	345	496	1757	37.4502
Ld_c8	700	348	476	582	2132	38.6492
Ld_c9	808	451	549	679	2495	40.0802
Ld_c10	875	702	675	950	3209	42.9106
Ld_c11	765	585	398	965	2713	36.233
Ld_c12	636	664	528	819	2673	44.5941
Ld_c13	910	751	725	1295	3697	39.9243
Ld_c14	1155	477	566	1135	3349	31.1436
Ld_c15	695	462	444	742	2349	38.5696
Ld_c16	832	329	438	516	2138	35.8746
Ld_c17	926	448	578	702	2672	38.3982
Ld_c18	962	516	698	895	3079	39.4284
Ld_c19	729	253	375	440	1810	34.6961
Ld_c20	1021	511	551	1038	3139	33.8324
Ld_c21	511	370	287	506	1693	38.8069
Ld_c22	607	430	389	670	2111	38.7968
Ld_c23	676	422	440	677	2226	38.7242
Ld_c24	759	393	294	952	2406	28.5536
Ld_c25	1141	648	725	1289	3804	36.0936
Ld_c26	715	580	510	744	2564	42.5117
Ld_c27	864	372	415	744	2431	32.3735
Ld_c28	789	476	436	738	2457	37.1184
Ld_c29	948	566	647	977	3148	38.5324
Ld_c30	873	501	604	637	2626	42.0792
Ld_c31	576	375	292	512	1770	37.6836
Ld_c32	705	570	458	874	2615	39.3117
Ld_c33	812	622	435	810	2679	39.455
Ld_c34	665	302	378	712	2087	32.5827
Ld_c35	766	393	520	732	2443	37.3721
Ld_c36	965	532	604	834	2943	38.6001
Ld_c37	747	500	497	809	2566	38.8542
Ld_c38	1111	514	579	960	3172	34.4578
Ld_c39	688	368	416	590	2062	38.0213
Ld_c40	555	234	272	384	1480	34.1892
Ld_c41	595	457	463	677	2214	41.5537
Ld_c42	725	397	442	675	2247	37.3387
Ld_c43	454	194	170	358	1207	30.1574
Ld_c44	887	651	515	942	2999	38.8796
Ld_c45	1323	811	700	1371	4221	35.7972
Ld_c46	942	447	549	889	2865	34.7644
Ld_c47	1060	558	559	1000	3206	34.8409
Ld_c48	371	272	206	508	1369	34.916
Ld_c49	664	473	366	1038	2561	32.7606
Ld_c50	1009	718	640	1139	3519	38.5905
Ld_c51	845	319	428	902	2508	29.7847
Ld_c52	1014	689	746	1098	3563	40.275
Ld_c53	573	574	461	795	2411	42.9282
Ld_c54	1200	610	721	1135	3674	36.2275
Ld_c55	924	505	589	848	2866	38.1717
Ld_c56	539	317	385	452	1707	41.1248
Ld_c57	570	235	230	539	1598	29.0989
Ld_c58	311	270	187	405	1181	38.696
Ld_c59	905	565	518	1037	3043	35.5899
Ld_c60	837	495	414	878	2648	34.3278
Ld_c61	1483	735	917	1333	4501	36.703
Ld_c62	686	474	512	821	2525	39.0495
Ld_c63	621	284	356	451	1716	37.296
Ld_c64	965	524	667	686	2869	41.5127
Ld_c65	442	285	227	516	1498	34.1789
Ld_c66	788	635	609	1000	3049	40.8003
Ld_c67	889	450	473	867	2687	34.3506
Ld_c68	906	598	539	867	2914	39.0185
Ld_c69	356	490	325	454	1652	49.3341
Ld_c70	609	275	329	463	1684	35.867
Ld_c71	693	364	433	683	2197	36.2767
Ld_c72	150	89	90	131	481	37.2141
Ld_c73	1173	804	746	956	3691	41.994
Ld_c74	652	627	557	856	2708	43.7223
Ld_c75	756	761	536	1237	3304	39.2554
Ld_c76	452	346	308	478	1608	40.6716
Ld_c77	1070	626	719	902	3325	40.4511
Ld_c78	622	288	345	546	1812	34.9338
Ld_c79	660	463	505	663	2298	42.1236
Ld_c80	951	768	699	1211	3649	40.2028
Ld_c81	517	221	169	438	1347	28.9532
Ld_c82	402	287	215	439	1364	36.8035
Ld_c83	521	385	281	594	1789	37.2275
Ld_c84	602	259	219	521	1611	29.671
Ld_c85	415	188	214	324	1160	34.6552
Ld_c86	786	598	608	718	2714	44.4363
Ld_c87	455	343	282	589	1713	36.4857
Ld_c88	487	204	172	377	1248	30.1282
Ld_c89	485	207	288	458	1440	34.375
Ld_c90	441	163	248	370	1232	33.3604
Ld_c91	680	650	580	854	2766	44.4685
Ld_c92	778	559	448	833	2626	38.3473
Ld_c93	998	477	599	953	3039	35.4064
Ld_c94	449	307	343	354	1459	44.5511
Ld_c95	329	216	166	331	1042	36.6603
Ld_c96	756	616	504	1099	2977	37.6218
Ld_c97	457	357	259	582	1676	36.7542
Ld_c98	622	300	292	604	1826	32.4206
Ld_c99	616	480	444	577	2135	43.2787
Ld_c100	788	740	724	1192	3465	42.2511
Ld_c101	690	480	446	863	2509	36.9071
Ld_c102	641	413	363	638	2063	37.6151
Ld_c103	1122	701	695	1149	3672	38.0174
Ld_c104	598	291	330	453	1696	36.6156
Ld_c105	829	503	466	866	2679	36.1702
Ld_c106	712	607	478	1271	3091	35.1019
Ld_c107	362	378	451	412	1631	50.8277
Ld_c108	548	400	321	629	1911	37.7289
Ld_c109	886	647	554	1030	3125	38.432
Ld_c110	408	605	428	506	1955	52.8389
Ld_c111	831	570	623	732	2770	43.0686
Ld_c112	508	286	294	530	1636	35.4523
Ld_c113	818	506	496	875	2717	36.8789
Ld_c114	463	175	234	540	1420	28.8028
Ld_c115	655	493	380	678	2209	39.5201
Ld_c116	338	271	175	467	1287	34.6542
Ld_c117	672	255	360	665	1983	31.0136
Ld_c118	469	397	291	690	1847	37.2496
Ld_c119	601	663	429	933	2642	41.3323
Ld_c120	852	519	455	1017	2857	34.0917
Ld_c121	325	153	241	259	978	40.2863
Ld_c122	571	389	385	813	2175	35.5862
Ld_c123	692	462	435	649	2238	40.0804
Ld_c124	820	566	625	709	2730	43.6264
Ld_c125	558	433	375	582	1960	41.2245
Ld_c126	498	279	310	559	1654	35.6106
Ld_c127	476	220	268	385	1364	35.7771
Ld_c128	751	460	418	640	2278	38.5426
Ld_c129	542	382	343	582	1858	39.0205
Ld_c130	819	354	488	779	2459	34.2416
Ld_c131	729	454	388	792	2393	35.186
Ld_c132	500	276	293	498	1581	35.9899
Ld_c133	392	245	245	321	1203	40.7315
Ld_c134	535	300	286	571	1701	34.4503
Ld_c135	517	348	419	613	1914	40.0731
Ld_c136	518	409	334	692	1959	37.9275
Ld_c137	656	762	708	1224	3358	43.7761
Ld_c138	566	208	243	577	1602	28.1523
Ld_c139	686	319	379	686	2075	33.6386
Ld_c140	827	439	455	741	2480	36.0484
Ld_c141	609	452	417	621	2117	41.0487
Ld_c142	887	541	641	826	2921	40.4656
Ld_c143	381	409	315	304	1432	50.5587
Ld_c144	820	544	427	888	2692	36.0698
Ld_c145	639	626	476	1043	2792	39.4699
Ld_c146	712	299	405	578	2008	35.0598
Ld_c147	790	384	524	691	2404	37.7704
Ld_c148	904	479	519	744	2646	37.7173
Ld_c149	1239	603	714	1056	3627	36.311
Ld_c150	818	709	636	1339	3511	38.3082
Ld_c151	895	569	529	778	2784	39.4397
Ld_c152	952	405	520	957	2847	32.4903
Ld_c153	493	366	331	620	1830	38.0874
Ld_c154	511	446	332	668	1968	39.5325
Ld_c155	870	610	707	854	3059	43.0533
Ld_c156	814	403	485	687	2409	36.8618
Ld_c157	397	226	193	434	1286	32.5816
Ld_c158	461	349	243	571	1636	36.1858
Ld_c159	490	445	504	453	1918	49.4786
Ld_c160	588	326	286	530	1756	34.8519
Ld_c161	212	173	142	248	812	38.7931
Ld_c162	670	352	422	449	1911	40.5024
Ld_c163	790	528	532	904	2754	38.4895
Ld_c164	645	599	449	841	2557	40.9855
Ld_c165	381	163	141	297	1002	30.3393
Ld_c166	581	358	293	616	1863	34.9436
Ld_c167	1040	527	574	864	3038	36.2409
Ld_c168	665	376	344	767	2166	33.241
Ld_c169	900	598	534	991	3036	37.2859
Ld_c170	1055	564	645	1123	3431	35.2375
Ld_c171	369	225	270	477	1355	36.5314
Ld_c172	1102	750	785	1008	3645	42.1125
Ld_c173	911	490	582	805	2806	38.2038
Ld_c174	538	273	331	443	1609	37.5388
Ld_c175	622	307	405	499	1847	38.549
Ld_c176	775	387	497	741	2419	36.544
Ld_c177	689	487	449	708	2341	39.9829
Ld_c178	634	398	370	559	1961	39.1637
Ld_c179	840	419	381	799	2472	32.3625
Ld_c180	225	175	119	334	864	34.0278
Ld_c181	467	334	293	531	1648	38.0461
Ld_c182	700	396	422	607	2137	38.278
Ld_c183	1744	795	878	1442	4868	34.3673
Ld_c184	942	434	377	865	2627	30.8717
Ld_c185	646	398	337	573	1954	37.6151
Ld_c186	770	358	410	708	2254	34.0728
Ld_c187	884	439	407	889	2631	32.1551
Ld_c188	431	268	300	422	1437	39.5268
Ld_c189	279	175	204	244	906	41.8322
Ld_c190	532	348	312	577	1777	37.1412
Ld_c191	418	210	260	335	1233	38.1184
Ld_c192	722	356	405	584	2083	36.5338
Ld_c193	710	493	421	723	2359	38.7452
Ld_c194	403	316	392	232	1358	52.1355
Ld_c195	627	470	368	1065	2553	32.8241
Ld_c196	1092	598	690	1027	3429	37.562
Ld_c197	689	394	456	592	2145	39.627
Ld_c198	735	354	463	706	2266	36.0547
Ld_c199	912	393	506	907	2726	32.9787
Ld_c200	851	509	444	824	2661	35.8136
Ld_c201	1139	513	609	928	3197	35.0954
Ld_c202	326	197	266	273	1076	43.0297
Ld_c203	360	250	217	421	1268	36.8297
Ld_c204	508	258	275	541	1597	33.3751
Ld_c205	505	473	441	651	2070	44.1546
Ld_c206	402	265	213	515	1429	33.45
Ld_c207	471	305	319	416	1532	40.7311
Ld_c208	541	451	349	612	1954	40.9417
Ld_c209	409	243	257	353	1277	39.1543
Ld_c210	429	286	220	483	1432	35.3352
Ld_c211	841	632	679	726	2906	45.1136
Ld_c212	549	341	359	617	1898	36.8809
Ld_c213	379	212	241	308	1140	39.7368
Ld_c214	1047	664	637	908	3277	39.7009
Ld_c215	496	231	274	523	1524	33.1365
Ld_c216	778	442	506	806	2548	37.2057
Ld_c217	618	429	385	634	2066	39.3998
Ld_c218	911	437	583	729	2685	37.9888
Ld_c219	376	159	178	377	1113	30.2785
Ld_c220	559	284	342	572	1765	35.4674
Ld_c221	280	289	213	354	1157	43.3881
Ld_c222	817	421	458	820	2537	34.6472
Ld_c223	676	632	505	1068	2908	39.099
Ld_c224	624	239	282	515	1660	31.3855
Ld_c225	837	525	441	910	2721	35.5017
Ld_c226	1058	572	501	1008	3154	34.0203
Ld_c227	1244	901	835	1159	4150	41.8313
Ld_c228	442	275	310	434	1481	39.5003
Ld_c229	1170	579	537	1153	3454	32.3104
Ld_c230	489	326	259	551	1635	35.7798
Ld_c231	778	408	354	683	2238	34.0483
Ld_c232	982	470	539	1094	3087	32.6855
Ld_c233	481	365	510	435	1810	48.3425
Ld_c234	593	323	443	521	1880	40.7447
Ld_c235	528	457	413	552	1967	44.2298
Ld_c236	503	351	285	686	1852	34.3413
Ld_c237	1068	709	683	1318	3778	36.8449
Ld_c238	706	364	407	766	2256	34.1755
Ld_c239	350	225	213	412	1222	35.8429
Ld_c240	1496	976	986	1948	5410	36.2662
Ld_c241	980	561	525	971	3057	35.525
Ld_c242	539	475	376	659	2064	41.2306
Ld_c243	605	223	396	211	1443	42.8967
Ld_c244	451	360	269	507	1589	39.5846
Ld_c245	673	518	434	901	2533	37.5839
Ld_c246	514	483	366	682	2066	41.0939
Ld_c247	402	350	310	477	1563	42.2265
Ld_c248	698	519	445	845	2524	38.1933
Ld_c249	952	453	588	569	2596	40.1002
Ld_c250	903	416	396	848	2563	31.6816
Ld_c251	899	566	647	971	3099	39.1417
Ld_c252	860	505	704	771	2840	42.5704
Ld_c253	585	667	677	718	2677	50.2055
Ld_c254	422	331	273	469	1510	40
Ld_c255	726	463	406	739	2361	36.8064
Ld_c256	269	146	137	265	832	34.0144
Ld_c257	528	278	292	447	1565	36.4217
Ld_c258	676	364	410	672	2143	36.1176
Ld_c259	382	292	259	507	1457	37.8174
Ld_c260	584	521	381	830	2324	38.8124
Ld_c261	1087	446	598	818	2958	35.2941
Ld_c262	508	470	398	594	1993	43.5524
Ld_c263	641	443	448	662	2220	40.1351
Ld_c264	565	422	397	843	2240	36.5625
Ld_c265	447	250	285	546	1548	34.5607
Ld_c266	809	622	685	917	3049	42.8665
Ld_c267	774	394	562	686	2427	39.3902
Ld_c268	658	379	328	592	1957	36.1267
Ld_c269	565	310	326	587	1812	35.0993
Ld_c270	652	334	410	589	2005	37.1072
Ld_c271	554	274	343	488	1671	36.924
Ld_c272	558	395	259	600	1824	35.8553
Ld_c273	829	616	572	1051	3090	38.4466
Ld_c274	273	232	181	324	1010	40.8911
Ld_c275	539	343	316	530	1742	37.8301
Ld_c276	1251	632	733	1144	3777	36.1398
Ld_c277	532	233	285	400	1470	35.2381
Ld_c278	829	941	978	1356	4130	46.4649
Ld_c279	1468	675	751	1288	4189	34.0415
Ld_c280	694	369	343	695	2107	33.7921
Ld_c281	602	442	343	740	2143	36.6309
Ld_c282	606	240	301	471	1642	32.9476
Ld_c283	316	250	225	387	1200	39.5833
Ld_c284	865	382	477	577	2305	37.2668
Ld_c285	856	670	548	855	2959	41.1626
Ld_c286	335	190	147	384	1068	31.5543
Ld_c287	503	455	477	920	2355	39.5754
Ld_c288	891	464	534	931	2820	35.3901
Ld_c289	652	488	436	735	2313	39.9481
Ld_c290	637	483	551	458	2156	47.9592
Ld_c291	344	221	198	432	1219	34.3724
Ld_c292	625	439	362	682	2126	37.6764
Ld_c293	629	423	306	684	2042	35.7003
Ld_c294	304	173	223	399	1109	35.7078
Ld_c295	362	145	121	314	971	27.3944
Ld_c296	678	343	331	768	2139	31.5101
Ld_c297	446	445	347	514	1760	45
Ld_c298	767	450	539	744	2549	38.7995
Ld_c299	253	156	177	300	894	37.2483
Ld_c300	283	126	169	279	857	34.4224
Ld_c301	806	382	444	738	2379	34.7205
Ld_c302	660	417	366	787	2255	34.7228
Ld_c303	776	672	606	597	2666	47.937
Ld_c304	834	577	463	949	2831	36.7361
Ld_c305	435	326	242	471	1474	38.5346
Ld_c306	528	313	284	439	1573	37.953
Ld_c307	748	566	427	973	2732	36.347
Ld_c308	1182	651	792	1074	3712	38.8739
Ld_c309	1310	730	609	1243	3918	34.1756
Ld_c310	519	356	339	666	1914	36.3114
Ld_c311	537	203	254	556	1574	29.0343
Ld_c312	737	440	440	946	2571	34.2279
Ld_c313	402	389	531	576	1915	48.0418
Ld_c314	510	216	253	519	1517	30.9163
Ld_c315	356	154	153	271	945	32.4868
Ld_c316	252	179	138	274	851	37.2503
Ld_c317	931	577	516	881	2913	37.5215
Ld_c318	879	482	592	878	2848	37.7107
Ld_c319	327	170	125	363	993	29.708
Ld_c320	411	498	430	551	1898	48.8936
Ld_c321	646	378	435	629	2107	38.5857
Ld_c322	511	209	275	464	1486	32.5707
Ld_c323	999	508	515	733	2766	36.9848
Ld_c324	274	270	201	356	1113	42.3181
Ld_c325	548	507	486	537	2094	47.4212
Ld_c326	477	420	336	712	1979	38.2011
Ld_c327	643	272	386	498	1807	36.4139
Ld_c328	1086	631	575	1013	3316	36.3691
Ld_c329	755	417	380	826	2381	33.4733
Ld_c330	1478	673	677	924	3767	35.8375
Ld_c331	637	380	420	653	2098	38.1316
Ld_c332	366	240	263	268	1156	43.5121
Ld_c333	912	480	595	856	2851	37.7061
Ld_c334	599	458	335	653	2053	38.6264
Ld_c335	505	255	259	439	1482	34.6829
Ld_c336	596	404	298	686	2002	35.0649
Ld_c337	1287	607	579	1148	3635	32.6272
Ld_c338	479	322	290	551	1650	37.0909
Ld_c339	630	550	422	999	2609	37.2557
Ld_c340	623	380	366	716	2091	35.6767
Ld_c341	878	433	384	868	2584	31.6176
Ld_c342	879	473	554	681	2594	39.5914
Ld_c343	562	374	433	556	1941	41.5765
Ld_c344	731	541	382	859	2527	36.5255
Ld_c345	463	285	300	508	1571	37.2374
Ld_c346	794	412	504	708	2426	37.7576
Ld_c347	1147	781	584	1162	3682	37.0722
Ld_c348	537	296	295	514	1660	35.6024
Ld_c349	420	301	228	522	1471	35.9619
Ld_c350	341	237	214	383	1201	37.552
Ld_c351	513	319	279	668	1811	33.0204
Ld_c352	464	311	239	502	1516	36.2797
Ld_c353	663	412	362	863	2308	33.5355
Ld_c354	901	495	471	833	2724	35.4626
Ld_c355	886	557	614	768	2833	41.3343
Ld_c356	407	194	172	383	1161	31.5245
Ld_c357	333	143	170	255	921	33.9848
Ld_c358	835	417	478	754	2492	35.9149
Ld_c359	672	413	339	682	2139	35.1566
Ld_c360	649	348	456	749	2202	36.5123
Ld_c361	547	242	250	643	1689	29.1297
Ld_c362	714	500	377	855	2462	35.6214
Ld_c363	718	335	335	684	2115	31.6785
Ld_c364	354	188	170	354	1074	33.3333
Ld_c365	703	607	508	842	2668	41.7916
Ld_c366	469	539	405	709	2138	44.1534
Ld_c367	443	375	365	353	1543	47.9585
Ld_c368	348	188	241	270	1066	40.2439
Ld_c369	544	355	266	632	1807	34.3664
Ld_c370	641	450	550	556	2219	45.0653
Ld_c371	686	516	546	610	2364	44.9239
Ld_c372	720	357	450	582	2109	38.2646
Ld_c373	757	455	400	527	2170	39.4009
Ld_c374	758	560	461	762	2556	39.9452
Ld_c375	357	272	343	266	1249	49.2394
Ld_c376	553	467	345	636	2025	40.0988
Ld_c377	689	452	388	865	2402	34.9709
Ld_c378	548	468	441	654	2111	43.0602
Ld_c379	725	293	318	621	1986	30.7654
Ld_c380	348	171	213	357	1098	34.9727
Ld_c381	894	386	539	588	2416	38.2864
Ld_c382	639	354	406	589	2002	37.962
Ld_c383	557	242	251	563	1621	30.4133
Ld_c384	544	334	392	505	1775	40.9014
Ld_c385	851	597	481	881	2818	38.2541
Ld_c386	368	354	322	530	1574	42.9479
Ld_c387	412	227	179	511	1338	30.3438
Ld_c388	746	278	381	473	1878	35.0905
Ld_c389	500	382	352	501	1758	41.752
Ld_c390	981	431	503	814	2749	33.976
Ld_c391	1323	749	792	1426	4363	35.3197
Ld_c392	526	329	213	545	1621	33.4362
Ld_c393	585	258	315	685	1865	30.7239
Ld_c394	997	503	521	929	2972	34.4549
Ld_c395	510	348	262	591	1711	35.6517
Ld_c396	1132	492	610	1136	3386	32.5458
Ld_c397	453	248	187	443	1361	31.9618
Ld_c398	531	146	239	234	1159	33.2183
Ld_c399	550	240	224	526	1550	29.9355
Ld_c400	633	299	393	585	1911	36.2114
Ld_c401	1107	681	588	907	3306	38.3848
Ld_c402	748	625	593	817	2804	43.4379
Ld_c403	1083	730	770	1460	4060	36.9458
Ld_c404	381	192	258	365	1213	37.0981
Ld_c405	442	457	337	693	1952	40.6762
Ld_c406	782	352	429	650	2239	34.8816
Ld_c407	767	592	503	905	2782	39.3602
Ld_c408	549	372	403	494	1818	42.6293
Ld_c409	605	371	408	531	1928	40.4046
Ld_c410	823	359	460	821	2487	32.9312
Ld_c411	605	395	362	696	2062	36.7119
Ld_c412	497	285	285	487	1569	36.3289
Ld_c413	1322	673	537	1266	3804	31.8086
Ld_c414	744	363	424	694	2261	34.8076
Ld_c415	362	300	189	613	1479	33.0629
Ld_c416	243	176	153	278	850	38.7059
Ld_c417	646	499	387	884	2436	36.3711
Ld_c418	426	294	224	523	1475	35.1186
Ld_c419	663	407	402	646	2118	38.1964
Ld_c420	854	501	447	868	2670	35.5056
Ld_c421	411	175	178	359	1136	31.0739
Ld_c422	360	255	252	439	1324	38.2931
Ld_c423	425	187	195	399	1254	30.4625
Ld_c424	687	230	350	470	1745	33.2378
Ld_c425	762	519	373	913	2579	34.587
Ld_c426	995	673	710	907	3305	41.8457
Ld_c427	597	335	307	623	1871	34.3132
Ld_c428	593	674	635	663	2589	50.5601
Ld_c429	447	371	283	784	1885	34.695
Ld_c430	568	394	300	780	2048	33.8867
Ld_c431	719	474	392	845	2430	35.6379
Ld_c432	1030	393	462	1207	3092	27.652
Ld_c433	361	210	147	349	1075	33.2093
Ld_c434	450	266	226	358	1317	37.3576
Ld_c435	579	233	326	693	1851	30.1999
Ld_c436	768	276	354	707	2115	29.7872
Ld_c437	249	263	169	333	1031	41.9011
Ld_c438	595	556	412	823	2386	40.57
Ld_c439	494	336	270	750	1872	32.3718
Ld_c440	715	337	419	667	2153	35.1138
Ld_c441	979	734	725	1131	3580	40.7542
Ld_c442	473	285	297	430	1485	39.1919
Ld_c443	985	496	670	901	3066	38.03
Ld_c444	836	536	516	966	2880	36.5278
Ld_c445	846	548	442	1059	2908	34.044
Ld_c446	877	560	501	1081	3027	35.0512
Ld_c447	393	273	228	416	1334	37.5562
Ld_c448	759	323	363	733	2197	31.2244
Ld_c449	589	606	477	444	2144	50.5131
Ld_c450	383	324	277	651	1635	36.7584
Ld_c451	582	416	406	695	2107	39.0128
Ld_c452	1208	538	588	1111	3527	31.9251
Ld_c453	375	264	275	442	1364	39.5161
Ld_c454	298	143	154	422	1027	28.9192
Ld_c455	474	374	287	542	1687	39.182
Ld_c456	539	327	310	592	1768	36.0294
Ld_c457	1132	620	719	988	3473	38.5546
Ld_c458	853	546	464	1045	2916	34.6365
Ld_c459	480	268	285	479	1523	36.3099
Ld_c460	871	785	734	999	3391	44.795
Ld_c461	1031	763	664	1092	3567	40.0056
Ld_c462	432	230	183	411	1264	32.6741
Ld_c463	504	355	280	650	1799	35.2974
Ld_c464	426	284	257	396	1369	39.5179
Ld_c465	501	321	286	524	1646	36.8773
Ld_c466	453	246	238	413	1351	35.8253
Ld_c467	614	426	354	686	2100	37.1429
Ld_c468	270	159	138	303	870	34.1379
Ld_c469	383	171	241	452	1278	32.2379
Ld_c470	661	269	201	597	1728	27.1991
Ld_c471	960	574	633	883	3068	39.3416
Ld_c472	180	135	99	219	641	36.5055
Ld_c473	896	621	536	937	3006	38.4897
Ld_c474	746	523	493	768	2546	39.9057
Ld_c475	629	314	397	468	1816	39.152
Ld_c476	611	464	474	525	2091	44.8589
Ld_c477	421	407	308	677	1813	39.4374
Ld_c478	389	260	245	349	1243	40.6275
Ld_c479	423	238	194	444	1317	32.8018
Ld_c480	755	334	439	678	2210	34.9774
Ld_c481	1210	823	649	1400	4095	35.9463
Ld_c482	985	619	532	1043	3179	36.2064
Ld_c483	899	352	492	579	2349	35.9302
Ld_c484	712	273	357	592	1942	32.4408
Ld_c485	350	302	236	368	1281	41.9984
Ld_c486	507	389	297	526	1727	39.7221
Ld_c487	613	417	302	621	1968	36.5346
Ld_c488	1052	686	515	1215	3483	34.4818
Ld_c489	333	153	212	262	960	38.0208
Ld_c490	436	352	312	464	1572	42.2392
Ld_c491	1211	735	714	1227	3908	37.0778
Ld_c492	568	309	399	539	1825	38.7945
Ld_c493	652	517	509	536	2230	46.009
Ld_c494	1074	585	501	894	3054	35.5599
Ld_c495	1088	554	596	1050	3312	34.7222
Ld_c496	845	446	560	650	2515	40
Ld_c497	234	158	166	280	846	38.2979
Ld_c498	296	207	267	300	1082	43.8078
Ld_c499	536	254	310	418	1527	36.9352
Ld_c500	391	182	239	341	1153	36.5134
Ld_c501	117	88	66	151	439	35.0797
Ld_c502	567	343	280	523	1724	36.1369
Ld_c503	777	574	517	886	2771	39.3721
Ld_c504	763	586	446	909	2728	37.8299
Ld_c505	1037	529	530	1100	3202	33.0731
Ld_c506	721	410	426	784	2345	35.6503
Ld_c507	327	279	241	394	1241	41.9017
Ld_c508	228	87	108	191	614	31.759
Ld_c509	758	633	665	843	2929	44.3155
Ld_c510	320	186	179	320	1023	35.6794
Ld_c511	741	365	474	583	2163	38.7887
Ld_c512	1327	644	607	1246	3837	32.6036
Ld_c513	279	238	248	464	1246	39.0048
Ld_c514	359	203	161	466	1189	30.614
Ld_c515	535	548	577	669	2348	47.9131
Ld_c516	390	289	235	586	1531	34.226
Ld_c517	944	786	635	1010	3386	41.9669
Ld_c518	532	345	273	663	1852	33.3693
Ld_c519	695	332	517	544	2088	40.6609
Ld_c520	737	418	405	771	2338	35.201
Ld_c521	342	252	207	437	1261	36.3997
Ld_c522	681	625	547	818	2687	43.6174
Ld_c523	517	304	311	674	1814	33.903
Ld_c524	952	640	527	955	3086	37.8159
Ld_c525	237	116	138	216	735	34.5578
Ld_c526	391	195	253	324	1171	38.2579
Ld_c527	602	362	481	431	1876	44.936
Ld_c528	522	397	283	738	1940	35.0515
Ld_c529	844	480	397	937	2662	32.9452
Ld_c530	766	516	526	927	2742	38.0015
Ld_c531	562	248	333	524	1667	34.853
Ld_c532	363	156	227	280	1042	36.7562
Ld_c533	254	186	135	282	864	37.1528
Ld_c534	1150	544	462	1040	3202	31.4179
Ld_c535	453	347	251	696	1759	33.9966
Ld_c536	372	236	332	398	1361	41.734
Ld_c537	568	253	247	457	1533	32.6158
Ld_c538	384	206	243	380	1219	36.8335
Ld_c539	486	367	294	604	1761	37.5355
Ld_c540	631	337	466	565	2006	40.0299
Ld_c541	889	494	521	1030	2951	34.3951
Ld_c542	297	184	188	382	1057	35.1939
Ld_c543	537	265	226	607	1655	29.6677
Ld_c544	1103	494	562	1071	3248	32.5123
Ld_c545	886	441	497	812	2636	35.5842
Ld_c546	882	472	585	812	2760	38.2971
Ld_c547	553	215	213	432	1416	30.226
Ld_c548	979	731	752	852	3328	44.5613
Ld_c549	889	600	635	1036	3160	39.0823
Ld_c550	648	319	406	619	2006	36.1416
Ld_c551	554	344	387	556	1845	39.6206
Ld_c552	710	296	400	563	1981	35.1338
Ld_c553	276	126	108	225	735	31.8367
Ld_c554	272	176	173	263	892	39.1256
Ld_c555	1278	696	713	1363	4050	34.7901
Ld_c556	480	323	299	514	1616	38.4901
Ld_c557	437	214	201	331	1196	34.699
Ld_c558	579	482	346	882	2310	35.8442
Ld_c559	1435	831	766	1033	4093	39.0178
Ld_c560	363	211	185	402	1161	34.1085
Ld_c561	828	434	569	769	2630	38.1369
Ld_c562	667	316	315	609	1907	33.0886
Ld_c563	561	326	360	495	1750	39.2
Ld_c564	498	757	537	708	2522	51.3085
Ld_c565	691	541	641	541	2438	48.4824
Ld_c566	382	240	247	344	1230	39.5935
Ld_c567	507	390	363	887	2155	34.942
Ld_c568	502	226	292	473	1501	34.5103
Ld_c569	625	565	615	554	2383	49.5174
Ld_c570	378	342	364	296	1400	50.4286
Ld_c571	1169	813	615	1308	3945	36.1977
Ld_c572	522	221	259	462	1479	32.4544
Ld_c573	617	321	243	579	1777	31.7389
Ld_c574	1266	707	841	1267	4099	37.7653
Ld_c575	798	636	598	875	2914	42.3473
Ld_c576	965	485	518	925	2924	34.3023
Ld_c577	816	587	504	969	2884	37.8294
Ld_c578	612	366	292	603	1873	35.1308
Ld_c579	1027	545	669	979	3230	37.5851
Ld_c580	858	346	325	791	2328	28.823
Ld_c581	670	446	368	675	2165	37.5982
Ld_c582	688	451	386	862	2387	35.0649
Ld_c583	456	329	356	437	1594	42.9737
Ld_c584	887	551	520	956	2938	36.4534
Ld_c585	810	450	471	643	2385	38.6164
Ld_c586	912	792	683	1031	3437	42.9153
Ld_c587	645	278	341	691	1964	31.5173
Ld_c588	533	355	264	703	1856	33.3513
Ld_c589	715	298	359	571	1958	33.5546
Ld_c590	250	94	76	177	605	28.0992
Ld_c591	530	302	256	528	1628	34.2752
Ld_c592	522	425	367	733	2047	38.6908
Ld_c593	646	379	443	538	2026	40.5726
Ld_c594	1028	608	606	1208	3496	34.7254
Ld_c595	699	494	599	758	2550	42.8627
Ld_c596	582	395	430	540	1986	41.5408
Ld_c597	575	494	469	738	2284	42.1629
Ld_c598	647	405	384	843	2286	34.5144
Ld_c599	676	619	526	755	2578	44.4143
Ld_c600	740	413	399	812	2364	34.3486
Ld_c601	363	136	134	342	994	27.163
Ld_c602	540	310	367	430	1647	41.105
Ld_c603	1177	580	631	1152	3545	34.1608
Ld_c604	432	304	273	511	1536	37.5651
Ld_c605	354	165	198	274	991	36.6297
Ld_c606	557	369	275	566	1789	35.9978
Ld_c607	928	823	548	1619	3920	34.9745
Ld_c608	982	517	614	992	3132	36.1111
Ld_c609	340	159	202	292	1010	35.7426
Ld_c610	1050	529	651	793	3023	39.0341
Ld_c611	383	287	242	495	1423	37.175
Ld_c612	670	787	676	1106	3253	44.9739
Ld_c613	856	408	464	978	2715	32.1179
Ld_c614	1182	936	795	1438	4375	39.5657
Ld_c615	646	343	284	525	1826	34.3373
Ld_c616	760	643	630	838	2879	44.2167
Ld_c617	571	303	361	556	1804	36.8071
Ld_c618	808	374	442	622	2267	35.9947
Ld_c619	989	607	472	1303	3371	32.0083
Ld_c620	719	265	234	603	1837	27.1639
Ld_c621	478	192	253	360	1299	34.2571
Ld_c622	326	211	209	391	1137	36.9393
Ld_c623	517	415	312	656	1900	38.2632
Ld_c624	319	246	211	384	1178	38.7946
Ld_c625	251	175	142	193	771	41.1154
Ld_c626	224	95	80	198	603	29.0216
Ld_c627	494	272	288	493	1558	35.9435
Ld_c628	273	259	216	429	1185	40.0844
Ld_c629	829	376	396	760	2375	32.5053
Ld_c630	1151	774	668	1252	3880	37.1649
Ld_c631	1029	626	784	926	3378	41.7407
Ld_c632	1101	752	744	850	3466	43.1621
Ld_c633	202	212	181	284	898	43.7639
Ld_c634	601	310	248	619	1801	30.9828
Ld_c635	1422	648	697	1376	4168	32.2697
Ld_c636	301	191	164	428	1093	32.4794
Ld_c637	575	222	360	287	1452	40.0826
Ld_c638	861	609	509	937	2937	38.0661
Ld_c639	673	535	461	883	2553	39.0129
Ld_c640	685	379	297	712	2081	32.4844
Ld_c641	843	609	595	876	2939	40.9663
Ld_c642	448	256	239	469	1419	34.8837
Ld_c643	563	345	300	681	1906	33.8405
Ld_c644	325	296	232	466	1330	39.6992
Ld_c645	566	231	251	485	1541	31.2784
Ld_c646	411	273	299	504	1503	38.0572
Ld_c647	783	626	600	769	2804	43.7233
Ld_c648	336	162	179	381	1072	31.8097
Ld_c649	1110	518	541	1055	3235	32.7357
Ld_c650	482	196	212	553	1454	28.0605
Ld_c651	509	436	276	570	1791	39.7543
Ld_c652	457	365	280	503	1615	39.9381
Ld_c653	920	467	558	827	2784	36.8175
Ld_c654	988	925	743	1245	3922	42.5293
Ld_c655	650	535	436	736	2376	40.867
Ld_c656	1262	617	618	1311	3817	32.3553
Ld_c657	893	524	591	858	2874	38.7961
Ld_c658	475	186	264	351	1295	34.749
Ld_c659	199	111	126	198	640	37.0312
Ld_c660	695	321	408	670	2128	34.2575
Ld_c661	2478	1364	1274	1889	7034	37.5036
Ld_c662	601	508	396	482	1989	45.45
Ld_c663	573	333	382	507	1815	39.3939
Ld_c664	508	260	370	461	1617	38.961
Ld_c665	373	335	226	601	1550	36.1935
Ld_c666	402	250	314	313	1303	43.2847
Ld_c667	779	523	591	699	2600	42.8462
Ld_c668	359	302	234	419	1316	40.7295
Ld_c669	971	465	473	1035	2961	31.6785
Ld_c670	904	484	555	790	2748	37.8093
Ld_c671	820	362	338	784	2316	30.2245
Ld_c672	462	280	270	453	1465	37.5427
Ld_c673	646	409	347	564	1974	38.2979
Ld_c674	210	79	117	162	578	33.91
Ld_c675	292	197	167	359	1028	35.4086
Ld_c676	177	79	136	148	565	38.0531
Ld_c677	604	312	395	550	1876	37.6866
Ld_c678	715	573	571	699	2563	44.6352
Ld_c679	913	611	518	1232	3293	34.2848
Ld_c680	650	247	293	726	1933	27.9359
Ld_c681	518	246	290	425	1484	36.1186
Ld_c682	272	149	172	268	877	36.6021
Ld_c683	500	229	245	574	1556	30.4627
Ld_c684	640	386	330	591	1958	36.5679
Ld_c685	826	307	400	806	2340	30.2137
Ld_c686	431	319	282	561	1606	37.4222
Ld_c687	699	547	500	840	2601	40.2537
Ld_c688	173	114	116	225	642	35.8255
Ld_c689	1307	935	901	1388	4546	40.3872
Ld_c690	923	500	594	750	2782	39.3242
Ld_c691	775	383	407	795	2380	33.1933
Ld_c692	473	195	249	395	1327	33.4589
Ld_c693	630	314	320	643	1937	32.731
Ld_c694	673	380	493	643	2189	39.8812
Ld_c695	1444	700	830	1167	4148	36.8852
Ld_c696	621	405	326	601	1974	37.0314
Ld_c697	625	323	360	532	1849	36.9389
Ld_c698	437	277	268	402	1384	39.3786
Ld_c699	578	313	243	607	1743	31.899
Ld_c700	228	90	99	231	651	29.0323
Ld_c701	564	457	379	682	2086	40.0767
Ld_c702	353	290	221	419	1312	38.9482
Ld_c703	785	533	441	832	2595	37.5337
Ld_c704	682	366	296	666	2011	32.9189
Ld_c705	1206	614	638	1116	3582	34.9525
Ld_c706	910	547	645	844	2964	40.2159
Ld_c707	432	261	240	427	1377	36.3834
Ld_c708	376	206	255	320	1180	39.0678
Ld_c709	637	255	292	656	1848	29.5996
Ld_c710	505	352	250	509	1616	37.2525
Ld_c711	315	209	169	358	1059	35.6941
Ld_c712	620	534	459	701	2333	42.5632
Ld_c713	1046	599	870	531	3046	48.2272
Ld_c714	1086	568	555	917	3130	35.8786
Ld_c715	694	299	409	621	2046	34.6041
Ld_c716	313	212	166	357	1048	36.0687
Ld_c717	456	243	239	452	1400	34.4286
Ld_c718	601	351	307	612	1896	34.7046
Ld_c719	695	430	371	623	2119	37.8008
Ld_c720	851	657	535	1273	3346	35.6246
Ld_c721	321	165	210	346	1050	35.7143
Ld_c722	262	152	108	256	786	33.0789
Ld_c723	802	410	329	823	2369	31.1946
Ld_c724	1243	688	825	1227	4010	37.7307
Ld_c725	565	256	297	461	1589	34.8018
Ld_c726	273	181	142	331	927	34.8436
Ld_c727	577	304	358	538	1785	37.0868
Ld_c728	163	73	98	170	530	32.2642
Ld_c729	867	434	554	776	2639	37.4384
Ld_c730	651	420	356	720	2157	35.9759
Ld_c731	1144	674	575	1120	3516	35.5233
Ld_c732	804	751	514	1258	3330	37.988
Ld_c733	613	348	361	780	2106	33.6657
Ld_c734	1066	463	657	935	3129	35.7942
Ld_c735	834	715	596	1140	3293	39.8117
Ld_c736	482	137	255	268	1142	34.3257
Ld_c737	821	418	463	635	2364	37.2673
Ld_c738	596	321	348	602	1879	35.604
Ld_c739	561	213	194	491	1471	27.6683
Ld_c740	406	199	226	401	1254	33.8915
Ld_c741	1636	1059	912	1779	5402	36.4865
Ld_c742	742	381	468	631	2231	38.0547
Ld_c743	858	482	530	798	2676	37.8176
Ld_c744	908	696	527	966	3097	39.4898
Ld_c745	338	168	190	302	1019	35.1325
Ld_c746	175	157	96	175	615	41.1382
Ld_c747	453	285	260	447	1455	37.457
Ld_c748	596	466	357	724	2160	38.1019
Ld_c749	1751	1041	973	1385	5165	38.9932
Ld_c750	427	265	285	368	1350	40.7407
Ld_c751	1079	719	627	1057	3497	38.4901
Ld_c752	911	432	542	789	2698	36.1008
Ld_c753	646	324	304	720	1995	31.4787
Ld_c754	422	301	300	482	1514	39.6962
Ld_c755	400	287	253	458	1406	38.4068
Ld_c756	566	283	372	529	1768	37.0475
Ld_c757	554	336	242	573	1705	33.9003
Ld_c758	248	155	169	339	919	35.2557
Ld_c759	605	537	457	792	2413	41.1935
Ld_c760	715	354	397	647	2125	35.3412
Ld_c761	689	272	269	637	1887	28.6698
Ld_c762	639	313	371	496	1827	37.4384
Ld_c763	501	427	395	615	1954	42.0676
Ld_c764	452	355	305	676	1788	36.9128
Ld_c765	674	453	352	837	2324	34.6386
Ld_c766	1111	705	546	1310	3692	33.8841
Ld_c767	1435	997	901	1315	4661	40.7209
Ld_c768	310	157	194	333	1010	34.7525
Ld_c769	801	453	589	626	2477	42.067
Ld_c770	602	422	456	576	2064	42.5388
Ld_c771	389	197	258	359	1203	37.8221
Ld_c772	1181	585	478	1087	3354	31.6935
Ld_c773	411	179	188	342	1139	32.2212
Ld_c774	733	400	374	679	2202	35.1499
Ld_c775	871	379	428	668	2347	34.3843
Ld_c776	515	366	289	627	1800	36.3889
Ld_c777	781	595	538	860	2784	40.6968
Ld_c778	383	299	267	452	1417	39.9435
Ld_c779	516	214	302	399	1450	35.5862
Ld_c780	653	621	631	967	2879	43.4873
Ld_c781	408	183	241	414	1265	33.5178
Ld_c782	419	262	279	382	1343	40.2829
Ld_c783	324	379	301	445	1471	46.2271
Ld_c784	653	264	315	622	1862	31.0956
Ld_c785	1067	764	720	1186	3764	39.4261
Ld_c786	361	257	236	405	1259	39.1581
Ld_c787	516	257	234	372	1387	35.4001
Ld_c788	204	110	169	161	644	43.323
Ld_c789	936	587	553	864	2948	38.6703
Ld_c790	777	486	533	918	2714	37.5461
Ld_c791	419	214	303	420	1368	37.7924
Ld_c792	698	405	467	553	2137	40.8049
Ld_c793	561	297	241	594	1701	31.6285
Ld_c794	409	248	243	313	1226	40.0489
Ld_c795	486	331	389	507	1736	41.4747
Ld_c796	718	795	759	967	3271	47.5084
Ld_c797	327	379	279	603	1602	41.0737
Ld_c798	576	399	367	582	1924	39.8129
Ld_c799	388	320	312	336	1367	46.2326
Ld_c800	428	315	238	460	1453	38.0592
Ld_c801	898	550	553	742	2759	39.9783
Ld_c802	578	411	406	579	2003	40.7888
Ld_c803	690	519	378	873	2468	36.3452
Ld_c804	192	131	111	205	640	37.8125
Ld_c805	692	293	322	510	1831	33.5882
Ld_c806	807	423	480	683	2408	37.5
Ld_c807	538	411	310	672	1939	37.1841
Ld_c808	932	463	623	796	2836	38.2934
Ld_c809	355	170	228	296	1054	37.7609
Ld_c810	607	359	321	620	1929	35.2514
Ld_c811	285	224	182	323	1027	39.5326
Ld_c812	705	329	354	674	2062	33.1232
Ld_c813	698	321	381	607	2044	34.3444
Ld_c814	308	230	206	388	1145	38.0786
Ld_c815	1179	689	578	1362	3818	33.1849
Ld_c816	472	215	223	552	1482	29.5547
Ld_c817	293	259	229	379	1169	41.7451
Ld_c818	332	253	212	391	1199	38.7823
Ld_c819	670	321	440	535	1974	38.5512
Ld_c820	931	411	528	645	2523	37.2176
Ld_c821	609	209	362	350	1548	36.8863
Ld_c822	705	372	405	644	2131	36.4618
Ld_c823	1099	959	779	1425	4270	40.7026
Ld_c824	1076	507	446	854	2899	32.8734
Ld_c825	533	232	184	481	1437	28.9492
Ld_c826	617	496	334	652	2127	39.0221
Ld_c827	559	356	291	484	1720	37.6163
Ld_c828	151	144	92	181	576	40.9722
Ld_c829	367	127	193	248	935	34.2246
Ld_c830	728	438	526	682	2397	40.2169
Ld_c831	387	186	232	354	1167	35.8183
Ld_c832	617	244	317	582	1768	31.7308
Ld_c833	724	335	410	680	2157	34.5387
Ld_c834	459	180	203	464	1316	29.1033
Ld_c835	512	300	352	464	1645	39.6353
Ld_c836	629	306	350	681	1981	33.1146
Ld_c837	533	334	359	484	1726	40.1506
Ld_c838	256	146	116	303	829	31.6043
Ld_c839	479	219	225	494	1426	31.136
Ld_c840	790	466	519	741	2521	39.0718
Ld_c841	118	73	75	156	434	34.1014
Ld_c842	255	97	120	168	641	33.8534
Ld_c843	221	152	152	174	707	42.9986
Ld_c844	430	233	282	358	1319	39.0447
Ld_c845	349	172	171	335	1048	32.729
Ld_c846	372	343	252	791	1777	33.4834
Ld_c847	574	396	458	576	2039	41.8833
Ld_c848	360	207	180	388	1142	33.8879
Ld_c849	951	708	518	1467	3648	33.6075
Ld_c850	563	301	413	537	1814	39.3605
Ld_c851	297	135	161	250	851	34.7826
Ld_c852	318	164	194	284	960	37.2917
Ld_c853	849	447	505	1075	2907	32.7485
Ld_c854	615	565	492	588	2260	46.7699
Ld_c855	626	404	432	948	2431	34.3891
Ld_c856	760	356	344	643	2119	33.0345
Ld_c857	488	352	344	405	1609	43.2567
Ld_c858	648	276	320	556	1808	32.9646
Ld_c859	404	174	243	378	1207	34.5485
Ld_c860	509	313	398	470	1709	41.6033
Ld_c861	601	285	391	465	1742	38.806
Ld_c862	1086	848	749	1292	3994	39.985
Ld_c863	482	244	282	427	1445	36.4014
Ld_c864	220	183	117	302	834	35.9712
Ld_c865	416	240	176	455	1295	32.1236
Ld_c866	541	517	528	548	2165	48.2679
Ld_c867	936	560	521	818	2843	38.0232
Ld_c868	783	773	673	986	3244	44.5746
Ld_c869	360	305	322	459	1488	42.1371
Ld_c870	665	298	359	512	1860	35.3226
Ld_c871	413	222	274	394	1318	37.6328
Ld_c872	165	121	107	140	551	41.3793
Ld_c873	605	333	436	398	1799	42.746
Ld_c874	369	201	170	375	1122	33.066
Ld_c875	387	281	208	447	1339	36.5198
Ld_c876	183	117	90	189	582	35.567
Ld_c877	282	185	166	285	926	37.905
Ld_c878	1260	589	705	1160	3722	34.7663
Ld_c879	704	529	458	884	2576	38.3152
Ld_c880	963	452	526	752	2693	36.3164
Ld_c881	989	583	543	700	2843	39.606
Ld_c882	519	196	200	443	1367	28.9685
Ld_c883	539	214	278	468	1500	32.8
Ld_c884	852	491	358	944	2645	32.0983
Ld_c885	355	172	153	263	958	33.9248
Ld_c886	775	347	403	646	2191	34.2309
Ld_c887	759	569	549	623	2528	44.2247
Ld_c888	473	180	199	432	1284	29.5171
Ld_c889	465	292	378	379	1525	43.9344
Ld_c890	533	401	388	724	2060	38.301
Ld_c891	169	152	124	233	688	40.1163
Ld_c892	906	544	519	854	2824	37.6416
Ld_c893	467	240	248	495	1466	33.2879
Ld_c894	608	466	397	600	2101	41.0757
Ld_c895	359	219	197	416	1199	34.6956
Ld_c896	807	433	419	947	2616	32.5688
Ld_c897	370	247	294	343	1260	42.9365
Ld_c898	610	377	318	684	2001	34.7326
Ld_c899	587	241	348	452	1637	35.9805
Ld_c900	932	474	467	754	2641	35.6304
Ld_c901	596	212	216	500	1542	27.7562
Ld_c902	742	489	398	888	2548	34.8116
Ld_c903	624	312	311	657	1925	32.3636
Ld_c904	167	146	110	218	663	38.6124
Ld_c905	306	304	257	375	1256	44.6656
Ld_c906	277	163	220	257	927	41.3161
Ld_c907	330	239	185	361	1123	37.756
Ld_c908	1362	670	748	1457	4247	33.3883
Ld_c909	773	312	346	864	2304	28.559
Ld_c910	572	341	267	554	1752	34.7032
Ld_c911	449	181	163	386	1199	28.6906
Ld_c912	342	206	239	274	1084	41.0517
Ld_c913	384	256	268	316	1248	41.9872
Ld_c914	1065	563	664	961	3268	37.5459
Ld_c915	811	448	353	725	2349	34.0996
Ld_c916	272	200	160	297	929	38.7513
Ld_c917	739	385	537	441	2111	43.676
Ld_c918	315	303	252	396	1266	43.8389
Ld_c919	1028	410	510	712	2666	34.5086
Ld_c920	522	361	303	696	1903	34.8923
Ld_c921	903	335	369	865	2472	28.479
Ld_c922	1160	645	708	1216	3742	36.1571
Ld_c923	437	294	381	247	1367	49.3782
Ld_c924	983	514	442	902	2855	33.4851
Ld_c925	795	475	479	824	2587	36.8767
Ld_c926	564	269	348	688	1880	32.8191
Ld_c927	1033	657	749	987	3433	40.9554
Ld_c928	294	130	164	272	868	33.871
Ld_c929	1336	541	599	1090	3605	31.6227
Ld_c930	909	659	663	948	3194	41.3901
Ld_c931	764	352	461	653	2253	36.0852
Ld_c932	634	464	452	581	2131	42.9845
Ld_c933	1045	557	598	929	3151	36.655
Ld_c934	375	184	225	366	1158	35.3195
Ld_c935	720	354	476	762	2313	35.8841
Ld_c936	498	249	279	472	1503	35.1297
Ld_c937	157	89	70	153	492	32.3171
Ld_c938	362	155	147	358	1040	29.0385
Ld_c939	654	274	257	609	1820	29.1758
Ld_c940	194	155	117	207	673	40.416
Ld_c941	712	370	452	616	2167	37.9326
Ld_c942	458	358	315	390	1527	44.0733
Ld_c943	660	438	360	688	2146	37.1855
Ld_c944	365	203	217	287	1104	38.0435
Ld_c945	641	233	244	615	1733	27.5245
Ld_c946	803	616	669	812	2907	44.2036
Ld_c947	304	212	231	327	1099	40.3094
Ld_c948	455	422	357	545	1809	43.0625
Ld_c949	655	447	317	822	2249	33.9707
Ld_c950	628	408	338	737	2119	35.2053
Ld_c951	677	542	491	632	2358	43.8083
Ld_c952	712	344	266	684	2032	30.0197
Ld_c953	879	362	492	568	2309	36.9857
Ld_c954	313	211	247	238	1009	45.3915
Ld_c955	187	97	82	237	608	29.4408
Ld_c956	656	431	446	666	2206	39.7552
Ld_c957	445	219	315	348	1334	40.03
Ld_c958	536	347	289	590	1783	35.6702
Ld_c959	234	123	124	293	799	30.9136
Ld_c960	708	442	330	728	2218	34.8061
Ld_c961	370	209	190	433	1211	32.948
Ld_c962	732	326	406	668	2158	33.9203
Ld_c963	506	339	302	514	1674	38.2915
Ld_c964	195	187	123	326	839	36.9487
Ld_c965	704	740	665	889	3020	46.5232
Ld_c966	322	161	197	282	981	36.4934
Ld_c967	776	471	390	671	2331	36.9369
Ld_c968	1061	548	614	964	3197	36.3466
Ld_c969	458	282	302	392	1456	40.1099
Ld_c970	630	346	290	548	1827	34.8112
Ld_c971	322	180	227	336	1065	38.216
Ld_c972	287	216	152	191	854	43.0913
Ld_c973	202	112	99	235	654	32.263
Ld_c974	644	655	591	834	2724	45.7416
Ld_c975	1894	901	1120	1571	5496	36.7722
Ld_c976	882	446	538	782	2663	36.9508
Ld_c977	548	401	444	507	1936	43.6467
Ld_c978	534	420	506	499	1967	47.0768
Ld_c979	1420	727	638	1207	4000	34.125
Ld_c980	631	452	459	728	2273	40.0792
Ld_c981	267	177	233	229	921	44.5168
Ld_c982	890	513	428	849	2720	34.5956
Ld_c983	989	645	496	1195	3325	34.3158
Ld_c984	149	118	109	191	588	38.6054
Ld_c985	601	252	312	569	1760	32.0455
Ld_c986	467	346	406	470	1698	44.2874
Ld_c987	526	238	279	557	1601	32.2923
Ld_c988	225	147	130	240	759	36.4954
Ld_c989	179	115	99	162	563	38.0107
Ld_c990	880	534	643	453	2510	46.8924
Ld_c991	424	228	284	304	1248	41.0256
Ld_c992	581	205	184	528	1498	25.968
Ld_c993	649	270	332	585	1844	32.6464
Ld_c994	611	471	591	522	2195	48.3827
Ld_c995	294	169	203	255	941	39.5324
Ld_c996	402	284	243	393	1339	39.3577
Ld_c997	227	114	145	206	692	37.4277
Ld_c998	533	411	311	633	1899	38.02
Ld_c999	958	434	424	987	2804	30.5991
Ld_c1000	908	731	689	832	3172	44.7667
Ld_c1001	517	216	318	488	1547	34.5184
Ld_c1002	301	133	185	270	893	35.6103
Ld_c1003	391	241	252	488	1379	35.7505
Ld_c1004	613	407	396	646	2062	38.9428
Ld_c1005	1116	860	728	1095	3835	41.4081
Ld_c1006	218	139	118	224	716	35.8939
Ld_c1007	661	285	272	602	1832	30.4039
Ld_c1008	165	91	118	161	559	37.3882
Ld_c1009	624	367	318	560	1891	36.2242
Ld_c1010	310	228	198	384	1128	37.766
Ld_c1011	497	244	286	415	1449	36.5769
Ld_c1012	278	275	230	385	1189	42.4727
Ld_c1013	901	488	457	890	2749	34.3761
Ld_c1014	546	405	420	499	1884	43.7898
Ld_c1015	570	480	368	587	2005	42.2943
Ld_c1016	231	202	180	265	883	43.2616
Ld_c1017	733	511	434	755	2443	38.6819
Ld_c1018	564	325	293	657	1839	33.6052
Ld_c1019	544	392	311	670	1954	35.9775
Ld_c1020	167	127	93	204	607	36.2438
Ld_c1021	223	130	112	235	700	34.5714
Ld_c1022	251	144	95	259	761	31.406
Ld_c1023	327	303	251	374	1269	43.6564
Ld_c1024	598	202	180	550	1551	24.6293
Ld_c1025	1077	720	659	1195	3651	37.7705
Ld_c1026	335	236	229	456	1260	36.9048
Ld_c1027	400	185	225	336	1146	35.7766
Ld_c1028	592	277	329	482	1692	35.8156
Ld_c1029	315	276	264	334	1208	44.702
Ld_c1030	1048	523	585	1072	3247	34.1238
Ld_c1031	519	268	365	477	1645	38.4802
Ld_c1032	295	120	107	260	803	28.269
Ld_c1033	658	453	348	1018	2484	32.2464
Ld_c1034	476	205	168	399	1263	29.5329
Ld_c1035	254	96	168	166	694	38.0403
Ld_c1036	208	90	135	210	651	34.5622
Ld_c1037	483	335	268	448	1549	38.9283
Ld_c1038	271	193	156	336	971	35.9423
Ld_c1039	397	292	220	532	1449	35.3347
Ld_c1040	1219	922	902	851	3902	46.7453
Ld_c1041	576	247	274	679	1776	29.3356
Ld_c1042	757	334	402	621	2114	34.8155
Ld_c1043	646	370	332	740	2113	33.2229
Ld_c1044	358	174	227	334	1094	36.6545
Ld_c1045	951	418	402	811	2602	31.5142
Ld_c1046	465	252	323	402	1471	39.0891
Ld_c1047	182	68	77	217	553	26.2206
Ld_c1048	544	327	299	529	1703	36.7587
Ld_c1049	503	264	296	477	1558	35.9435
Ld_c1050	292	182	173	369	1043	34.0364
Ld_c1051	929	573	510	989	3009	35.992
Ld_c1052	178	101	92	126	504	38.2937
Ld_c1053	289	121	159	317	894	31.3199
Ld_c1054	572	305	308	512	1697	36.1226
Ld_c1055	667	276	318	773	2044	29.0607
Ld_c1056	426	207	176	372	1181	32.4301
Ld_c1057	701	352	299	711	2085	31.223
Ld_c1058	674	350	396	507	1935	38.553
Ld_c1059	652	239	289	505	1701	31.0406
Ld_c1060	815	601	509	862	2793	39.7422
Ld_c1061	420	275	253	535	1491	35.4125
Ld_c1062	733	453	438	703	2342	38.0444
Ld_c1063	301	114	101	270	786	27.3537
Ld_c1064	683	343	294	659	2004	31.7864
Ld_c1065	813	468	397	930	2609	33.1545
Ld_c1066	349	193	153	326	1034	33.4623
Ld_c1067	441	328	381	417	1567	45.2457
Ld_c1068	269	135	158	221	792	36.9949
Ld_c1069	457	280	257	438	1455	36.9072
Ld_c1070	779	375	321	678	2164	32.1627
Ld_c1071	294	194	154	289	948	36.7089
Ld_c1072	648	455	469	854	2434	37.9622
Ld_c1073	193	145	106	235	705	35.6028
Ld_c1074	207	102	93	179	592	32.9392
Ld_c1075	661	504	443	752	2368	39.9916
Ld_c1076	425	325	355	568	1720	39.5349
Ld_c1077	262	185	157	260	871	39.2652
Ld_c1078	197	79	69	192	571	25.9194
Ld_c1079	404	248	283	444	1388	38.2565
Ld_c1080	313	230	224	375	1159	39.1717
Ld_c1081	701	445	541	493	2185	45.1259
Ld_c1082	939	518	466	833	2788	35.2941
Ld_c1083	652	395	578	616	2248	43.2829
Ld_c1084	968	794	625	1635	4027	35.2371
Ld_c1085	519	235	277	499	1538	33.29
Ld_c1086	752	551	686	667	2680	46.1567
Ld_c1087	440	273	324	570	1615	36.9659
Ld_c1088	459	270	296	405	1454	38.9271
Ld_c1089	308	139	156	321	935	31.5508
Ld_c1090	1147	901	1009	946	4023	47.477
Ld_c1091	828	458	479	741	2536	36.9479
Ld_c1092	558	267	358	499	1688	37.0261
Ld_c1093	844	461	392	802	2499	34.1337
Ld_c1094	378	162	178	463	1199	28.357
Ld_c1095	676	268	369	674	2010	31.6915
Ld_c1096	513	347	295	592	1757	36.5396
Ld_c1097	232	132	161	230	770	38.0519
Ld_c1098	1205	916	926	1624	4688	39.2918
Ld_c1099	198	86	80	265	657	25.2664
Ld_c1100	352	243	197	294	1094	40.2194
Ld_c1101	312	194	169	297	979	37.0787
Ld_c1102	867	657	701	981	3226	42.0955
Ld_c1103	693	229	296	443	1695	30.9735
Ld_c1104	612	327	376	475	1792	39.2299
Ld_c1105	579	278	438	538	1839	38.9342
Ld_c1106	208	99	73	163	552	31.1594
Ld_c1107	383	169	145	323	1025	30.6341
Ld_c1108	715	288	311	691	2007	29.8455
Ld_c1109	716	454	345	749	2264	35.2915
Ld_c1110	561	418	331	632	1950	38.4103
Ld_c1111	768	548	662	722	2705	44.732
Ld_c1112	716	488	388	804	2404	36.4393
Ld_c1113	608	250	309	684	1854	30.151
Ld_c1114	790	553	641	640	2644	45.1589
Ld_c1115	495	308	223	487	1517	35.0033
Ld_c1116	785	507	489	830	2611	38.1463
Ld_c1117	993	617	525	1022	3157	36.1736
Ld_c1118	301	119	130	258	832	29.9279
Ld_c1119	428	241	212	354	1253	36.1532
Ld_c1120	1018	474	547	950	2989	34.1586
Ld_c1121	208	142	78	205	639	34.4288
Ld_c1122	338	126	168	268	921	31.9218
Ld_c1123	1333	733	594	1181	3861	34.3693
Ld_c1124	332	143	170	373	1039	30.1251
Ld_c1125	329	170	298	242	1039	45.0433
Ld_c1126	634	305	280	625	1860	31.4516
Ld_c1127	271	176	157	335	951	35.0158
Ld_c1128	384	216	281	373	1254	39.6332
Ld_c1129	338	154	181	431	1104	30.3442
Ld_c1130	237	144	146	281	823	35.2369
Ld_c1131	787	481	506	691	2475	39.8788
Ld_c1132	327	185	180	391	1086	33.6096
Ld_c1133	953	358	380	752	2463	29.9635
Ld_c1134	418	293	315	455	1489	40.8328
Ld_c1135	349	203	186	347	1106	35.1718
Ld_c1136	475	382	357	603	1826	40.471
Ld_c1137	134	130	74	285	623	32.7448
Ld_c1138	693	345	424	577	2057	37.3845
Ld_c1139	597	345	351	570	1885	36.9231
Ld_c1140	667	228	321	521	1750	31.3714
Ld_c1141	351	125	185	289	961	32.2581
Ld_c1142	672	283	364	732	2051	31.5456
Ld_c1143	613	435	421	648	2133	40.1313
Ld_c1144	1070	609	663	881	3223	39.4663
Ld_c1145	228	99	116	285	737	29.1723
Ld_c1146	535	237	268	480	1523	33.1582
Ld_c1147	278	272	249	327	1132	46.0247
Ld_c1148	409	185	265	293	1163	38.693
Ld_c1149	146	52	59	124	381	29.1339
Ld_c1150	446	313	292	730	1807	33.4809
Ld_c1151	453	172	196	511	1343	27.4013
Ld_c1152	355	282	284	406	1338	42.3019
Ld_c1153	204	146	119	296	807	32.8377
Ld_c1154	746	510	412	907	2601	35.4479
Ld_c1155	1180	605	673	1132	3628	35.226
Ld_c1156	620	568	495	768	2467	43.0888
Ld_c1157	462	266	199	450	1395	33.3333
Ld_c1158	664	428	546	562	2208	44.1123
Ld_c1159	738	580	581	796	2703	42.9523
Ld_c1160	667	438	361	700	2177	36.7019
Ld_c1161	267	95	90	240	707	26.1669
Ld_c1162	609	266	334	656	1886	31.8134
Ld_c1163	481	439	326	647	1905	40.1575
Ld_c1164	891	489	551	900	2847	36.5297
Ld_c1165	624	378	410	534	1960	40.2041
Ld_c1166	413	186	291	359	1257	37.9475
Ld_c1167	264	138	174	273	859	36.3213
Ld_c1168	654	410	432	818	2337	36.0291
Ld_c1169	463	277	294	411	1476	38.6856
Ld_c1170	616	217	278	642	1768	27.9977
Ld_c1171	604	249	318	559	1747	32.4556
Ld_c1172	298	206	180	403	1108	34.8375
Ld_c1173	453	198	277	433	1373	34.5958
Ld_c1174	346	225	292	383	1261	40.9992
Ld_c1175	414	181	243	346	1192	35.5705
Ld_c1176	209	108	98	246	669	30.7922
Ld_c1177	935	458	555	1003	2967	34.1422
Ld_c1178	294	147	190	227	876	38.4703
Ld_c1179	961	615	661	805	3049	41.8498
Ld_c1180	261	349	280	357	1255	50.1195
Ld_c1181	724	422	328	789	2263	33.1418
Ld_c1182	437	315	226	600	1583	34.1756
Ld_c1183	491	177	141	426	1251	25.4197
Ld_c1184	225	93	81	179	588	29.5918
Ld_c1185	310	157	196	252	923	38.2449
Ld_c1186	283	181	152	343	974	34.1889
Ld_c1187	343	202	130	391	1095	30.3196
Ld_c1188	302	211	158	388	1073	34.3896
Ld_c1189	282	187	157	369	1011	34.0257
Ld_c1190	445	272	244	483	1446	35.6846
Ld_c1191	1278	634	688	1070	3670	36.0218
Ld_c1192	669	549	428	668	2314	42.2213
Ld_c1193	613	304	294	622	1833	32.6241
Ld_c1194	216	128	117	249	726	33.7466
Ld_c1195	632	345	405	670	2065	36.3196
Ld_c1196	596	749	702	913	2980	48.6913
Ld_c1197	158	83	70	206	517	29.5938
Ld_c1198	432	148	229	258	1068	35.2996
Ld_c1199	794	407	550	770	2529	37.841
Ld_c1200	715	472	416	737	2348	37.8194
Ld_c1201	775	443	473	595	2316	39.5509
Ld_c1202	974	336	454	772	2544	31.0535
Ld_c1203	365	169	231	297	1081	37.0028
Ld_c1204	304	196	184	356	1054	36.0531
Ld_c1205	733	569	521	1068	2903	37.5474
Ld_c1206	333	223	171	398	1125	35.0222
Ld_c1207	431	327	286	587	1639	37.4009
Ld_c1208	358	216	269	376	1219	39.7867
Ld_c1209	1244	652	841	1123	3876	38.5191
Ld_c1210	392	309	288	450	1447	41.2578
Ld_c1211	363	163	169	463	1158	28.6701
Ld_c1212	376	309	178	427	1309	37.204
Ld_c1213	1093	615	552	1208	3476	33.5731
Ld_c1214	272	288	238	246	1063	49.4826
Ld_c1215	941	675	621	1000	3247	39.9138
Ld_c1216	788	383	465	401	2056	41.2451
Ld_c1217	730	381	349	797	2265	32.2296
Ld_c1218	1039	793	533	1608	3973	33.3753
Ld_c1219	836	492	402	750	2493	35.8604
Ld_c1220	808	354	349	781	2310	30.4329
Ld_c1221	366	177	189	269	1009	36.2735
Ld_c1222	465	152	126	384	1127	24.6673
Ld_c1223	666	233	290	505	1720	30.407
Ld_c1224	401	165	169	484	1226	27.2431
Ld_c1225	388	208	156	460	1234	29.4976
Ld_c1226	427	277	210	463	1386	35.1371
Ld_c1227	403	177	243	380	1221	34.398
Ld_c1228	288	185	180	252	908	40.1982
Ld_c1229	410	169	167	409	1183	28.4024
Ld_c1230	598	390	305	686	1984	35.0302
Ld_c1231	608	389	309	667	1988	35.1107
Ld_c1232	890	458	470	674	2500	37.12
Ld_c1233	478	193	215	442	1348	30.2671
Ld_c1234	180	82	120	210	606	33.3333
Ld_c1235	521	321	318	418	1605	39.8131
Ld_c1236	362	134	179	313	999	31.3313
Ld_c1237	1028	563	471	1135	3219	32.1218
Ld_c1238	325	247	167	367	1134	36.5079
Ld_c1239	775	546	531	653	2518	42.772
Ld_c1240	241	88	84	225	643	26.7496
Ld_c1241	457	215	259	388	1355	34.9815
Ld_c1242	339	148	171	288	946	33.7209
Ld_c1243	191	78	87	221	595	27.7311
Ld_c1244	258	134	157	191	753	38.6454
Ld_c1245	266	176	135	286	885	35.1412
Ld_c1246	828	495	590	830	2743	39.5552
Ld_c1247	236	157	170	173	736	44.4293
Ld_c1248	398	267	294	333	1312	42.7591
Ld_c1249	530	429	370	593	1936	41.2707
Ld_c1250	977	565	469	1023	3042	33.9908
Ld_c1251	243	156	156	223	803	38.8543
Ld_c1252	432	198	234	374	1248	34.6154
Ld_c1253	1293	602	696	1294	3902	33.265
Ld_c1254	970	714	825	765	3293	46.7355
Ld_c1255	679	310	409	494	1921	37.4284
Ld_c1256	822	632	471	1119	3052	36.1402
Ld_c1257	679	399	350	671	2099	35.6837
Ld_c1258	720	492	570	614	2418	43.9206
Ld_c1259	454	424	339	583	1817	41.9923
Ld_c1260	767	414	545	762	2489	38.5295
Ld_c1261	314	160	129	306	918	31.4815
Ld_c1262	190	102	127	161	602	38.0399
Ld_c1263	322	158	146	297	923	32.9361
Ld_c1264	524	415	351	549	1847	41.4727
Ld_c1265	436	321	221	508	1507	35.9655
Ld_c1266	376	318	297	525	1552	39.6263
Ld_c1267	623	330	266	532	1778	33.5208
Ld_c1268	554	477	346	891	2269	36.2715
Ld_c1269	477	330	283	619	1728	35.4745
Ld_c1270	338	126	201	267	940	34.7872
Ld_c1271	1029	592	721	903	3264	40.2267
Ld_c1272	363	206	189	394	1177	33.5599
Ld_c1273	796	496	530	709	2554	40.1723
Ld_c1274	327	292	288	379	1294	44.8223
Ld_c1275	1086	458	477	1039	3071	30.4461
Ld_c1276	311	133	144	256	857	32.3221
Ld_c1277	513	256	273	560	1602	33.0212
Ld_c1278	349	284	285	384	1312	43.3689
Ld_c1279	438	151	146	357	1107	26.8293
Ld_c1280	419	356	240	505	1543	38.6261
Ld_c1281	371	210	170	431	1205	31.5353
Ld_c1282	746	701	517	1046	3038	40.0922
Ld_c1283	881	486	506	903	2803	35.3907
Ld_c1284	231	115	122	221	709	33.4274
Ld_c1285	667	275	307	411	1660	35.0602
Ld_c1286	693	524	554	730	2510	42.9482
Ld_c1287	328	216	203	407	1167	35.904
Ld_c1288	74	79	72	124	356	42.4157
Ld_c1289	588	331	253	627	1799	32.4625
Ld_c1290	355	248	225	386	1227	38.5493
Ld_c1291	632	316	399	595	1966	36.3683
Ld_c1292	620	403	322	720	2065	35.109
Ld_c1293	493	235	285	462	1483	35.0641
Ld_c1294	364	224	230	417	1249	36.3491
Ld_c1295	503	217	232	510	1462	30.7114
Ld_c1296	429	362	328	582	1731	39.8614
Ld_c1297	554	376	298	620	1871	36.0235
Ld_c1298	815	440	463	639	2359	38.2789
Ld_c1299	529	365	290	678	1862	35.1772
Ld_c1300	259	110	144	206	719	35.3268
Ld_c1301	615	263	388	518	1810	35.9669
Ld_c1302	446	496	359	753	2054	41.6261
Ld_c1303	511	294	228	558	1603	32.5639
Ld_c1304	187	114	104	236	651	33.4869
Ld_c1305	446	317	334	491	1588	40.995
Ld_c1306	356	317	332	412	1442	45.0069
Ld_c1307	388	360	276	458	1487	42.7707
Ld_c1308	887	514	428	885	2714	34.7089
Ld_c1309	412	273	237	490	1431	35.6394
Ld_c1310	574	396	347	664	1992	37.2992
Ld_c1311	837	609	612	944	3014	40.5109
Ld_c1312	724	360	293	721	2122	30.7729
Ld_c1313	573	337	319	577	1806	36.3234
Ld_c1314	517	347	293	632	1795	35.6546
Ld_c1315	384	232	286	338	1274	40.6593
Ld_c1316	341	183	208	308	1046	37.3805
Ld_c1317	1109	610	539	1232	3490	32.9226
Ld_c1318	455	188	157	408	1212	28.4653
Ld_c1319	330	273	258	411	1272	41.7453
Ld_c1320	91	59	65	139	378	32.8042
Ld_c1321	325	169	197	279	974	37.577
Ld_c1322	576	532	510	973	2598	40.1078
Ld_c1323	408	183	135	313	1045	30.4306
Ld_c1324	979	601	648	981	3217	38.825
Ld_c1325	364	239	278	454	1351	38.2679
Ld_c1326	529	399	351	595	1904	39.3908
Ld_c1327	481	517	337	903	2246	38.0232
Ld_c1328	296	177	160	273	916	36.7904
Ld_c1329	362	208	190	347	1122	35.4724
Ld_c1330	359	149	131	337	994	28.169
Ld_c1331	336	206	174	366	1092	34.7985
Ld_c1332	713	277	271	799	2093	26.1825
Ld_c1333	369	312	354	504	1554	42.8571
Ld_c1334	304	333	170	623	1452	34.6419
Ld_c1335	318	300	284	368	1278	45.6964
Ld_c1336	1201	617	706	1209	3736	35.4122
Ld_c1337	693	466	520	683	2382	41.3938
Ld_c1338	798	328	362	815	2314	29.8185
Ld_c1339	131	95	98	155	479	40.2923
Ld_c1340	191	122	188	181	700	44.2857
Ld_c1341	224	180	147	340	899	36.3737
Ld_c1342	380	162	134	353	1041	28.4342
Ld_c1343	358	156	116	291	938	28.9979
Ld_c1344	389	218	194	463	1272	32.3899
Ld_c1345	248	240	134	436	1064	35.1504
Ld_c1346	323	206	256	269	1082	42.6987
Ld_c1347	474	228	288	429	1427	36.1598
Ld_c1348	523	279	337	603	1750	35.2
Ld_c1349	402	214	234	515	1373	32.6293
Ld_c1350	544	318	349	388	1630	40.9202
Ld_c1351	435	202	175	361	1193	31.601
Ld_c1352	357	128	153	355	993	28.2981
Ld_c1353	984	576	462	931	2953	35.1507
Ld_c1354	182	48	85	196	518	25.6757
Ld_c1355	344	261	249	420	1274	40.0314
Ld_c1356	736	331	414	798	2286	32.5897
Ld_c1357	216	143	103	224	694	35.4467
Ld_c1358	526	353	318	682	1898	35.353
Ld_c1359	862	672	565	1056	3163	39.1084
Ld_c1360	471	252	228	445	1427	33.637
Ld_c1361	766	523	496	703	2498	40.7926
Ld_c1362	282	153	172	294	907	35.8324
Ld_c1363	368	291	250	370	1279	42.2987
Ld_c1364	462	241	247	382	1343	36.3366
Ld_c1365	1034	471	549	993	3055	33.3879
Ld_c1366	568	316	263	579	1736	33.3525
Ld_c1367	329	215	200	274	1026	40.4483
Ld_c1368	485	142	195	301	1133	29.744
Ld_c1369	303	152	153	260	878	34.738
Ld_c1370	1036	557	584	1046	3227	35.3579
Ld_c1371	429	259	212	452	1352	34.8373
Ld_c1372	843	621	584	759	2815	42.8064
Ld_c1373	313	207	268	288	1084	43.8192
Ld_c1374	215	114	129	207	748	32.4866
Ld_c1375	818	593	646	683	2771	44.7131
Ld_c1376	345	229	207	517	1306	33.3844
Ld_c1377	973	482	455	899	2809	33.3571
Ld_c1378	827	537	434	821	2620	37.0611
Ld_c1379	794	407	462	730	2404	36.1481
Ld_c1380	866	570	538	742	2716	40.7953
Ld_c1381	1164	545	653	762	3131	38.2625
Ld_c1382	266	181	154	328	944	35.4873
Ld_c1383	285	121	149	273	836	32.2967
Ld_c1384	1141	684	587	1153	3570	35.6022
Ld_c1385	314	157	185	273	929	36.8138
Ld_c1386	881	396	418	823	2538	32.0725
Ld_c1387	1020	655	642	907	3261	39.7731
Ld_c1388	385	242	273	418	1331	38.6927
Ld_c1389	1125	528	473	928	3061	32.7017
Ld_c1390	643	313	365	661	1994	34.002
Ld_c1391	228	125	139	201	701	37.6605
Ld_c1392	379	271	201	411	1277	36.9616
Ld_c1393	562	290	352	540	1752	36.6438
Ld_c1394	785	628	508	961	2898	39.1994
Ld_c1395	1208	516	659	1175	3574	32.8763
Ld_c1396	495	371	346	615	1830	39.1803
Ld_c1397	1045	420	405	946	2820	29.2553
Ld_c1398	781	379	521	692	2394	37.594
Ld_c1399	1081	511	666	1017	3277	35.917
Ld_c1400	867	525	445	974	2834	34.2272
Ld_c1401	992	482	560	1010	3067	33.9746
Ld_c1402	448	343	255	599	1652	36.1985
Ld_c1403	360	161	195	310	1036	34.3629
Ld_c1404	194	123	103	211	631	35.8162
Ld_c1405	702	460	554	631	2365	42.8753
Ld_c1406	524	377	297	442	1640	41.0976
Ld_c1407	1146	628	679	1330	3791	34.4764
Ld_c1408	652	487	367	684	2190	38.9954
Ld_c1409	411	232	256	349	1261	38.6994
Ld_c1410	391	195	270	263	1129	41.1869
Ld_c1411	424	210	233	384	1275	34.7451
Ld_c1412	174	79	87	146	507	32.7416
Ld_c1413	1032	619	691	931	3281	39.9269
Ld_c1414	548	574	565	891	2598	43.8414
Ld_c1415	749	439	416	709	2324	36.79
Ld_c1416	460	159	195	485	1316	26.8997
Ld_c1417	467	324	307	506	1632	38.6642
Ld_c1418	455	325	297	655	1742	35.7061
Ld_c1419	423	299	294	350	1374	43.1587
Ld_c1420	441	194	221	393	1258	32.9889
Ld_c1421	476	344	361	548	1757	40.1252
Ld_c1422	197	74	91	202	564	29.2553
Ld_c1423	340	220	266	299	1141	42.5942
Ld_c1424	831	794	685	972	3304	44.7639
Ld_c1425	695	432	346	747	2220	35.045
Ld_c1426	233	122	109	180	652	35.4294
Ld_c1427	247	171	191	280	910	39.7802
Ld_c1428	657	479	416	792	2352	38.0527
Ld_c1429	699	372	523	568	2189	40.8862
Ld_c1430	577	342	310	613	1852	35.2052
Ld_c1431	174	85	62	130	475	30.9474
Ld_c1432	824	457	428	747	2472	35.801
Ld_c1433	387	244	188	418	1237	34.9232
Ld_c1434	211	124	90	236	674	31.7507
Ld_c1435	395	212	223	378	1216	35.773
Ld_c1436	214	103	92	171	608	32.0724
Ld_c1437	962	639	594	1028	3279	37.6029
Ld_c1438	538	198	279	368	1399	34.0958
Ld_c1439	499	226	204	512	1449	29.6756
Ld_c1440	290	255	216	394	1178	39.983
Ld_c1441	766	345	435	532	2093	37.2671
Ld_c1442	164	90	120	184	579	36.2694
Ld_c1443	676	307	455	522	1983	38.4266
Ld_c1444	490	371	264	637	1784	35.5942
Ld_c1445	713	412	421	823	2384	34.9413
Ld_c1446	287	226	199	407	1138	37.3462
Ld_c1447	704	363	379	531	1985	37.3804
Ld_c1448	992	513	608	728	2875	38.9913
Ld_c1449	378	181	229	374	1183	34.6577
Ld_c1450	419	222	267	360	1270	38.5039
Ld_c1451	1291	614	773	1063	3762	36.8687
Ld_c1452	439	251	229	473	1396	34.384
Ld_c1453	496	371	279	562	1721	37.7687
Ld_c1454	592	324	378	499	1801	38.9783
Ld_c1455	472	273	196	489	1434	32.7057
Ld_c1456	304	138	128	251	835	31.8563
Ld_c1457	1062	514	655	914	3146	37.1583
Ld_c1458	431	194	271	429	1355	34.3173
Ld_c1459	562	317	362	480	1742	38.9782
Ld_c1460	781	505	569	729	2613	41.1022
Ld_c1461	619	628	410	847	2530	41.0277
Ld_c1462	257	157	116	352	890	30.6742
Ld_c1463	790	388	453	777	2415	34.824
Ld_c1464	451	158	221	246	1084	34.9631
Ld_c1465	399	409	409	630	1855	44.097
Ld_c1466	466	205	305	401	1389	36.7171
Ld_c1467	114	37	47	65	264	31.8182
Ld_c1468	616	358	415	737	2154	35.8867
Ld_c1469	355	228	196	393	1191	35.6003
Ld_c1470	390	440	362	571	1775	45.1831
Ld_c1471	615	267	292	429	1618	34.5488
Ld_c1472	1042	421	576	730	2783	35.8246
Ld_c1473	523	337	231	636	1750	32.4571
Ld_c1474	1000	456	587	1018	3064	34.0405
Ld_c1475	570	431	317	767	2095	35.7041
Ld_c1476	362	128	197	276	971	33.4706
Ld_c1477	1087	602	715	1015	3427	38.4301
Ld_c1478	379	147	225	279	1038	35.8382
Ld_c1479	620	443	401	735	2207	38.242
Ld_c1480	427	188	235	405	1276	33.1505
Ld_c1481	692	560	503	872	2627	40.4644
Ld_c1482	402	185	149	365	1115	29.9552
Ld_c1483	354	196	167	444	1169	31.0522
Ld_c1484	217	158	165	211	767	42.1121
Ld_c1485	408	350	266	544	1576	39.0863
Ld_c1486	693	381	472	531	2085	40.9113
Ld_c1487	566	426	380	558	1960	41.1224
Ld_c1488	147	195	152	242	754	46.0212
Ld_c1489	622	414	355	746	2147	35.8174
Ld_c1490	1207	668	595	1128	3624	34.851
Ld_c1491	447	340	287	389	1474	42.5373
Ld_c1492	621	248	299	459	1663	32.8924
Ld_c1493	375	178	193	371	1131	32.8028
Ld_c1494	236	212	166	342	960	39.375
Ld_c1495	732	328	442	457	1959	39.3058
Ld_c1496	508	338	381	601	1860	38.6559
Ld_c1497	407	184	238	305	1156	36.5052
Ld_c1498	146	63	89	136	440	34.5455
Ld_c1499	481	608	520	888	2498	45.1561
Ld_c1500	461	238	210	397	1306	34.3032
Ld_c1501	187	87	80	231	595	28.0672
Ld_c1502	167	161	198	256	792	45.3283
Ld_c1503	177	162	157	222	727	43.879
Ld_c1504	339	223	192	350	1109	37.4211
Ld_c1505	657	374	455	654	2142	38.7021
Ld_c1506	363	156	205	324	1068	33.8015
Ld_c1507	378	284	242	359	1285	40.9339
Ld_c1508	489	280	365	434	1576	40.9264
Ld_c1509	245	178	153	305	881	37.5709
Ld_c1510	450	426	354	585	1823	42.7866
Ld_c1511	324	284	221	467	1296	38.966
Ld_c1512	803	612	601	771	2795	43.3989
Ld_c1513	546	160	217	456	1379	27.3387
Ld_c1514	593	286	354	432	1688	37.9147
Ld_c1515	611	453	429	596	2107	41.8605
Ld_c1516	429	304	276	330	1340	43.2836
Ld_c1517	476	425	361	862	2132	36.8668
Ld_c1518	358	241	198	342	1139	38.5426
Ld_c1519	1070	733	706	1153	3665	39.2633
Ld_c1520	356	452	419	593	1852	47.0302
Ld_c1521	333	199	190	369	1095	35.5251
Ld_c1522	407	211	187	403	1236	32.2006
Ld_c1523	248	154	244	218	888	44.8198
Ld_c1524	436	188	152	382	1176	28.9116
Ld_c1525	237	141	124	238	761	34.8226
Ld_c1526	217	146	139	253	778	36.6324
Ld_c1527	438	187	232	375	1240	33.7903
Ld_c1528	430	160	185	252	1036	33.3012
Ld_c1529	169	90	87	177	530	33.3962
Ld_c1530	611	313	305	459	1709	36.1615
Ld_c1531	653	334	285	645	1930	32.0725
Ld_c1532	1120	468	652	796	3066	36.5297
Ld_c1533	198	96	89	176	560	33.0357
Ld_c1534	681	471	415	706	2273	38.9793
Ld_c1535	401	237	221	352	1211	37.82
Ld_c1536	156	117	112	185	575	39.8261
Ld_c1537	238	97	102	265	702	28.3476
Ld_c1538	218	209	192	311	948	42.2996
Ld_c1539	400	236	211	435	1298	34.4376
Ld_c1540	799	332	311	765	2217	29.0032
Ld_c1541	924	696	645	1034	3302	40.6118
Ld_c1542	363	194	208	364	1137	35.3562
Ld_c1543	689	578	652	598	2527	48.6743
Ld_c1544	440	335	378	415	1568	45.4719
Ld_c1545	172	101	109	209	599	35.0584
Ld_c1546	909	579	757	817	3082	43.3485
Ld_c1547	560	353	268	568	1749	35.506
Ld_c1548	540	465	431	716	2152	41.6357
Ld_c1549	1209	581	692	1118	3620	35.1657
Ld_c1550	361	206	135	404	1116	30.5556
Ld_c1551	255	146	126	308	835	32.5749
Ld_c1552	195	97	94	203	598	31.9398
Ld_c1553	478	252	279	406	1424	37.2893
Ld_c1554	330	131	175	215	859	35.6228
Ld_c1555	302	244	198	375	1119	39.4996
Ld_c1556	157	54	64	130	413	28.5714
Ld_c1557	184	99	103	160	561	36.0071
Ld_c1558	448	192	262	399	1321	34.3679
Ld_c1559	352	119	127	278	898	27.3942
Ld_c1560	304	225	233	340	1110	41.2613
Ld_c1561	520	352	345	428	1646	42.3451
Ld_c1562	161	153	105	208	637	40.5024
Ld_c1563	360	156	148	384	1130	26.9027
Ld_c1564	406	240	272	354	1283	39.9065
Ld_c1565	400	246	239	439	1332	36.4114
Ld_c1566	384	141	108	326	971	25.6437
Ld_c1567	419	360	296	469	1549	42.3499
Ld_c1568	442	268	206	453	1391	34.0762
Ld_c1569	537	368	326	568	1830	37.9235
Ld_c1570	796	508	631	693	2644	43.0787
Ld_c1571	783	207	283	605	1878	26.0916
Ld_c1572	372	223	232	327	1163	39.123
Ld_c1573	755	542	440	888	2632	37.31
Ld_c1574	216	231	291	341	1079	48.3781
Ld_c1575	638	325	417	557	1961	37.8378
Ld_c1576	479	304	276	361	1420	40.8451
Ld_c1577	564	326	286	446	1631	37.523
Ld_c1578	484	211	252	446	1401	33.0478
Ld_c1579	322	114	168	215	833	33.8535
Ld_c1580	516	241	225	543	1525	30.5574
Ld_c1581	666	460	328	805	2287	34.4556
Ld_c1582	533	283	309	627	1761	33.6173
Ld_c1583	493	287	348	446	1589	39.9622
Ld_c1584	130	80	70	177	476	31.5126
Ld_c1585	705	418	528	723	2374	39.8484
Ld_c1586	646	453	364	826	2304	35.4601
Ld_c1587	330	150	175	258	933	34.8339
Ld_c1588	475	352	300	635	1771	36.8154
Ld_c1589	333	332	296	499	1479	42.4611
Ld_c1590	795	471	426	929	2628	34.1324
Ld_c1591	871	401	521	783	2576	35.7919
Ld_c1592	1034	496	606	977	3127	35.2414
Ld_c1593	587	382	345	647	1972	36.8661
Ld_c1594	246	142	154	210	760	38.9474
Ld_c1595	748	623	610	752	2741	44.9836
Ld_c1596	321	175	207	412	1115	34.2601
Ld_c1597	543	180	177	428	1358	26.2887
Ld_c1598	205	104	148	186	644	39.1304
Ld_c1599	719	537	492	781	2549	40.3688
Ld_c1600	275	230	166	384	1061	37.3233
Ld_c1601	337	328	277	533	1482	40.8232
Ld_c1602	203	288	237	437	1198	43.823
Ld_c1603	744	549	447	885	2704	36.8343
Ld_c1604	599	268	306	509	1682	34.126
Ld_c1605	1524	829	870	1421	4683	36.2802
Ld_c1606	1169	474	560	1110	3334	31.0138
Ld_c1607	401	212	202	429	1244	33.2797
Ld_c1608	243	111	97	195	659	31.563
Ld_c1609	547	266	323	505	1649	35.7186
Ld_c1610	444	208	283	311	1266	38.7836
Ld_c1611	868	616	613	807	2912	42.2047
Ld_c1612	1075	766	642	1262	3745	37.5968
Ld_c1613	149	123	89	217	593	35.7504
Ld_c1614	605	226	300	448	1596	32.9574
Ld_c1615	231	115	142	295	794	32.3678
Ld_c1616	652	391	431	447	1929	42.6128
Ld_c1617	297	148	176	243	872	37.156
Ld_c1618	419	562	379	507	1887	49.8675
Ld_c1619	714	447	449	791	2419	37.0401
Ld_c1620	570	460	402	1027	2467	34.9412
Ld_c1621	401	301	223	481	1414	37.058
Ld_c1622	382	266	170	477	1314	33.1811
Ld_c1623	477	225	230	521	1461	31.1431
Ld_c1624	500	316	375	457	1649	41.9042
Ld_c1625	1241	607	581	1254	3691	32.1864
Ld_c1626	411	273	181	377	1250	36.32
Ld_c1627	507	301	365	426	1599	41.651
Ld_c1628	575	314	398	427	1731	41.1323
Ld_c1629	268	126	150	113	665	41.5038
Ld_c1630	1365	1377	1034	2026	5813	41.476
Ld_c1631	989	548	699	762	3005	41.4975
Ld_c1632	633	435	371	534	1988	40.5433
Ld_c1633	210	173	156	236	789	41.6984
Ld_c1634	405	171	194	479	1252	29.1534
Ld_c1635	484	296	290	536	1606	36.4882
Ld_c1636	342	228	171	435	1176	33.9286
Ld_c1637	463	214	248	419	1351	34.1969
Ld_c1638	311	221	218	380	1138	38.5764
Ld_c1639	209	69	82	192	559	27.0125
Ld_c1640	409	140	169	408	1138	27.1529
Ld_c1641	353	301	260	410	1337	41.9596
Ld_c1642	254	123	128	252	764	32.8534
Ld_c1643	866	542	560	605	2573	42.8294
Ld_c1644	382	306	244	495	1435	38.3275
Ld_c1645	308	156	168	377	1017	31.8584
Ld_c1646	632	313	378	598	1930	35.8031
Ld_c1647	676	483	371	567	2130	40.0939
Ld_c1648	643	173	304	547	1667	28.6143
Ld_c1649	369	222	266	429	1320	36.9697
Ld_c1650	374	205	248	328	1163	38.951
Ld_c1651	537	422	309	687	1981	36.9006
Ld_c1652	362	200	234	444	1253	34.6369
Ld_c1653	1486	872	1005	1001	4366	42.9913
Ld_c1654	240	173	95	304	823	32.5638
Ld_c1655	577	284	225	425	1518	33.531
Ld_c1656	722	286	241	697	1964	26.833
Ld_c1657	883	401	536	697	2525	37.1089
Ld_c1658	611	311	264	713	1914	30.0418
Ld_c1659	932	637	505	1072	3180	35.9119
Ld_c1660	649	337	282	681	1972	31.3895
Ld_c1661	338	255	236	470	1308	37.5382
Ld_c1662	548	273	217	469	1526	32.1101
Ld_c1663	449	263	234	464	1418	35.0494
Ld_c1664	421	299	283	528	1552	37.5
Ld_c1665	475	296	265	550	1601	35.0406
Ld_c1666	573	251	290	494	1621	33.3745
Ld_c1667	1284	656	687	1109	3748	35.8324
Ld_c1668	549	444	357	701	2051	39.0541
Ld_c1669	106	55	76	153	390	33.5897
Ld_c1670	442	235	215	481	1381	32.5851
Ld_c1671	514	602	563	769	2456	47.4349
Ld_c1672	819	386	541	563	2333	39.7342
Ld_c1673	542	232	272	429	1491	33.8028
Ld_c1674	319	216	214	314	1082	39.7412
Ld_c1675	1013	518	581	875	2987	36.7928
Ld_c1676	1455	947	1001	1128	4531	42.9927
Ld_c1677	703	485	408	842	2461	36.2861
Ld_c1678	545	186	199	460	1406	27.3826
Ld_c1679	696	580	446	457	2187	46.9136
Ld_c1680	266	160	133	266	835	35.0898
Ld_c1681	366	330	301	480	1477	42.7217
Ld_c1682	493	287	220	527	1535	33.0293
Ld_c1683	812	490	516	733	2551	39.4355
Ld_c1684	930	555	474	985	2950	34.8814
Ld_c1685	325	186	170	442	1131	31.4766
Ld_c1686	611	310	348	621	1898	34.6681
Ld_c1687	378	230	309	321	1257	42.8799
Ld_c1688	243	149	129	314	835	33.2934
Ld_c1689	708	406	485	655	2281	39.0618
Ld_c1690	412	299	244	479	1434	37.8661
Ld_c1691	199	68	101	221	601	28.1198
Ld_c1692	655	249	303	690	1918	28.78
Ld_c1693	352	141	162	361	1033	29.332
Ld_c1694	312	349	265	498	1424	43.118
Ld_c1695	525	173	290	350	1346	34.3982
Ld_c1696	237	96	103	296	748	26.6043
Ld_c1697	246	136	123	216	729	35.5281
Ld_c1698	149	93	103	151	496	39.5161
Ld_c1699	738	405	476	806	2447	36.0033
Ld_c1700	237	104	95	213	671	29.6572
Ld_c1701	705	380	439	788	2327	35.1955
Ld_c1702	712	648	475	1113	2954	38.0162
Ld_c1703	542	459	389	636	2034	41.6912
Ld_c1704	286	187	165	309	964	36.5145
Ld_c1705	583	247	264	521	1629	31.3689
Ld_c1706	435	195	219	410	1273	32.5216
Ld_c1707	186	246	172	378	995	42.0101
Ld_c1708	395	167	231	238	1045	38.0861
Ld_c1709	150	106	82	159	497	37.827
Ld_c1710	130	51	64	137	382	30.1047
Ld_c1711	1054	530	597	912	3100	36.3548
Ld_c1712	1033	768	825	894	3520	45.2557
Ld_c1713	446	190	173	402	1217	29.8274
Ld_c1714	452	189	225	407	1284	32.243
Ld_c1715	743	470	409	719	2355	37.3248
Ld_c1716	549	288	362	509	1724	37.703
Ld_c1717	447	254	290	405	1413	38.4996
Ld_c1718	327	121	124	286	870	28.1609
Ld_c1719	667	343	414	564	1996	37.9259
Ld_c1720	537	217	202	482	1460	28.6986
Ld_c1721	594	290	223	589	1696	30.2476
Ld_c1722	422	274	259	434	1410	37.8014
Ld_c1723	467	234	254	394	1351	36.1214
Ld_c1724	297	164	201	318	996	36.6466
Ld_c1725	445	240	200	507	1392	31.6092
Ld_c1726	388	146	205	337	1099	31.9381
Ld_c1727	139	78	77	182	490	31.6327
Ld_c1728	430	222	266	320	1246	39.1653
Ld_c1729	151	80	103	143	477	38.3648
Ld_c1730	465	206	267	339	1285	36.8093
Ld_c1731	133	74	72	159	445	32.809
Ld_c1732	357	351	217	586	1519	37.393
Ld_c1733	404	290	227	658	1600	32.3125
Ld_c1734	801	715	659	1043	3239	42.4205
Ld_c1735	579	351	387	570	1903	38.7809
Ld_c1736	751	518	495	802	2580	39.2636
Ld_c1737	836	424	563	694	2517	39.2133
Ld_c1738	480	240	338	474	1545	37.411
Ld_c1739	791	461	481	682	2415	39.0062
Ld_c1740	171	119	118	186	629	37.6789
Ld_c1741	515	214	289	415	1453	34.618
Ld_c1742	365	118	168	238	889	32.171
Ld_c1743	517	202	203	564	1486	27.2544
Ld_c1744	603	351	436	711	2109	37.3163
Ld_c1745	688	336	448	603	2075	37.7831
Ld_c1746	475	259	240	440	1414	35.29
Ld_c1747	276	209	189	351	1033	38.5286
Ld_c1748	199	110	100	204	621	33.8164
Ld_c1749	485	236	251	440	1427	34.1275
Ld_c1750	715	317	357	765	2162	31.1748
Ld_c1751	452	333	310	490	1588	40.4912
Ld_c1752	534	457	330	795	2124	37.0527
Ld_c1753	368	273	265	421	1327	40.5426
Ld_c1754	435	420	454	506	1852	47.1922
Ld_c1755	346	356	295	474	1479	44.0162
Ld_c1756	520	227	204	538	1508	28.5809
Ld_c1757	390	224	230	249	1119	40.5719
Ld_c1758	318	172	144	309	943	33.5101
Ld_c1759	879	446	387	914	2638	31.577
Ld_c1760	953	542	660	860	3024	39.7487
Ld_c1761	793	385	434	702	2314	35.3933
Ld_c1762	194	143	146	293	791	36.536
Ld_c1763	310	134	173	257	874	35.1259
Ld_c1764	246	141	139	271	819	34.188
Ld_c1765	608	554	479	714	2363	43.7156
Ld_c1766	1359	1004	832	1607	4802	38.2341
Ld_c1767	518	474	474	585	2065	45.908
Ld_c1768	729	290	368	504	1899	34.6498
Ld_c1769	174	101	98	208	602	33.0565
Ld_c1770	285	131	158	292	890	32.4719
Ld_c1771	508	229	300	569	1611	32.8367
Ld_c1772	198	127	118	197	649	37.7504
Ld_c1773	297	149	292	424	1175	37.5319
Ld_c1774	1078	526	759	541	2922	43.9767
Ld_c1775	736	338	416	917	2410	31.2863
Ld_c1776	314	126	132	198	792	32.5758
Ld_c1777	326	280	160	386	1166	37.7358
Ld_c1778	521	223	230	383	1372	33.0175
Ld_c1779	719	453	391	787	2364	35.7022
Ld_c1780	144	63	87	151	470	31.9149
Ld_c1781	238	125	137	205	730	35.8904
Ld_c1782	364	145	142	355	1017	28.2203
Ld_c1783	616	356	278	666	1917	33.0725
Ld_c1784	227	152	124	310	831	33.213
Ld_c1785	778	573	464	879	2702	38.379
Ld_c1786	271	158	141	287	868	34.447
Ld_c1787	198	101	121	209	647	34.3122
Ld_c1788	726	466	406	870	2476	35.2181
Ld_c1789	153	73	79	148	461	32.9718
Ld_c1790	650	338	409	583	1982	37.6892
Ld_c1791	615	496	412	792	2326	39.037
Ld_c1792	697	536	401	900	2534	36.9771
Ld_c1793	309	189	215	287	1024	39.4531
Ld_c1794	465	295	251	551	1582	34.5133
Ld_c1795	459	221	241	409	1351	34.1969
Ld_c1796	679	611	565	716	2580	45.5814
Ld_c1797	668	250	311	627	1877	29.8881
Ld_c1798	375	290	227	444	1353	38.2114
Ld_c1799	421	285	348	416	1491	42.4547
Ld_c1800	497	488	302	439	1752	45.0913
Ld_c1801	983	568	627	959	3149	37.9486
Ld_c1802	196	123	100	242	670	33.2836
Ld_c1803	944	363	438	1045	2798	28.6276
Ld_c1804	356	302	243	641	1555	35.0482
Ld_c1805	488	221	242	403	1374	33.6972
Ld_c1806	445	148	225	316	1155	32.2944
Ld_c1807	142	101	105	239	596	34.5638
Ld_c1808	708	297	391	586	1990	34.5729
Ld_c1809	432	161	126	318	1049	27.3594
Ld_c1810	500	405	387	552	1852	42.7646
Ld_c1811	324	172	212	316	1032	37.2093
Ld_c1812	464	166	222	350	1223	31.7253
Ld_c1813	126	68	58	149	402	31.3433
Ld_c1814	255	184	189	226	885	42.1469
Ld_c1815	352	343	397	307	1405	52.669
Ld_c1816	354	240	197	473	1276	34.2476
Ld_c1817	150	100	82	174	514	35.4086
Ld_c1818	167	77	70	163	485	30.3093
Ld_c1819	453	253	282	429	1430	37.4126
Ld_c1820	504	277	255	541	1591	33.4381
Ld_c1821	614	523	527	665	2340	44.8718
Ld_c1822	1145	853	676	1121	3803	40.2051
Ld_c1823	299	110	161	194	777	34.8777
Ld_c1824	389	231	226	496	1359	33.6277
Ld_c1825	753	337	440	617	2171	35.79
Ld_c1826	700	315	336	799	2158	30.1668
Ld_c1827	509	319	239	540	1607	34.7231
Ld_c1828	499	299	272	481	1576	36.231
Ld_c1829	775	315	236	640	1989	27.7024
Ld_c1830	435	220	212	520	1390	31.0791
Ld_c1831	907	468	569	691	2656	39.0437
Ld_c1832	918	348	488	614	2376	35.1852
Ld_c1833	542	430	294	570	1836	39.4336
Ld_c1834	388	334	343	427	1524	44.4226
Ld_c1835	397	175	258	291	1129	38.3525
Ld_c1836	502	235	280	423	1468	35.0817
Ld_c1837	725	609	581	896	2829	42.0643
Ld_c1838	473	198	189	516	1380	28.0435
Ld_c1839	632	307	265	610	1814	31.5325
Ld_c1840	540	239	241	667	1702	28.2021
Ld_c1841	411	323	295	468	1512	40.873
Ld_c1842	982	582	511	1104	3197	34.1883
Ld_c1843	771	317	373	525	1994	34.6038
Ld_c1844	408	333	268	459	1477	40.6906
Ld_c1845	468	294	495	460	1726	45.7126
Ld_c1846	192	112	109	197	623	35.4735
Ld_c1847	737	523	486	899	2656	37.9895
Ld_c1848	499	368	343	528	1744	40.7683
Ld_c1849	448	169	242	296	1163	35.3396
Ld_c1850	318	144	136	335	958	29.2276
Ld_c1851	149	104	123	199	583	38.9365
Ld_c1852	913	553	566	989	3040	36.8092
Ld_c1853	195	105	91	193	603	32.5041
Ld_c1854	510	418	361	536	1850	42.1081
Ld_c1855	819	462	541	615	2452	40.9054
Ld_c1856	639	555	457	695	2346	43.1373
Ld_c1857	317	209	197	364	1112	36.5108
Ld_c1858	500	356	284	603	1758	36.405
Ld_c1859	714	594	673	870	2854	44.3938
Ld_c1860	579	387	385	403	1779	43.3952
Ld_c1861	473	196	220	323	1230	33.8211
Ld_c1862	229	135	118	214	803	31.5068
Ld_c1863	916	351	433	783	2506	31.2849
Ld_c1864	609	248	291	684	1833	29.4053
Ld_c1865	512	373	281	588	1764	37.0748
Ld_c1866	408	280	206	447	1341	36.2416
Ld_c1867	117	52	56	151	376	28.7234
Ld_c1868	914	408	438	800	2586	32.7146
Ld_c1869	553	344	289	619	1829	34.6091
Ld_c1870	346	404	420	590	1760	46.8182
Ld_c1871	1106	566	612	992	3295	35.7511
Ld_c1872	805	391	485	717	2409	36.3636
Ld_c1873	379	296	238	446	1367	39.0636
Ld_c1874	615	368	442	684	2119	38.2256
Ld_c1875	331	197	185	279	992	38.5081
Ld_c1876	481	359	315	566	1759	38.3172
Ld_c1877	719	654	634	910	2930	43.959
Ld_c1878	263	126	171	212	788	37.6904
Ld_c1879	883	508	409	906	2717	33.7505
Ld_c1880	282	148	107	250	810	31.4815
Ld_c1881	345	254	242	403	1257	39.459
Ld_c1882	266	114	117	248	756	30.5556
Ld_c1883	799	362	428	761	2350	33.617
Ld_c1884	185	216	219	395	1015	42.8571
Ld_c1885	494	221	267	476	1458	33.4705
Ld_c1886	413	203	276	370	1277	37.5098
Ld_c1887	178	100	127	200	613	37.031
Ld_c1888	199	92	69	196	572	28.1469
Ld_c1889	338	166	228	215	947	41.6051
Ld_c1890	354	358	261	677	1665	37.1772
Ld_c1891	209	136	149	256	777	36.6795
Ld_c1892	622	337	393	445	1804	40.4656
Ld_c1893	621	193	383	541	1762	32.6901
Ld_c1894	817	386	455	429	2087	40.2971
Ld_c1895	189	135	127	220	684	38.3041
Ld_c1896	255	223	189	363	1030	40
Ld_c1897	590	237	284	688	1807	28.8323
Ld_c1898	421	170	191	373	1162	31.0671
Ld_c1899	855	404	508	714	2491	36.6118
Ld_c1900	439	348	221	567	1589	35.8087
Ld_c1901	525	360	299	561	1745	37.765
Ld_c1902	513	361	303	523	1706	38.9215
Ld_c1903	551	476	547	797	2371	43.1464
Ld_c1904	799	402	365	825	2391	32.0786
Ld_c1905	582	461	466	653	2164	42.8373
Ld_c1906	773	396	357	688	2222	33.8884
Ld_c1907	459	226	279	364	1341	37.6585
Ld_c1908	379	183	225	343	1138	35.8524
Ld_c1909	1122	563	674	944	3326	37.1918
Ld_c1910	484	264	244	545	1547	32.8378
Ld_c1911	465	400	331	589	1785	40.9524
Ld_c1912	668	426	450	630	2201	39.8001
Ld_c1913	501	198	261	352	1327	34.5893
Ld_c1914	299	285	246	327	1157	45.8946
Ld_c1915	208	68	80	185	541	27.3567
Ld_c1916	803	569	605	1106	3083	38.0798
Ld_c1917	293	123	106	266	804	28.4826
Ld_c1918	835	373	470	824	2506	33.6393
Ld_c1919	464	241	235	414	1396	34.0974
Ld_c1920	366	323	227	454	1379	39.884
Ld_c1921	163	129	129	200	633	40.7583
Ld_c1922	131	75	74	146	434	34.3318
Ld_c1923	175	72	81	199	535	28.5981
Ld_c1924	466	204	212	456	1338	31.0912
Ld_c1925	285	145	143	331	906	31.7881
Ld_c1926	736	617	520	893	2769	41.0618
Ld_c1927	154	126	90	198	576	37.5
Ld_c1928	257	151	136	283	844	34.0047
Ld_c1929	1083	620	692	636	3067	42.778
Ld_c1930	347	195	228	342	1120	37.7679
Ld_c1931	409	301	346	294	1351	47.8905
Ld_c1932	576	410	268	870	2156	31.4471
Ld_c1933	1127	585	673	1183	3590	35.0418
Ld_c1934	363	255	199	433	1261	36.0032
Ld_c1935	420	305	298	502	1547	38.9787
Ld_c1936	382	136	167	441	1134	26.7196
Ld_c1937	616	369	457	537	1994	41.4243
Ld_c1938	666	299	420	615	2000	35.95
Ld_c1939	407	238	329	458	1447	39.1845
Ld_c1940	339	178	224	298	1049	38.3222
Ld_c1941	295	128	181	203	819	37.7289
Ld_c1942	183	111	113	221	639	35.0548
Ld_c1943	400	176	218	355	1157	34.0536
Ld_c1944	283	119	195	230	838	37.4702
Ld_c1945	706	438	447	1089	2680	33.0224
Ld_c1946	383	236	252	402	1273	38.3346
Ld_c1947	781	442	375	905	2507	32.5888
Ld_c1948	329	285	226	384	1233	41.4436
Ld_c1949	157	131	110	167	577	41.7678
Ld_c1950	169	73	91	177	518	31.6602
Ld_c1951	405	236	296	304	1251	42.526
Ld_c1952	149	108	93	182	540	37.2222
Ld_c1953	115	40	48	124	336	26.1905
Ld_c1954	219	123	170	222	742	39.4879
Ld_c1955	442	171	182	466	1261	27.9937
Ld_c1956	491	235	287	308	1343	38.8682
Ld_c1957	508	396	328	658	1905	38.0052
Ld_c1958	520	222	171	425	1384	28.396
Ld_c1959	357	263	197	410	1251	36.7706
Ld_c1960	483	276	189	546	1515	30.6931
Ld_c1961	270	103	108	280	793	26.6078
Ld_c1962	171	93	99	185	556	34.5324
Ld_c1963	416	183	263	347	1222	36.4975
Ld_c1964	168	162	121	212	675	41.9259
Ld_c1965	790	385	447	779	2429	34.2528
Ld_c1966	636	374	421	574	2024	39.2787
Ld_c1967	823	355	394	907	2513	29.805
Ld_c1968	211	143	137	238	741	37.7868
Ld_c1969	183	141	117	232	680	37.9412
Ld_c1970	382	417	318	923	2040	36.0294
Ld_c1971	729	433	471	614	2268	39.8589
Ld_c1972	350	242	224	461	1278	36.4632
Ld_c1973	278	109	92	256	765	26.2745
Ld_c1974	681	430	388	885	2389	34.2403
Ld_c1975	352	139	243	304	1038	36.8015
Ld_c1976	283	276	194	427	1202	39.1015
Ld_c1977	255	144	189	265	861	38.676
Ld_c1978	393	199	221	389	1223	34.3418
Ld_c1979	362	299	288	477	1426	41.1641
Ld_c1980	860	484	603	729	2691	40.3939
Ld_c1981	377	166	201	276	1029	35.6657
Ld_c1982	392	235	305	331	1263	42.7553
Ld_c1983	173	82	66	153	486	30.4527
Ld_c1984	263	151	164	99	689	45.7184
Ld_c1985	472	312	276	469	1531	38.4063
Ld_c1986	190	97	84	170	560	32.3214
Ld_c1987	137	99	83	148	475	38.3158
Ld_c1988	583	245	198	498	1538	28.8036
Ld_c1989	473	215	263	362	1320	36.2121
Ld_c1990	764	437	544	691	2462	39.8457
Ld_c1991	224	135	151	239	757	37.7807
Ld_c1992	666	535	426	829	2456	39.1287
Ld_c1993	730	362	361	777	2242	32.248
Ld_c1994	998	612	592	1178	3386	35.5582
Ld_c1995	384	177	221	346	1161	34.2808
Ld_c1996	347	156	180	254	942	35.6688
Ld_c1997	126	89	69	144	446	35.426
Ld_c1998	208	198	225	244	905	46.7403
Ld_c1999	653	389	442	623	2107	39.44
[truncated: 63,536 more rows]
