# Supplementary material for: Sequencing, De Novo Assembly and Annotation of the Colorado Potato Beetle, Leptinotarsa decemlineata, Transcriptome
Source: PLoS One. 2014 Jan 23;9(1):e86012. doi: 10.1371/journal.pone.0086012 (PMC3900453; doi:10.1371/journal.pone.0086012)
Supplement: Table S2 — Gene Ontology (GO) annotation results of L. decemlineata transcriptomic sequences. A. Biological Process. B. Molecular Function. C. cellular component. (XLS) [file pone.0086012.s003.xls]

## Sheet: (A) Biological Process
GO-id	GO-term	#Sequences
GO:0009056	catabolic process	5453
GO:0007165	signal transduction	2919
GO:0005975	carbohydrate metabolic process	2869
GO:0006464	protein modification process	2696
GO:0030154	cell differentiation	2603
GO:0009653	anatomical structure morphogenesis	2298
GO:0006259	DNA metabolic process	2036
GO:0006950	response to stress	1920
GO:0006412	translation	1882
GO:0006629	lipid metabolic process	1782
GO:0006811	ion transport	1553
GO:0007049	cell cycle	1475
GO:0000003	reproduction	1417
GO:0006091	generation of precursor metabolites and energy	1372
GO:0007010	cytoskeleton organization	1296
GO:0015031	protein transport	1259
GO:0009790	embryo development	879
GO:0008219	cell death	787
GO:0007267	cell-cell signaling	708
GO:0007610	behavior	658
GO:0008283	cell proliferation	616
GO:0019725	cellular homeostasis	561
GO:0019748	secondary metabolic process	551
GO:0009605	response to external stimulus	547
GO:0009628	response to abiotic stimulus	440
GO:0009607	response to biotic stimulus	286
GO:0007005	mitochondrion organization	259
GO:0009719	response to endogenous stimulus	247
GO:0040029	regulation of gene expression, epigenetic	164
GO:0016032	viral reproduction	162
GO:0008037	cell recognition	157
GO:0016049	cell growth	133
GO:0044403	symbiosis, encompassing mutualism through parasitism	126
GO:0007028	cytoplasm organization	97

## Sheet: (B) Cellular Component
GO-id	GO-term	#Sequences
GO:0043234	protein complex	5878
GO:0005739	mitochondrion	2174
GO:0005840	ribosome	1560
GO:0005886	plasma membrane	1453
GO:0005654	nucleoplasm	1408
GO:0005783	endoplasmic reticulum	1095
GO:0005829	cytosol	800
GO:0005794	Golgi apparatus	737
GO:0005811	lipid particle	694
GO:0005730	nucleolus	617
GO:0016023	cytoplasmic membrane-bounded vesicle	404
GO:0005615	extracellular space	292
GO:0005635	nuclear envelope	248
GO:0005768	endosome	240
GO:0000228	nuclear chromosome	237
GO:0005764	lysosome	232
GO:0005815	microtubule organizing center	198
GO:0005777	peroxisome	166
GO:0005578	proteinaceous extracellular matrix	124
GO:0005618	cell wall	110
GO:0009536	plastid	71

## Sheet: (C) Molecular Function
GO-id	GO-term	#Sequences
GO:0000166	nucleotide binding	6058
GO:0008233	peptidase activity	2037
GO:0003677	DNA binding	1881
GO:0005198	structural molecule activity	1593
GO:0030234	enzyme regulator activity	948
GO:0004672	protein kinase activity	939
GO:0005509	calcium ion binding	772
GO:0030246	carbohydrate binding	725
GO:0009055	electron carrier activity	672
GO:0006630	lipid binding	613
GO:0003779	actin binding	567
GO:0004518	nuclease activity	513
GO:0008135	translation factor activity, nucleic acid binding	512
GO:0004872	receptor activity	471
GO:0003700	sequence-specific DNA binding transcription factor activity	429
GO:0004721	phosphoprotein phosphatase activity	332
GO:0005102	receptor binding	321
GO:0005216	ion channel activity	287
GO:0003774	motor activity	269
GO:0003682	chromatin binding	222
GO:0030528	transcription regulator activity	160
GO:0016209	antioxidant activity	117
