# Supplementary material for: Sequencing, De Novo Assembly and Annotation of the Colorado Potato Beetle, Leptinotarsa decemlineata, Transcriptome
Source: PLoS One. 2014 Jan 23;9(1):e86012. doi: 10.1371/journal.pone.0086012 (PMC3900453; doi:10.1371/journal.pone.0086012)
Supplement: Table S3 — Complete list of GO terms in the three BLAST2GO categories with enzyme code assignment. (XLSX) [file pone.0086012.s004.xlsx]

## Sheet: blast2go_table_20131020_0930.tx
Contig ID	Description	Seq. Length	min. eValue	mean Similarity	#GOs	GOs	Enzyme Codes	InterProScan
Ld_c1	monocarboxylate transporter	2381	0.0	64.9%	2	C:cell; P:transport	-	IPR011701 (PFAM); IPR016196 (SUPERFAMILY); IPR020846 (PROFILE); G3DSA:1.20.1250.20 (GENE3D), PTHR11360 (PANTHER), PTHR11360:SF15 (PANTHER), seg (SEG), tmhmm (TMHMM)
Ld_c2	atypical protein kinase isoform e	3220	0.0	86.15%	23	P:reproduction; P:cell differentiation; P:embryo development; P:biological_process; P:anatomical structure morphogenesis; P:cellular component organization; C:plasma membrane; F:protein binding; F:binding; P:multicellular organismal development; P:cell death; P:behavior; P:cytoskeleton organization; P:cell cycle; P:cellular protein modification process; C:cytoplasm; P:cell proliferation; P:regula…	EC:2.7.11.13	IPR000719 (PFAM); IPR000961 (SMART); IPR002219 (PFAM); IPR002290 (SMART); IPR008271 (PROSITE); IPR011009 (SUPERFAMILY); IPR017441 (PROSITE); IPR017892 (PFAM); IPR020454 (PRINTS); IPR020635 (SMART); G3DSA:1.10.510.10 (GENE3D), G3DSA:3.30.200.20 (GENE3D), G3DSA:3.30.60.20 (GENE3D), PTHR24357 (PANTHER), PTHR24357:SF58 (PANTHER), seg (SEG), SignalP-NN (SIGNALP), tmhmm (TMHMM), SSF57889 (SUPERFAMILY)
Ld_c3	domain-containing protein	2898	0.0	49.3%	4	F:enzyme regulator activity; P:signal transduction; C:intracellular; F:protein binding	-	IPR001715 (G3DSA:1.10.418.GENE3D); PTHR18959 (PANTHER), PTHR18959:SF7 (PANTHER), seg (SEG), SignalP-NN (SIGNALP), tmhmm (TMHMM), SSF143885 (SUPERFAMILY)
Ld_c4	caspase-1	3418	9.4876e-102	73.8%	4	P:cell death; P:protein metabolic process; P:catabolic process; F:peptidase activity	EC:3.4.22.0	IPR001309 (PROFILE); IPR002138 (PROFILE); IPR002398 (PANTHER); IPR011600 (PFAM); IPR015917 (PRINTS); IPR016129 (PROSITE); G3DSA:3.40.50.1460 (GENE3D), PTHR10454:SF60 (PANTHER), seg (SEG), tmhmm (TMHMM), SSF52129 (SUPERFAMILY)
Ld_c5	50s ribosomal protein l5	4313	3.16005e-64	84.0%	5	F:structural molecule activity; P:translation; F:RNA binding; C:ribosome; P:biological_process	-	IPR000218 (PANTHER); IPR000266 (PRODOM); IPR000630 (PANTHER); IPR000702 (PANTHER); IPR000851 (PANTHER); IPR001196 (PROSITE); IPR001209 (PANTHER); IPR002132 (PANTHER); IPR002358 (PROSITE); IPR003256 (PANTHER); IPR004389 (TIGRFAMs); IPR005324 (PFAM); IPR005484 (PFAM); IPR005712 (TIGRFAMs); IPR005745 (PTHR11761:PANTHER); IPR005749 (PANTHER); IPR005824 (PFAM); IPR005825 (PROSITE); IPR008991 (SUPERFAM…
Ld_c6	glutamyl-prolyl-trna isoform a	3565	0.0	69.9%	9	C:protein complex; C:intracellular; P:translation; P:nucleobase-containing compound metabolic process; ; F:catalytic activity; F:nucleotide binding; C:cytoplasm; P:metabolic process	EC:6.1.1.15; EC:6.1.1.17	IPR000738 (PFAM); IPR000924 (PRINTS); IPR001412 (PROSITE); IPR004046 (PFAM); IPR004526 (TIGRFAMs); IPR009068 (G3DSA:1.10.287.GENE3D); IPR010987 (G3DSA:1.20.1050.GENE3D); IPR011035 (SUPERFAMILY); IPR014729 (G3DSA:3.40.50.GENE3D); IPR020056 (G3DSA:2.40.240.GENE3D); IPR020058 (PFAM); IPR020059 (PFAM); IPR020061 (G3DSA:1.10.1160.GENE3D); coil (COIL), G3DSA:3.90.800.10 (GENE3D), PTHR10119:SF11 (PANTHE…
Ld_c7	aprataxin and pnk-like factor	1757	1.74359e-25	41.0%	1	F:protein binding		IPR000253 (G3DSA:2.60.200.GENE3D); IPR008984 (SUPERFAMILY); IPR019406 (PFAM); PTHR21315 (PANTHER), seg (SEG), SignalP-NN (SIGNALP), tmhmm (TMHMM)
Ld_c8	rad25 xp-b dna repair helicase	2132	0.0	89.3%	13	C:nucleus; C:protein complex; P:regulation of biological process; P:nucleobase-containing compound metabolic process; F:hydrolase activity; P:response to abiotic stimulus; P:response to stress; P:DNA metabolic process; C:nucleoplasm; F:DNA binding; F:nucleotide binding; P:behavior; C:chromosome	-	IPR001161 (PRINTS); IPR001650 (PFAM); IPR006935 (PFAM); IPR014001 (SMART); G3DSA:3.40.50.300 (GENE3D), PTHR11274 (PANTHER), PF13625 (PFAM), seg (SEG), tmhmm (TMHMM), SSF52540 (SUPERFAMILY)
Ld_c9	conserved oligomeric golgi complex subunit 4-like	2495	0.0	71.8%	2	C:cytoplasm; P:transport	-	IPR013167 (PFAM); coil (COIL), PTHR24016 (PANTHER), PTHR24016:SF1 (PANTHER), seg (SEG)
Ld_c10	coatomer subunit beta	3209	0.0	81.75%	7	P:transport; P:protein transport; C:Golgi apparatus; C:protein complex; C:cytoplasmic membrane-bounded vesicle; F:structural molecule activity; F:binding	-	IPR002553 (PFAM); IPR011710 (PFAM); IPR011989 (G3DSA:1.25.10.GENE3D); IPR016024 (SUPERFAMILY); IPR016460 (PANTHER); seg (SEG), SignalP-NN (SIGNALP)
Ld_c11	ankyrin repeat protein	2713	1.66892e-20	47.5%	1	F:protein binding		IPR002110 (PFAM); IPR020683 (G3DSA:1.25.40.GENE3D); coil (COIL), PTHR24198 (PANTHER), PF13637 (PFAM), seg (SEG), tmhmm (TMHMM), SSF140860 (SUPERFAMILY)
Ld_c12	atp-dependent clp protease heat shock protein 100	2673	0.0	65.95%	8	C:cytoplasm; F:peptidase activity; P:protein metabolic process; F:nucleotide binding; F:hydrolase activity; P:catabolic process; P:response to stress; P:response to abiotic stimulus	EC:3.6.1.15	IPR001270 (PRINTS); IPR003593 (SMART); IPR003959 (PFAM); IPR004176 (PFAM); IPR013093 (PFAM); IPR018368 (PROSITE); IPR019489 (PFAM); IPR023150 (G3DSA:1.10.1780.GENE3D); coil (COIL), G3DSA:1.10.8.60 (GENE3D), G3DSA:3.40.50.300 (GENE3D), PTHR11638 (PANTHER), PTHR11638:SF18 (PANTHER), seg (SEG), SignalP-NN (SIGNALP), tmhmm (TMHMM), SSF52540 (SUPERFAMILY), SSF81923 (SUPERFAMILY)
Ld_c13	ste20-like serine threonine-protein kinase	3697	0.0	77.5%	9	P:biological_process; F:nucleotide binding; P:regulation of biological process; P:cellular protein modification process; P:cell proliferation; F:protein kinase activity; F:signal transducer activity; P:signal transduction;	-	IPR000719 (PFAM); IPR002290 (SMART); IPR008271 (PROSITE); IPR011009 (SUPERFAMILY); IPR017441 (PROSITE); IPR020635 (SMART); IPR022165 (PFAM); coil (COIL), G3DSA:1.10.510.10 (GENE3D), G3DSA:3.30.200.20 (GENE3D), PTHR24361 (PANTHER), PTHR24361:SF195 (PANTHER), PTHR24361:SF53 (PANTHER), seg (SEG), SignalP-NN (SIGNALP), tmhmm (TMHMM)
Ld_c14	map kinase-activated protein kinase	3349	0.0	85.7%	11	P:cellular protein modification process; P:anatomical structure morphogenesis; P:cellular component organization; P:regulation of biological process; P:response to stress; P:response to abiotic stimulus; P:signal transduction; P:biological_process; F:nucleotide binding; F:protein kinase activity;	EC:2.7.11.17	IPR000719 (PFAM); IPR002290 (SMART); IPR008271 (PROSITE); IPR011009 (SUPERFAMILY); IPR017441 (PROSITE); IPR020635 (SMART); G3DSA:1.10.510.10 (GENE3D), G3DSA:3.30.200.20 (GENE3D), G3DSA:4.10.1170.10 (GENE3D), PTHR24349 (PANTHER), PTHR24349:SF41 (PANTHER), seg (SEG), SignalP-NN (SIGNALP), tmhmm (TMHMM)
Ld_c15	nuclear protein localization protein 4 homolog	2349	0.0	72.25%	8	F:structural molecule activity; C:protein complex; C:nuclear envelope; P:protein metabolic process; P:catabolic process; F:binding; P:cell differentiation; P:multicellular organismal development	-	IPR001876 (SMART); IPR007716 (PFAM); IPR007717 (PFAM); IPR024682 (PFAM); G3DSA:3.10.20.90 (GENE3D), PTHR12710 (PANTHER), seg (SEG), SignalP-NN (SIGNALP), tmhmm (TMHMM), SSF54236 (SUPERFAMILY), SSF90209 (SUPERFAMILY)
Ld_c16	hook protein	2138	0.0	55.6%	23	P:behavior; P:multicellular organismal development; P:cytoskeleton organization; P:cell differentiation; P:cell-cell signaling; F:molecular_function; P:transport; F:kinase activity; P:biological_process; P:cellular component organization; C:cytoskeleton; C:protein complex; F:cytoskeletal protein binding; P:carbohydrate metabolic process; P:generation of precursor metabolites and energy; P:catabol…	EC:2.7.1.1	IPR008636 (PFAM); coil (COIL), PTHR18947 (PANTHER), PTHR18947:SF6 (PANTHER), seg (SEG), SignalP-NN (SIGNALP), tmhmm (TMHMM), SSF116907 (SUPERFAMILY)
Ld_c17	phd finger protein	2672	0.0	71.4%	15	P:cellular protein modification process; P:organelle organization; F:binding; F:transferase activity; P:anatomical structure morphogenesis; P:cellular component organization; P:cell differentiation; P:multicellular organismal development; F:DNA binding; F:protein binding; P:catabolic process; ; C:nucleoplasm; C:protein complex; P:biosynthetic process	EC:2.1.1.43; EC:2.3.1.48	IPR001487 (PRINTS); IPR001965 (SMART); IPR007087 (PROSITE); IPR011011 (SUPERFAMILY); IPR013083 (G3DSA:3.30.40.GENE3D); IPR018359 (PROSITE); IPR019542 (PFAM); IPR019786 (PROSITE); IPR019787 (PROFILE); PTHR13793 (PANTHER), PTHR13793:SF29 (PANTHER), PF13831 (PFAM), PF13832 (PFAM), seg (SEG), tmhmm (TMHMM)
Ld_c18	wd repeat-containing protein 3	3079	0.0	67.35%	8	F:protein kinase activity; P:cell differentiation; P:multicellular organismal development; F:protein binding; ; P:metabolic process; C:cytoskeleton; C:protein complex	EC:2.7.11.7	IPR001680 (PFAM); IPR007148 (PFAM); IPR015943 (G3DSA:2.130.10.GENE3D); IPR017986 (PROFILE); IPR019775 (PROSITE); IPR020472 (PRINTS); coil (COIL), PTHR19853 (PANTHER), seg (SEG), SignalP-NN (SIGNALP), tmhmm (TMHMM)
Ld_c19	rna-binding protein 28-like	1810	1.4776e-153	61.35%	4	F:nucleic acid binding; P:cell differentiation; P:multicellular organismal development; F:nucleotide binding	-	IPR000504 (PFAM); IPR003954 (SMART); IPR012677 (G3DSA:3.30.70.GENE3D); coil (COIL), PTHR24012 (PANTHER), PTHR24012:SF49 (PANTHER), seg (SEG), tmhmm (TMHMM), SSF54928 (SUPERFAMILY)
Ld_c20	isoform a	3139	2.00733e-73	55.75%	0	-		seg (SEG), tmhmm (TMHMM)
Ld_c21	ubiquitin-conjugating enzyme e2 q2-like	1693	1.41161e-121	73.65%	2	F:catalytic activity; P:cellular protein modification process	EC:6.3.2.19	IPR000608 (PFAM); IPR016135 (G3DSA:3.10.110.GENE3D); PTHR24068 (PANTHER), PTHR24068:SF3 (PANTHER), SM00212 (SMART), seg (SEG), tmhmm (TMHMM)
Ld_c22	aromatic amino acid decarboxylase	2111	0.0	78.95%	3	F:binding; F:catalytic activity;	EC:4.1.1.0	IPR002129 (PFAM); IPR010977 (PRINTS); IPR015421 (G3DSA:3.40.640.GENE3D); IPR015422 (G3DSA:3.90.1150.GENE3D); IPR015424 (SUPERFAMILY); IPR021115 (PROSITE); G3DSA:1.20.1340.10 (GENE3D), PTHR11999 (PANTHER), PTHR11999:SF11 (PANTHER), seg (SEG), tmhmm (TMHMM)
Ld_c23	optic ganglion isoform a	2226	1.83547e-163	80.75%	11	C:plasma membrane; P:response to external stimulus; P:signal transduction; P:response to abiotic stimulus; P:multicellular organismal development; P:ion transport; P:behavior; C:cell; F:transporter activity; F:ion channel activity; P:cell-cell signaling	-	IPR000990 (PRINTS); PTHR11893:SF0 (PANTHER), seg (SEG), tmhmm (TMHMM)
Ld_c24	ornithine carbamoyltransferase	2406	4.88235e-118	78.0%	7	P:catabolic process; ; F:transferase activity; F:binding; F:hydrolase activity; C:protein complex; C:cytoplasm	EC:2.1.3.3; EC:3.5.3.6	IPR002292 (PRINTS); IPR003198 (PFAM); IPR003876 (PTHR12737:PANTHER); IPR006130 (PRINTS); IPR006131 (PFAM); IPR006132 (PFAM); G3DSA:1.10.3930.10 (GENE3D), G3DSA:3.40.50.1370 (GENE3D), G3DSA:3.75.10.10 (GENE3D), PTHR11405 (PANTHER), PTHR11405:SF1 (PANTHER), PTHR12737 (PANTHER), seg (SEG), tmhmm (TMHMM), SSF55909 (SUPERFAMILY)
Ld_c25	zinc finger protein plag1-like	3804	3.64211e-141	59.8%	12	F:binding; P:anatomical structure morphogenesis; P:multicellular organismal development; ; P:regulation of biological process; P:cell differentiation; P:cell proliferation; P:growth; F:DNA binding; P:metabolic process; P:reproduction; C:nucleus	-	IPR007087 (PFAM); IPR013087 (G3DSA:3.30.160.GENE3D); IPR015880 (SMART); PTHR10032 (PANTHER), PTHR10032:SF63 (PANTHER), PF13465 (PFAM), PF13912 (PFAM), seg (SEG), SignalP-NN (SIGNALP), tmhmm (TMHMM), SSF57667 (SUPERFAMILY)
Ld_c26	bloated tubules	2564	0.0	46.9%	4	P:transport; F:neurotransmitter transporter activity; C:cell; P:ion transport	-	IPR000175 (PRINTS); PTHR11616:SF69 (PANTHER), seg (SEG), SignalP-NN (SIGNALP), tmhmm (TMHMM)
Ld_c27	tick transposon	2431	2.20707	496.25	0	-		coil (COIL), seg (SEG), tmhmm (TMHMM)
Ld_c28	sodium-dependent phosphate transporter	2457	4.45342e-158	65.8%	3	P:transport; C:cell; F:transporter activity	-	IPR011701 (PFAM); IPR016196 (SUPERFAMILY); IPR020846 (PROFILE); G3DSA:1.20.1250.20 (GENE3D), PTHR11662 (PANTHER), PTHR11662:SF27 (PANTHER), seg (SEG), SignalP-NN (SIGNALP), tmhmm (TMHMM)
Ld_c29	wd repeat-containing protein 26-like	3148	0.0	74.65%	1	F:protein binding		IPR001680 (PFAM); IPR006594 (PROFILE); IPR006595 (SMART); IPR015943 (G3DSA:2.130.10.GENE3D); IPR017986 (PROFILE); IPR019775 (PROSITE); IPR020472 (PRINTS); PTHR22838 (PANTHER), seg (SEG), SignalP-NN (SIGNALP), tmhmm (TMHMM)
Ld_c30	zinc finger protein	2626	0.0	60.6%	8	F:binding; F:DNA binding; P:metabolic process; P:regulation of biological process; P:biosynthetic process; P:DNA metabolic process; P:cell cycle; C:nucleus	-	IPR007087 (PFAM); IPR012934 (PFAM); IPR013087 (G3DSA:3.30.160.GENE3D); IPR015880 (SMART); coil (COIL), PTHR24384 (PANTHER), PTHR24384:SF33 (PANTHER), PF13465 (PFAM), PF13894 (PFAM), seg (SEG), tmhmm (TMHMM), SSF57667 (SUPERFAMILY), SSF57716 (SUPERFAMILY)
Ld_c31	equilibrative nucleoside transporter 1-like isoform 1	1770	4.79687e-171	71.0%	3	C:cell; F:transporter activity; P:transport	-	IPR002259 (PRINTS); PTHR10332:SF6 (PANTHER), seg (SEG), tmhmm (TMHMM)
Ld_c32	pre-rrna-processing protein tsr1 homolog	2615	0.0	73.0%	4	P:cell differentiation; P:multicellular organismal development; C:nucleus; P:biological_process	-	IPR007034 (PFAM); IPR012948 (PFAM); coil (COIL), PTHR12858 (PANTHER), PTHR12858:SF1 (PANTHER), seg (SEG), SignalP-NN (SIGNALP), tmhmm (TMHMM)
Ld_c33	pyridoxal-dependent decarboxylase domain-containing protein 1-like	2679	0.0	69.85%	3	F:binding; P:metabolic process; F:catalytic activity	EC:4.1.1.0	IPR002129 (PFAM); IPR015421 (G3DSA:3.40.640.GENE3D); IPR015424 (SUPERFAMILY); PTHR11999 (PANTHER), PTHR11999:SF7 (PANTHER), seg (SEG), SignalP-NN (SIGNALP), tmhmm (TMHMM)
Ld_c34	star-related lipid transfer protein 3-like	2087	2.46119e-138	58.5%	5	P:transport; P:biosynthetic process; P:lipid metabolic process; F:transporter activity; F:lipid binding	-	IPR000799 (PRINTS); IPR002913 (PFAM); IPR019498 (PFAM); IPR023393 (G3DSA:3.30.530.GENE3D); PTHR12136 (PANTHER), PTHR12136:SF12 (PANTHER), seg (SEG), tmhmm (TMHMM), SSF55961 (SUPERFAMILY)
Ld_c35	dna replication licensing factor mcm5	2443	0.0	87.65%	13	P:organelle organization; P:DNA metabolic process; P:cell cycle; C:nucleoplasm; C:nuclear chromosome; C:protein complex; F:hydrolase activity; F:DNA binding; F:nucleotide binding; P:biosynthetic process; P:cellular component organization; F:chromatin binding; C:chromosome	-	IPR001208 (PRINTS); IPR008048 (PRINTS); IPR012340 (G3DSA:2.40.50.GENE3D); IPR018525 (PROSITE); G3DSA:3.30.1640.10 (GENE3D), G3DSA:3.40.50.300 (GENE3D), PTHR11630 (PANTHER), PTHR11630:SF42 (PANTHER), seg (SEG), SignalP-NN (SIGNALP), tmhmm (TMHMM), SSF52540 (SUPERFAMILY)
Ld_c36	ankyrin repeat domain protein	2943	1.23407e-16	41.85%	0	-		IPR007111 (PROFILE); PF05729 (PFAM), seg (SEG), tmhmm (TMHMM), SSF52540 (SUPERFAMILY)
Ld_c37	phosphatidylinositol-binding clathrin assembly protein	2566	0.0	69.2%	15	C:cytosol; F:lipid binding; P:transport; P:organelle organization; C:cytoplasmic membrane-bounded vesicle; F:protein binding; F:peptidase activity; C:cytoplasm; C:protein complex; C:cell; P:cell-cell signaling; P:behavior; P:response to external stimulus; P:response to abiotic stimulus; P:cellular component organization	EC:3.4.11.0	IPR008942 (G3DSA:1.25.40.GENE3D); IPR011417 (PFAM); IPR013809 (SMART); IPR014712 (G3DSA:1.20.58.GENE3D); PTHR22951 (PANTHER), PTHR22951:SF3 (PANTHER), seg (SEG), tmhmm (TMHMM), SSF89009 (SUPERFAMILY)
Ld_c38	pp2c-like domain-containing protein cg9801-like	3172	2.57983e-151	59.95%	2	F:catalytic activity; P:metabolic process	-	IPR001932 (G3DSA:3.60.40.GENE3D); PTHR21586 (PANTHER), PF13672 (PFAM), seg (SEG), tmhmm (TMHMM)
Ld_c39	denn domain-containing protein 1a-like isoform 1	2062	0.0	70.8%	0	-		IPR001194 (PFAM); IPR005112 (PFAM); IPR005113 (PFAM); PTHR13196 (PANTHER), PTHR13196:SF2 (PANTHER), seg (SEG), SignalP-NN (SIGNALP)
Ld_c40	poly	1480	1.82669e-25	48.95%	5	P:biological_process; P:regulation of biological process; C:cell; F:binding; F:transferase activity	-	IPR012317 (PFAM); G3DSA:3.90.228.10 (GENE3D), PTHR14453 (PANTHER), seg (SEG), tmhmm (TMHMM), SSF56399 (SUPERFAMILY)
Ld_c41	uncharacterized protein c18orf8-like	2214	0.0	62.2%	0	-		IPR009755 (PFAM); PTHR12897 (PANTHER), seg (SEG)
Ld_c42	f-box wd repeat-containing protein 5-like	2247	0.0	70.55%	3	P:cellular protein modification process; P:catabolic process; F:protein binding	-	IPR001680 (PFAM); IPR001810 (PROFILE); IPR015943 (G3DSA:2.130.10.GENE3D); IPR017986 (PROFILE); G3DSA:1.20.1280.50 (GENE3D), PTHR20995 (PANTHER), PTHR20995:SF4 (PANTHER), PF12937 (PFAM), seg (SEG), SignalP-NN (SIGNALP), tmhmm (TMHMM)
Ld_c43	---NA---	1207			0	-		seg (SEG), tmhmm (TMHMM)
Ld_c44	cytoplasmic dynein 1 intermediate chain-like	2999	0.0	79.75%	12	F:motor activity; P:reproduction; P:anatomical structure morphogenesis; P:cell differentiation; P:multicellular organismal development; P:transport; P:biological_process; C:cytoskeleton; C:protein complex; P:cytoskeleton organization; P:cell cycle; F:protein binding	-	IPR001680 (PFAM); IPR015943 (G3DSA:2.130.10.GENE3D); IPR017986 (PROFILE); IPR025956 (PFAM); coil (COIL), PTHR12442 (PANTHER), PTHR12442:SF2 (PANTHER), seg (SEG), tmhmm (TMHMM)
Ld_c45	importin-11 isoform 1	4221	0.0	65.45%	6	C:cytoplasm; C:protein complex; C:nuclear envelope; F:transporter activity; P:protein transport; F:binding	-	IPR001494 (PFAM); IPR011989 (G3DSA:1.25.10.GENE3D); IPR016024 (SUPERFAMILY); PTHR10997 (PANTHER), PTHR10997:SF7 (PANTHER), seg (SEG), tmhmm (TMHMM)
Ld_c46	protein zer-1 homolog	2865	0.0	67.3%	1	F:binding		IPR011989 (G3DSA:1.25.10.GENE3D); IPR016024 (SUPERFAMILY); G3DSA:3.80.10.10 (GENE3D), PTHR12904 (PANTHER), PTHR12904:SF11 (PANTHER), seg (SEG), tmhmm (TMHMM), SSF52047 (SUPERFAMILY)
Ld_c47	lipoma preferred partner lpp	3206	0.0	67.9%	4	F:hydrolase activity; F:nucleic acid binding; F:nucleotide binding; F:binding	-	IPR001781 (G3DSA:2.10.110.GENE3D); PTHR24207 (PANTHER), PTHR24207:SF2 (PANTHER), seg (SEG), tmhmm (TMHMM), SSF57716 (SUPERFAMILY)
Ld_c48	dna-directed rna polymerase iii subunit rpc4	1369	5.56993e-50	42.6%	7	F:DNA binding; F:transferase activity; C:nucleoplasm; C:protein complex; ; C:nucleolus; P:nucleobase-containing compound metabolic process		IPR007811 (PFAM); seg (SEG), tmhmm (TMHMM)
Ld_c49	uncharacterized protein c10orf118-like	2561	0.0	60.1%	3	F:molecular_function; P:biological_process; C:cellular_component		coil (COIL), PTHR18911 (PANTHER), PTHR18911:SF5 (PANTHER), seg (SEG), tmhmm (TMHMM)
Ld_c50	ankyrin unc44	3519	0.0	75.15%	5	P:signal transduction; F:hydrolase activity; F:protein binding; P:catabolic process; P:lipid metabolic process	EC:3.1.1.4	IPR000488 (PFAM); IPR000906 (PFAM); IPR011029 (G3DSA:1.10.533.GENE3D); PTHR24123 (PANTHER), PTHR24123:SF0 (PANTHER), tmhmm (TMHMM)
Ld_c51	transmembrane protein 110	2508	1.26216e-99	64.6%	1	C:cell	-	IPR022127 (PFAM); PTHR31735 (PANTHER), PTHR31735:SF0 (PANTHER), seg (SEG), tmhmm (TMHMM)
Ld_c52	ets domain-containing protein	3563	0.0	60.8%	6	F:sequence-specific DNA binding transcription factor activity; F:DNA binding; ; P:regulation of biological process; C:nucleoplasm; C:protein complex	-	IPR000418 (PRINTS); IPR003118 (PFAM); IPR011991 (G3DSA:1.10.10.GENE3D); IPR013761 (G3DSA:1.10.150.GENE3D); PTHR11849 (PANTHER), PTHR11849:SF44 (PANTHER), seg (SEG), SignalP-NN (SIGNALP), tmhmm (TMHMM), SSF46785 (SUPERFAMILY)
Ld_c53	atp-dependent rna helicase ddx54-like	2411	0.0	71.85%	6	F:hydrolase activity; F:RNA binding; F:nucleotide binding; C:nucleus; P:cell differentiation; P:multicellular organismal development	-	IPR000629 (PROSITE); IPR001650 (PFAM); IPR011545 (PFAM); IPR012541 (PRODOM); IPR014001 (SMART); IPR014014 (PROFILE); G3DSA:3.40.50.300 (GENE3D), PTHR24031 (PANTHER), PTHR24031:SF71 (PANTHER), seg (SEG), tmhmm (TMHMM), SSF52540 (SUPERFAMILY)
Ld_c54	patj homolog	3674	0.0	70.1%	1	F:protein binding		IPR001478 (PFAM); IPR004172 (SMART); G3DSA:2.30.42.10 (GENE3D), PTHR19964 (PANTHER), PTHR19964:SF6 (PANTHER), seg (SEG), SSF101288 (SUPERFAMILY)
Ld_c55	nuclear cap-binding protein subunit 1-like	2866	0.0	82.4%	14	C:intracellular; C:protein complex; C:nucleus; P:cell differentiation; P:multicellular organismal development; P:nucleobase-containing compound metabolic process; F:RNA binding; F:DNA binding; P:reproduction; P:regulation of biological process; P:viral process; P:regulation of gene expression, epigenetic; F:protein binding; P:transport	-	IPR003890 (PFAM); IPR015172 (PFAM); IPR015174 (PFAM); IPR016021 (G3DSA:1.25.40.GENE3D); IPR016024 (SUPERFAMILY); IPR027159 (PANTHER); coil (COIL), PTHR12412:SF8 (PANTHER), seg (SEG), tmhmm (TMHMM)
Ld_c56	24-dehydrocholesterol reductase	1707	0.0	71.7%	28	F:nucleotide binding; P:signal transduction; C:Golgi apparatus; P:protein metabolic process; P:regulation of biological process; P:cell death; P:cellular component organization; F:catalytic activity; C:cell; C:endoplasmic reticulum; C:cytosol; P:cell proliferation; P:cell cycle; P:biosynthetic process; P:lipid metabolic process; P:biological_process; C:cytoskeleton; P:multicellular organismal dev…	EC:1.3.1.72; EC:1.1.1.158	IPR006094 (PFAM); IPR016166 (PROFILE); IPR016169 (G3DSA:3.30.465.GENE3D); PTHR10801 (PANTHER), PTHR10801:SF0 (PANTHER), seg (SEG), tmhmm (TMHMM)
Ld_c57	cation efflux protein zinc transporter	1598	1.29798e-48	82.75%	4	C:cell; F:transporter activity; P:transport; P:ion transport	-	IPR002524 (PANTHER); G3DSA:1.20.1510.10 (GENE3D), seg (SEG), tmhmm (TMHMM)
Ld_c58	tp53-regulating kinase-like	1181	1.95573e-61	62.6%	7	P:biosynthetic process; P:carbohydrate metabolic process; P:lipid metabolic process; F:protein kinase activity; P:cellular protein modification process; F:nucleotide binding; C:cell	EC:2.7.10.0	IPR000719 (PFAM); IPR008266 (PROSITE); IPR011009 (SUPERFAMILY); IPR022495 (TIGRFAMs); G3DSA:1.10.510.10 (GENE3D), PTHR12209 (PANTHER), seg (SEG), tmhmm (TMHMM)
Ld_c59	atp-binding cassette transporter	3043	0.0	68.05%	11	F:ion channel activity; C:cell; C:cytoplasmic membrane-bounded vesicle; F:hydrolase activity; F:transporter activity; P:transport; P:nucleobase-containing compound metabolic process; P:catabolic process; C:plasma membrane; F:nucleotide binding; P:ion transport	-	IPR001140 (PFAM); IPR003439 (PFAM); IPR003593 (SMART); IPR011527 (SUPERFAMILY); IPR017871 (PROSITE); IPR017940 (PROFILE); G3DSA:1.20.1560.10 (GENE3D), G3DSA:3.40.50.300 (GENE3D), PTHR24223 (PANTHER), PTHR24223:SF8 (PANTHER), seg (SEG), SignalP-NN (SIGNALP), tmhmm (TMHMM), SSF52540 (SUPERFAMILY)
Ld_c60	fic domain-containing protein	2648	2.04356e-140	73.15%	27	P:multicellular organismal development; P:response to external stimulus; P:response to abiotic stimulus; P:behavior; P:anatomical structure morphogenesis; P:cellular protein modification process; F:protein kinase activity; P:reproduction; C:cell; F:lipid binding; P:regulation of biological process; P:cytoskeleton organization; C:cytoplasm; C:extracellular region; P:embryo development; P:signal tr…	EC:2.7.10.0	IPR003812 (PFAM); IPR011990 (G3DSA:1.25.40.GENE3D); IPR013026 (PROFILE); G3DSA:1.10.3290.10 (GENE3D), PTHR13504 (PANTHER), PTHR13504:SF12 (PANTHER), seg (SEG), tmhmm (TMHMM), SSF48452 (SUPERFAMILY)
Ld_c61	cytoplasmic fmr1-interacting	4501	0.0	92.05%	13	P:anatomical structure morphogenesis; P:cellular component organization; P:cell differentiation; P:multicellular organismal development; P:regulation of biological process; P:cell-cell signaling; C:cellular_component; P:transport; C:cytoplasm; C:protein complex; P:cytoskeleton organization; C:cell; F:protein binding	-	IPR008081 (PRINTS); IPR009828 (PFAM); coil (COIL), PTHR12195:SF0 (PANTHER), seg (SEG), tmhmm (TMHMM)
Ld_c62	transmembrane protein 55b-like	2525	5.887e-115	76.55%	0	-		IPR019178 (PANTHER); PTHR21014:SF0 (PANTHER), seg (SEG), tmhmm (TMHMM)
Ld_c63	wd repeat-containing protein 46-like	1716	0.0	71.1%	3	P:cell differentiation; P:multicellular organismal development; F:protein binding	-	IPR001680 (PFAM); IPR012952 (PFAM); IPR015943 (G3DSA:2.130.10.GENE3D); IPR017986 (PROFILE); IPR019775 (PROSITE); PD023243 (PRODOM), coil (COIL), PTHR14085 (PANTHER), PTHR14085:SF3 (PANTHER), seg (SEG), tmhmm (TMHMM)
Ld_c64	another transcription unit	2869	3.07029e-105	70.7%	0	-		IPR007149 (PFAM); PTHR23146 (PANTHER), PTHR23146:SF0 (PANTHER), seg (SEG), SignalP-NN (SIGNALP), tmhmm (TMHMM)
Ld_c65	probable trans-2-enoyl- mitochondrial-like	1498	2.41775e-126	70.75%	6	C:cytoskeleton; C:protein complex; F:catalytic activity; F:binding; P:metabolic process; F:nucleotide binding	-	IPR002085 (PANTHER); IPR011032 (SUPERFAMILY); IPR013149 (PFAM); IPR013154 (PFAM); IPR016040 (G3DSA:3.40.50.GENE3D); IPR020843 (SMART); G3DSA:3.90.180.10 (GENE3D), PTHR11695:SF15 (PANTHER), seg (SEG), SignalP-NN (SIGNALP), tmhmm (TMHMM), SSF51735 (SUPERFAMILY)
Ld_c66	glutamyl aminopeptidase	3049	0.0	64.8%	5	P:transport; F:peptidase activity; P:protein metabolic process; P:catabolic process; F:binding	EC:3.4.24.0	IPR001930 (PANTHER); IPR014782 (PRINTS); IPR024571 (PFAM); G3DSA:1.10.390.10 (GENE3D), PTHR11533:SF59 (PANTHER), seg (SEG), SignalP-NN (SIGNALP), tmhmm (TMHMM), SSF55486 (SUPERFAMILY), SSF63737 (SUPERFAMILY)
Ld_c67	tbc1 domain family member 13-like	2687	0.0	82.65%	5	P:cellular protein modification process; ; C:intracellular; P:signal transduction; F:enzyme regulator activity	-	IPR000195 (PFAM); IPR002773 (G3DSA:3.40.910.GENE3D); G3DSA:1.10.8.270 (GENE3D), PTHR22957 (PANTHER), PTHR22957:SF27 (PANTHER), seg (SEG), SSF52467 (SUPERFAMILY)
Ld_c68	elav-like protein 2-like	2914	1.98754e-168	85.15%	5	F:catalytic activity; P:metabolic process; F:RNA binding; F:nucleotide binding; P:nucleobase-containing compound metabolic process	-	IPR000504 (PFAM); IPR002343 (PRINTS); IPR002624 (PANTHER); IPR006548 (TIGRFAMs); IPR012677 (G3DSA:3.30.70.GENE3D); IPR015828 (PTHR10513:PANTHER); PTHR24011 (PANTHER), PF13893 (PFAM), seg (SEG), SignalP-NN (SIGNALP), tmhmm (TMHMM), SSF54928 (SUPERFAMILY)
Ld_c69	phosphoacetylglucosamine mutase	1652	0.0	57.05%	8	F:catalytic activity; P:biological_process; P:carbohydrate metabolic process; P:nucleobase-containing compound metabolic process; P:biosynthetic process; C:cytoplasm; F:binding; P:multicellular organismal development	EC:5.4.2.3	IPR005843 (PFAM); IPR005844 (PFAM); IPR005845 (PFAM); IPR016055 (G3DSA:3.40.120.GENE3D); IPR016066 (PROSITE); IPR016657 (PTHR22573:PANTHER); G3DSA:3.30.310.50 (GENE3D), PTHR22573 (PANTHER), seg (SEG), SignalP-NN (SIGNALP), tmhmm (TMHMM), SSF55957 (SUPERFAMILY)
Ld_c70	breast cancer type 1 susceptibility-like protein	1684	2.15373e-08	50.8%	0	-		seg (SEG), SignalP-NN (SIGNALP), tmhmm (TMHMM)
Ld_c71	low affinity cationic amino acid transporter 2-like	2197	0.0	65.55%	3	P:transport; F:transporter activity; C:cell	-	IPR002293 (PANTHER); IPR015606 (PTHR11785:PANTHER); PF13520 (PFAM), PF13906 (PFAM), seg (SEG), SignalP-NN (SIGNALP), tmhmm (TMHMM)
Ld_c72	gpi mannosyltransferase 2	481	4.44305e-12	49.95%	5	C:endoplasmic reticulum; P:biosynthetic process; P:cellular protein modification process; P:lipid metabolic process; C:cell		IPR007315 (PANTHER); PTHR12468:SF1 (PANTHER), seg (SEG), tmhmm (TMHMM)
Ld_c73	uncharacterized protein loc100867871 isoform 2	3691	5.37246e-65	51.25%	0	-		coil (COIL), seg (SEG), tmhmm (TMHMM)
Ld_c74	nfx1-type zinc finger-containing protein 1-like	2708	6.55699e-126	49.35%	6	F:sequence-specific DNA binding transcription factor activity; F:binding; C:nucleoplasm; C:protein complex; P:regulation of biological process;		IPR000967 (SMART); coil (COIL), G3DSA:3.40.50.300 (GENE3D), PTHR10887 (PANTHER), PTHR10887:SF10 (PANTHER), PF13086 (PFAM), PF13087 (PFAM), seg (SEG), SignalP-NN (SIGNALP), tmhmm (TMHMM), SSF52540 (SUPERFAMILY)
Ld_c75	remodeling and spacing factor 1	3304	3.74883e-78	48.25%	2	F:metal ion binding; F:zinc ion binding		PTHR10615 (PANTHER), PTHR10615:SF49 (PANTHER), seg (SEG), tmhmm (TMHMM)
Ld_c76	nad dependent epimerase dehydratase	1608	1.50629e-137	72.45%	4	P:metabolic process; F:nucleotide binding; F:binding; F:catalytic activity	-	IPR001509 (PFAM); IPR016040 (G3DSA:3.40.50.GENE3D); PTHR10366 (PANTHER), PTHR10366:SF3 (PANTHER), seg (SEG), SignalP-NN (SIGNALP), tmhmm (TMHMM), SSF51735 (SUPERFAMILY)
Ld_c77	dihydropyrimidine dehydrogenase	3325	0.0	76.25%	9	P:metabolic process; F:binding; F:catalytic activity; F:electron carrier activity; P:nucleobase-containing compound metabolic process; P:biosynthetic process; F:nucleotide binding; C:cytoplasm;	EC:1.3.3.1; EC:1.3.1.2; EC:1.3.1.1	IPR001295 (PROSITE); IPR001450 (PFAM); IPR005720 (TIGRFAMs); IPR009051 (SUPERFAMILY); IPR012135 (PFAM); IPR012285 (G3DSA:1.10.1060.GENE3D); IPR013785 (G3DSA:3.20.20.GENE3D); IPR017896 (PROFILE); IPR017900 (PROSITE); PR00419 (PRINTS), G3DSA:3.30.70.20 (GENE3D), G3DSA:3.50.50.60 (GENE3D), PTHR11938 (PANTHER), PTHR11938:SF6 (PANTHER), PF13450 (PFAM), seg (SEG), tmhmm (TMHMM), SSF51395 (SUPERFAMILY),…
Ld_c78	taf6-like rna polymerase ii p300 cbp-associated factor-associated factor 65 kda subunit 6l	1812	1.27414e-95	48.15%	3	; C:nucleus; F:protein binding	-	IPR004823 (PFAM); IPR009072 (G3DSA:1.10.20.GENE3D); PTHR10221 (PANTHER), seg (SEG)
Ld_c79	e3 ubiquitin-protein ligase mylip-like	2298	1.32272e-164	63.45%	15	F:cytoskeletal protein binding; P:regulation of biological process; P:protein metabolic process; P:catabolic process; C:cell; P:cellular component organization; F:binding; C:cytoskeleton; F:catalytic activity; P:cellular protein modification process; P:multicellular organismal development; P:biological_process; P:metabolic process; C:cytoplasm; C:plasma membrane	EC:6.3.2.19	IPR000299 (PROFILE); IPR001841 (SMART); IPR011993 (G3DSA:2.30.29.GENE3D); IPR013083 (G3DSA:3.30.40.GENE3D); IPR014352 (G3DSA:1.20.80.GENE3D); IPR018979 (PFAM); IPR019748 (PFAM); IPR019749 (SMART); G3DSA:3.10.20.90 (GENE3D), PTHR23280 (PANTHER), PF13920 (PFAM), seg (SEG), tmhmm (TMHMM), SSF50729 (SUPERFAMILY), SSF54236 (SUPERFAMILY), SSF57850 (SUPERFAMILY)
Ld_c80	protein shuttle craft-like	3649	0.0	65.3%	8	F:sequence-specific DNA binding transcription factor activity; F:nucleic acid binding; F:binding; ; P:regulation of biological process; F:protein binding; C:nucleoplasm; C:protein complex	-	IPR000967 (PFAM); IPR001374 (PFAM); IPR001841 (PROFILE); IPR019786 (PROSITE); G3DSA:3.30.1370.50 (GENE3D), PTHR12360 (PANTHER), PTHR12360:SF0 (PANTHER), seg (SEG), tmhmm (TMHMM), SSF57850 (SUPERFAMILY), SSF82708 (SUPERFAMILY)
Ld_c81	---NA---	1347			0	-
Ld_c82	tho complex subunit 3	1364	5.03212e-164	89.1%	1	F:protein binding		IPR001680 (PFAM); IPR011659 (PFAM); IPR015943 (G3DSA:2.130.10.GENE3D); IPR017986 (PROFILE); IPR019775 (PROSITE); PTHR22839 (PANTHER), seg (SEG), SignalP-NN (SIGNALP), tmhmm (TMHMM), SSF117289 (SUPERFAMILY)
Ld_c83	3-oxoacyl-	1789	3.21722e-150	79.1%	6	P:lipid metabolic process; P:biosynthetic process; F:transferase activity; C:mitochondrion; C:cytoplasm; C:protein complex	EC:2.3.1.41	IPR014030 (PFAM); IPR014031 (PFAM); IPR016038 (G3DSA:3.40.47.GENE3D); IPR016039 (SUPERFAMILY); IPR018201 (PROSITE); IPR020841 (SMART); PTHR11712 (PANTHER), seg (SEG), tmhmm (TMHMM)
Ld_c84	---NA---	1611			0	-		seg (SEG), tmhmm (TMHMM)
Ld_c85	fgfr1 oncogene partner 2 homolog	1160	6.31287e-65	65.95%	1	C:cytoplasm	-	IPR008555 (PANTHER); coil (COIL), PTHR12186:SF0 (PANTHER), seg (SEG), SignalP-NN (SIGNALP), tmhmm (TMHMM)
Ld_c86	multidrug resistance-associated protein 4-like	2714	0.0	62.9%	7	P:transport; C:cell; F:hydrolase activity; F:transporter activity; P:nucleobase-containing compound metabolic process; P:catabolic process; F:nucleotide binding	-	IPR001140 (PFAM); IPR003439 (PFAM); IPR003593 (SMART); IPR011527 (SUPERFAMILY); IPR017871 (PROSITE); IPR017940 (PROFILE); G3DSA:1.20.1560.10 (GENE3D), G3DSA:3.40.50.300 (GENE3D), PTHR24223 (PANTHER), PTHR24223:SF8 (PANTHER), seg (SEG), SignalP-NN (SIGNALP), tmhmm (TMHMM), SSF52540 (SUPERFAMILY)
Ld_c87	cg14232 cg14232-pa	1713	1.4743e-147	59.65%	5	P:transport; C:cell; F:lipid binding; P:cellular protein modification process; P:biological_process	-	IPR000582 (PFAM); IPR009038 (PFAM); IPR014352 (G3DSA:1.20.80.GENE3D); IPR020856 (PROFILE); coil (COIL), PTHR22973 (PANTHER), PTHR22973:SF5 (PANTHER), seg (SEG), tmhmm (TMHMM)
Ld_c88	---NA---	1248			0	-		tmhmm (TMHMM)
Ld_c89	spry domain-containing socs box protein 3-like	1440	1.73278e-65	63.3%	2	P:cellular protein modification process; F:protein binding	-	IPR001870 (PROFILE); IPR003877 (PFAM); IPR008985 (SUPERFAMILY); IPR018355 (SMART); PTHR12245 (PANTHER), PTHR12245:SF0 (PANTHER), seg (SEG), SignalP-NN (SIGNALP), tmhmm (TMHMM)
Ld_c90	probable rna polymerase ii nuclear localization protein slc7a6os-like	1232	7.18257e-24	48.1%	1	P:chorion-containing eggshell formation		IPR013883 (PFAM); seg (SEG), tmhmm (TMHMM)
Ld_c91	cysteine serine-rich nuclear protein 2	2766	0.0	57.25%	0	-		IPR023260 (PRINTS); coil (COIL), seg (SEG), tmhmm (TMHMM)
Ld_c92	aromatic-l-amino-acid decarboxylase-like	2626	0.0	75.4%	3	F:catalytic activity; F:binding;		IPR002129 (PFAM); IPR010977 (PRINTS); IPR015421 (G3DSA:3.40.640.GENE3D); IPR015422 (G3DSA:3.90.1150.GENE3D); IPR015424 (SUPERFAMILY); IPR021115 (PROSITE); coil (COIL), G3DSA:1.20.1340.10 (GENE3D), PTHR11999 (PANTHER), PTHR11999:SF11 (PANTHER), seg (SEG), tmhmm (TMHMM)
Ld_c93	glycerol kinase	3039	0.0	79.0%	4	F:kinase activity; P:carbohydrate metabolic process; P:metabolic process; P:lipid metabolic process	EC:2.7.1.30	IPR005999 (PTHR10196:PANTHER); IPR018483 (PROSITE); IPR018484 (PFAM); IPR018485 (PFAM); G3DSA:3.30.420.40 (GENE3D), PTHR10196 (PANTHER), seg (SEG), tmhmm (TMHMM), SSF53067 (SUPERFAMILY)
Ld_c94	udp-glucuronic acid decarboxylase 1-like	1459	2.55927e-173	86.0%	4	P:metabolic process; F:nucleotide binding; F:binding; F:catalytic activity	-	IPR001509 (PFAM); IPR016040 (G3DSA:3.40.50.GENE3D); coil (COIL), G3DSA:3.90.25.10 (GENE3D), PTHR10366 (PANTHER), PTHR10366:SF35 (PANTHER), seg (SEG), SignalP-NN (SIGNALP), tmhmm (TMHMM), SSF51735 (SUPERFAMILY)
Ld_c95	hydroxymethylglutaryl- lyase	1042	4.46376e-96	77.6%	4	F:catalytic activity; P:catabolic process; ; P:metabolic process	EC:4.1.3.4	IPR000891 (PFAM); IPR013785 (G3DSA:3.20.20.GENE3D); IPR027167 (PTHR10277:PANTHER); PTHR10277 (PANTHER), SSF51569 (SUPERFAMILY)
Ld_c96	u2 snrnp-associated surp motif-containing isoform 2	2977	0.0	66.25%	3	F:RNA binding; P:nucleobase-containing compound metabolic process; F:nucleotide binding	-	IPR000061 (PFAM); IPR000504 (PFAM); IPR006569 (SMART); IPR008942 (SUPERFAMILY); IPR012677 (G3DSA:3.30.70.GENE3D); IPR013170 (PFAM); coil (COIL), PTHR23140 (PANTHER), seg (SEG), SignalP-NN (SIGNALP), tmhmm (TMHMM), SSF54928 (SUPERFAMILY)
Ld_c97	dna-directed rna polymerase iii subunit rpc3-like	1676	1.1218e-176	62.25%	5	F:transferase activity; ; F:DNA binding; C:nucleolus; P:nucleobase-containing compound metabolic process	EC:2.7.7.6	IPR008806 (PFAM); IPR013197 (PFAM); PTHR12949 (PANTHER), seg (SEG), SignalP-NN (SIGNALP), tmhmm (TMHMM)
Ld_c98	uncharacterized protein c11orf46 homolog	1826	9.38252e-38	63.2%	0	-		IPR026515 (PTHR23080:PANTHER); PTHR23080 (PANTHER), seg (SEG), SignalP-NN (SIGNALP), tmhmm (TMHMM)
Ld_c99	ubiquitin-conjugating enzyme e2 r2-like	2135	1.18505e-111	84.2%	5	P:cellular protein modification process; F:nucleotide binding; F:catalytic activity; P:cell differentiation; P:multicellular organismal development	EC:6.3.2.19	IPR000608 (PFAM); IPR016135 (G3DSA:3.10.110.GENE3D); IPR023313 (PROSITE); PTHR24067 (PANTHER), PTHR24067:SF65 (PANTHER), SM00212 (SMART), seg (SEG), tmhmm (TMHMM)
Ld_c100	retinoblastoma-binding protein 6	3465	4.93803e-165	64.45%	5	P:multicellular organismal development; F:nucleic acid binding; C:nucleus; F:binding; F:protein binding	-	IPR001841 (SMART); IPR001878 (PROFILE); IPR013083 (G3DSA:3.30.40.GENE3D); IPR014891 (PFAM); coil (COIL), PTHR15439 (PANTHER), PTHR15439:SF0 (PANTHER), PF13923 (PFAM), seg (SEG), tmhmm (TMHMM), SSF57850 (SUPERFAMILY)
Ld_c101	molybdenum cofactor sulfurase	2509	0.0	61.3%	7	F:binding; F:transferase activity; P:biosynthetic process; P:protein metabolic process; F:catalytic activity; C:cell; C:protein complex	EC:2.8.1.7	IPR000192 (PFAM); IPR005302 (PFAM); IPR005303 (PFAM); IPR015421 (G3DSA:3.40.640.GENE3D); IPR015422 (G3DSA:3.90.1150.GENE3D); IPR015424 (SUPERFAMILY); PTHR14237 (PANTHER), PTHR14237:SF3 (PANTHER), seg (SEG), SignalP-NN (SIGNALP), tmhmm (TMHMM), SSF141673 (SUPERFAMILY)
Ld_c102	amino acid transporter	2063	1.38351e-141	64.3%	1	C:cell	-	IPR013057 (PFAM); PTHR22950 (PANTHER), PTHR22950:SF9 (PANTHER), seg (SEG), tmhmm (TMHMM)
Ld_c103	annexin b11 isoform a	3672	6.61868e-132	77.55%	2	F:calcium ion binding; F:lipid binding	-	IPR001464 (PRINTS); IPR018252 (PROSITE); IPR018502 (G3DSA:1.10.220.GENE3D); seg (SEG), tmhmm (TMHMM)
Ld_c104	bifunctional arginine demethylase and lysyl-hydroxylase psr-like	1696	0.0	78.9%	1	F:protein binding		IPR003347 (PFAM); G3DSA:2.60.120.650 (GENE3D), PTHR12480 (PANTHER), PTHR12480:SF10 (PANTHER), seg (SEG), tmhmm (TMHMM), SSF51197 (SUPERFAMILY)
Ld_c105	upf0505 protein c16orf62 homolog	2679	0.0	71.85%	0	-		PTHR13673 (PANTHER), PTHR13673:SF0 (PANTHER), seg (SEG)
Ld_c106	viral a-type inclusion protein	3091	2.45504e-70	44.75%	7	P:vesicle fusion with Golgi apparatus; P:Golgi vesicle transport; C:cytoplasm; C:membrane; P:intracellular protein transport; C:Golgi membrane; F:protein transporter activity		coil (COIL), seg (SEG), SignalP-NN (SIGNALP), tmhmm (TMHMM)
Ld_c107	hypothetical protein VICG_01136 [Vittaforma corneae ATCC 50505]	1631	4.60991e-33	49.0%	0	-		seg (SEG), tmhmm (TMHMM)
Ld_c108	wd40 repeat-containing protein smu1	1911	0.0	92.05%	3	C:nucleus; C:cytoplasm; F:protein binding	-	IPR001680 (PFAM); IPR006594 (SMART); IPR006595 (SMART); IPR015943 (G3DSA:2.130.10.GENE3D); IPR017986 (PROFILE); IPR019775 (PROSITE); IPR020472 (PRINTS); PTHR22848 (PANTHER), PTHR22848:SF0 (PANTHER), seg (SEG), SignalP-NN (SIGNALP), tmhmm (TMHMM)
Ld_c109	integrator complex subunit 4	3125	0.0	61.5%	4	P:nucleobase-containing compound metabolic process; C:nucleoplasm; C:protein complex; F:binding	-	IPR011989 (G3DSA:1.25.10.GENE3D); IPR016024 (SUPERFAMILY); PTHR20938 (PANTHER), PTHR20938:SF0 (PANTHER), seg (SEG), SignalP-NN (SIGNALP), tmhmm (TMHMM)
Ld_c110	glucose-6-phosphate isomerase	1955	4.03164e-127	60.6%	8	C:cytoplasm; P:biosynthetic process; P:carbohydrate metabolic process; F:catalytic activity; P:generation of precursor metabolites and energy; P:catabolic process; P:nucleobase-containing compound metabolic process; P:secondary metabolic process	EC:5.3.1.9	IPR001672 (PRINTS); IPR018189 (PROSITE); IPR023096 (G3DSA:1.10.1390.GENE3D); G3DSA:3.40.50.10490 (GENE3D), PTHR11469:SF0 (PANTHER), seg (SEG), SignalP-NN (SIGNALP), tmhmm (TMHMM), SSF53697 (SUPERFAMILY)
Ld_c111	neurochondrin homolog	2770	0.0	73.3%	1	F:binding		IPR008709 (PANTHER); IPR011989 (G3DSA:1.25.10.GENE3D); IPR016024 (SUPERFAMILY); PTHR13109:SF5 (PANTHER), PF05536 (PFAM), seg (SEG), SignalP-NN (SIGNALP), tmhmm (TMHMM)
Ld_c112	arrestin domain-containing protein 3-like	1636	2.00973e-36	43.25%	1	P:signal transduction		IPR011021 (PFAM); IPR011022 (PFAM); IPR014752 (G3DSA:2.60.40.GENE3D); IPR014756 (SUPERFAMILY); PTHR11188 (PANTHER), seg (SEG), tmhmm (TMHMM)
Ld_c113	bridging integrator	2717	0.0	74.35%	12	C:cellular_component; P:transport; F:protein binding; P:regulation of biological process; P:anatomical structure morphogenesis; P:cell differentiation; P:organelle organization; P:multicellular organismal development; C:cytoplasm; P:cellular component organization; P:biological_process; C:plasma membrane	-	IPR001452 (PFAM); IPR003005 (PRINTS); IPR004148 (PFAM); IPR027267 (G3DSA:1.20.1270.GENE3D); coil (COIL), G3DSA:2.30.30.40 (GENE3D), PTHR10321 (PANTHER), PTHR10321:SF7 (PANTHER), seg (SEG), SignalP-NN (SIGNALP), tmhmm (TMHMM), SSF103657 (SUPERFAMILY)
Ld_c114	---NA---	1420			0	-		seg (SEG), tmhmm (TMHMM)
Ld_c115	atp-binding cassette sub-family b member mitochondrial-like	2209	0.0	73.4%	8	P:transport; C:cell; C:mitochondrion; F:hydrolase activity; F:transporter activity; P:nucleobase-containing compound metabolic process; P:catabolic process; F:nucleotide binding	-	IPR001140 (PFAM); IPR003439 (PFAM); IPR003593 (SMART); IPR011527 (SUPERFAMILY); IPR017871 (PROSITE); IPR017940 (PROFILE); G3DSA:1.20.1560.10 (GENE3D), G3DSA:3.40.50.300 (GENE3D), PTHR24221 (PANTHER), PTHR24221:SF6 (PANTHER), seg (SEG), SignalP-NN (SIGNALP), tmhmm (TMHMM), SSF52540 (SUPERFAMILY)
Ld_c116	protein mak16 homolog a-like	1287	2.35201e-79	59.65%	0	-		IPR006958 (PTHR23405:PANTHER); PTHR23405 (PANTHER), PF01778 (PFAM), seg (SEG), tmhmm (TMHMM)
Ld_c117	hypothetical protein TcasGA2_TC008381 [Tribolium castaneum]	1983	4.5084e-34	47.5%	1	F:protein binding		IPR001810 (PFAM); IPR015943 (G3DSA:2.130.10.GENE3D); IPR017986 (SUPERFAMILY); G3DSA:1.20.1280.50 (GENE3D), seg (SEG), SignalP-NN (SIGNALP), tmhmm (TMHMM)
Ld_c118	retrotransposon-like family member (retr-1)-like	1847	3.73703e-42	50.45%	5	F:hydrolase activity; F:transporter activity; F:binding; F:nucleotide binding; C:cell	-	PTHR10178 (PANTHER), PTHR10178:SF142 (PANTHER), seg (SEG), SignalP-NN (SIGNALP), tmhmm (TMHMM)
Ld_c119	dead box atp-dependent rna helicase	2642	0.0	90.7%	7	F:hydrolase activity; F:nucleic acid binding; C:nucleus; P:cell differentiation; P:multicellular organismal development; P:nucleobase-containing compound metabolic process; F:nucleotide binding	-	IPR000629 (PROSITE); IPR001650 (PFAM); IPR011545 (PFAM); IPR014001 (SMART); coil (COIL), G3DSA:3.40.50.300 (GENE3D), PTHR24031 (PANTHER), PTHR24031:SF23 (PANTHER), seg (SEG), SignalP-NN (SIGNALP), tmhmm (TMHMM), SSF52540 (SUPERFAMILY)
Ld_c120	conserved oligomeric golgi complex subunit 1	2857	0.0	51.45%	0	-		IPR014812 (PFAM); PTHR31658 (PANTHER), PTHR31658:SF0 (PANTHER), seg (SEG), tmhmm (TMHMM)
Ld_c121	uncharacterized methyltransferase wbscr22-like	978	1.05929e-112	85.7%	2	F:transferase activity; P:metabolic process	EC:2.1.1.0	IPR013216 (PFAM); IPR022238 (PFAM); G3DSA:3.40.50.150 (GENE3D), PTHR12734 (PANTHER), PTHR12734:SF0 (PANTHER), seg (SEG), SignalP-NN (SIGNALP), tmhmm (TMHMM), SSF53335 (SUPERFAMILY)
Ld_c122	zinc finger ccch domain-containing protein 3	2175	4.9686e-82	47.95%	2	F:binding; F:nucleic acid binding	-	IPR000571 (SMART); PTHR23102 (PANTHER), PTHR23102:SF13 (PANTHER), seg (SEG), tmhmm (TMHMM), SSF90229 (SUPERFAMILY)
Ld_c123	insulin-like growth factor-binding protein complex acid labile chain	2238	0.0	58.2%	1	F:protein binding		IPR001611 (PFAM); IPR003591 (SMART); IPR025875 (PFAM); G3DSA:3.80.10.10 (GENE3D), PTHR24365 (PANTHER), PF13855 (PFAM), seg (SEG), SignalP-NN (SIGNALP), tmhmm (TMHMM), SSF52058 (SUPERFAMILY)
Ld_c124	venom dipeptidyl peptidase 4-like	2730	0.0	64.4%	4	F:peptidase activity; C:cell; P:protein metabolic process; P:catabolic process	-	IPR001375 (PFAM); IPR002469 (PFAM); G3DSA:2.140.10.30 (GENE3D), G3DSA:3.40.50.1820 (GENE3D), PTHR11731 (PANTHER), PTHR11731:SF23 (PANTHER), seg (SEG), SignalP-NN (SIGNALP), tmhmm (TMHMM), SSF53474 (SUPERFAMILY), SSF82171 (SUPERFAMILY)
Ld_c125	inhibitor of apoptosis 2 protein	1960	3.88431e-154	51.2%	8	P:regulation of biological process; P:cell death; P:response to stress; P:response to biotic stimulus; P:metabolic process; C:intracellular; F:protein binding; F:binding	-	IPR001370 (G3DSA:1.10.1170.GENE3D); IPR001841 (SMART); PTHR10044 (PANTHER), PTHR10044:SF80 (PANTHER), PF13920 (PFAM), seg (SEG), SignalP-NN (SIGNALP), tmhmm (TMHMM), SSF57924 (SUPERFAMILY)
Ld_c126	uncharacterized protein c17orf59 homolog	1654	1.64579e-86	63.45%	0	-		IPR019314 (PFAM); coil (COIL), PTHR13440 (PANTHER), PTHR13440:SF4 (PANTHER), seg (SEG)
Ld_c127	poly(adp-ribose) glycohydrolase arh3-like	1364	5.60849e-119	68.5%	1	F:hydrolase activity	-	IPR005502 (PFAM); PTHR16222 (PANTHER), seg (SEG), tmhmm (TMHMM)
Ld_c128	udp-n-acetylglucosamine--dolichyl-phosphate n-acetylglucosaminephosphotransferase-like	2278	3.80473e-164	75.15%	5	F:transferase activity; C:cell; P:lipid metabolic process; P:biosynthetic process; P:carbohydrate metabolic process	EC:2.7.8.15; EC:2.7.8.13	IPR000715 (PFAM); PTHR10571 (PANTHER), PTHR10571:SF0 (PANTHER), seg (SEG), tmhmm (TMHMM)
Ld_c129	beta- -mannosyl-glycoprotein 4-beta-n-acetylglucosaminyltransferase-like	1858	8.98427e-129	54.65%	5	F:transferase activity; C:cell; P:biosynthetic process; P:cellular protein modification process; P:carbohydrate metabolic process	EC:2.4.1.144	IPR006813 (PANTHER); PTHR12224:SF0 (PANTHER), seg (SEG), tmhmm (TMHMM)
Ld_c130	golgi phosphoprotein 3	2459	2.46645e-124	80.2%	3	F:molecular_function; P:biological_process; C:cellular_component		IPR008628 (PANTHER); G3DSA:1.10.3630.10 (GENE3D), seg (SEG), SignalP-NN (SIGNALP), tmhmm (TMHMM)
Ld_c131	ankyrin repeat domain-containing protein 13c	2393	0.0	81.95%	1	F:protein binding		IPR002110 (SMART); IPR020683 (G3DSA:1.25.40.GENE3D); IPR021832 (PANTHER); PTHR12447:SF0 (PANTHER), seg (SEG), tmhmm (TMHMM)
Ld_c132	hypothetical protein TcasGA2_TC007451 [Tribolium castaneum]	1581	0.000252278	54.0%	5	F:enzyme regulator activity; C:nucleus; P:cell cycle; P:metabolic process; P:regulation of biological process		IPR003175 (PFAM); G3DSA:4.10.365.10 (GENE3D), seg (SEG), SignalP-NN (SIGNALP), tmhmm (TMHMM)
Ld_c133	dual specificity protein phosphatase 12-like	1203	4.72716e-119	66.2%	6	F:phosphoprotein phosphatase activity; P:signal transduction; P:response to stress; P:cellular protein modification process; C:nucleus;	EC:3.1.3.48	IPR000340 (PFAM); IPR000387 (PROFILE); IPR016130 (PROSITE); IPR020422 (SMART); IPR024950 (PANTHER); G3DSA:3.90.190.10 (GENE3D), PTHR10159:SF173 (PANTHER), tmhmm (TMHMM), SSF52799 (SUPERFAMILY)
Ld_c134	nucleoporin nup53	1701	3.44568e-63	46.35%	1	C:intracellular	-	IPR007846 (PFAM); PTHR21527 (PANTHER), PTHR21527:SF5 (PANTHER), seg (SEG), tmhmm (TMHMM), SSF54928 (SUPERFAMILY)
Ld_c135	sugar transporter	1914	5.11863e-127	53.8%	3	F:transporter activity; P:transport; C:cell	-	IPR003663 (PRINTS); IPR005828 (PFAM); IPR005829 (PROSITE); IPR016196 (SUPERFAMILY); IPR020846 (PROFILE); G3DSA:1.20.1250.20 (GENE3D), PTHR24063 (PANTHER), PTHR24063:SF51 (PANTHER), seg (SEG), SignalP-NN (SIGNALP), tmhmm (TMHMM)
Ld_c136	bicoid stability factor	1959	0.0	63.45%	0	-		IPR002885 (PFAM); PTHR24015 (PANTHER), PTHR24015:SF177 (PANTHER), seg (SEG), SignalP-NN (SIGNALP)
Ld_c137	thyroid hormone receptor-associated protein complex partial	3358	4.79276e-105	43.95%	0	-		IPR009738 (PFAM); coil (COIL), PTHR14038 (PANTHER), seg (SEG), tmhmm (TMHMM)
Ld_c138	---NA---	1602			0	-		seg (SEG), tmhmm (TMHMM)
Ld_c139	isoform b	2075	2.74551e-105	64.4%	0	-		IPR002816 (PFAM); PTHR21530 (PANTHER), PTHR21530:SF0 (PANTHER), seg (SEG), tmhmm (TMHMM)
Ld_c140	protoheme ix mitochondrial-like	2480	8.03548e-113	82.3%	5	C:mitochondrion; C:cell; F:transferase activity; P:biosynthetic process; P:cellular component organization	-	IPR000537 (PFAM); IPR006369 (TIGRFAMs); PTHR11048 (PANTHER), seg (SEG), SignalP-NN (SIGNALP), tmhmm (TMHMM)
Ld_c141	importin subunit alpha-2-like	2117	0.0	73.05%	7	C:cytoplasm; F:transporter activity; F:binding; P:protein transport; F:protein binding; C:nucleoplasm; C:protein complex	-	IPR000225 (PFAM); IPR002652 (PFAM); IPR011989 (G3DSA:1.25.10.GENE3D); IPR016024 (SUPERFAMILY); PTHR23316 (PANTHER), seg (SEG), tmhmm (TMHMM)
Ld_c142	trithorax group protein osa	2921	0.0	66.85%	13	P:multicellular organismal development; P:anatomical structure morphogenesis; P:signal transduction; F:transcription regulator activity; F:protein binding; F:DNA binding; P:cell differentiation; P:embryo development; P:regulation of biological process; ; C:nucleus; C:protein complex; C:nucleoplasm	-	IPR021906 (PFAM); PTHR12656 (PANTHER), PTHR12656:SF1 (PANTHER), seg (SEG), tmhmm (TMHMM)
Ld_c143	protein dok-7	1432	5.60227e-141	4.31053e+13	1	F:insulin receptor binding		seg (SEG)
Ld_c144	vesicle-fusing atpase 1-like	2692	0.0	82.15%	2	F:hydrolase activity; F:nucleotide binding	EC:3.6.1.15	IPR003338 (PFAM); IPR003593 (SMART); IPR003959 (PFAM); IPR003960 (PROSITE); IPR004201 (PFAM); IPR009010 (G3DSA:2.40.40.GENE3D); coil (COIL), G3DSA:1.10.8.60 (GENE3D), G3DSA:3.10.330.10 (GENE3D), G3DSA:3.40.50.300 (GENE3D), PTHR23078 (PANTHER), PTHR23078:SF0 (PANTHER), seg (SEG), SignalP-NN (SIGNALP), tmhmm (TMHMM), SSF52540 (SUPERFAMILY), SSF54585 (SUPERFAMILY)
Ld_c145	serine threonine-protein kinase	2792	7.36496e-175	84.7%	12	P:cellular protein modification process; F:protein kinase activity; P:anatomical structure morphogenesis; P:cellular component organization; P:regulation of biological process; C:nucleus; P:cell differentiation; P:multicellular organismal development; P:nucleobase-containing compound metabolic process; F:nucleotide binding; P:biological_process;	EC:2.7.11.0; EC:2.7.112.1	IPR000719 (PFAM); IPR002290 (SMART); IPR008271 (PROSITE); IPR011009 (SUPERFAMILY); coil (COIL), G3DSA:1.10.510.10 (GENE3D), G3DSA:3.30.200.20 (GENE3D), PTHR24056 (PANTHER), PTHR24056:SF45 (PANTHER), seg (SEG), tmhmm (TMHMM)
Ld_c146	phd finger and cxxc domain-containing protein cg17446-like	2008	0.0	70.8%	7	F:DNA binding; P:organelle organization; P:cellular protein modification process; F:binding; C:nucleoplasm; C:protein complex; F:protein binding	-	IPR001965 (SMART); IPR002857 (PFAM); IPR011011 (SUPERFAMILY); IPR013083 (G3DSA:3.30.40.GENE3D); IPR019786 (PROSITE); IPR019787 (PFAM); IPR022056 (PFAM); coil (COIL), PTHR12321 (PANTHER), PTHR12321:SF3 (PANTHER), seg (SEG), tmhmm (TMHMM)
Ld_c147	gmp synthase	2404	0.0	80.35%	7	F:catalytic activity; F:nucleotide binding; F:hydrolase activity; P:nucleobase-containing compound metabolic process; P:biosynthetic process; ; P:secondary metabolic process	EC:6.3.5.2; EC:6.3.1.5	IPR001674 (PFAM); IPR004739 (TIGRFAMs); IPR014729 (G3DSA:3.40.50.GENE3D); IPR017926 (PFAM); IPR022310 (PFAM); IPR025777 (PROFILE); coil (COIL), PR00096 (PRINTS), PR00097 (PRINTS), G3DSA:3.30.300.10 (GENE3D), G3DSA:3.40.50.880 (GENE3D), PTHR11922 (PANTHER), PTHR11922:SF2 (PANTHER), seg (SEG), tmhmm (TMHMM), SSF52317 (SUPERFAMILY), SSF52402 (SUPERFAMILY), SSF54810 (SUPERFAMILY)
Ld_c148	uncharacterized protein loc588361	2646	0.0	58.65%	9	F:nuclease activity; P:response to stress; P:DNA metabolic process; F:nucleotide binding; F:DNA binding; F:transferase activity; P:biosynthetic process; C:intracellular; C:protein complex	-	IPR004603 (G3DSA:3.40.960.GENE3D); IPR004868 (PFAM); IPR012337 (SUPERFAMILY); IPR023211 (G3DSA:3.90.1600.GENE3D); seg (SEG), tmhmm (TMHMM), SSF56672 (SUPERFAMILY)
Ld_c149	adenylate cyclase type 2	3627	0.0	51.45%	4	F:catalytic activity; C:cell; P:nucleobase-containing compound metabolic process; P:biosynthetic process	-	IPR001054 (G3DSA:3.30.70.GENE3D); IPR009398 (PFAM); IPR018297 (PROSITE); PTHR11920 (PANTHER), PTHR11920:SF9 (PANTHER), seg (SEG), tmhmm (TMHMM)
Ld_c150	uncharacterized protein loc100868084	3511	0.0	67.95%	2	F:phosphoprotein phosphatase activity;	EC:3.1.3.48	coil (COIL), PTHR23167 (PANTHER), PTHR23167:SF1 (PANTHER), seg (SEG), SignalP-NN (SIGNALP), tmhmm (TMHMM)
Ld_c151	transmembrane 9 superfamily protein member 4	2784	0.0	77.2%	8	C:endosome; P:biological_process; P:response to stress; P:response to biotic stimulus; C:cell; P:transport; P:cellular component organization; F:transporter activity	-	IPR004240 (PANTHER); PTHR10766:SF12 (PANTHER), seg (SEG), SignalP-NN (SIGNALP), tmhmm (TMHMM)
Ld_c152	isoform b	2847	0.0	78.7%	1	F:calcium ion binding	-	IPR002048 (SMART); IPR011992 (G3DSA:1.10.238.GENE3D); IPR018247 (PROSITE); PTHR12294 (PANTHER), PTHR12294:SF2 (PANTHER), PF13833 (PFAM), seg (SEG), SignalP-NN (SIGNALP), tmhmm (TMHMM), SSF47473 (SUPERFAMILY)
Ld_c153	star-related lipid transfer protein mitochondrial-like	1830	5.96798e-117	59.8%	1	F:phosphatidylcholine transporter activity		IPR002913 (PFAM); IPR023393 (G3DSA:3.30.530.GENE3D); PTHR19308 (PANTHER), PTHR19308:SF0 (PANTHER), seg (SEG), tmhmm (TMHMM), SSF55961 (SUPERFAMILY)
Ld_c154	alkaline phosphatase	1968	1.17105e-166	68.95%	5	P:metabolic process; F:hydrolase activity; P:lipid metabolic process; P:biosynthetic process;	EC:3.1.3.1	IPR001952 (PRINTS); IPR017849 (G3DSA:3.40.720.GENE3D); IPR017850 (SUPERFAMILY); PTHR11596 (PANTHER), PTHR11596:SF11 (PANTHER), seg (SEG), tmhmm (TMHMM)
Ld_c155	niemann-pick c1	3059	0.0	61.85%	3	F:receptor activity; C:cell; P:signal transduction	-	IPR000731 (PROFILE); IPR003392 (PFAM); G3DSA:1.20.1640.10 (GENE3D), PTHR10796 (PANTHER), PTHR10796:SF32 (PANTHER), seg (SEG), SignalP-NN (SIGNALP), tmhmm (TMHMM), SSF82866 (SUPERFAMILY)
Ld_c156	probable atp-dependent rna helicase dhx35	2409	0.0	72.2%	4	F:hydrolase activity; F:nucleic acid binding; F:nucleotide binding; C:nucleus	-	IPR001650 (PFAM); IPR002464 (PROSITE); IPR007502 (PFAM); IPR011545 (PFAM); IPR011709 (PFAM); IPR014001 (SMART); G3DSA:3.40.50.300 (GENE3D), PTHR18934 (PANTHER), seg (SEG), tmhmm (TMHMM), SSF52540 (SUPERFAMILY)
Ld_c157	candidate tumor suppressor protein	1286	4.77223e-56	73.5%	3	F:transferase activity; P:biosynthetic process; P:lipid metabolic process	EC:2.5.1.30	IPR008949 (G3DSA:1.10.600.GENE3D); IPR017446 (PANTHER); PTHR12001:SF4 (PANTHER), seg (SEG), tmhmm (TMHMM)
Ld_c158	activating signal cointegrator 1-like	1636	1.81674e-154	49.85%	2	C:nucleus; F:binding		IPR007374 (PFAM); IPR009349 (PFAM); IPR015947 (SUPERFAMILY); coil (COIL), G3DSA:2.30.130.30 (GENE3D), PTHR12963 (PANTHER), PTHR12963:SF0 (PANTHER), seg (SEG), tmhmm (TMHMM)
Ld_c159	long chain fatty acid ligase	1918	7.13855e-145	57.6%	3	P:regulation of biological process; F:catalytic activity; P:lipid metabolic process	EC:6.2.1.3	IPR000873 (PFAM); IPR020845 (PROSITE); G3DSA:2.30.38.10 (GENE3D), G3DSA:3.40.50.980 (GENE3D), PTHR24096 (PANTHER), seg (SEG), SSF56801 (SUPERFAMILY)
Ld_c160	leukocyte receptor cluster member 4 protein	1756	3.76896e-129	56.15%	1	C:cell	-	IPR004299 (PFAM); PTHR13906 (PANTHER), PTHR13906:SF5 (PANTHER), seg (SEG), tmhmm (TMHMM)
Ld_c161	limulus clotting factor c	812	3.98539e-37	53.05%	3	F:peptidase activity; P:protein metabolic process; P:catabolic process		IPR001254 (PFAM); IPR009003 (SUPERFAMILY); IPR018114 (PROSITE); G3DSA:2.40.10.10 (GENE3D), PTHR24265 (PANTHER), seg (SEG), tmhmm (TMHMM)
Ld_c162	at-rich interactive domain-containing protein 4b	1911	0.0	72.95%	2	C:nucleus; F:DNA binding	-	IPR001606 (G3DSA:1.10.150.GENE3D); IPR002999 (SMART); IPR012603 (PFAM); PTHR13964 (PANTHER), PTHR13964:SF10 (PANTHER), SM01014 (SMART), seg (SEG), SignalP-NN (SIGNALP), tmhmm (TMHMM), SSF63748 (SUPERFAMILY)
Ld_c163	uncharacterized protein loc100883440	2754	0.0	55.95%	3	F:chitin binding; P:chitin metabolic process; C:extracellular region		seg (SEG), tmhmm (TMHMM)
Ld_c164	serine threonine-protein kinase tao1	2557	0.0	82.15%	3	P:cellular protein modification process; F:nucleotide binding; F:protein kinase activity	-	IPR000719 (PFAM); IPR002290 (SMART); IPR011009 (SUPERFAMILY); IPR017441 (PROSITE); IPR020635 (SMART); coil (COIL), G3DSA:1.10.510.10 (GENE3D), G3DSA:3.30.200.20 (GENE3D), PTHR24361 (PANTHER), PTHR24361:SF33 (PANTHER), seg (SEG), SignalP-NN (SIGNALP), tmhmm (TMHMM)
Ld_c165	---NA---	1002			0	-		seg (SEG), tmhmm (TMHMM)
Ld_c166	cdp-diacylglycerol-glycerol-3-phosphate 3-phosphatidyltransferase	1863	5.96832e-173	68.05%	3	F:transferase activity; P:biosynthetic process; P:lipid metabolic process	EC:2.7.8.0	IPR001736 (SMART); IPR016270 (PANTHER); IPR025202 (PFAM); G3DSA:3.30.870.10 (GENE3D), seg (SEG), SSF56024 (SUPERFAMILY)
Ld_c167	general control of amino acid synthesis protein 5-like 2	3038	0.0	73.3%	9	; P:regulation of biological process; F:transferase activity; P:cellular protein modification process; P:organelle organization; F:protein binding; C:nucleoplasm; C:protein complex; P:biosynthetic process	EC:2.3.1.48	IPR000182 (PFAM); IPR001487 (PRINTS); IPR009464 (PFAM); IPR016181 (G3DSA:3.40.630.GENE3D); IPR018359 (PROSITE); PTHR22880 (PANTHER), PTHR22880:SF2 (PANTHER), seg (SEG), tmhmm (TMHMM)
Ld_c168	upf0693 protein c10orf32 homolog	2166	1.72256e-33	78.5%	0	-		coil (COIL), seg (SEG), tmhmm (TMHMM)
Ld_c169	serine threonine-protein kinase pak 1	3036	0.0	72.6%	5	P:cellular protein modification process; F:nucleotide binding; F:protein kinase activity; F:protein binding;	EC:2.7.11.0	IPR000095 (PFAM); IPR000719 (PFAM); IPR002290 (SMART); IPR008271 (PROSITE); IPR011009 (SUPERFAMILY); IPR017441 (PROSITE); IPR020635 (SMART); G3DSA:1.10.510.10 (GENE3D), G3DSA:3.30.200.20 (GENE3D), G3DSA:3.90.810.10 (GENE3D), PTHR24361 (PANTHER), PTHR24361:SF186 (PANTHER), seg (SEG), tmhmm (TMHMM)
Ld_c170	sugar transporter	3431	2.95443e-110	60.45%	5	F:transporter activity; C:cell; F:catalytic activity; P:metabolic process; P:transport	EC:1.3.1.74	IPR003663 (PRINTS); IPR005828 (PFAM); IPR005829 (PROSITE); IPR016196 (SUPERFAMILY); IPR020846 (PROFILE); G3DSA:1.20.1250.20 (GENE3D), PTHR24063 (PANTHER), PTHR24063:SF50 (PANTHER), seg (SEG), tmhmm (TMHMM)
Ld_c171	palmitoyltransferase zdhhc2-like	1355	6.74206e-141	77.15%	5	C:plasma membrane; F:transferase activity; P:biosynthetic process; P:cellular protein modification process; F:binding	-	IPR001594 (PFAM); PTHR22883 (PANTHER), tmhmm (TMHMM)
Ld_c172	eukaryotic translation initiation factor 4 gamma 2-like	3645	0.0	62.6%	9	F:translation factor activity, nucleic acid binding; C:cytoplasm; C:protein complex; P:nucleobase-containing compound metabolic process; F:DNA binding; F:protein binding; P:regulation of biological process; P:translation; C:ribosome	-	IPR003307 (PFAM); IPR003890 (PFAM); IPR003891 (PFAM); IPR016021 (G3DSA:1.25.40.GENE3D); IPR016024 (SUPERFAMILY); PTHR23253 (PANTHER), PTHR23253:SF5 (PANTHER), seg (SEG), SignalP-NN (SIGNALP), tmhmm (TMHMM)
Ld_c173	probable multidrug resistance-associated protein lethal 03659-like	2806	0.0	62.4%	7	P:transport; C:cell; F:hydrolase activity; F:transporter activity; P:nucleobase-containing compound metabolic process; P:catabolic process; F:nucleotide binding	-	IPR001140 (PFAM); IPR003439 (PFAM); IPR003593 (SMART); IPR011527 (SUPERFAMILY); IPR017871 (PROSITE); IPR017940 (PROFILE); G3DSA:1.20.1560.10 (GENE3D), G3DSA:3.40.50.300 (GENE3D), PTHR24223 (PANTHER), seg (SEG), tmhmm (TMHMM), SSF52540 (SUPERFAMILY)
Ld_c174	uncharacterized protein c20orf4 homolog	1609	5.20243e-130	65.6%	0	-		IPR007946 (PANTHER); PTHR12689:SF4 (PANTHER), seg (SEG), tmhmm (TMHMM)
Ld_c175	brca1-associated protein	1847	0.0	68.9%	2	F:binding; F:protein binding	-	IPR001607 (PFAM); IPR001841 (PFAM); IPR011422 (PRODOM); IPR013083 (G3DSA:3.30.40.GENE3D); coil (COIL), PTHR24007 (PANTHER), seg (SEG), SignalP-NN (SIGNALP), tmhmm (TMHMM), SSF57850 (SUPERFAMILY)
Ld_c176	meiotically up-regulated gene 71	2419	0.0	60.65%	0	-		IPR002761 (PFAM); IPR006175 (PFAM); IPR013813 (G3DSA:3.30.1330.GENE3D); IPR014729 (G3DSA:3.40.50.GENE3D); G3DSA:3.90.1490.10 (GENE3D), PTHR12196 (PANTHER), seg (SEG), tmhmm (TMHMM), SSF52402 (SUPERFAMILY)
Ld_c177	integrator complex subunit 9	2341	0.0	75.75%	3	P:nucleobase-containing compound metabolic process; C:nucleoplasm; C:protein complex	-	IPR022712 (PFAM); IPR027074 (PTHR11203:PANTHER); G3DSA:3.60.15.10 (GENE3D), PTHR11203 (PANTHER), seg (SEG), SSF56281 (SUPERFAMILY)
Ld_c178	gata-binding factor a	1961	1.07652e-52	74.1%	12	F:DNA binding; P:cell differentiation; P:regulation of biological process; P:multicellular organismal development; F:binding; ; P:embryo development; P:metabolic process; F:sequence-specific DNA binding transcription factor activity; P:cell death; C:nucleoplasm; C:protein complex	-	IPR000679 (PRINTS); IPR013088 (G3DSA:3.30.50.GENE3D); PTHR10071 (PANTHER), seg (SEG), SignalP-NN (SIGNALP), tmhmm (TMHMM), SSF57716 (SUPERFAMILY)
Ld_c179	transmembrane protein 41 homolog	2472	4.58521e-78	74.2%	0	-		IPR015414 (PFAM); PTHR12677 (PANTHER), seg (SEG), tmhmm (TMHMM)
Ld_c180	geminin	864	2.40627e-14	46.55%	3	P:regulation of biological process; P:DNA metabolic process; P:biosynthetic process		IPR022786 (PFAM); coil (COIL), seg (SEG)
Ld_c181	conserved oligomeric golgi complex subunit 6-like	1648	0.0	70.3%	3	P:transport; C:Golgi apparatus; C:protein complex	-	IPR010490 (PANTHER); coil (COIL), seg (SEG)
Ld_c182	PREDICTED: similar to alpha-esterase [Tribolium castaneum]	2137	1.39985e-112	55.65%	0	-		IPR002018 (PFAM); IPR019819 (PROSITE); G3DSA:3.40.50.1820 (GENE3D), PTHR11559 (PANTHER), seg (SEG), SignalP-NN (SIGNALP), tmhmm (TMHMM), SSF53474 (SUPERFAMILY)
Ld_c183	gamma-glutamyltranspeptidase 1-like	4868	6.15635e-165	67.1%	6	F:transferase activity; ; F:RNA binding; P:DNA metabolic process; P:biosynthetic process; P:lipid metabolic process	EC:2.3.2.2	IPR000101 (PRINTS); IPR000477 (PFAM); coil (COIL), PTHR19446 (PANTHER), seg (SEG), tmhmm (TMHMM), SSF56235 (SUPERFAMILY)
Ld_c184	cg8315-like protein	2627	2.36917e-80	66.35%	2	C:peroxisome; P:organelle organization	-	IPR008733 (PANTHER); PTHR12652:SF8 (PANTHER), seg (SEG), tmhmm (TMHMM)
Ld_c185	pab-dependent poly -specific ribonuclease subunit 3-like	1954	8.293e-167	67.85%	3	F:protein kinase activity; P:cellular protein modification process; F:nucleotide binding	-	IPR000719 (PFAM); IPR011009 (SUPERFAMILY); coil (COIL), G3DSA:1.10.510.10 (GENE3D), G3DSA:3.30.200.20 (GENE3D), PTHR12272 (PANTHER), PTHR12272:SF7 (PANTHER), seg (SEG), tmhmm (TMHMM)
Ld_c186	phenylalanyl-trna synthetase beta chain	2254	0.0	78.5%	10	F:RNA binding; C:cytoplasm; C:protein complex; P:nucleobase-containing compound metabolic process; P:translation; ; F:nucleotide binding; F:catalytic activity; F:binding; P:biosynthetic process	EC:6.1.1.20	IPR004531 (TIGRFAMs); IPR005146 (PFAM); IPR005147 (G3DSA:3.30.56.GENE3D); IPR009061 (SUPERFAMILY); IPR020825 (SUPERFAMILY); G3DSA:3.30.930.10 (GENE3D), PTHR10947 (PANTHER), seg (SEG), SignalP-NN (SIGNALP), tmhmm (TMHMM), SSF55681 (SUPERFAMILY)
Ld_c187	vesicle transport through interaction with t-snares homolog 1a-like	2631	5.84353e-79	66.95%	4	C:cell; P:transport; P:protein transport; F:protein binding	-	IPR000727 (SMART); IPR007705 (PFAM); IPR010989 (SUPERFAMILY); coil (COIL), G3DSA:1.20.5.110 (GENE3D), G3DSA:1.20.58.400 (GENE3D), PTHR21230 (PANTHER), PTHR21230:SF3 (PANTHER), PF12352 (PFAM), seg (SEG), tmhmm (TMHMM)
Ld_c188	nuclear pore complex protein nup93	1437	3.29655e-149	63.65%	4	C:protein complex; C:nuclear envelope; P:transport; P:protein transport	-	IPR007231 (PANTHER); seg (SEG), tmhmm (TMHMM)
Ld_c189	sodium potassium-dependent atpase beta-2 subunit	906	5.32603e-114	77.9%	9	P:ion transport; C:protein complex; C:plasma membrane; P:nucleobase-containing compound metabolic process; F:hydrolase activity; F:transporter activity; P:cellular component organization; P:cell differentiation; P:multicellular organismal development	EC:3.6.3.9	IPR000402 (PANTHER); G3DSA:1.20.5.170 (GENE3D), G3DSA:2.60.40.1660 (GENE3D), PTHR11523:SF15 (PANTHER), seg (SEG), tmhmm (TMHMM)
Ld_c190	glucosyl glucuronosyl transferases	1777	3.73515e-92	55.3%	2	P:metabolic process; F:transferase activity	EC:2.4.1.17	IPR002213 (PANTHER); G3DSA:3.40.50.2000 (GENE3D), PTHR11926:SF16 (PANTHER), seg (SEG), tmhmm (TMHMM), SSF53756 (SUPERFAMILY)
Ld_c191	selenium-binding protein	1233	1.90291e-153	76.65%	6	P:protein transport; C:cell; F:binding; C:cytosol; C:nucleus; F:protein binding	-	IPR008826 (PANTHER); IPR015943 (G3DSA:2.130.10.GENE3D); PTHR23300:SF0 (PANTHER), seg (SEG), tmhmm (TMHMM), SSF75011 (SUPERFAMILY)
Ld_c192	general transcription factor iih subunit 1	2083	0.0	72.35%	15	P:response to abiotic stimulus; P:response to stress; P:DNA metabolic process; F:transcription regulator activity; F:protein binding; P:nucleobase-containing compound metabolic process; P:regulation of biological process; P:translation; P:mitochondrion organization; ; F:transferase activity; C:nucleoplasm; C:protein complex; C:mitochondrion; C:nucleus	-	IPR005607 (PFAM); IPR011993 (G3DSA:2.30.29.GENE3D); IPR013876 (PFAM); IPR027079 (PANTHER); seg (SEG), SignalP-NN (SIGNALP), tmhmm (TMHMM), SSF140383 (SUPERFAMILY), SSF50729 (SUPERFAMILY)
Ld_c193	monocarboxylate transporter 14	2359	3.94402e-172	62.1%	2	P:transport; C:cell	-	IPR011701 (PFAM); IPR016196 (SUPERFAMILY); IPR020846 (PROFILE); coil (COIL), G3DSA:1.20.1250.20 (GENE3D), PTHR11360 (PANTHER), PTHR11360:SF15 (PANTHER), seg (SEG), SignalP-NN (SIGNALP), tmhmm (TMHMM)
Ld_c194	dentin sialophosphoprotein precursor	1358	0.89008	401428571428571	7	F:ATP binding; F:structural constituent of cytoskeleton; F:calmodulin-dependent protein kinase activity; P:protein phosphorylation; C:microtubule associated complex; F:myosin light chain kinase activity; F:protein serine/threonine kinase activity		seg (SEG), SignalP-NN (SIGNALP), tmhmm (TMHMM)
Ld_c195	uncharacterized protein	2553	7.03232e-05	38.75%	4	C:organelle; C:intracellular; F:hydrolase activity; P:nucleobase-containing compound metabolic process	-	coil (COIL), seg (SEG), SignalP-NN (SIGNALP), tmhmm (TMHMM)
Ld_c196	nhl repeat-containing protein 2	3429	0.0	58.5%	1	F:protein binding		IPR001258 (PFAM); IPR011042 (G3DSA:2.120.10.GENE3D); IPR012336 (G3DSA:3.40.30.GENE3D); PTHR24104 (PANTHER), PTHR24104:SF0 (PANTHER), PF13905 (PFAM), seg (SEG), SignalP-NN (SIGNALP), tmhmm (TMHMM), SSF101898 (SUPERFAMILY)
Ld_c197	xylulose kinase-like	2145	0.0	73.95%	2	F:transferase activity; P:carbohydrate metabolic process	EC:2.7.1.0	IPR018484 (PFAM); IPR018485 (PFAM); G3DSA:3.30.420.40 (GENE3D), PTHR10196 (PANTHER), PTHR10196:SF10 (PANTHER), seg (SEG), tmhmm (TMHMM), SSF53067 (SUPERFAMILY)
Ld_c198	splicing arginine serine-rich 7	2266	3.78802e-47	59.15%	3	F:binding; F:nucleic acid binding; F:nucleotide binding	-	IPR000504 (PFAM); IPR001878 (G3DSA:4.10.60.GENE3D); IPR012677 (G3DSA:3.30.70.GENE3D); PTHR10548 (PANTHER), seg (SEG), tmhmm (TMHMM), SSF54928 (SUPERFAMILY)
Ld_c199	protein zyg-11 homolog b-like	2726	0.0	62.45%	1	F:binding		IPR011989 (G3DSA:1.25.10.GENE3D); IPR016024 (SUPERFAMILY); G3DSA:3.80.10.10 (GENE3D), PTHR12904 (PANTHER), PTHR12904:SF4 (PANTHER), seg (SEG), tmhmm (TMHMM), SSF52047 (SUPERFAMILY)
Ld_c200	nicotinate phosphoribosyltransferase-like isoform 1	2661	0.0	82.05%	5	C:cytoplasm; F:transferase activity; P:nucleobase-containing compound metabolic process; P:biosynthetic process; P:secondary metabolic process	EC:2.4.2.11; EC:2.4.2.19	IPR002638 (SUPERFAMILY); IPR006405 (TIGRFAMs); IPR007229 (PTHR11098:PANTHER); IPR015977 (PFAM); G3DSA:3.20.140.10 (GENE3D), PTHR11098 (PANTHER), PF05980 (PFAM), seg (SEG), tmhmm (TMHMM), SSF54675 (SUPERFAMILY)
Ld_c201	cwf19-like protein 2	3197	3.76009e-168	63.55%	5	F:catalytic activity; C:intracellular; C:protein complex; P:protein metabolic process; P:catabolic process	-	IPR005062 (PFAM); IPR006746 (PANTHER); IPR006767 (PFAM); IPR006768 (PFAM); IPR011146 (G3DSA:3.30.428.GENE3D); IPR011991 (G3DSA:1.10.10.GENE3D); coil (COIL), PTHR12072 (PANTHER), PTHR12072:SF3 (PANTHER), seg (SEG), SignalP-NN (SIGNALP), tmhmm (TMHMM)
Ld_c202	zinc finger protein	1076	9.92653e-70	63.7%	3	F:binding; F:nucleic acid binding; C:intracellular	-	IPR007087 (PFAM); IPR013087 (G3DSA:3.30.160.GENE3D); IPR015880 (SMART); PTHR24409 (PANTHER), PTHR24409:SF6 (PANTHER), seg (SEG), SignalP-NN (SIGNALP), SSF57667 (SUPERFAMILY)
Ld_c203	set and mynd domain-containing protein 4-like	1268	2.43692e-113	55.2%	1	F:protein binding		IPR001214 (PFAM); G3DSA:2.170.270.10 (GENE3D), PTHR12197 (PANTHER), PTHR12197:SF11 (PANTHER), seg (SEG), tmhmm (TMHMM), SSF82199 (SUPERFAMILY)
Ld_c204	adenosine 3 -phospho 5 -phosphosulfate transporter 1-like	1597	7.00241e-143	74.75%	2	P:transport; C:cell	-	IPR013657 (PFAM); PTHR10778 (PANTHER), PTHR10778:SF13 (PANTHER), seg (SEG), tmhmm (TMHMM), SSF103481 (SUPERFAMILY)
Ld_c205	splicing factor 1-like	2070	4.58856e-169	86.75%	8	F:RNA binding; F:binding; C:nucleus; P:cell differentiation; P:multicellular organismal development; P:nucleobase-containing compound metabolic process; P:anatomical structure morphogenesis; P:behavior	-	IPR001878 (G3DSA:4.10.60.GENE3D); IPR004087 (SMART); IPR004088 (PFAM); coil (COIL), G3DSA:3.30.1370.10 (GENE3D), PTHR11208 (PANTHER), PTHR11208:SF6 (PANTHER), seg (SEG), tmhmm (TMHMM), SSF54791 (SUPERFAMILY)
Ld_c206	basic leucine zipper nuclear factor	1429	2.6168e-99	58.85%	2	P:organelle organization; P:protein transport		IPR027095 (PANTHER); coil (COIL), seg (SEG), tmhmm (TMHMM)
Ld_c207	inwardly rectifying k+	1532	6.07042e-165	79.6%	5	P:regulation of biological process; P:ion transport; F:ion channel activity; C:protein complex; C:plasma membrane	-	IPR013518 (G3DSA:2.60.40.GENE3D); IPR014756 (SUPERFAMILY); IPR016449 (PRINTS); G3DSA:1.10.287.70 (GENE3D), PTHR11767:SF37 (PANTHER), seg (SEG), tmhmm (TMHMM), SSF81324 (SUPERFAMILY)
Ld_c208	cyclin-dependent kinase 14-like	1954	0.0	82.3%	10	P:cellular protein modification process; P:anatomical structure morphogenesis; P:multicellular organismal development; F:nucleotide binding; P:embryo development; P:growth; F:binding; F:protein kinase activity; F:protein binding;	EC:2.7.11.22	IPR000719 (PFAM); IPR002290 (SMART); IPR008271 (PROSITE); IPR011009 (SUPERFAMILY); IPR017441 (PROSITE); IPR020635 (SMART); G3DSA:1.10.510.10 (GENE3D), G3DSA:3.30.200.20 (GENE3D), PTHR24056 (PANTHER), PTHR24056:SF47 (PANTHER), seg (SEG), SignalP-NN (SIGNALP)
Ld_c209	centromere kinetochore protein zw10 homolog	1277	1.88609e-113	55.9%	7	P:organelle organization; P:cell cycle; P:regulation of biological process; P:biological_process; C:chromosome; C:cytoskeleton; C:nucleus	-	IPR009361 (PFAM); PTHR12205 (PANTHER), PTHR12205:SF0 (PANTHER), seg (SEG), SignalP-NN (SIGNALP)
Ld_c210	isoform a	1432	6.56022e-57	72.9%	0	-		IPR025271 (PFAM); coil (COIL), PTHR13400 (PANTHER), seg (SEG), tmhmm (TMHMM)
Ld_c211	ubiquitin-activating enzyme e1	2906	0.0	54.35%	3	F:catalytic activity; P:cellular protein modification process; F:nucleotide binding	-	IPR000011 (PRINTS); IPR000127 (PFAM); IPR000594 (PFAM); IPR009036 (SUPERFAMILY); IPR016040 (G3DSA:3.40.50.GENE3D); IPR018965 (PFAM); IPR019572 (PFAM); IPR023280 (G3DSA:1.10.3240.GENE3D); PTHR10953 (PANTHER), PTHR10953:SF4 (PANTHER), seg (SEG), SignalP-NN (SIGNALP), tmhmm (TMHMM)
Ld_c212	b( +)-type amino acid transporter 1-like	1898	2.66652e-130	82.15%	3	P:transport; F:transporter activity; C:cell	-	IPR002293 (PANTHER); PTHR11785:SF72 (PANTHER), PF13520 (PFAM), seg (SEG), tmhmm (TMHMM)
Ld_c213	cop9 signalosome complex subunit 4	1140	6.5765e-169	92.05%	4	C:cytoplasm; C:nucleus; C:protein complex; F:protein binding	-	IPR000717 (PFAM); IPR011991 (G3DSA:1.10.10.GENE3D); PTHR10855 (PANTHER), PTHR10855:SF2 (PANTHER), seg (SEG), tmhmm (TMHMM), SSF46785 (SUPERFAMILY)
Ld_c214	equilibrative nucleoside transporter 1	3277	7.06806e-45	47.6%	3	F:transporter activity; C:cell; P:transport		IPR002259 (PANTHER); PTHR10332:SF7 (PANTHER), seg (SEG), tmhmm (TMHMM)
Ld_c215	abhydrolase domain-containing protein 13-like	1524	7.41401e-147	75.5%	1	F:hydrolase activity	-	G3DSA:3.40.50.1820 (GENE3D), PTHR12277 (PANTHER), PF12695 (PFAM), seg (SEG), SignalP-NN (SIGNALP), tmhmm (TMHMM), SSF53474 (SUPERFAMILY)
Ld_c216	protein phosphatase 1 regulatory subunit 3c-b-like	2548	2.1165e-97	66.9%	3	P:generation of precursor metabolites and energy; P:carbohydrate metabolic process; F:protein binding	-	IPR005036 (PFAM); PTHR12307 (PANTHER), PTHR12307:SF0 (PANTHER), seg (SEG), tmhmm (TMHMM)
Ld_c217	niemann-pick c1	2066	2.5853e-64	45.75%	4	C:integral to membrane; C:membrane; P:cholesterol transport; F:hedgehog receptor activity		PTHR10796 (PANTHER), PTHR10796:SF35 (PANTHER), seg (SEG), SignalP-NN (SIGNALP), tmhmm (TMHMM)
Ld_c218	glycoprotein 93	2685	0.0	79.45%	7	C:extracellular space; P:protein metabolic process; P:multicellular organismal development; C:lipid particle; P:response to stress; F:nucleotide binding; F:protein binding	-	IPR001404 (PANTHER); IPR003594 (G3DSA:3.30.565.GENE3D); IPR015566 (PTHR11528:PANTHER); IPR019805 (PROSITE); IPR020568 (SUPERFAMILY); IPR020575 (PRINTS); PF13589 (PFAM), seg (SEG), SignalP-NN (SIGNALP), tmhmm (TMHMM), SSF110942 (SUPERFAMILY)
Ld_c219	---NA---	1113			0	-
Ld_c220	seven in absentia family protein	1765	1.21864e-10	58.6%	8	P:protein metabolic process; P:catabolic process; F:binding; F:catalytic activity; P:cellular protein modification process; F:protein binding; P:multicellular organismal development; C:nucleus	EC:6.3.2.19	IPR001841 (PROFILE); IPR004162 (PANTHER); IPR008974 (SUPERFAMILY); IPR013010 (PROFILE); IPR013083 (G3DSA:3.30.40.GENE3D); IPR013323 (G3DSA:3.90.890.GENE3D); IPR018121 (PFAM); PTHR10315:SF10 (PANTHER), seg (SEG), tmhmm (TMHMM), SSF57850 (SUPERFAMILY)
Ld_c221	-like 2	1157	1.36211e-160	90.55%	6	P:biological_process; F:nucleotide binding; C:nuclear chromosome; C:protein complex; F:hydrolase activity; C:chromosome	-	IPR010339 (PFAM); IPR012340 (SUPERFAMILY); IPR027238 (PANTHER); G3DSA:1.10.8.60 (GENE3D), G3DSA:3.40.50.300 (GENE3D), PTHR11093:SF2 (PANTHER), seg (SEG), tmhmm (TMHMM), SSF52540 (SUPERFAMILY)
Ld_c222	PREDICTED: hypothetical protein [Tribolium castaneum]	2537	1.82463e-29	44.0%	0	-		seg (SEG), SignalP-NN (SIGNALP), tmhmm (TMHMM)
Ld_c223	apoptotic chromatin condensation inducer in the nucleus	2908	1.96329e-91	43.2%	2	F:nucleic acid binding; F:nucleotide binding	-	IPR000504 (SMART); IPR012677 (G3DSA:3.30.70.GENE3D); coil (COIL), PTHR14127 (PANTHER), PF13893 (PFAM), seg (SEG), SignalP-NN (SIGNALP), tmhmm (TMHMM), SSF54928 (SUPERFAMILY)
Ld_c224	mediator of rna polymerase ii transcription subunit 21-like	1660	1.11957e-42	71.65%	3	C:nucleus; ; P:regulation of biological process	-	IPR021384 (PFAM); coil (COIL), PTHR13381 (PANTHER), seg (SEG), tmhmm (TMHMM), SSF140718 (SUPERFAMILY)
Ld_c225	anaphase-promoting complex subunit 5-like	2721	0.0	56.0%	1	F:protein binding		IPR011990 (G3DSA:1.25.40.GENE3D); IPR019734 (SMART); IPR026000 (PFAM); coil (COIL), PTHR12830 (PANTHER), PTHR12830:SF8 (PANTHER), seg (SEG), SignalP-NN (SIGNALP), tmhmm (TMHMM), SSF48452 (SUPERFAMILY)
Ld_c226	peroxisomal membrane protein pex16	3154	4.73814e-123	64.75%	4	P:reproduction; P:cell differentiation; P:cell proliferation; P:organelle organization	-	IPR013919 (PFAM); PTHR13299 (PANTHER), PTHR13299:SF0 (PANTHER), seg (SEG), tmhmm (TMHMM)
Ld_c227	transcription factor sox-14	4150	3.13806e-74	74.4%	12	P:metabolic process; P:regulation of biological process; ; P:anatomical structure morphogenesis; F:DNA binding; F:sequence-specific DNA binding transcription factor activity; F:catalytic activity; P:cell differentiation; P:multicellular organismal development; P:cellular component organization; C:nucleoplasm; C:protein complex	EC:1.3.1.74	IPR009071 (G3DSA:1.10.30.GENE3D); PTHR10270 (PANTHER), PTHR10270:SF22 (PANTHER), seg (SEG), tmhmm (TMHMM)
Ld_c228	tho complex subunit 5 homolog	1481	2.09088e-112	52.55%	3	P:transport; P:nucleobase-containing compound metabolic process; C:intracellular	-	IPR019163 (PFAM); PTHR13375 (PANTHER), PTHR13375:SF3 (PANTHER), seg (SEG), SignalP-NN (SIGNALP), tmhmm (TMHMM)
Ld_c229	isoform a	3454	4.99844e-166	72.6%	4	C:intracellular; ; P:regulation of biological process; F:protein binding	-	IPR001132 (PFAM); IPR008984 (SUPERFAMILY); IPR017855 (G3DSA:2.60.200.GENE3D); PTHR22742 (PANTHER), seg (SEG)
Ld_c230	glycosaminoglycan xylosylkinase-like	1635	3.5187e-103	58.4%	3	C:cell; P:transport; F:transporter activity	-	IPR009581 (PFAM); IPR024869 (PANTHER); PTHR12450:SF7 (PANTHER), seg (SEG), tmhmm (TMHMM)
Ld_c231	aael009437- partial	2238	3.34613e-72	39.35%	2	F:organic cyclic compound binding; F:heterocyclic compound binding	-	seg (SEG), SignalP-NN (SIGNALP), tmhmm (TMHMM)
Ld_c232	aldehyde dehydrogenase	3087	1.1632e-159	73.55%	7	P:metabolic process; F:catalytic activity; P:biosynthetic process; P:carbohydrate metabolic process; P:generation of precursor metabolites and energy; P:catabolic process;	EC:1.2.1.5	IPR012394 (PTHR11699:PANTHER); IPR015590 (PFAM); IPR016160 (PROSITE); IPR016161 (SUPERFAMILY); IPR016162 (G3DSA:3.40.605.GENE3D); IPR016163 (G3DSA:3.40.309.GENE3D); coil (COIL), PTHR11699 (PANTHER), seg (SEG), SignalP-NN (SIGNALP), tmhmm (TMHMM)
Ld_c233	abc-type multidrug transport atpase and permease component	1810	6.09717e-98	55.1%	7	P:transport; C:cell; F:hydrolase activity; F:transporter activity; P:nucleobase-containing compound metabolic process; P:catabolic process; F:nucleotide binding	-	IPR003439 (PFAM); IPR003593 (SMART); IPR011527 (SUPERFAMILY); G3DSA:1.20.1560.10 (GENE3D), G3DSA:3.40.50.300 (GENE3D), PTHR24222 (PANTHER), seg (SEG), SignalP-NN (SIGNALP), tmhmm (TMHMM), SSF52540 (SUPERFAMILY)
Ld_c234	contactin	1880	0.0	74.4%	12	P:cell communication; P:cellular homeostasis; P:multicellular organismal development; P:anatomical structure morphogenesis; P:cellular component organization; P:signal transduction; F:receptor activity; F:protein binding; P:biological_process; C:plasma membrane; P:cell differentiation; F:carbohydrate binding	-	IPR003598 (SMART); IPR003599 (SMART); IPR003961 (PFAM); IPR007110 (PROFILE); IPR013098 (PFAM); IPR013783 (G3DSA:2.60.40.GENE3D); PTHR10489 (PANTHER), PTHR10489:SF48 (PANTHER), seg (SEG), tmhmm (TMHMM), SSF48726 (SUPERFAMILY)
Ld_c235	monocarboxylate transporter 9	1967	4.24453e-92	50.7%	2	C:cell; P:transport		IPR011701 (PFAM); IPR016196 (SUPERFAMILY); IPR020846 (PROFILE); G3DSA:1.20.1250.20 (GENE3D), PTHR11360 (PANTHER), PTHR11360:SF8 (PANTHER), seg (SEG), tmhmm (TMHMM)
Ld_c236	transcriptional adapter 3-b-like	1852	4.08265e-97	50.3%	9	C:nucleoplasm; C:protein complex; F:protein kinase activity; P:cellular protein modification process; P:organelle organization; P:regulation of biological process; P:response to biotic stimulus; P:response to stress; F:binding	-	IPR019340 (PFAM); coil (COIL), PTHR13556 (PANTHER), seg (SEG)
Ld_c237	hypothetical protein TcasGA2_TC012093 [Tribolium castaneum]	3778	1.84254e-161	44.8%	0	-		IPR020950 (PANTHER); IPR024810 (PFAM); coil (COIL), PTHR10656:SF2 (PANTHER), seg (SEG), tmhmm (TMHMM)
Ld_c238	cation-transporting atpase	2256	3.18173e-171	72.25%	9	F:hydrolase activity; F:transporter activity; C:cell; F:binding; P:nucleobase-containing compound metabolic process; P:catabolic process; F:nucleotide binding; P:ion transport; C:endoplasmic reticulum	EC:3.6.3.8	IPR001757 (PANTHER); IPR023214 (G3DSA:3.40.50.GENE3D); PTHR24093:SF92 (PANTHER), PS01229 (PROSITE), seg (SEG), tmhmm (TMHMM), SSF81665 (SUPERFAMILY)
Ld_c239	cob yrinic acid -diamide mitochondrial-like	1222	5.56305e-67	59.15%	4	P:biosynthetic process; F:transferase activity; F:nucleotide binding; P:metabolic process	EC:2.5.1.17	IPR016030 (PRODOM); PTHR12213 (PANTHER), PTHR12213:SF0 (PANTHER), seg (SEG)
Ld_c240	cadherin-like protein	5410	0.0	45.85%	3	F:calcium ion binding; P:biological_process; C:plasma membrane		IPR002126 (PRINTS); IPR015919 (SUPERFAMILY); IPR020894 (PROSITE); PTHR24027 (PANTHER), seg (SEG), SignalP-NN (SIGNALP), tmhmm (TMHMM)
Ld_c241	mothers against decapentaplegic homolog 6-like	3057	1.29068e-109	62.1%	20	P:regulation of biological process; P:cell cycle; F:receptor binding; P:signal transduction; F:signal transducer activity; F:protein binding; P:cell death; P:multicellular organismal development; P:embryo development; P:biological_process; P:cellular protein modification process; C:nucleoplasm; C:protein complex; P:cellular component organization; F:DNA binding; P:response to stress; F:sequence-s…	-	IPR001132 (PFAM); IPR003619 (PFAM); IPR008984 (SUPERFAMILY); IPR013019 (G3DSA:3.90.520.GENE3D); IPR013790 (PANTHER); IPR017855 (G3DSA:2.60.200.GENE3D); coil (COIL), PTHR13703:SF20 (PANTHER), seg (SEG), tmhmm (TMHMM)
Ld_c242	molecular chaperone	2064	0.0	46.9%	2	F:protein binding; F:nucleotide binding	-	IPR013126 (PRINTS); coil (COIL), G3DSA:3.30.420.40 (GENE3D), seg (SEG), SignalP-NN (SIGNALP), tmhmm (TMHMM), SSF53067 (SUPERFAMILY)
Ld_c243	rbm25 protein	1443	8.1769e-71	58.05%	5	P:regulation of biological process; P:nucleobase-containing compound metabolic process; F:RNA binding; C:nucleus; F:nucleotide binding	-	coil (COIL), seg (SEG), tmhmm (TMHMM)
Ld_c244	catenin alpha-like	1589	0.0	88.85%	11	C:plasma membrane; P:cytoskeleton organization; P:anatomical structure morphogenesis; P:cellular component organization; P:reproduction; C:protein complex; F:protein binding; P:biological_process; F:actin binding; C:cytoskeleton; F:structural molecule activity	-	IPR001033 (PRINTS); IPR006077 (PFAM); G3DSA:1.20.120.230 (GENE3D), PTHR18914 (PANTHER), PTHR18914:SF9 (PANTHER), seg (SEG), tmhmm (TMHMM)
Ld_c245	cg33332 cg33332-pa	2533	1.25013e-62	49.85%	3	F:molecular_function; P:biological_process; C:cellular_component		IPR015222 (PANTHER); IPR022226 (PFAM); coil (COIL), PTHR13619:SF0 (PANTHER), PTHR15606 (PANTHER), PTHR15606:SF2 (PANTHER), seg (SEG), SignalP-NN (SIGNALP), tmhmm (TMHMM)
Ld_c246	probable atp-dependent rna helicase pitchoune-like	2066	0.0	82.6%	6	F:RNA binding; F:hydrolase activity; C:nucleolus; P:nucleobase-containing compound metabolic process; P:catabolic process; F:nucleotide binding	-	IPR000629 (PROSITE); IPR001650 (PFAM); IPR011545 (PFAM); IPR014001 (SMART); IPR014014 (PROFILE); IPR025313 (PFAM); coil (COIL), G3DSA:3.40.50.300 (GENE3D), PTHR24031 (PANTHER), PTHR24031:SF74 (PANTHER), seg (SEG), tmhmm (TMHMM), SSF52540 (SUPERFAMILY)
Ld_c247	protein transport protein sec61 subunit alpha	1563	0.0	68.95%	2	P:protein transport; C:cell	-	IPR002208 (PANTHER); IPR019561 (PFAM); IPR023201 (G3DSA:1.10.3370.GENE3D); tmhmm (TMHMM)
Ld_c248	cgmp-dependent 3 -cyclic phosphodiesterase-like	2524	0.0	65.3%	22	P:signal transduction; F:hydrolase activity; F:protein binding; P:biological_process; P:mitochondrion organization; P:protein transport; F:nucleotide binding; P:regulation of biological process; P:nucleobase-containing compound metabolic process; P:biosynthetic process; F:binding; C:cytosol; P:catabolic process; C:mitochondrion; C:cell; P:response to external stimulus; C:plasma membrane; C:cytopl…	-	IPR002073 (G3DSA:1.10.1300.GENE3D); IPR003018 (PFAM); IPR023088 (PRINTS); IPR023174 (PROSITE); G3DSA:3.30.450.40 (GENE3D), PTHR11347 (PANTHER), PTHR11347:SF18 (PANTHER), seg (SEG), SignalP-NN (SIGNALP), tmhmm (TMHMM), SSF109604 (SUPERFAMILY), SSF55781 (SUPERFAMILY)
Ld_c249	u4 tri-snrnp-associated protein 1	2596	0.0	63.2%	0	-		IPR005011 (PANTHER); coil (COIL), PTHR14152:SF5 (PANTHER), seg (SEG), tmhmm (TMHMM)
Ld_c250	dna-binding protein d-ets-3-like	2563	7.52816e-15	80.0%	0	-		seg (SEG), SignalP-NN (SIGNALP), tmhmm (TMHMM)
Ld_c251	armadillo segment polarity	3099	0.0	91.65%	24	P:anatomical structure morphogenesis; P:multicellular organismal development; P:growth; C:plasma membrane; P:cell differentiation; F:protein binding; P:embryo development; P:cellular component organization; P:regulation of biological process; F:structural molecule activity; C:cytosol; P:reproduction; C:protein complex; C:cell; ; P:protein transport; P:signal transduction; P:cell-cell signaling; C…	-	IPR000225 (PFAM); IPR011989 (G3DSA:1.25.10.GENE3D); IPR013284 (PRINTS); IPR016024 (SUPERFAMILY); PTHR23315 (PANTHER), PTHR23315:SF11 (PANTHER), seg (SEG), SignalP-NN (SIGNALP), tmhmm (TMHMM)
Ld_c252	atp-dependent rna helicase pl10-like	2840	0.0	82.35%	3	F:nucleic acid binding; F:nucleotide binding; F:hydrolase activity		IPR000629 (PROSITE); IPR001650 (PFAM); IPR011545 (PFAM); IPR014001 (SMART); IPR014014 (PROFILE); coil (COIL), G3DSA:3.40.50.300 (GENE3D), PTHR24031 (PANTHER), PTHR24031:SF9 (PANTHER), seg (SEG), SignalP-NN (SIGNALP), tmhmm (TMHMM), SSF52540 (SUPERFAMILY)
Ld_c253	translation elongation factor 2	2677	0.0	66.55%	9	F:translation factor activity, nucleic acid binding; F:nucleotide binding; P:nucleobase-containing compound metabolic process; P:catabolic process; P:regulation of biological process; P:translation; F:hydrolase activity; F:RNA binding; C:ribosome	-	IPR000640 (G3DSA:3.30.70.GENE3D); IPR000795 (PRINTS); IPR004161 (PFAM); IPR005225 (TIGRFAMs); IPR005517 (PFAM); IPR009000 (SUPERFAMILY); IPR009022 (SUPERFAMILY); IPR014721 (G3DSA:3.30.230.GENE3D); IPR020568 (SUPERFAMILY); G3DSA:2.40.30.10 (GENE3D), G3DSA:3.30.70.870 (GENE3D), G3DSA:3.40.50.300 (GENE3D), G3DSA:3.90.1430.10 (GENE3D), PTHR23115 (PANTHER), PTHR23115:SF4 (PANTHER), seg (SEG), SignalP-…
Ld_c254	ubiquinone biosynthesis monooxygenase coq6-like	1510	1.29034e-146	67.55%	7	F:nucleotide binding; C:Golgi apparatus; F:catalytic activity; P:biosynthetic process; C:mitochondrion; P:metabolic process; C:cell	EC:1.14.13.0	IPR002938 (PFAM); IPR003042 (PRINTS); IPR010971 (TIGRFAMs); IPR018168 (PROSITE); G3DSA:3.50.50.60 (GENE3D), PTHR13789 (PANTHER), PTHR13789:SF5 (PANTHER), seg (SEG), SignalP-NN (SIGNALP), tmhmm (TMHMM), SSF51905 (SUPERFAMILY)
Ld_c255	run domain-containing protein 1-like	2361	0.0	64.45%	0	-		IPR004012 (PFAM); coil (COIL), PTHR22957 (PANTHER), PTHR22957:SF2 (PANTHER), seg (SEG), SignalP-NN (SIGNALP), tmhmm (TMHMM)
Ld_c256	cg13532 cg13532-pa	832	0.000208851	4.78824e+13	0	-		IPR013783 (G3DSA:2.60.40.GENE3D); seg (SEG), tmhmm (TMHMM), SSF48726 (SUPERFAMILY)
Ld_c257	uncharacterized protein loc100868446	1565	1.94192e-35	45.25%	0	-		IPR009263 (PFAM); coil (COIL), seg (SEG), tmhmm (TMHMM)
Ld_c258	protein maelstrom homolog	2143	6.17916e-68	49.15%	12	P:reproduction; P:cell differentiation; P:embryo development; P:metabolic process; P:regulation of biological process; P:cytoskeleton organization; ; P:biological_process; C:cytoplasm; F:DNA binding; C:organelle; C:intracellular	-	IPR009071 (G3DSA:1.10.30.GENE3D); IPR024970 (PFAM); coil (COIL), PTHR21358 (PANTHER), PTHR21358:SF2 (PANTHER), seg (SEG), tmhmm (TMHMM)
Ld_c259	cytochrome p450	1457	7.60739e-80	63.6%	4	F:binding; F:catalytic activity; F:electron carrier activity; P:metabolic process	-	IPR001128 (PRINTS); IPR002401 (PRINTS); IPR017972 (PROSITE); PTHR24292 (PANTHER), PTHR24292:SF5 (PANTHER), seg (SEG), tmhmm (TMHMM)
Ld_c260	rho-associated protein kinase 2	2324	0.0	76.3%	7	F:binding; F:lipid binding; F:protein kinase activity; P:biological_process; P:cellular protein modification process; F:nucleotide binding;	EC:2.7.11.13	IPR000719 (PFAM); IPR000961 (SMART); IPR002290 (SMART); IPR008271 (PROSITE); IPR011009 (SUPERFAMILY); IPR017441 (PROSITE); IPR017892 (PFAM); IPR020635 (SMART); coil (COIL), G3DSA:1.10.510.10 (GENE3D), G3DSA:3.30.200.20 (GENE3D), PTHR22988 (PANTHER), PTHR22988:SF10 (PANTHER), seg (SEG), SignalP-NN (SIGNALP), tmhmm (TMHMM)
Ld_c261	PREDICTED: similar to pinn [Tribolium castaneum]	2958	2.78178e-89	58.65%	1	C:nucleus	-	IPR006786 (PFAM); IPR006787 (PRODOM); coil (COIL), PTHR12707 (PANTHER), seg (SEG), SignalP-NN (SIGNALP), tmhmm (TMHMM)
Ld_c262	abc transporter family c protein abcc2	1993	4.77635e-91	68.25%	15	P:metabolic process; F:hydrolase activity; F:transporter activity; C:cell; P:nucleobase-containing compound metabolic process; P:catabolic process; F:nucleotide binding; F:catalytic activity; F:sequence-specific DNA binding transcription factor activity; F:DNA binding; P:transport; C:nucleoplasm; C:protein complex; P:regulation of biological process;	EC:3.6.3.44; EC:1.3.1.74	IPR001356 (SMART); IPR003439 (PFAM); IPR008422 (PFAM); IPR009057 (G3DSA:1.10.10.GENE3D); IPR017871 (PROSITE); G3DSA:3.40.50.300 (GENE3D), PTHR11850 (PANTHER), PTHR24223 (PANTHER), PTHR24223:SF8 (PANTHER), seg (SEG), SignalP-NN (SIGNALP), SSF52540 (SUPERFAMILY)
Ld_c263	mevalonate kinase	2220	6.33557e-85	49.7%	6	F:nucleotide binding; F:kinase activity; C:cytoplasm; P:biosynthetic process; P:lipid metabolic process; P:metabolic process	-	IPR002634 (G3DSA:3.30.300.GENE3D); IPR006204 (PFAM); IPR006205 (PTHR10457:PANTHER); IPR006206 (PRINTS); IPR013750 (PFAM); IPR014721 (G3DSA:3.30.230.GENE3D); IPR020568 (SUPERFAMILY); G3DSA:3.30.70.890 (GENE3D), PTHR10457 (PANTHER), PTHR12735 (PANTHER), seg (SEG), SignalP-NN (SIGNALP), SSF55060 (SUPERFAMILY)
Ld_c264	viral a-type inclusion protein	2240	4.34885e-37	39.2%	8	P:DNA metabolic process; C:chromosome; F:ATP binding; P:DNA topological change; F:DNA topoisomerase type II (ATP-hydrolyzing) activity; F:DNA topoisomerase activity; F:isomerase activity; F:DNA binding		seg (SEG), tmhmm (TMHMM)
Ld_c265	transport and golgi organization 1 cg11098-pa	1548	2.10647e-64	62.45%	0	-		coil (COIL), PTHR23158 (PANTHER), PTHR23158:SF29 (PANTHER), seg (SEG), SignalP-NN (SIGNALP), tmhmm (TMHMM)
Ld_c266	leucine-rich repeat and immunoglobulin-like domain-containing nogo receptor-interacting protein 2-like	3049	0.0	63.95%	2	C:cell; F:protein binding	-	IPR000483 (SMART); IPR001611 (PFAM); IPR003598 (SMART); IPR003599 (SMART); IPR007110 (PROFILE); IPR013098 (PFAM); IPR013783 (G3DSA:2.60.40.GENE3D); coil (COIL), G3DSA:3.80.10.10 (GENE3D), PTHR24373 (PANTHER), PF13855 (PFAM), seg (SEG), SignalP-NN (SIGNALP), tmhmm (TMHMM), SSF48726 (SUPERFAMILY), SSF52058 (SUPERFAMILY)
Ld_c267	oligopeptidase a	2427	0.0	66.35%	4	F:binding; F:peptidase activity; P:protein metabolic process; P:catabolic process	EC:3.4.24.0	IPR001567 (PFAM); IPR024077 (G3DSA:1.10.1370.GENE3D); IPR024079 (G3DSA:3.40.390.GENE3D); PTHR11804 (PANTHER), PTHR11804:SF1 (PANTHER), seg (SEG), SignalP-NN (SIGNALP), tmhmm (TMHMM), SSF55486 (SUPERFAMILY)
Ld_c268	neuronal membrane glycoprotein m6-b-like	1957	2.2893e-123	74.75%	1	C:cell	-	IPR001614 (PANTHER); PTHR11683:SF2 (PANTHER), tmhmm (TMHMM)
Ld_c269	glucosyl glucuronosyl transferases	1812	5.47577e-131	64.0%	1	P:metabolic process		IPR002213 (PANTHER); G3DSA:3.40.50.2000 (GENE3D), PTHR11926:SF16 (PANTHER), seg (SEG), tmhmm (TMHMM), SSF53756 (SUPERFAMILY)
Ld_c270	negative elongation factor d	2005	0.0	85.8%	12	P:regulation of biological process; ; F:translation factor activity, nucleic acid binding; F:RNA binding; C:nucleoplasm; C:protein complex; P:cell differentiation; P:multicellular organismal development; P:organelle organization; P:cell cycle; C:ribosome; P:translation	-	IPR006942 (PANTHER); PTHR12144:SF0 (PANTHER), seg (SEG), tmhmm (TMHMM)
Ld_c271	williams-beuren syndrome chromosomal region 16 protein homolog	1671	1.16344e-156	66.65%	0	-		IPR000408 (PRINTS); IPR009091 (G3DSA:2.130.10.GENE3D); PTHR22870 (PANTHER), PTHR22870:SF11 (PANTHER), PF13540 (PFAM), seg (SEG), tmhmm (TMHMM)
Ld_c272	retinoblastoma-binding protein 5	1824	0.0	87.0%	5	P:organelle organization; P:cellular protein modification process; C:nucleoplasm; C:protein complex; F:protein binding	-	IPR001680 (PFAM); IPR015943 (G3DSA:2.130.10.GENE3D); IPR017986 (PROFILE); IPR019775 (PROSITE); PTHR12816 (PANTHER), PTHR12816:SF5 (PANTHER), seg (SEG), SignalP-NN (SIGNALP), SSF117289 (SUPERFAMILY)
Ld_c273	zinc finger	3090	0.0	40.5%	2	F:binding; C:intracellular		IPR007087 (PROSITE); IPR015880 (SMART); PTHR11389 (PANTHER), PTHR11389:SF382 (PANTHER), PF13909 (PFAM), seg (SEG), SignalP-NN (SIGNALP), tmhmm (TMHMM), SSF57667 (SUPERFAMILY)
Ld_c274	pyruvate dehydrogenase e1 component subunit mitochondrial-like	1010	6.55299e-129	92.8%	9	P:metabolic process; F:catalytic activity; P:biosynthetic process; P:carbohydrate metabolic process; P:generation of precursor metabolites and energy; P:catabolic process; ; C:cytoplasm; C:protein complex	EC:1.2.4.1	IPR005475 (PFAM); IPR005476 (PFAM); IPR009014 (SUPERFAMILY); IPR015941 (G3DSA:3.40.50.GENE3D); IPR027110 (PTHR11624:PANTHER); G3DSA:3.40.50.970 (GENE3D), PTHR11624 (PANTHER), seg (SEG), SSF52518 (SUPERFAMILY)
Ld_c275	presenilin 2 (alzheimer disease 4)	1742	1.27167e-153	59.95%	41	F:protein binding; P:signal transduction; P:cellular protein modification process; P:multicellular organismal development; F:ion channel activity; F:peptidase activity; P:biological_process; P:cell differentiation; P:response to stress; C:cell; P:transport; P:cell-cell signaling; C:endoplasmic reticulum; P:metabolic process; P:regulation of biological process; P:cell death; C:chromosome; C:protei…	EC:3.4.23.0	IPR001108 (PRINTS); IPR006639 (SMART); PTHR10202:SF11 (PANTHER), seg (SEG), tmhmm (TMHMM)
Ld_c276	er degradation-enhancing alpha-mannosidase-like 3-like	3777	0.0	85.2%	4	F:hydrolase activity; F:calcium ion binding; C:cell; P:carbohydrate metabolic process	EC:3.2.1.113	IPR001382 (PRINTS); IPR003137 (PFAM); G3DSA:3.50.30.30 (GENE3D), PTHR11742:SF8 (PANTHER), seg (SEG), SignalP-NN (SIGNALP), tmhmm (TMHMM), SSF52025 (SUPERFAMILY)
Ld_c277	acylglycerol mitochondrial-like	1470	1.06354e-134	61.3%	7	F:kinase activity; P:metabolic process; P:signal transduction; P:nucleobase-containing compound metabolic process; P:secondary metabolic process; P:catabolic process; P:lipid metabolic process	EC:2.7.1.23; EC:2.7.1.107	IPR001206 (PFAM); PTHR12358 (PANTHER), PTHR12358:SF7 (PANTHER), seg (SEG), tmhmm (TMHMM)
Ld_c278	hypothetical protein TcasGA2_TC013022 [Tribolium castaneum]	4130	1.07294e-53	42.2%	0	-		coil (COIL), seg (SEG), SignalP-NN (SIGNALP), tmhmm (TMHMM)
Ld_c279	beta nu integrin subunit	4189	4.04567e-133	51.7%	6	P:biological_process; C:cell; F:protein binding; F:receptor activity; P:multicellular organismal development; P:signal transduction	-	IPR000742 (SMART); IPR002369 (PFAM); IPR013111 (PFAM); IPR015812 (PRINTS); IPR016201 (SUPERFAMILY); G3DSA:1.20.5.100 (GENE3D), G3DSA:2.10.25.10 (GENE3D), G3DSA:3.40.50.410 (GENE3D), PTHR10082:SF16 (PANTHER), seg (SEG), SignalP-NN (SIGNALP), tmhmm (TMHMM), SSF53300 (SUPERFAMILY), SSF57196 (SUPERFAMILY)
Ld_c280	transmembrane protein 205	2107	7.87992e-76	61.0%	0	-		IPR025423 (PFAM); tmhmm (TMHMM)
Ld_c281	translation factor guf1 mitochondrial-like	2143	0.0	79.1%	10	C:mitochondrion; F:translation factor activity, nucleic acid binding; F:nucleotide binding; P:nucleobase-containing compound metabolic process; P:catabolic process; F:binding; P:regulation of biological process; P:translation; F:hydrolase activity; C:ribosome	-	IPR000640 (G3DSA:3.30.70.GENE3D); IPR000795 (PRINTS); IPR005225 (TIGRFAMs); IPR006297 (HAMAP); IPR009000 (SUPERFAMILY); IPR009022 (SUPERFAMILY); IPR013842 (PFAM); G3DSA:3.30.70.870 (GENE3D), G3DSA:3.40.50.300 (GENE3D), PTHR23115 (PANTHER), seg (SEG), SignalP-NN (SIGNALP), tmhmm (TMHMM), SSF52540 (SUPERFAMILY)
Ld_c282	transcription factor iiia	1642	1.04221e-37	47.8%	3	F:nucleic acid binding; F:binding; C:intracellular	-	IPR007087 (PFAM); IPR013087 (G3DSA:3.30.160.GENE3D); IPR015880 (SMART); PTHR11389 (PANTHER), PTHR11389:SF346 (PANTHER), PTHR11389:SF381 (PANTHER), PF13465 (PFAM), PF13894 (PFAM), PF13912 (PFAM), seg (SEG), SignalP-NN (SIGNALP), tmhmm (TMHMM), SSF57667 (SUPERFAMILY)
Ld_c283	ataxin-2-like protein	1200	1.28028e-108	71.9%	0	-		IPR009604 (PFAM); IPR025852 (PFAM); PTHR12854 (PANTHER), PTHR12854:SF1 (PANTHER), seg (SEG)
Ld_c284	isoform a	2305	0.0	69.6%	5	P:protein metabolic process; F:protein binding; F:DNA binding; F:chromatin binding; C:chromosome	-	IPR001005 (PFAM); IPR001623 (G3DSA:1.10.287.GENE3D); IPR009057 (G3DSA:1.10.10.GENE3D); IPR017930 (PROFILE); IPR018253 (PROSITE); coil (COIL), PTHR24078 (PANTHER), PTHR24078:SF3 (PANTHER), seg (SEG), tmhmm (TMHMM)
Ld_c285	3-hydroxy-3-methylglutaryl coenzyme a reductase	2959	0.0	66.85%	14	P:nucleobase-containing compound metabolic process; P:behavior; P:response to abiotic stimulus; P:metabolic process; P:signal transduction; C:cell; C:endoplasmic reticulum; F:catalytic activity; P:biosynthetic process; P:lipid metabolic process; P:embryo development; F:nucleotide binding; P:cellular component organization; C:peroxisome	EC:1.1.1.34	IPR000731 (PROFILE); IPR002202 (PRINTS); IPR004554 (TIGRFAMs); IPR004816 (TIGRFAMs); IPR009023 (G3DSA:3.30.70.GENE3D); IPR009029 (SUPERFAMILY); IPR011146 (PROFILE); IPR023074 (G3DSA:3.90.770.GENE3D); IPR023076 (PROSITE); IPR023282 (G3DSA:1.10.3270.GENE3D); PF12349 (PFAM), seg (SEG), tmhmm (TMHMM)
Ld_c286	non-homologous end-joining factor 1-like	1068	2.70934e-27	47.1%	4	F:DNA binding; C:nucleus; P:response to stress; P:DNA metabolic process		IPR009089 (G3DSA:2.170.210.GENE3D); IPR015381 (PFAM); G3DSA:1.10.287.450 (GENE3D), seg (SEG), tmhmm (TMHMM)
Ld_c287	set domain protein	2355	4.01453e-100	41.8%	9	F:transferase activity; P:methylation; F:methyltransferase activity; F:DNA binding; C:nucleus; F:zinc ion binding; F:histone-lysine N-methyltransferase activity; P:histone lysine methylation; F:metal ion binding		seg (SEG), SignalP-NN (SIGNALP), tmhmm (TMHMM)
Ld_c288	diphosphomevalonate decarboxylase	2820	5.82572e-113	73.85%	10	C:cytosol; P:biosynthetic process; P:lipid metabolic process; F:catalytic activity; F:nucleotide binding; P:regulation of biological process; P:cell proliferation; F:protein binding; C:peroxisome; P:metabolic process	EC:4.1.1.33	IPR005935 (PANTHER); IPR006204 (PFAM); IPR014721 (G3DSA:3.30.230.GENE3D); IPR020568 (SUPERFAMILY); G3DSA:3.30.70.890 (GENE3D), PTHR10977:SF2 (PANTHER), seg (SEG), tmhmm (TMHMM), SSF55060 (SUPERFAMILY)
Ld_c289	chloride channel protein 2-like	2313	1.28859e-167	66.45%	4	F:ion channel activity; P:transport; C:cell; P:ion transport	-	IPR001807 (PRINTS); IPR014743 (G3DSA:1.10.3080.GENE3D); PTHR11689 (PANTHER), PTHR11689:SF31 (PANTHER), seg (SEG), tmhmm (TMHMM), SSF54631 (SUPERFAMILY)
Ld_c290	heat shock protein 90	2156	0.0	61.0%	5	C:cytoplasm; P:protein metabolic process; P:response to stress; F:nucleotide binding; F:protein binding	-	IPR001404 (HAMAP); IPR003594 (G3DSA:3.30.565.GENE3D); IPR020568 (SUPERFAMILY); IPR020575 (PRINTS); PF13589 (PFAM), seg (SEG), tmhmm (TMHMM), SSF110942 (SUPERFAMILY)
Ld_c291	protein lap4	1219	5.74156e-23	71.75%	20	P:anatomical structure morphogenesis; P:cellular component organization; P:regulation of biological process; P:multicellular organismal development; P:growth; P:cell proliferation; C:plasma membrane; P:cell differentiation; P:cell-cell signaling; C:cellular_component; P:cell cycle; C:cytoplasm; P:response to stress; P:biosynthetic process; P:response to biotic stimulus; P:behavior; F:protein bind…	-	seg (SEG), tmhmm (TMHMM)
Ld_c292	arf gtpase-activating protein	2126	1.29418e-134	66.8%	3	F:binding; P:signal transduction; F:enzyme regulator activity	-	IPR001164 (PRINTS); coil (COIL), PTHR23180 (PANTHER), PTHR23180:SF35 (PANTHER), seg (SEG), SignalP-NN (SIGNALP), tmhmm (TMHMM), SSF57863 (SUPERFAMILY)
Ld_c293	rab gtpase-activating protein 1	2042	0.0	66.15%	4	F:enzyme regulator activity; C:intracellular; P:signal transduction; F:protein binding	-	IPR006020 (PFAM); IPR011993 (G3DSA:2.30.29.GENE3D); IPR022164 (PFAM); coil (COIL), PTHR26249 (PANTHER), PTHR26249:SF0 (PANTHER), seg (SEG), SignalP-NN (SIGNALP), tmhmm (TMHMM), SSF50729 (SUPERFAMILY)
Ld_c294	intersex-like protein	1109	7.03154e-50	76.45%	4	C:nucleoplasm; C:protein complex; ; P:regulation of biological process	-	IPR021018 (PFAM); coil (COIL), seg (SEG), tmhmm (TMHMM)
Ld_c295	---NA---	971			0	-		seg (SEG)
Ld_c296	brisc complex subunit abro1-like	2139	8.96417e-51	51.5%	3	C:BRISC complex; F:polyubiquitin binding; P:biological_process		IPR023238 (PRINTS); coil (COIL), PTHR31728 (PANTHER), seg (SEG), tmhmm (TMHMM)
Ld_c297	fggy carbohydrate kinase domain-containing	1760	0.0	71.35%	3	P:carbohydrate metabolic process; P:cellular homeostasis; F:transferase activity	EC:2.7.1.0	IPR006003 (TIGRFAMs); IPR018484 (PFAM); IPR018485 (PFAM); G3DSA:3.30.420.40 (GENE3D), PTHR10196 (PANTHER), PTHR10196:SF8 (PANTHER), seg (SEG), tmhmm (TMHMM), SSF53067 (SUPERFAMILY)
Ld_c298	single ig il-1-related receptor-like	2549	1.27019e-147	52.35%	3	C:cell; F:protein binding; P:signal transduction	-	IPR000157 (PFAM); IPR003599 (SMART); IPR007110 (PROFILE); IPR013783 (G3DSA:2.60.40.GENE3D); IPR015621 (PANTHER); G3DSA:3.40.50.10140 (GENE3D), PF13895 (PFAM), seg (SEG), SignalP-NN (SIGNALP), tmhmm (TMHMM), SSF48726 (SUPERFAMILY)
Ld_c299	---NA---	894			0	-		seg (SEG), SignalP-NN (SIGNALP), tmhmm (TMHMM)
Ld_c300	protoporphyrinogen oxidase	857	1.03343e-45	65.4%	4	P:biosynthetic process; F:catalytic activity; P:metabolic process; F:nucleotide binding	EC:1.3.3.4	G3DSA:3.50.50.60 (GENE3D), PTHR10742 (PANTHER), PTHR10742:SF16 (PANTHER), PF13450 (PFAM), seg (SEG), SSF51905 (SUPERFAMILY)
Ld_c301	ubiquitin-like modifier-activating enzyme atg7-like	2379	1.67178e-169	64.15%	23	P:cell differentiation; P:multicellular organismal development; F:nucleotide binding; P:regulation of biological process; P:cell death; P:cellular protein modification process; P:cellular component organization; P:biosynthetic process; P:response to external stimulus; P:response to stress; P:cell communication; P:catabolic process; F:catalytic activity; P:protein transport; C:cytoplasm; P:anatomi…	-	IPR000594 (PFAM); IPR006285 (PTHR10953:PANTHER); IPR009036 (SUPERFAMILY); IPR016040 (G3DSA:3.40.50.GENE3D); PTHR10953 (PANTHER), seg (SEG), tmhmm (TMHMM)
Ld_c302	protein- interferon-inducible double stranded rna dependent repressor of (p58 repressor)	2255	4.20899e-06	52.8%	4	F:kinase activity; P:metabolic process; F:binding; C:nucleus	-	IPR006612 (PFAM); IPR012934 (PFAM); seg (SEG), tmhmm (TMHMM)
Ld_c303	cyclin t	2666	3.25904e-170	79.85%	5	; P:regulation of biological process; F:protein binding; P:metabolic process; P:cell cycle	-	IPR006671 (PFAM); IPR013763 (G3DSA:1.10.472.GENE3D); IPR015429 (PANTHER); PTHR10026:SF42 (PANTHER), seg (SEG), SignalP-NN (SIGNALP), tmhmm (TMHMM)
Ld_c304	cullin- isoform b	2831	0.0	79.5%	13	P:protein metabolic process; P:catabolic process; P:cell differentiation; P:multicellular organismal development; C:intracellular; C:protein complex; F:protein binding; P:reproduction; P:growth; P:cellular component organization; P:regulation of biological process; P:cell-cell signaling; C:nucleus	-	IPR001373 (PFAM); IPR011991 (G3DSA:1.10.10.GENE3D); IPR016157 (PROSITE); IPR016158 (SMART); IPR016159 (SUPERFAMILY); IPR019559 (PFAM); coil (COIL), G3DSA:1.20.1310.10 (GENE3D), G3DSA:4.10.1030.10 (GENE3D), PTHR11932 (PANTHER), PTHR11932:SF18 (PANTHER), seg (SEG), tmhmm (TMHMM), SSF46785 (SUPERFAMILY)
Ld_c305	wd repeat and fyve domain-containing protein 2-like	1474	0.0	83.45%	2	F:binding; F:protein binding	-	IPR000306 (PFAM); IPR001680 (PFAM); IPR011011 (SUPERFAMILY); IPR013083 (G3DSA:3.30.40.GENE3D); IPR015943 (G3DSA:2.130.10.GENE3D); IPR017455 (PROFILE); IPR017986 (PROFILE); IPR019775 (PROSITE); IPR020472 (PRINTS); PTHR13856 (PANTHER), PTHR13856:SF5 (PANTHER), seg (SEG)
Ld_c306	sugar transporter	1573	6.98779e-61	53.8%	3	F:transporter activity; C:cell; P:transport	-	IPR005828 (PFAM); IPR005829 (PROSITE); IPR016196 (SUPERFAMILY); IPR020846 (PROFILE); coil (COIL), G3DSA:1.20.1250.20 (GENE3D), PTHR24063 (PANTHER), seg (SEG), SignalP-NN (SIGNALP), tmhmm (TMHMM)
Ld_c307	coiled-coil domain-containing protein 93	2732	4.56806e-143	58.95%	3	F:molecular_function; P:biological_process; C:cellular_component		IPR019159 (PFAM); coil (COIL), PTHR16441 (PANTHER), seg (SEG), SignalP-NN (SIGNALP), tmhmm (TMHMM)
Ld_c308	dna damage-binding protein 1-like	3712	0.0	80.7%	13	P:protein metabolic process; P:catabolic process; P:regulation of biological process; P:cell cycle; P:signal transduction; F:DNA binding; P:response to stress; P:DNA metabolic process; C:intracellular; C:protein complex; P:cellular protein modification process; C:nucleoplasm; C:cytoplasm	-	IPR004871 (PFAM); PTHR10644 (PANTHER), PTHR10644:SF3 (PANTHER), PF10433 (PFAM), seg (SEG), tmhmm (TMHMM)
Ld_c309	peroxisomal membrane protein 70 abcd3	3918	0.0	74.5%	10	C:cell; C:protein complex; P:organelle organization; F:hydrolase activity; F:transporter activity; P:nucleobase-containing compound metabolic process; P:catabolic process; C:peroxisome; F:nucleotide binding; P:transport	EC:3.6.3.44	IPR003439 (PFAM); IPR003593 (SMART); IPR010509 (PFAM); IPR017871 (PROSITE); IPR017940 (PROFILE); G3DSA:3.40.50.300 (GENE3D), PTHR11384 (PANTHER), PTHR11384:SF7 (PANTHER), seg (SEG), tmhmm (TMHMM), SSF52540 (SUPERFAMILY)
Ld_c310	zinc finger	1914	1.04301e-143	56.3%	3	F:binding; C:nucleus; F:nucleic acid binding	-	IPR007087 (PFAM); IPR012934 (PFAM); IPR013087 (G3DSA:3.30.160.GENE3D); IPR015880 (SMART); PTHR11389 (PANTHER), PF13465 (PFAM), seg (SEG), SignalP-NN (SIGNALP), tmhmm (TMHMM), SSF57667 (SUPERFAMILY), SSF57716 (SUPERFAMILY)
Ld_c311	---NA---	1574			0	-		seg (SEG), tmhmm (TMHMM)
Ld_c312	zinc finger protein	2571	8.63009e-19	40.55%	3	F:nucleic acid binding; F:binding; C:intracellular		IPR006612 (PFAM); IPR007087 (PROFILE); IPR015880 (SMART); PF13909 (PFAM), seg (SEG), tmhmm (TMHMM), SSF57667 (SUPERFAMILY)
Ld_c313	z band alternatively spliced pdz-motif protein isoform c	1915	7.09101e-161	70.1%	4	C:cytoplasm; C:plasma membrane; F:protein binding; F:binding	-	IPR001478 (PFAM); IPR001781 (G3DSA:2.10.110.GENE3D); IPR006643 (SMART); G3DSA:2.30.42.10 (GENE3D), PTHR24214 (PANTHER), seg (SEG), tmhmm (TMHMM), SSF57716 (SUPERFAMILY)
Ld_c314	proteasome assembly chaperone 2-like	1517	5.58059e-62	52.3%	1	P:proteasome assembly		IPR019151 (PFAM); PTHR12970 (PANTHER)
Ld_c315	---NA---	945			0	-		seg (SEG)
Ld_c316	wd repeat-containing protein 74	851	1.44592e-64	53.5%	1	F:protein binding		IPR015943 (G3DSA:2.130.10.GENE3D); IPR017986 (SUPERFAMILY); PTHR16038 (PANTHER), PTHR16038:SF4 (PANTHER), seg (SEG), tmhmm (TMHMM)
Ld_c317	prestin-like	2913	0.0	61.95%	4	F:transporter activity; P:ion transport; P:transport; C:cell		IPR001902 (TIGRFAMs); IPR002645 (G3DSA:3.30.750.GENE3D); IPR011547 (PFAM); coil (COIL), PTHR11814 (PANTHER), PTHR11814:SF25 (PANTHER), PF13792 (PFAM), seg (SEG), tmhmm (TMHMM)
Ld_c318	xenotropic and polytropic murine leukemia virus receptor xpr1	2848	0.0	83.0%	1	C:cell	-	IPR004331 (PFAM); IPR004342 (PFAM); coil (COIL), PTHR10783 (PANTHER), PTHR10783:SF4 (PANTHER), seg (SEG), SignalP-NN (SIGNALP), tmhmm (TMHMM)
Ld_c319	hypothetical protein TcasGA2_TC007939 [Tribolium castaneum]	993	4.69338e-39	75.0%	0	-		seg (SEG)
Ld_c320	collagen type iv alpha-3-binding	1898	0.0	75.65%	6	F:protein kinase activity; P:lipid metabolic process; C:Golgi apparatus; F:lipid binding; C:endoplasmic reticulum; F:protein binding	EC:2.7.11.9	IPR001849 (PFAM); IPR002913 (PFAM); IPR011993 (G3DSA:2.30.29.GENE3D); IPR023393 (G3DSA:3.30.530.GENE3D); PTHR10219 (PANTHER), PTHR10219:SF3 (PANTHER), seg (SEG), tmhmm (TMHMM), SSF50729 (SUPERFAMILY), SSF55961 (SUPERFAMILY)
Ld_c321	organic cation transporter	2107	7.40551e-163	66.6%	3	C:cell; P:transport; F:transporter activity	-	IPR005828 (PFAM); IPR016196 (SUPERFAMILY); IPR020846 (PROFILE); G3DSA:1.20.1250.20 (GENE3D), PTHR24064 (PANTHER), PTHR24064:SF90 (PANTHER), seg (SEG), tmhmm (TMHMM)
Ld_c322	seven in absentia 1b	1486	6.9938e-10	42.2%	8	F:protein binding; F:binding; C:nucleus; P:protein metabolic process; P:catabolic process; P:multicellular organismal development; F:catalytic activity; P:cellular protein modification process		IPR001841 (PROFILE); IPR004162 (PANTHER); IPR008974 (SUPERFAMILY); IPR013083 (G3DSA:3.30.40.GENE3D); IPR013323 (G3DSA:3.90.890.GENE3D); PTHR10315:SF10 (PANTHER), seg (SEG), tmhmm (TMHMM)
Ld_c323	interleukin 16	2766	2.02427e-122	56.85%	8	C:cytoplasm; P:behavior; P:response to external stimulus; P:regulation of biological process; C:plasma membrane; F:receptor binding; C:nucleus; P:signal transduction	-	IPR001478 (PFAM); G3DSA:2.30.42.10 (GENE3D), PTHR11324 (PANTHER), seg (SEG), SignalP-NN (SIGNALP), tmhmm (TMHMM)
Ld_c324	calmodulin-like isoform 1	1113	1.76238e-101	81.9%	1	F:calcium ion binding	-	IPR002048 (SMART); IPR011992 (G3DSA:1.10.238.GENE3D); IPR018247 (PROSITE); PTHR10891 (PANTHER), PTHR10891:SF258 (PANTHER), seg (SEG), tmhmm (TMHMM), SSF47473 (SUPERFAMILY)
Ld_c325	phosphatidylinositide phosphatase sac1-like	2094	0.0	72.05%	1	F:hydrolase activity	-	IPR002013 (PFAM); PTHR11200 (PANTHER), PTHR11200:SF11 (PANTHER), seg (SEG), tmhmm (TMHMM)
Ld_c326	translocation protein sec63 homolog	1979	0.0	69.8%	4	P:protein metabolic process; F:protein binding; F:transporter activity; P:protein transport	-	IPR001623 (PRINTS); IPR004179 (PFAM); IPR027137 (PANTHER); G3DSA:1.10.150.20 (GENE3D), G3DSA:1.10.3380.10 (GENE3D), seg (SEG), tmhmm (TMHMM)
Ld_c327	kelch domain-containing protein 4-like	1807	0.0	66.35%	1	F:protein binding		IPR015915 (G3DSA:2.120.10.GENE3D); PTHR23244 (PANTHER), PTHR23244:SF38 (PANTHER), PF13415 (PFAM), PF13418 (PFAM), PF13964 (PFAM), seg (SEG), tmhmm (TMHMM), SSF117281 (SUPERFAMILY)
Ld_c328	cysteine rich transmembrane bmp regulator 1 (chordin-like)	3316	1.29226e-86	35.85%	2	P:regulation of biological process; F:enzyme regulator activity	-	IPR004094 (PFAM); IPR018112 (G3DSA:2.10.22.GENE3D); seg (SEG), SignalP-NN (SIGNALP), tmhmm (TMHMM), SSF57603 (SUPERFAMILY)
Ld_c329	origin recognition subunit 3-like	2381	1.59001e-120	53.6%	7	P:cell cycle; C:nucleus; F:DNA binding; C:nuclear chromosome; C:protein complex; P:DNA metabolic process; P:biosynthetic process	-	IPR020795 (PANTHER); coil (COIL), PTHR12748:SF0 (PANTHER), seg (SEG), SignalP-NN (SIGNALP), tmhmm (TMHMM)
Ld_c330	uncharacterized protein loc100867228	3767	1.31453e-50	4.33636e+13	0	-		seg (SEG), tmhmm (TMHMM)
Ld_c331	btb poz domain-containing protein 2-like	2098	0.0	69.9%	1	F:protein binding		IPR000210 (SMART); IPR011333 (G3DSA:3.30.710.GENE3D); IPR011705 (PFAM); IPR013069 (PFAM); PTHR24413 (PANTHER), PTHR24413:SF22 (PANTHER), seg (SEG), tmhmm (TMHMM)
Ld_c332	target of rapamycin complex subunit lst8-like	1156	2.4893e-139	79.9%	2	C:cytoplasm; F:protein binding	-	IPR001680 (PFAM); IPR015943 (G3DSA:2.130.10.GENE3D); IPR017986 (PROFILE); IPR019775 (PROSITE); IPR020472 (PRINTS); PTHR19842 (PANTHER), PTHR19842:SF0 (PANTHER), seg (SEG)
Ld_c333	atp-dependent rna helicase me31b-like	2851	0.0	92.6%	10	F:RNA binding; C:cytoskeleton; C:protein complex; F:hydrolase activity; C:cytoplasm; P:signal transduction; P:response to stress; P:cell cycle; P:cellular component organization; F:nucleotide binding	-	IPR000629 (PROSITE); IPR001650 (PFAM); IPR011545 (PFAM); IPR014001 (SMART); IPR014014 (PROFILE); G3DSA:3.40.50.300 (GENE3D), PTHR24031 (PANTHER), PTHR24031:SF76 (PANTHER), seg (SEG), SignalP-NN (SIGNALP), tmhmm (TMHMM), SSF52540 (SUPERFAMILY)
Ld_c334	trna-splicing ligase homolog	2053	0.0	93.55%	0	-		IPR001233 (PANTHER); tmhmm (TMHMM)
Ld_c335	phospholipid-transporting atpase 1 (aminophospholipid flippase 1)	1482	2.00455e-165	80.05%	10	C:cell; F:hydrolase activity; F:transporter activity; F:nucleotide binding; F:binding; P:organelle organization; P:metabolic process; P:protein transport; P:ion transport; P:transport	EC:3.6.3.1	IPR001757 (TIGRFAMs); IPR006539 (PANTHER); IPR023214 (G3DSA:3.40.50.GENE3D); PTHR24092:SF7 (PANTHER), tmhmm (TMHMM), SSF81665 (SUPERFAMILY)
Ld_c336	uncharacterized aarf domain-containing protein kinase 1-like	2002	0.0	77.85%	3	F:protein kinase activity; P:cellular protein modification process; F:nucleotide binding	-	IPR004147 (PFAM); IPR011009 (SUPERFAMILY); G3DSA:1.10.510.10 (GENE3D), PTHR10566 (PANTHER), PTHR10566:SF24 (PANTHER), seg (SEG), SignalP-NN (SIGNALP), tmhmm (TMHMM)
Ld_c337	sodium hydrogen exchanger 7-like	3635	0.0	75.6%	6	F:transporter activity; P:transport; P:biological_process; C:cell; P:ion transport; C:cytoplasm	-	IPR002090 (PRINTS); IPR004709 (PRINTS); IPR006153 (PFAM); IPR018422 (PANTHER); PTHR10110:SF60 (PANTHER), seg (SEG), SignalP-NN (SIGNALP), tmhmm (TMHMM)
Ld_c338	kynurenine aminotransferase	1650	1.16567e-116	70.8%	5	F:binding; F:catalytic activity; P:biosynthetic process; F:transferase activity;	EC:4.4.1.13; EC:2.6.1.7; EC:2.6.1.64	IPR004839 (PFAM); IPR015421 (G3DSA:3.40.640.GENE3D); IPR015422 (G3DSA:3.90.1150.GENE3D); IPR015424 (SUPERFAMILY); PTHR11751 (PANTHER), PTHR11751:SF38 (PANTHER), seg (SEG)
Ld_c339	rna polymerase ii subunit a c-terminal domain phosphatase	2609	1.81475e-165	55.9%	4	F:phosphoprotein phosphatase activity; C:nucleus; F:protein binding; P:cellular protein modification process	EC:3.1.3.16	IPR001357 (PFAM); IPR004274 (PFAM); IPR011947 (TIGRFAMs); IPR015388 (PFAM); IPR023214 (G3DSA:3.40.50.GENE3D); G3DSA:3.40.50.10190 (GENE3D), PTHR23081 (PANTHER), seg (SEG), SignalP-NN (SIGNALP), tmhmm (TMHMM)
Ld_c340	vacuolar protein sorting-associated protein 33a	2091	0.0	73.0%	1	P:transport	-	IPR001619 (PANTHER); IPR027121 (PTHR11679:PANTHER); G3DSA:3.40.50.1910 (GENE3D), G3DSA:3.90.830.10 (GENE3D)
Ld_c341	lobe protein	2584	4.39583e-63	50.0%	0	-		IPR013227 (PFAM); seg (SEG), tmhmm (TMHMM)
Ld_c342	myosin i	2594	0.0	74.25%	10	P:multicellular organismal development; C:cytoskeleton; C:protein complex; F:hydrolase activity; P:reproduction; P:anatomical structure morphogenesis; F:nucleotide binding; C:cytoplasm; F:motor activity; F:actin binding	-	IPR000048 (PFAM); IPR001609 (PRINTS); IPR010926 (PFAM); PTHR13140 (PANTHER), PTHR13140:SF31 (PANTHER), seg (SEG), tmhmm (TMHMM), SSF52540 (SUPERFAMILY)
Ld_c343	f-box-like wd repeat-containing protein tbl1xr1-like isoform 1	1941	0.0	89.5%	1	F:protein binding		IPR001680 (PFAM); IPR006594 (SMART); IPR013720 (PFAM); IPR015943 (G3DSA:2.130.10.GENE3D); IPR017986 (PROFILE); IPR019775 (PROSITE); IPR020472 (PRINTS); PTHR22846 (PANTHER), seg (SEG), tmhmm (TMHMM)
Ld_c344	transducin beta-like protein 3-like	2527	0.0	61.65%	4	C:nucleolus; C:intracellular; P:nucleobase-containing compound metabolic process; F:protein binding	-	IPR001680 (PFAM); IPR013934 (PFAM); IPR015943 (G3DSA:2.130.10.GENE3D); IPR017986 (PROFILE); IPR019775 (PROSITE); IPR020472 (PRINTS); coil (COIL), PTHR19854 (PANTHER), PTHR19854:SF13 (PANTHER), seg (SEG), tmhmm (TMHMM)
Ld_c345	sodium-dependent phosphate transporter	1571	1.73633e-114	60.5%	2	P:transport; C:cell	-	IPR011701 (PFAM); IPR016196 (SUPERFAMILY); IPR020846 (PROFILE); G3DSA:1.20.1250.20 (GENE3D), PTHR11662 (PANTHER), PTHR11662:SF27 (PANTHER), seg (SEG), tmhmm (TMHMM)
Ld_c346	wd-repeat protein	2426	0.0	69.15%	2	F:DNA binding; F:protein binding	-	IPR001680 (PFAM); IPR011047 (SUPERFAMILY); IPR015943 (G3DSA:2.130.10.GENE3D); IPR017986 (PROFILE); IPR019775 (PROSITE); IPR020472 (PRINTS); coil (COIL), PTHR16266 (PANTHER), PTHR16266:SF13 (PANTHER), seg (SEG)
Ld_c347	adenylosuccinate synthetase-like	3682	3.84625e-172	81.25%	9	F:catalytic activity; P:nucleobase-containing compound metabolic process; P:biosynthetic process; P:cell differentiation; P:multicellular organismal development; F:binding; C:cytoplasm; F:nucleotide binding;	EC:6.3.4.4	IPR001114 (HAMAP); IPR018220 (PROSITE); G3DSA:1.10.300.10 (GENE3D), G3DSA:3.40.440.10 (GENE3D), G3DSA:3.90.170.10 (GENE3D), seg (SEG), tmhmm (TMHMM), SSF52540 (SUPERFAMILY)
Ld_c348	alpha-glucosidase	1660	2.44717e-90	71.85%	2	P:carbohydrate metabolic process; F:hydrolase activity	EC:3.2.1.0	IPR000322 (PANTHER); IPR003591 (SMART); IPR017853 (SUPERFAMILY); G3DSA:3.80.10.10 (GENE3D), PTHR22762:SF2 (PANTHER), PTHR24367 (PANTHER), PF13855 (PFAM), seg (SEG), tmhmm (TMHMM), SSF52058 (SUPERFAMILY)
Ld_c349	wd repeat-containing protein 55 homolog	1471	2.96776e-153	75.65%	2	F:enzyme regulator activity; F:protein binding	-	IPR001680 (PFAM); IPR015943 (G3DSA:2.130.10.GENE3D); IPR017986 (PROFILE); IPR019775 (PROSITE); PTHR22840 (PANTHER), PTHR22840:SF2 (PANTHER), seg (SEG), tmhmm (TMHMM)
Ld_c350	sarcoplasmic calcium-binding protein 2	1201	1.41575e-84	79.15%	3	C:endoplasmic reticulum; F:hydrolase activity; F:calcium ion binding	-	IPR002048 (PFAM); IPR011992 (G3DSA:1.10.238.GENE3D); IPR018247 (PROSITE); PTHR10827 (PANTHER), PTHR10827:SF15 (PANTHER), PF13405 (PFAM), seg (SEG), tmhmm (TMHMM), SSF47473 (SUPERFAMILY)
Ld_c351	elbow b	1811	2.00717e-24	56.2%	5	P:multicellular organismal development; F:nucleic acid binding; C:intracellular; F:binding; P:regulation of biological process	-	seg (SEG), SignalP-NN (SIGNALP), tmhmm (TMHMM)
Ld_c352	n-acetylglucosamine-6-phosphate deacetylase	1516	4.44809e-144	75.85%	2	P:carbohydrate metabolic process; F:hydrolase activity	EC:3.5.1.25	IPR003764 (TIGRFAMs); IPR006680 (PFAM); IPR011059 (SUPERFAMILY); G3DSA:2.30.40.10 (GENE3D), G3DSA:3.20.20.140 (GENE3D), PTHR11113 (PANTHER), PF13594 (PFAM), seg (SEG), SignalP-NN (SIGNALP), SSF51556 (SUPERFAMILY)
Ld_c353	nucleolar complex protein 2 homolog	2308	0.0	70.1%	2	P:cell differentiation; P:multicellular organismal development	-	IPR005343 (PANTHER); coil (COIL), PTHR12687:SF4 (PANTHER), seg (SEG), SignalP-NN (SIGNALP), tmhmm (TMHMM)
Ld_c354	tyrosine-protein kinase dnt	2724	0.0	78.35%	18	F:receptor binding; P:signal transduction; C:cell; C:cytoplasm; P:cellular protein modification process; F:receptor activity; P:behavior; P:response to external stimulus; F:protein kinase activity; P:anatomical structure morphogenesis; P:multicellular organismal development; C:plasma membrane; F:protein binding; C:nucleus; F:nucleotide binding; P:cellular component organization; P:cell differenti…	EC:2.7.10.1	IPR000719 (PROFILE); IPR001245 (PRINTS); IPR002290 (SMART); IPR003306 (PRODOM); IPR008266 (PROSITE); IPR011009 (SUPERFAMILY); IPR020635 (SMART); G3DSA:1.10.510.10 (GENE3D), G3DSA:3.30.200.20 (GENE3D), PTHR24416 (PANTHER), PTHR24416:SF85 (PANTHER), seg (SEG), tmhmm (TMHMM)
Ld_c355	zinc finger mynd domain-containing protein 11-like	2833	3.30538e-144	48.85%	2	F:protein binding; F:binding		IPR000313 (PFAM); IPR001487 (G3DSA:1.20.920.GENE3D); IPR002893 (PROSITE); IPR013083 (G3DSA:3.30.40.GENE3D); coil (COIL), G3DSA:2.30.30.160 (GENE3D), PTHR24102 (PANTHER), PTHR24102:SF0 (PANTHER), seg (SEG), tmhmm (TMHMM), SSF144232 (SUPERFAMILY), SSF63748 (SUPERFAMILY)
Ld_c356	---NA---	1161			0	-		tmhmm (TMHMM)
Ld_c357	pyridoxine-5 -phosphate oxidase-like	921	1.72865e-68	69.3%	4	F:catalytic activity; F:nucleotide binding; P:biosynthetic process; P:metabolic process	EC:1.4.3.5	IPR000659 (PANTHER); IPR011576 (PFAM); IPR012349 (G3DSA:2.30.110.GENE3D); IPR019576 (PFAM); IPR019740 (PROSITE); seg (SEG), tmhmm (TMHMM)
Ld_c358	wd repeat-containing protein 75-like	2492	0.0	56.35%	1	F:protein binding		IPR001680 (PFAM); IPR015943 (G3DSA:2.130.10.GENE3D); IPR017986 (PROFILE); PTHR22847 (PANTHER), PTHR22847:SF151 (PANTHER), seg (SEG), SignalP-NN (SIGNALP), tmhmm (TMHMM)
Ld_c359	organic cation transporter	2139	1.96136e-106	59.5%	3	C:cell; P:transport; F:transporter activity	-	IPR005828 (PFAM); IPR016196 (SUPERFAMILY); IPR020846 (PROFILE); G3DSA:1.20.1250.20 (GENE3D), PTHR24064 (PANTHER), PTHR24064:SF94 (PANTHER), seg (SEG), tmhmm (TMHMM)
Ld_c360	beta- -mannosyltransferase egh-like	2202	0.0	85.75%	14	P:anatomical structure morphogenesis; P:cellular component organization; P:cell differentiation; P:multicellular organismal development; P:reproduction; P:cytoskeleton organization; P:transport; P:behavior; P:embryo development; P:regulation of biological process; C:plasma membrane; F:transferase activity; C:Golgi apparatus; C:protein complex	-	PTHR16779 (PANTHER), PTHR16779:SF0 (PANTHER), PF13632 (PFAM), seg (SEG), tmhmm (TMHMM)
Ld_c361	---NA---	1689			0	-		seg (SEG), tmhmm (TMHMM)
Ld_c362	rho gtpase-activating protein 18	2462	0.0	53.3%	2	C:intracellular; P:signal transduction		IPR000198 (G3DSA:1.10.555.GENE3D); IPR008936 (SUPERFAMILY); coil (COIL), PTHR14963 (PANTHER), PTHR14963:SF1 (PANTHER), seg (SEG)
Ld_c363	uncharacterized protein loc100864197	2115	1.50113e-58	72.7%	0	-		SignalP-NN (SIGNALP), tmhmm (TMHMM)
Ld_c364	inositol triphosphate 3-kinase c	1074	9.39932e-28	79.7%	5	P:metabolic process; F:kinase activity; F:protein binding; P:biosynthetic process; P:carbohydrate metabolic process	EC:2.7.1.127	IPR005522 (PANTHER); PTHR12400:SF28 (PANTHER), tmhmm (TMHMM), SSF56104 (SUPERFAMILY)
Ld_c365	atp-dependent rna helicase ddx42-like	2668	0.0	69.3%	3	F:nucleic acid binding; F:nucleotide binding; F:hydrolase activity	-	IPR000629 (PROSITE); IPR001650 (PFAM); IPR011545 (PFAM); IPR014001 (SMART); IPR014014 (PROFILE); G3DSA:3.40.50.300 (GENE3D), PTHR24031 (PANTHER), PTHR24031:SF125 (PANTHER), seg (SEG), SignalP-NN (SIGNALP), tmhmm (TMHMM), SSF52540 (SUPERFAMILY)
Ld_c366	dna repair protein rad50-like	2138	1.94029e-112	54.6%	12	P:regulation of biological process; P:primary metabolic process; F:binding; P:DNA metabolic process; C:nucleus; C:protein complex; P:response to stress; P:multicellular organismal development; P:organelle organization; P:metabolic process; F:nuclease activity; F:nucleotide binding	-	IPR004584 (PANTHER); coil (COIL), G3DSA:3.40.50.300 (GENE3D), PTHR18867:SF11 (PANTHER), PF13558 (PFAM), seg (SEG), tmhmm (TMHMM), SSF52540 (SUPERFAMILY)
Ld_c367	translation elongation factor ef-1 alpha	1543	5.18645e-157	56.55%	9	F:translation factor activity, nucleic acid binding; P:nucleobase-containing compound metabolic process; P:catabolic process; F:actin binding; F:hydrolase activity; F:nucleotide binding; C:ribosome; P:regulation of biological process; P:translation	-	IPR000795 (PRINTS); IPR004160 (PFAM); IPR004161 (PFAM); IPR009000 (SUPERFAMILY); IPR009001 (SUPERFAMILY); coil (COIL), G3DSA:2.40.30.10 (GENE3D), G3DSA:3.40.50.300 (GENE3D), PTHR23115 (PANTHER), seg (SEG), tmhmm (TMHMM), SSF52540 (SUPERFAMILY)
Ld_c368	chaperone protein	1066	5.29617e-100	72.45%	4	P:cellular component organization; P:generation of precursor metabolites and energy; C:protein complex; C:mitochondrion	-	IPR008979 (SUPERFAMILY); IPR013857 (PFAM); coil (COIL), PTHR13194 (PANTHER), PTHR13194:SF8 (PANTHER), seg (SEG)
Ld_c369	sorting nexin-4-like	1807	0.0	75.35%	3	P:cell communication; F:lipid binding; F:protein binding	-	IPR001683 (G3DSA:3.30.1520.GENE3D); IPR015404 (PFAM); coil (COIL), PTHR10555 (PANTHER), PTHR10555:SF19 (PANTHER), seg (SEG)
Ld_c370	heat shock protein 70	2219	0.0	54.6%	6	P:protein transport; C:cytoplasm; P:primary metabolic process; P:response to stress; F:nucleotide binding; P:catabolic process	-	IPR013126 (PRINTS); IPR018181 (PROSITE); IPR019651 (PFAM); G3DSA:1.20.1270.10 (GENE3D), G3DSA:2.60.34.10 (GENE3D), G3DSA:3.30.30.30 (GENE3D), G3DSA:3.30.420.40 (GENE3D), G3DSA:3.90.640.10 (GENE3D), PTHR19375 (PANTHER), PTHR19375:SF1 (PANTHER), seg (SEG), SignalP-NN (SIGNALP), tmhmm (TMHMM), SSF100920 (SUPERFAMILY), SSF53067 (SUPERFAMILY)
Ld_c371	muscle lim protein	2364	0.0	78.8%	10	C:cytoplasm; F:structural molecule activity; P:anatomical structure morphogenesis; P:cell differentiation; P:multicellular organismal development; P:cytoskeleton organization; F:binding; P:regulation of biological process; C:cytoskeleton; C:nucleus	-	IPR001781 (G3DSA:2.10.110.GENE3D); PTHR24215 (PANTHER), PTHR24215:SF5 (PANTHER), seg (SEG), tmhmm (TMHMM), SSF57716 (SUPERFAMILY)
Ld_c372	rna polymerase ii-associated factor 1 homolog	2109	1.07131e-173	88.05%	0	-		IPR007133 (PANTHER); coil (COIL), PTHR23188:SF9 (PANTHER), seg (SEG), tmhmm (TMHMM)
Ld_c373	nuclear pore complex protein nup153-like	2170	9.28919e-104	40.8%	2	C:intracellular; F:binding		IPR001876 (PFAM); IPR013913 (PFAM); IPR026054 (PANTHER); PTHR23193:SF4 (PANTHER), seg (SEG), tmhmm (TMHMM), SSF90209 (SUPERFAMILY)
Ld_c374	probable glutamine-dependent nad(+) synthetase-like	2556	0.0	81.3%	6	F:hydrolase activity; P:nucleobase-containing compound metabolic process; P:biosynthetic process; P:secondary metabolic process; F:catalytic activity; F:nucleotide binding	EC:6.3.5.1	IPR003010 (G3DSA:3.60.110.GENE3D); IPR003694 (TIGRFAMs); IPR014729 (G3DSA:3.40.50.GENE3D); IPR022310 (PFAM); PTHR23090 (PANTHER), PTHR23090:SF1 (PANTHER), seg (SEG), SSF52402 (SUPERFAMILY)
Ld_c375	26s proteasome regulatory subunit 6	1249	8.34307e-167	88.75%	8	C:cytoplasm; P:protein metabolic process; P:catabolic process; F:nucleotide binding; C:intracellular; C:protein complex; F:hydrolase activity; C:nucleus	EC:3.6.1.15	IPR003593 (SMART); IPR003959 (PFAM); IPR003960 (PROSITE); IPR005937 (TIGRFAMs); coil (COIL), G3DSA:1.10.8.60 (GENE3D), G3DSA:3.40.50.300 (GENE3D), PTHR23073 (PANTHER), PTHR23073:SF8 (PANTHER), seg (SEG), tmhmm (TMHMM), SSF52540 (SUPERFAMILY)
Ld_c376	probable elongator complex protein 3-like	2025	0.0	89.7%	18	P:cellular protein modification process; P:behavior; C:nucleoplasm; C:protein complex; P:regulation of biological process; ; P:cellular component organization; P:cell differentiation; P:multicellular organismal development; P:growth; F:binding; C:cytoplasm; P:cytoskeleton organization; F:enzyme regulator activity; F:transferase activity; C:cellular_component; P:metabolic process; P:biosynthetic p…	-	IPR000182 (PFAM); IPR005910 (TIGRFAMs); IPR006638 (SMART); IPR007197 (PFAM); IPR016181 (G3DSA:3.40.630.GENE3D); IPR023404 (G3DSA:3.80.30.GENE3D); PTHR11135 (PANTHER), PTHR11135:SF0 (PANTHER), seg (SEG), SignalP-NN (SIGNALP), tmhmm (TMHMM), SSF102114 (SUPERFAMILY)
Ld_c377	---NA---	2402			0	-		seg (SEG), tmhmm (TMHMM)
Ld_c378	arylsulfatase j-like	2111	0.0	75.2%	3	F:hydrolase activity; P:carbohydrate metabolic process; P:catabolic process	EC:3.1.6.12	IPR000917 (PFAM); IPR017849 (G3DSA:3.40.720.GENE3D); IPR017850 (SUPERFAMILY); IPR024607 (PROSITE); G3DSA:3.30.1120.10 (GENE3D), PTHR10342 (PANTHER), PTHR10342:SF19 (PANTHER), seg (SEG)
Ld_c379	leucine-rich repeat-containing protein 47-like	1986	5.34355e-151	61.45%	11	F:phosphoprotein phosphatase activity; F:RNA binding; F:catalytic activity; F:protein binding; P:cellular protein modification process; P:biosynthetic process; ; P:nucleobase-containing compound metabolic process; P:translation; C:cytoplasm; C:protein complex	EC:3.1.3.16; EC:6.1.1.20	IPR001611 (PFAM); IPR003591 (SMART); IPR005146 (PFAM); G3DSA:3.80.10.10 (GENE3D), PTHR10947 (PANTHER), PTHR10947:SF1 (PANTHER), PF13855 (PFAM), seg (SEG), tmhmm (TMHMM), SSF52058 (SUPERFAMILY)
Ld_c380	transmembrane protease serine 9-like	1098	7.23109e-07	41.7%	3	F:peptidase activity; P:protein metabolic process; P:catabolic process	-	IPR001254 (PFAM); IPR009003 (SUPERFAMILY); G3DSA:2.40.10.10 (GENE3D), PTHR24265 (PANTHER), seg (SEG), SignalP-NN (SIGNALP), tmhmm (TMHMM)
Ld_c381	splicing arginine serine-rich 16	2416	4.59648e-91	53.25%	1	F:mRNA binding		IPR019147 (PFAM); coil (COIL), PTHR13161 (PANTHER), PTHR13161:SF4 (PANTHER), seg (SEG), SignalP-NN (SIGNALP), tmhmm (TMHMM)
Ld_c382	dimethylaniline monooxygenase	2002	9.18579e-151	65.4%	3	F:nucleotide binding; F:catalytic activity; P:metabolic process	EC:1.14.13.8	IPR000960 (PRINTS); IPR020946 (PFAM); G3DSA:3.50.50.60 (GENE3D), PTHR23023 (PANTHER), seg (SEG), SignalP-NN (SIGNALP), tmhmm (TMHMM), SSF51905 (SUPERFAMILY)
Ld_c383	uncharacterized protein loc100877210	1621	5.21023e-45	75.7%	4	P:multicellular organismal development; C:plasma membrane; C:extracellular region; P:cellular component organization	-	seg (SEG), tmhmm (TMHMM)
Ld_c384	glucosyl glucuronosyl transferases	1775	8.9235e-88	53.8%	2	P:metabolic process; F:transferase activity	EC:2.4.1.17	IPR002213 (PANTHER); G3DSA:3.40.50.2000 (GENE3D), PTHR11926:SF16 (PANTHER), seg (SEG), tmhmm (TMHMM), SSF53756 (SUPERFAMILY)
Ld_c385	v-type proton atpase 116 kda subunit a isoform 1-like isoform 1	2818	0.0	75.55%	7	F:hydrolase activity; F:transporter activity; C:vacuole; C:protein complex; P:ion transport; C:plasma membrane; P:generation of precursor metabolites and energy	-	IPR002490 (PANTHER); coil (COIL), PTHR11629:SF24 (PANTHER), seg (SEG), tmhmm (TMHMM)
Ld_c386	locomotion isoform d	1574	2.21388e-124	59.45%	17	F:signal transducer activity; F:protein binding; P:cellular component organization; P:reproduction; P:transport; P:multicellular organismal development; P:biological_process; F:enzyme regulator activity; C:cytoplasm; P:anatomical structure morphogenesis; P:cell differentiation; P:response to external stimulus; P:response to stress; P:response to abiotic stimulus; C:plasma membrane; P:cytoskeleton…	-	IPR000342 (PRINTS); IPR003116 (PFAM); IPR016137 (SUPERFAMILY); IPR024066 (G3DSA:1.10.196.GENE3D); G3DSA:1.10.167.10 (GENE3D), G3DSA:3.10.20.90 (GENE3D), PTHR10845 (PANTHER), PTHR10845:SF28 (PANTHER), seg (SEG), SignalP-NN (SIGNALP), tmhmm (TMHMM), SSF54236 (SUPERFAMILY)
Ld_c387	thioredoxin domain-containing protein 9	1338	5.1868e-86	70.55%	3	P:regulation of biological process; P:cellular homeostasis; F:nucleotide binding	-	IPR012336 (G3DSA:3.40.30.GENE3D); IPR013766 (PFAM); coil (COIL), PTHR21148 (PANTHER), PTHR21148:SF11 (PANTHER), seg (SEG), SignalP-NN (SIGNALP), tmhmm (TMHMM)
Ld_c388	guanine nucleotide-binding 3 homolog	1878	0.0	70.45%	9	F:nucleotide binding; P:nucleobase-containing compound metabolic process; P:catabolic process; C:nucleolus; P:signal transduction; P:response to endogenous stimulus; F:hydrolase activity; P:regulation of biological process; P:growth	-	IPR000795 (PFAM); IPR006073 (PRINTS); IPR014813 (PFAM); coil (COIL), G3DSA:3.40.50.300 (GENE3D), PTHR11089 (PANTHER), PTHR11089:SF12 (PANTHER), seg (SEG), tmhmm (TMHMM), SSF52540 (SUPERFAMILY)
Ld_c389	acyl-coenzyme a thioesterase 9	1758	5.05858e-150	71.15%	1	F:hydrolase activity	EC:3.1.2.20	G3DSA:3.10.129.10 (GENE3D), PTHR12655 (PANTHER), PTHR12655:SF0 (PANTHER), seg (SEG), tmhmm (TMHMM), SSF54637 (SUPERFAMILY)
Ld_c390	sentrin sumo-specific	2749	8.41035e-137	65.8%	3	F:peptidase activity; P:protein metabolic process; P:catabolic process	-	IPR003653 (PFAM); G3DSA:3.30.310.130 (GENE3D), PTHR12606 (PANTHER), PTHR12606:SF0 (PANTHER), seg (SEG), SignalP-NN (SIGNALP), tmhmm (TMHMM), SSF54001 (SUPERFAMILY)
Ld_c391	phosphatidylcholine:ceramide cholinephosphotransferase 1-like isoform 1	4363	9.35447e-165	72.5%	1	F:transferase activity	-	IPR025749 (PFAM); coil (COIL), PTHR21290 (PANTHER), PTHR21290:SF6 (PANTHER), seg (SEG), tmhmm (TMHMM)
Ld_c392	---NA---	1621			4	C:extracellular region; P:transport; F:lipid binding; P:metabolic process		IPR008405 (PFAM); coil (COIL), seg (SEG), tmhmm (TMHMM)
Ld_c393	adenosylhomocysteinase 3-like	1865	5.42617e-41	96.6%	4	F:hydrolase activity; P:metabolic process; F:nucleotide binding;	EC:3.3.1.1	IPR000043 (PANTHER); G3DSA:3.40.50.1480 (GENE3D), seg (SEG), tmhmm (TMHMM), SSF52283 (SUPERFAMILY)
Ld_c394	suppressor of cytokine signaling 2	2972	1.89358e-73	62.75%	1	F:protein binding	-	IPR000980 (PRINTS); IPR001496 (SMART); PTHR10385 (PANTHER), PTHR10385:SF6 (PANTHER), seg (SEG), tmhmm (TMHMM), SSF55550 (SUPERFAMILY)
Ld_c395	evolutionarily conserved signaling intermediate in toll mitochondrial	1711	1.48109e-122	72.05%	3	P:signal transduction; P:response to stress; F:protein binding	-	IPR010418 (PANTHER); seg (SEG), tmhmm (TMHMM)
Ld_c396	histone-lysine n-methyltransferase	3386	2.1193e-53	74.15%	12	C:chromosome; ; P:regulation of biological process; P:biological_process; P:organelle organization; F:transferase activity; P:cell cycle; P:signal transduction; P:response to stress; P:cellular protein modification process; C:nucleus; F:protein binding	-	IPR001214 (PFAM); G3DSA:2.170.270.10 (GENE3D), PTHR22884 (PANTHER), PTHR22884:SF11 (PANTHER), seg (SEG), tmhmm (TMHMM), SSF82199 (SUPERFAMILY)
Ld_c397	translocation protein sec63 homolog	1361	8.31944e-14	51.85%	3	F:protein binding; F:transporter activity; P:protein transport	-	IPR027137 (PANTHER); seg (SEG), tmhmm (TMHMM)
Ld_c398	surfeit locus protein 6 homolog	1159	1.67677e-33	47.9%	0	-		IPR007019 (PANTHER); coil (COIL), PTHR14369:SF0 (PANTHER), seg (SEG), tmhmm (TMHMM)
Ld_c399	---NA---	1550			0	-		seg (SEG), tmhmm (TMHMM)
Ld_c400	uncharacterized aarf domain-containing protein kinase 5	1911	2.2203e-131	68.55%	3	F:kinase activity; P:metabolic process; C:mitochondrion	-	IPR004147 (PFAM); IPR011009 (SUPERFAMILY); PTHR10566 (PANTHER), PTHR10566:SF25 (PANTHER), SignalP-NN (SIGNALP)
Ld_c401	hippocampus abundant transcript 1 isoform 1	3306	0.0	73.35%	4	F:transporter activity; C:plasma membrane; C:cell; P:transport		IPR001958 (PRINTS); IPR011701 (PFAM); IPR016196 (SUPERFAMILY); IPR020846 (PROFILE); G3DSA:1.20.1250.20 (GENE3D), PTHR24003 (PANTHER), PTHR24003:SF31 (PANTHER), seg (SEG), tmhmm (TMHMM)
Ld_c402	polyprotein	2804	4.51445e-61	51.1%	10	F:peptidase activity; P:protein metabolic process; P:catabolic process; F:RNA binding; F:transferase activity; P:reproduction; P:viral process; P:nucleobase-containing compound metabolic process; C:intracellular; C:protein complex		IPR000199 (PFAM); IPR001205 (PFAM); IPR007094 (PROFILE); IPR009003 (SUPERFAMILY); G3DSA:2.40.10.10 (GENE3D), G3DSA:3.30.70.270 (GENE3D), seg (SEG), SignalP-NN (SIGNALP), tmhmm (TMHMM), SSF56672 (SUPERFAMILY)
Ld_c403	tyrosine-protein phosphatase non-receptor	4060	0.0	70.9%	3	F:phosphoprotein phosphatase activity; F:protein kinase activity;	EC:3.1.3.48; EC:2.7.11.14	IPR000242 (PRINTS); IPR000387 (PROFILE); IPR003595 (SMART); IPR016130 (PROSITE); G3DSA:3.90.190.10 (GENE3D), PTHR19134 (PANTHER), PTHR19134:SF38 (PANTHER), seg (SEG), SignalP-NN (SIGNALP), tmhmm (TMHMM), SSF52799 (SUPERFAMILY)
Ld_c404	gpi-anchor transamidase	1213	2.43345e-147	88.9%	3	F:peptidase activity; P:protein metabolic process; P:catabolic process	EC:3.4.22.0	IPR001096 (PRINTS); PTHR12000:SF1 (PANTHER), seg (SEG), SignalP-NN (SIGNALP), tmhmm (TMHMM)
Ld_c405	protein sda1 homolog	1952	1.01846e-146	72.15%	4	F:binding; P:transport; P:cytoskeleton organization; P:biological_process		IPR007949 (PFAM); IPR012977 (PFAM); IPR016024 (SUPERFAMILY); IPR018247 (PROSITE); IPR027312 (PTHR12730:PANTHER); coil (COIL), PTHR12730 (PANTHER), seg (SEG), SignalP-NN (SIGNALP), tmhmm (TMHMM)
Ld_c406	disulfide-isomerase a5	2239	0.0	71.05%	6	P:protein metabolic process; F:electron carrier activity; P:regulation of biological process; P:cellular homeostasis; P:metabolic process; F:catalytic activity	EC:5.3.4.1	IPR005746 (PRINTS); IPR012336 (G3DSA:3.40.30.GENE3D); IPR013766 (PFAM); IPR017937 (PROSITE); PTHR18929 (PANTHER), PTHR18929:SF32 (PANTHER), seg (SEG), tmhmm (TMHMM)
Ld_c407	serine threonine-protein phosphatase 6 regulatory subunit 3-like	2782	0.0	57.4%	2	F:protein binding; C:intracellular	-	IPR007587 (PANTHER); PTHR12634:SF8 (PANTHER), seg (SEG), SignalP-NN (SIGNALP), tmhmm (TMHMM)
Ld_c408	luciferase	1818	2.55756e-147	65.1%	5	F:binding; C:peroxisome; P:metabolic process; F:nucleotide binding; F:catalytic activity	EC:1.13.12.7	IPR000873 (PFAM); IPR020845 (PROSITE); IPR025110 (PFAM); G3DSA:2.30.38.10 (GENE3D), G3DSA:3.30.300.30 (GENE3D), G3DSA:3.40.50.980 (GENE3D), PTHR24096 (PANTHER), PTHR24096:SF16 (PANTHER), seg (SEG), SignalP-NN (SIGNALP), SSF56801 (SUPERFAMILY)
Ld_c409	novel krab box and zinc c2h2 type domain containing protein	1928	0.0	63.05%	3	F:binding; C:nucleus; F:nucleic acid binding		IPR007087 (PFAM); IPR012934 (PFAM); IPR013087 (G3DSA:3.30.160.GENE3D); IPR015880 (SMART); coil (COIL), PTHR24384 (PANTHER), PF13465 (PFAM), seg (SEG), SSF57667 (SUPERFAMILY), SSF57716 (SUPERFAMILY)
Ld_c410	dual specificity mitogen-activated protein kinase kinase 6-like	2487	6.96321e-159	84.85%	4	P:cellular protein modification process; F:nucleotide binding; F:protein kinase activity;	EC:2.7.11.0	IPR000719 (PFAM); IPR002290 (SMART); IPR008271 (PROSITE); IPR011009 (SUPERFAMILY); IPR017441 (PROSITE); IPR020635 (SMART); G3DSA:1.10.510.10 (GENE3D), G3DSA:3.30.200.20 (GENE3D), PTHR24361 (PANTHER), PTHR24361:SF40 (PANTHER), seg (SEG), tmhmm (TMHMM)
Ld_c411	hypothetical protein TcasGA2_TC001771 [Tribolium castaneum]	2062	0.00511859	44.5%	0	-		coil (COIL), seg (SEG)
Ld_c412	amino acid transporter	1569	1.37212e-111	69.15%	1	C:cell	-	IPR013057 (PFAM); PTHR22950 (PANTHER), seg (SEG), tmhmm (TMHMM)
Ld_c413	transcriptional activator protein pur-alpha-like	3804	2.70347e-136	89.6%	4	P:regulation of gene expression, epigenetic; ; F:DNA binding; C:nucleus	-	IPR006628 (PANTHER); seg (SEG), tmhmm (TMHMM)
Ld_c414	protein dopey-1 homolog	2261	0.0	71.8%	0	-		IPR007249 (PFAM); PTHR14042 (PANTHER), seg (SEG)
Ld_c415	coiled-coil domain-containing protein 55	1479	4.71572e-46	50.8%	1	C:nucleus	-	IPR018612 (PFAM); coil (COIL), PTHR31938 (PANTHER), seg (SEG), tmhmm (TMHMM)
Ld_c416	cytochrome p450-like protein	850	1.49976e-53	72.9%	4	F:binding; F:catalytic activity; F:electron carrier activity; P:metabolic process	-	IPR001128 (PRINTS); IPR002401 (PRINTS); IPR017972 (PROSITE); PTHR24290 (PANTHER), seg (SEG), tmhmm (TMHMM)
Ld_c417	serologically defined colon cancer antigen 1	2436	0.0	72.7%	3	C:cytoplasm; P:transport; C:nucleolus	-	IPR008532 (PFAM); IPR008616 (PFAM); coil (COIL), G3DSA:2.30.310.10 (GENE3D), PTHR15239 (PANTHER), PTHR15239:SF0 (PANTHER), seg (SEG), SignalP-NN (SIGNALP), tmhmm (TMHMM)
Ld_c418	sulfatase modifying factor 1	1475	1.81939e-134	67.3%	6	P:lipid metabolic process; F:binding; C:endoplasmic reticulum; F:catalytic activity; P:cellular protein modification process; F:protein binding	-	IPR005532 (G3DSA:3.90.1580.GENE3D); IPR016187 (SUPERFAMILY); PTHR23150 (PANTHER), SignalP-NN (SIGNALP), tmhmm (TMHMM)
Ld_c419	homeobox protein	2118	1.36332e-51	59.75%	6	F:sequence-specific DNA binding transcription factor activity; F:DNA binding; ; P:regulation of biological process; C:nucleoplasm; C:protein complex	-	IPR001356 (PFAM); IPR009057 (G3DSA:1.10.10.GENE3D); IPR017970 (PROSITE); IPR020479 (PRINTS); PTHR24326 (PANTHER), PTHR24326:SF21 (PANTHER), seg (SEG), tmhmm (TMHMM)
Ld_c420	sphingomyelin phosphodiesterase 4	2670	1.67445e-174	48.7%	4	C:organelle; C:intracellular; F:hydrolase activity; P:lipid metabolic process	-	IPR024129 (PANTHER); coil (COIL), seg (SEG), SignalP-NN (SIGNALP), tmhmm (TMHMM)
Ld_c421	uncharacterized protein flj37770	1136	0.0144229	64.5%	0	-		seg (SEG)
Ld_c422	cordon-bleu 1 (cobl-related protein 1)	1324	1.73153e-24	433333333333333	1	F:actin binding		IPR003124 (PROFILE); seg (SEG), tmhmm (TMHMM)
Ld_c423	---NA---	1254			0	-		seg (SEG), tmhmm (TMHMM)
Ld_c424	g patch domain containing 4	1745	3.8044e-66	65.05%	1	F:nucleic acid binding	-	IPR000467 (PFAM); coil (COIL), PTHR23149 (PANTHER), PTHR23149:SF2 (PANTHER), seg (SEG), tmhmm (TMHMM)
Ld_c425	peptide-n -(n-acetyl-beta-glucosaminyl)asparagine amidase	2579	1.97392e-172	57.3%	9	C:cytoplasm; F:binding; P:catabolic process; F:hydrolase activity; F:protein binding; F:DNA binding; C:nucleus; P:response to stress; P:DNA metabolic process	EC:3.5.1.52	IPR002931 (SMART); IPR006567 (SMART); IPR006588 (PFAM); IPR008979 (SUPERFAMILY); IPR018325 (PFAM); IPR018997 (PFAM); coil (COIL), PTHR12143 (PANTHER), PTHR12143:SF2 (PANTHER), seg (SEG), tmhmm (TMHMM), SSF143503 (SUPERFAMILY), SSF54001 (SUPERFAMILY)
Ld_c426	dyslexia-associated protein kiaa0319-like	3305	0.0	60.85%	1	F:protein binding		IPR000601 (G3DSA:2.60.40.GENE3D); IPR002859 (PFAM); IPR003961 (SMART); IPR022409 (SMART); G3DSA:2.170.300.10 (GENE3D), PTHR10083 (PANTHER), PTHR10083:SF14 (PANTHER), seg (SEG), tmhmm (TMHMM), SSF48726 (SUPERFAMILY)
Ld_c427	cullin-associated nedd8-dissociated protein 1	1871	0.0	79.85%	1	F:binding		IPR011989 (G3DSA:1.25.10.GENE3D); IPR013932 (PFAM); IPR016024 (SUPERFAMILY); PTHR12696 (PANTHER), seg (SEG)
Ld_c428	aminopeptidase n	2589	0.0	54.05%	4	F:peptidase activity; P:protein metabolic process; P:catabolic process; F:binding	EC:3.4.24.0; EC:3.4.11.0	IPR001930 (PANTHER); IPR014782 (PRINTS); IPR024571 (PFAM); G3DSA:1.10.390.10 (GENE3D), PTHR11533:SF34 (PANTHER), seg (SEG), tmhmm (TMHMM), SSF55486 (SUPERFAMILY), SSF63737 (SUPERFAMILY)
Ld_c429	u3 small nucleolar ribonucleoprotein protein mpp10	1885	1.31713e-103	71.6%	6	F:nucleic acid binding; C:nucleolus; P:nucleobase-containing compound metabolic process; C:intracellular; P:metabolic process; P:regulation of biological process	-	IPR007151 (PANTHER); coil (COIL), seg (SEG), SignalP-NN (SIGNALP), tmhmm (TMHMM)
Ld_c430	aael001950- partial	2048	2.47485e-175	56.0%	2	P:signal transduction; F:protein binding	-	IPR000449 (PFAM); IPR000626 (PFAM); IPR009060 (SUPERFAMILY); IPR011990 (G3DSA:1.25.40.GENE3D); IPR015940 (SMART); IPR019955 (PROFILE); coil (COIL), G3DSA:1.10.8.10 (GENE3D), G3DSA:3.10.20.90 (GENE3D), PTHR12948 (PANTHER), PTHR12948:SF3 (PANTHER), seg (SEG), tmhmm (TMHMM), SSF54236 (SUPERFAMILY)
Ld_c431	zinc finger	2430	0.00047513	44.25%	1	F:nucleic acid binding		IPR006612 (PFAM); coil (COIL), seg (SEG), SignalP-NN (SIGNALP), tmhmm (TMHMM)
Ld_c432	---NA---	3092			0	-		seg (SEG), tmhmm (TMHMM)
Ld_c433	peptidyl-prolyl cis-trans isomerase h	1075	2.3463e-96	94.45%	5	P:protein metabolic process; P:nucleobase-containing compound metabolic process; C:nucleus; P:cellular protein modification process; F:catalytic activity	EC:5.2.1.8	IPR002130 (PRINTS); IPR020892 (PROSITE); G3DSA:2.40.100.10 (GENE3D), PTHR11071 (PANTHER), PTHR11071:SF58 (PANTHER), seg (SEG), tmhmm (TMHMM)
Ld_c434	cg17841 cg17841-pa	1317	2.09111e-32	70.8%	1	C:cell	-	IPR006634 (PFAM); PTHR13439 (PANTHER), PTHR13439:SF0 (PANTHER), seg (SEG), tmhmm (TMHMM)
Ld_c435	zinc finger ran-binding domain-containing protein 2-like	1851	8.17366e-05	46.4%	2	F:zinc ion binding; C:intracellular		PTHR12999 (PANTHER), PTHR12999:SF5 (PANTHER), seg (SEG), tmhmm (TMHMM)
Ld_c436	---NA---	2115			0	-		seg (SEG), tmhmm (TMHMM)
Ld_c437	cg14701 cg14701-pa	1031	3.32255e-27	78.0%	3	F:molecular_function; P:biological_process; C:cellular_component		IPR007872 (PFAM); IPR024661 (PFAM); coil (COIL), PTHR15367 (PANTHER), PTHR21454 (PANTHER), seg (SEG), tmhmm (TMHMM), SSF144217 (SUPERFAMILY)
Ld_c438	pseudouridylate synthase 7 homolog	2386	0.0	57.35%	3	F:RNA binding; P:nucleobase-containing compound metabolic process; F:catalytic activity	EC:5.4.99.12	IPR001656 (PANTHER); IPR011760 (PROFILE); IPR020103 (SUPERFAMILY); IPR020119 (PROSITE); seg (SEG), SignalP-NN (SIGNALP), tmhmm (TMHMM)
Ld_c439	rna polymerase ii-associated protein 3-like	1872	4.9949e-112	48.1%	1	F:protein binding		IPR001440 (PFAM); IPR011990 (G3DSA:1.25.40.GENE3D); IPR013026 (PROFILE); IPR019734 (SMART); IPR025986 (PFAM); coil (COIL), PTHR22904 (PANTHER), PTHR22904:SF12 (PANTHER), PF13414 (PFAM), seg (SEG), SignalP-NN (SIGNALP), tmhmm (TMHMM), SSF48452 (SUPERFAMILY)
Ld_c440	transcriptional repressor protein yy1-like isoform 1	2153	0.0	77.15%	3	F:binding; F:nucleic acid binding; C:intracellular	-	IPR007087 (PROSITE); IPR013087 (G3DSA:3.30.160.GENE3D); IPR015880 (SMART); PTHR14003 (PANTHER), PF13465 (PFAM), PF13894 (PFAM), seg (SEG), tmhmm (TMHMM), SSF57667 (SUPERFAMILY)
Ld_c441	mitotic checkpoint serine threonine-protein kinase bub1	3580	1.61927e-167	59.15%	14	P:organelle organization; P:embryo development; P:cell cycle; P:cytoskeleton organization; P:regulation of biological process; C:cytoplasm; C:chromosome; C:protein complex; P:cellular protein modification process; F:protein kinase activity; P:cell differentiation; P:multicellular organismal development; F:nucleotide binding;	EC:2.7.11.0	IPR000719 (PFAM); IPR002290 (SMART); IPR008271 (PROSITE); IPR011009 (SUPERFAMILY); IPR013212 (PFAM); IPR015661 (PANTHER); IPR017441 (PROSITE); G3DSA:1.10.510.10 (GENE3D), G3DSA:3.30.200.20 (GENE3D), PTHR14030:SF0 (PANTHER), seg (SEG), SignalP-NN (SIGNALP), tmhmm (TMHMM)
Ld_c442	isoform b	1485	0.0	73.25%	6	F:transferase activity; C:Golgi apparatus; P:biosynthetic process; P:carbohydrate metabolic process; C:cell; P:cellular protein modification process	EC:2.4.1.143	IPR007754 (PANTHER); G3DSA:3.90.550.10 (GENE3D), seg (SEG), tmhmm (TMHMM), SSF53448 (SUPERFAMILY)
Ld_c443	probable atp-dependent rna helicase ddx47-like	3066	0.0	91.95%	5	F:nucleic acid binding; F:hydrolase activity; P:nucleobase-containing compound metabolic process; P:catabolic process; F:nucleotide binding	-	IPR000629 (PROSITE); IPR001650 (PFAM); IPR011545 (PFAM); IPR014001 (SMART); IPR014014 (PROFILE); coil (COIL), G3DSA:3.40.50.300 (GENE3D), PTHR24031 (PANTHER), PTHR24031:SF78 (PANTHER), seg (SEG), SignalP-NN (SIGNALP), tmhmm (TMHMM), SSF52540 (SUPERFAMILY)
Ld_c444	ORF4 [Agrotis segetum granulovirus]	2880	2.52814e-48	44.0%	0	-		seg (SEG), tmhmm (TMHMM)
Ld_c445	metallophosphoesterase 1	2908	4.66723e-93	71.05%	0	-		IPR007146 (PFAM); coil (COIL), PTHR13237 (PANTHER), PTHR13237:SF3 (PANTHER), seg (SEG), tmhmm (TMHMM)
Ld_c446	exocyst complex component 2-like	3027	0.0	54.5%	13	C:cellular_component; P:multicellular organismal development; C:organelle; C:intracellular; P:reproduction; P:biological_process; P:cell differentiation; P:transport; C:cell; P:anatomical structure morphogenesis; C:plasma membrane; C:cytoplasm; F:protein binding	-	IPR002909 (PFAM); IPR013783 (G3DSA:2.60.40.GENE3D); IPR014756 (SUPERFAMILY); coil (COIL), PTHR13043 (PANTHER), PTHR13043:SF0 (PANTHER), seg (SEG), SignalP-NN (SIGNALP)
Ld_c447	valyl-trna synthetase	1334	2.37835e-132	70.6%	12	F:catalytic activity; P:nucleobase-containing compound metabolic process; P:translation; ; P:cell differentiation; P:multicellular organismal development; P:regulation of biological process; F:nucleotide binding; P:biosynthetic process; C:protein complex; C:cytoplasm; P:metabolic process	EC:6.1.1.9; EC:6.1.1.17	IPR002303 (PTHR11946:PANTHER); IPR009080 (SUPERFAMILY); IPR013155 (PFAM); coil (COIL), G3DSA:1.10.730.10 (GENE3D), PTHR11946 (PANTHER), seg (SEG), tmhmm (TMHMM)
Ld_c448	rho gtpase-activating protein 21	2197	8.06389e-88	58.6%	5	C:intracellular; F:lipid binding; P:biological_process; P:signal transduction; F:enzyme regulator activity	-	seg (SEG), tmhmm (TMHMM)
Ld_c449	lingerer	2144	1.9094e-139	57.25%	3	P:reproduction; C:cytoplasm; P:behavior	-	IPR022166 (PFAM); PTHR16308 (PANTHER), PTHR16308:SF2 (PANTHER), seg (SEG), tmhmm (TMHMM)
Ld_c450	protein peter pan-like	1635	1.76749e-125	64.3%	3	P:cell differentiation; P:multicellular organismal development; P:reproduction	-	IPR004154 (SUPERFAMILY); IPR007109 (PFAM); coil (COIL), PTHR12661 (PANTHER), PTHR12661:SF3 (PANTHER), seg (SEG), tmhmm (TMHMM)
Ld_c451	lipophorin receptor	2107	0.0	88.25%	2	C:cell; F:calcium ion binding	-	IPR000033 (PFAM); IPR011042 (G3DSA:2.120.10.GENE3D); G3DSA:2.10.25.10 (GENE3D), PTHR10529 (PANTHER), PTHR10529:SF151 (PANTHER), seg (SEG), SignalP-NN (SIGNALP), tmhmm (TMHMM), SSF57196 (SUPERFAMILY), SSF63825 (SUPERFAMILY)
Ld_c452	5 -amp-activated protein kinase catalytic subunit alpha-2-like	3527	0.0	85.9%	4	P:cellular protein modification process; F:nucleotide binding; F:protein kinase activity;	EC:2.7.11.0	IPR000719 (PFAM); IPR002290 (SMART); IPR008271 (PROSITE); IPR011009 (SUPERFAMILY); IPR017441 (PROSITE); IPR020635 (SMART); G3DSA:1.10.510.10 (GENE3D), G3DSA:3.30.200.20 (GENE3D), PTHR24343 (PANTHER), PTHR24343:SF82 (PANTHER), seg (SEG), tmhmm (TMHMM)
Ld_c453	zinc finger protein 16	1364	4.25693e-34	48.55%	3	F:binding; F:nucleic acid binding; C:intracellular	-	IPR007087 (PFAM); IPR013087 (G3DSA:3.30.160.GENE3D); IPR015880 (SMART); PTHR24375 (PANTHER), PTHR24375:SF0 (PANTHER), PF13465 (PFAM), PF13894 (PFAM), PF13912 (PFAM), seg (SEG), tmhmm (TMHMM), SSF57667 (SUPERFAMILY)
Ld_c454	---NA---	1027			0	-
Ld_c455	malate dehydrogenase	1687	4.51681e-124	70.65%	4	F:catalytic activity; P:metabolic process; P:generation of precursor metabolites and energy; P:catabolic process	EC:1.1.1.37	IPR003767 (PANTHER); G3DSA:1.10.1530.10 (GENE3D), G3DSA:3.30.1370.60 (GENE3D), PTHR11091:SF0 (PANTHER), tmhmm (TMHMM)
Ld_c456	ubiquitin ligase	1768	1.43941e-27	48.15%	8	F:protein binding; F:binding; C:nucleus; P:protein metabolic process; P:catabolic process; P:multicellular organismal development; F:catalytic activity; P:cellular protein modification process	-	IPR001841 (PROFILE); IPR004162 (PANTHER); IPR008974 (SUPERFAMILY); IPR013010 (PROFILE); IPR013083 (G3DSA:3.30.40.GENE3D); IPR013323 (G3DSA:3.90.890.GENE3D); IPR018121 (PFAM); PTHR10315:SF10 (PANTHER), tmhmm (TMHMM), SSF57850 (SUPERFAMILY)
Ld_c457	rho gtpase-activating protein 26-like	3473	0.0	65.55%	6	F:lipid binding; P:biological_process; F:protein binding; P:signal transduction; F:enzyme regulator activity; C:cytoplasm	-	IPR000198 (G3DSA:1.10.555.GENE3D); IPR001452 (PFAM); IPR001849 (SMART); IPR004148 (PFAM); IPR008936 (SUPERFAMILY); IPR011993 (G3DSA:2.30.29.GENE3D); IPR027267 (G3DSA:1.20.1270.GENE3D); coil (COIL), G3DSA:2.30.30.40 (GENE3D), PTHR12552 (PANTHER), PTHR12552:SF1 (PANTHER), seg (SEG), SignalP-NN (SIGNALP), tmhmm (TMHMM), SSF103657 (SUPERFAMILY), SSF50729 (SUPERFAMILY)
Ld_c458	zinc finger protein 729-like	2916	2.28613e-39	40.0%	3	F:binding; C:nucleus; F:nucleic acid binding		IPR007087 (PFAM); IPR012934 (PFAM); IPR013087 (G3DSA:3.30.160.GENE3D); IPR015880 (SMART); PTHR24375 (PANTHER), PTHR24375:SF0 (PANTHER), PF13894 (PFAM), seg (SEG), SignalP-NN (SIGNALP), tmhmm (TMHMM), SSF57667 (SUPERFAMILY), SSF57716 (SUPERFAMILY)
Ld_c459	ubiquitin carboxyl-terminal hydrolase 22-like	1523	1.68874e-175	68.6%	7	C:intracellular; P:protein metabolic process; P:catabolic process; F:hydrolase activity; F:binding; F:peptidase activity; P:cellular protein modification process	EC:3.1.2.15	IPR001394 (PFAM); IPR018200 (PROSITE); PTHR24006 (PANTHER), PTHR24006:SF122 (PANTHER), seg (SEG), tmhmm (TMHMM), SSF54001 (SUPERFAMILY)
Ld_c460	26s proteasome non-atpase regulatory subunit 1-like	3391	0.0	80.65%	10	P:regulation of biological process; P:protein metabolic process; P:catabolic process; F:peptidase activity; C:intracellular; C:protein complex; F:enzyme regulator activity; P:biological_process; P:response to stress; F:binding	-	IPR002015 (PFAM); IPR011989 (G3DSA:1.25.10.GENE3D); IPR016024 (SUPERFAMILY); PTHR10943 (PANTHER), PTHR10943:SF2 (PANTHER), PF13646 (PFAM), seg (SEG), SignalP-NN (SIGNALP), tmhmm (TMHMM)
Ld_c461	myotubularin-related protein 3	3567	0.0	67.9%	3	F:phosphoprotein phosphatase activity; F:binding;	EC:3.1.3.48	IPR000306 (PFAM); IPR010569 (PFAM); IPR011011 (SUPERFAMILY); IPR011993 (G3DSA:2.30.29.GENE3D); IPR013083 (G3DSA:3.30.40.GENE3D); IPR016130 (PROSITE); IPR017455 (PROFILE); IPR017906 (PROFILE); G3DSA:3.90.190.10 (GENE3D), PTHR10807 (PANTHER), PTHR10807:SF5 (PANTHER), PF13849 (PFAM), seg (SEG), SignalP-NN (SIGNALP), tmhmm (TMHMM), SSF50729 (SUPERFAMILY), SSF52799 (SUPERFAMILY)
Ld_c462	hect e3 ubiquitin ligase	1264	4.46632e-83	83.85%	3	F:catalytic activity; C:intracellular; P:cellular protein modification process	EC:6.3.2.19	IPR000569 (PFAM); G3DSA:3.30.2160.10 (GENE3D), PTHR11254 (PANTHER), PTHR11254:SF9 (PANTHER), seg (SEG), tmhmm (TMHMM)
Ld_c463	dna-directed rna polymerase iii subunit rpc5-like	1799	5.06834e-137	57.75%	4	F:transferase activity; ; C:nucleolus; P:nucleobase-containing compound metabolic process	EC:2.7.7.6	IPR006886 (PFAM); PTHR12069 (PANTHER), seg (SEG), tmhmm (TMHMM)
Ld_c464	short coiled-coil protein b-like	1369	8.84332e-56	80.5%	0	-		IPR019357 (PFAM); coil (COIL), PTHR21614 (PANTHER), SignalP-NN (SIGNALP), tmhmm (TMHMM)
Ld_c465	-galactosyltransferase 7	1646	7.95199e-99	77.7%	6	F:binding; P:carbohydrate metabolic process; C:Golgi apparatus; P:biosynthetic process; F:transferase activity; C:cell	EC:2.4.1.133	IPR003859 (PRINTS); G3DSA:3.90.550.10 (GENE3D), PTHR19300:SF1 (PANTHER), PF13733 (PFAM), seg (SEG), tmhmm (TMHMM), SSF53448 (SUPERFAMILY)
Ld_c466	phosphatidylinositol-glycan biosynthesis class f	1351	1.44744e-26	56.35%	5	P:biosynthetic process; P:cellular protein modification process; P:lipid metabolic process; C:cell; C:endoplasmic reticulum	-	IPR009580 (PANTHER); seg (SEG), tmhmm (TMHMM)
Ld_c467	serine threonine-protein phosphatase 6 regulatory ankyrin repeat subunit a-like	2100	3.1364e-25	48.4%	1	F:protein binding		IPR002110 (PFAM); IPR020683 (G3DSA:1.25.40.GENE3D); PTHR24198 (PANTHER), seg (SEG)
Ld_c468	cytochrome p450 6k1-like	870	3.66785e-63	69.65%	5	C:endoplasmic reticulum; F:electron carrier activity; F:binding; F:catalytic activity; P:metabolic process	EC:1.14.14.1	IPR001128 (PRINTS); IPR002401 (PRINTS); IPR017972 (PROSITE); PTHR24292 (PANTHER), PTHR24292:SF5 (PANTHER), seg (SEG), tmhmm (TMHMM)
Ld_c469	---NA---	1278			0	-		seg (SEG), tmhmm (TMHMM)
Ld_c470	---NA---	1728			0	-		seg (SEG), tmhmm (TMHMM)
Ld_c471	ap-2 complex subunit beta-like	3068	0.0	83.15%	18	P:multicellular organismal development; P:regulation of biological process; ; P:transport; P:cell-cell signaling; F:transporter activity; P:organelle organization; P:protein transport; C:cell; F:sequence-specific DNA binding transcription factor activity; F:DNA binding; C:cytoplasmic membrane-bounded vesicle; P:anatomical structure morphogenesis; P:cell differentiation; P:embryo development; C:Go…	-	IPR002553 (PFAM); IPR008152 (PFAM); IPR009028 (SUPERFAMILY); IPR011989 (G3DSA:1.25.10.GENE3D); IPR012295 (G3DSA:3.30.310.GENE3D); IPR013037 (G3DSA:2.60.40.GENE3D); IPR013041 (SUPERFAMILY); IPR015151 (PFAM); IPR016024 (SUPERFAMILY); IPR026739 (PANTHER); seg (SEG), tmhmm (TMHMM)
Ld_c472	spn-f cg12114-pa	641	2.19727e-06	446666666666666	0	-		seg (SEG), tmhmm (TMHMM)
Ld_c473	bone morphogenetic protein receptor type-1b	3006	0.0	83.4%	20	F:protein kinase activity; F:signal transducer activity; P:anatomical structure morphogenesis; P:multicellular organismal development; P:regulation of biological process; F:binding; P:cellular protein modification process; C:protein complex; P:response to external stimulus; P:response to stress; P:reproduction; P:growth; P:cellular component organization; P:cell differentiation; C:plasma membrane…	-	IPR000472 (PFAM); IPR000719 (PFAM); IPR002290 (SMART); IPR008271 (PROSITE); IPR011009 (SUPERFAMILY); IPR017441 (PROSITE); IPR020635 (SMART); G3DSA:1.10.510.10 (GENE3D), G3DSA:2.10.60.10 (GENE3D), G3DSA:3.30.200.20 (GENE3D), PTHR23255 (PANTHER), PTHR23255:SF34 (PANTHER), seg (SEG), SignalP-NN (SIGNALP), tmhmm (TMHMM), SSF57302 (SUPERFAMILY)
Ld_c474	isoform a	2546	0.0	66.55%	4	F:transporter activity; P:transport; C:cell; P:ion transport	-	IPR004841 (PFAM); PTHR11827 (PANTHER), PTHR11827:SF8 (PANTHER), seg (SEG), tmhmm (TMHMM)
Ld_c475	isoform a	1816	7.92767e-21	59.2%	9	C:chromosome; P:organelle organization; P:cytoskeleton organization; P:cell cycle; C:microtubule organizing center; P:regulation of biological process; C:cytoskeleton; P:biological_process; C:nucleus	-	seg (SEG), tmhmm (TMHMM)
Ld_c476	high affinity camp-specific and ibmx-insensitive 3 -cyclic phosphodiesterase 8a	2091	0.0	68.65%	8	P:signal transduction; P:multicellular organismal development; F:transcription regulator activity; F:signal transducer activity; ; P:regulation of biological process; F:hydrolase activity; P:nucleobase-containing compound metabolic process	EC:3.1.4.17	IPR002073 (G3DSA:1.10.1300.GENE3D); IPR023088 (PRINTS); PTHR11347 (PANTHER), PTHR11347:SF38 (PANTHER), seg (SEG), SignalP-NN (SIGNALP), tmhmm (TMHMM), SSF109604 (SUPERFAMILY)
Ld_c477	red protein (ik factor) (cytokine ik)	1813	0.0	65.3%	1	C:nucleus	-	IPR008669 (PFAM); IPR012492 (PRODOM); IPR012916 (PFAM); coil (COIL), PTHR12765 (PANTHER), PTHR12765:SF5 (PANTHER), seg (SEG), SignalP-NN (SIGNALP), tmhmm (TMHMM)
Ld_c478	elongation of very long chain fatty acids protein 6-like	1243	2.77612e-138	84.25%	2	C:cell; P:reproduction	-	IPR002076 (PANTHER); seg (SEG), tmhmm (TMHMM)
Ld_c479	transmembrane protein 53	1317	5.2413e-110	70.45%	1	C:cell	-	IPR008547 (PANTHER); G3DSA:3.40.50.1820 (GENE3D), tmhmm (TMHMM), SSF53474 (SUPERFAMILY)
Ld_c480	cold shock domain-containing protein e1	2210	1.52079e-138	75.8%	3	F:DNA binding; ; P:regulation of biological process	-	IPR002059 (PFAM); IPR011129 (SMART); IPR012340 (G3DSA:2.40.50.GENE3D); IPR024642 (PFAM); PTHR12913 (PANTHER), PTHR12913:SF0 (PANTHER), seg (SEG), tmhmm (TMHMM)
Ld_c481	flightless i homolog	4095	0.0	73.3%	15	P:anatomical structure morphogenesis; P:cell differentiation; P:multicellular organismal development; P:cytoskeleton organization; F:calcium ion binding; P:behavior; C:nucleolus; ; P:regulation of biological process; P:embryo development; C:microtubule organizing center; C:plasma membrane; F:actin binding; C:cytoplasm; P:biological_process	-	IPR001611 (PFAM); IPR003591 (SMART); IPR007122 (PRINTS); IPR007123 (PFAM); coil (COIL), PR00019 (PRINTS), G3DSA:3.40.20.10 (GENE3D), G3DSA:3.80.10.10 (GENE3D), PTHR11977:SF6 (PANTHER), PF13855 (PFAM), SM00364 (SMART), SM00365 (SMART), seg (SEG), tmhmm (TMHMM), SSF52058 (SUPERFAMILY), SSF55753 (SUPERFAMILY)
Ld_c482	eh domain-containing protein 1	3179	0.0	89.8%	12	F:nucleotide binding; F:calcium ion binding; P:nucleobase-containing compound metabolic process; P:catabolic process; P:reproduction; P:anatomical structure morphogenesis; P:cell differentiation; P:multicellular organismal development; P:transport; P:cellular component organization; F:hydrolase activity; F:protein binding	-	IPR000261 (SMART); IPR001401 (PFAM); IPR002048 (SMART); IPR011992 (G3DSA:1.10.238.GENE3D); IPR018247 (PROSITE); G3DSA:3.40.50.300 (GENE3D), PTHR11216 (PANTHER), PTHR11216:SF31 (PANTHER), PF12763 (PFAM), seg (SEG), SignalP-NN (SIGNALP), tmhmm (TMHMM), SSF47473 (SUPERFAMILY), SSF52540 (SUPERFAMILY)
Ld_c483	ribosomal rna methyltransferase nop2-like	2349	0.0	84.2%	5	C:nucleolus; F:transferase activity; F:RNA binding; P:nucleobase-containing compound metabolic process; P:metabolic process	-	IPR001678 (PFAM); IPR011023 (TIGRFAMs); IPR018314 (PROSITE); IPR023267 (PRINTS); IPR023273 (PRINTS); coil (COIL), G3DSA:3.40.50.150 (GENE3D), PTHR22807 (PANTHER), PTHR22807:SF11 (PANTHER), seg (SEG), tmhmm (TMHMM), SSF53335 (SUPERFAMILY)
Ld_c484	ankyrin repeat	1942	0.0430592	476666666666666	0	-		G3DSA:3.40.50.300 (GENE3D), seg (SEG), tmhmm (TMHMM)
Ld_c485	---NA---	1281			0	-		seg (SEG), SignalP-NN (SIGNALP), tmhmm (TMHMM)
Ld_c486	homolog 1 ( coli)	1727	4.64785e-132	71.55%	2	P:nucleobase-containing compound metabolic process; F:transferase activity	EC:2.1.1.0	IPR002877 (PFAM); IPR015507 (HAMAP); coil (COIL), G3DSA:3.40.50.150 (GENE3D), seg (SEG), SignalP-NN (SIGNALP), SSF53335 (SUPERFAMILY)
Ld_c487	branched-chain-amino-acid cytosolic	1968	9.58311e-161	72.65%	3	P:biosynthetic process; ; C:mitochondrion	EC:2.6.1.42	IPR001544 (PANTHER); IPR005786 (PTHR11825:PANTHER); IPR018300 (PROSITE); G3DSA:3.20.10.10 (GENE3D), G3DSA:3.30.470.10 (GENE3D), tmhmm (TMHMM)
Ld_c488	serine threonine-protein phosphatase 4 regulatory subunit 3-like	3483	0.0	89.35%	1	F:binding		IPR006887 (PFAM); IPR011993 (G3DSA:2.30.29.GENE3D); IPR016024 (SUPERFAMILY); PTHR23318 (PANTHER), seg (SEG), SignalP-NN (SIGNALP), tmhmm (TMHMM), SSF50729 (SUPERFAMILY)
Ld_c489	eukaryotic translation initiation factor 4e type 2	960	1.95219e-95	75.7%	4	F:translation factor activity, nucleic acid binding; C:ribosome; P:regulation of biological process; P:translation	-	IPR001040 (PANTHER); IPR019770 (PROSITE); IPR023398 (G3DSA:3.30.760.GENE3D); seg (SEG), tmhmm (TMHMM)
Ld_c490	actin-like protein 6a	1572	0.0	76.75%	14	P:anatomical structure morphogenesis; P:cellular component organization; P:cell differentiation; P:multicellular organismal development; P:organelle organization; P:cell cycle; F:transcription regulator activity; F:protein binding; P:regulation of biological process; ; C:nucleus; C:protein complex; P:biological_process; C:nucleoplasm	-	IPR004000 (PRINTS); G3DSA:3.30.420.40 (GENE3D), G3DSA:3.90.640.10 (GENE3D), PTHR11937:SF32 (PANTHER), seg (SEG), tmhmm (TMHMM), SSF53067 (SUPERFAMILY)
Ld_c491	protein fam46a-like	3908	0.0	86.1%	0	-		IPR012937 (PFAM); PTHR12974 (PANTHER), PTHR12974:SF1 (PANTHER), seg (SEG), SignalP-NN (SIGNALP), tmhmm (TMHMM)
Ld_c492	bleomycin hydrolase	1825	0.0	83.9%	3	F:peptidase activity; P:protein metabolic process; P:catabolic process	EC:3.4.22.0	IPR000169 (PROSITE); IPR004134 (PANTHER); G3DSA:3.90.70.10 (GENE3D), PTHR10363:SF2 (PANTHER), seg (SEG), SSF54001 (SUPERFAMILY)
Ld_c493	#NAME?	2230	0.0	49.45%	4	P:metabolic process; P:primary metabolic process; C:endoplasmic reticulum; F:nucleotide binding	-	IPR013126 (PRINTS); IPR018181 (PROSITE); IPR019651 (PFAM); coil (COIL), G3DSA:1.20.1270.10 (GENE3D), G3DSA:2.60.34.10 (GENE3D), G3DSA:3.30.420.40 (GENE3D), PTHR19375 (PANTHER), PTHR19375:SF1 (PANTHER), seg (SEG), SignalP-NN (SIGNALP), tmhmm (TMHMM), SSF100920 (SUPERFAMILY), SSF53067 (SUPERFAMILY)
Ld_c494	endoplasmic reticulum metallopeptidase 1-like	3054	6.34646e-133	58.15%	3	F:peptidase activity; P:protein metabolic process; P:catabolic process	-	PTHR12147 (PANTHER), PTHR12147:SF6 (PANTHER), seg (SEG), SignalP-NN (SIGNALP), tmhmm (TMHMM)
Ld_c495	peptidyl-prolyl cis-trans isomerase	3312	0.0	69.8%	6	P:protein metabolic process; P:cellular protein modification process; F:catalytic activity; C:intracellular; F:binding; F:protein binding	EC:5.2.1.8	IPR000315 (PFAM); IPR001841 (SMART); IPR002130 (PFAM); IPR013083 (G3DSA:3.30.40.GENE3D); IPR017907 (PROSITE); coil (COIL), G3DSA:2.40.100.10 (GENE3D), PTHR11071 (PANTHER), PTHR11071:SF22 (PANTHER), seg (SEG), tmhmm (TMHMM), SSF57850 (SUPERFAMILY)
Ld_c496	isoform a	2515	0.0	78.45%	8	F:hydrolase activity; F:peptidase activity; P:protein metabolic process; P:catabolic process; F:nucleotide binding; C:cell; F:binding; C:mitochondrion	EC:3.6.1.3; EC:3.4.24.0	IPR000642 (PFAM); IPR003593 (SMART); IPR003959 (PFAM); IPR005936 (HAMAP); IPR011546 (PFAM); G3DSA:1.10.8.60 (GENE3D), G3DSA:3.40.50.300 (GENE3D), PTHR23076 (PANTHER), PTHR23076:SF7 (PANTHER), seg (SEG), tmhmm (TMHMM), SSF140990 (SUPERFAMILY), SSF52540 (SUPERFAMILY)
Ld_c497	---NA---	846			0	-		seg (SEG), SignalP-NN (SIGNALP), tmhmm (TMHMM)
Ld_c498	abc transporter	1082	6.05011e-83	59.45%	7	P:nucleobase-containing compound metabolic process; P:catabolic process; F:nucleotide binding; F:hydrolase activity; F:transporter activity; C:cell; P:ion transport	EC:3.6.3.30	IPR000412 (PROFILE); IPR013525 (PFAM); seg (SEG), tmhmm (TMHMM)
Ld_c499	regulation of nuclear pre-mrna domain-containing protein 1b-like	1527	1.41188e-121	70.5%	0	-		IPR006569 (SMART); IPR006903 (PFAM); IPR008942 (G3DSA:1.25.40.GENE3D); coil (COIL), PTHR12460 (PANTHER), PTHR12460:SF0 (PANTHER), seg (SEG)
Ld_c500	cytochrome p450	1153	5.27791e-64	62.8%	4	F:binding; F:catalytic activity; F:electron carrier activity; P:metabolic process	-	IPR001128 (G3DSA:1.10.630.GENE3D); IPR002402 (PRINTS); coil (COIL), PTHR24292 (PANTHER), PTHR24292:SF4 (PANTHER), seg (SEG), tmhmm (TMHMM)
Ld_c501	upf0549 protein c20orf43-like protein	439	3.6998e-38	74.15%	0	-		IPR006735 (PANTHER); PF04641 (PFAM), seg (SEG), tmhmm (TMHMM)
Ld_c502	sugar transporter	1724	1.40782e-127	59.95%	3	F:transporter activity; P:transport; C:cell		IPR003663 (PRINTS); IPR005828 (PFAM); IPR005829 (PROSITE); IPR016196 (SUPERFAMILY); IPR020846 (PROFILE); G3DSA:1.20.1250.20 (GENE3D), PTHR24063 (PANTHER), PTHR24063:SF50 (PANTHER), tmhmm (TMHMM)
Ld_c503	cg1973 cg1973-pa	2771	0.0	76.45%	3	F:protein kinase activity; P:cellular protein modification process; F:nucleotide binding	-	IPR000719 (PFAM); IPR011009 (SUPERFAMILY); IPR011989 (G3DSA:1.25.10.GENE3D); IPR016024 (SUPERFAMILY); coil (COIL), G3DSA:1.10.510.10 (GENE3D), G3DSA:3.30.200.20 (GENE3D), PTHR12984 (PANTHER), PTHR12984:SF3 (PANTHER), seg (SEG), SignalP-NN (SIGNALP), tmhmm (TMHMM)
Ld_c504	probable cleavage and polyadenylation specificity factor subunit 2-like	2728	0.0	78.75%	7	F:RNA binding; P:nucleobase-containing compound metabolic process; P:cell differentiation; P:multicellular organismal development; F:hydrolase activity; C:nucleoplasm; C:protein complex	-	IPR011108 (PFAM); IPR022712 (PFAM); IPR025069 (PFAM); IPR027075 (PTHR11203:PANTHER); G3DSA:3.60.15.10 (GENE3D), PTHR11203 (PANTHER), seg (SEG), tmhmm (TMHMM), SSF56281 (SUPERFAMILY)
Ld_c505	activator of 90 kda heat shock protein atpase homolog 1-like	3202	9.5998e-48	79.3%	4	F:protein binding; P:biological_process; F:enzyme regulator activity; P:response to stress	-	IPR013538 (PFAM); IPR023393 (G3DSA:3.30.530.GENE3D); PTHR13009 (PANTHER), PTHR13009:SF0 (PANTHER), seg (SEG), SignalP-NN (SIGNALP), tmhmm (TMHMM), SSF55961 (SUPERFAMILY)
Ld_c506	sphingomyelin synthase-related 1-like	2345	0.0	75.45%	0	-		IPR013761 (SUPERFAMILY); IPR025749 (PFAM); PTHR21290 (PANTHER), PTHR21290:SF7 (PANTHER), seg (SEG), tmhmm (TMHMM)
Ld_c507	voltage-dependent calcium channel subunit alpha-2 delta-4-like	1241	0.0	72.45%	0	-		IPR004010 (PFAM); G3DSA:3.30.450.20 (GENE3D), PTHR10166 (PANTHER), PTHR10166:SF13 (PANTHER), tmhmm (TMHMM)
Ld_c508	PREDICTED: similar to conserved hypothetical protein [Tribolium castaneum]	614	39.9572	49.5%	3	F:unfolded protein binding; P:protein folding; F:heat shock protein binding		seg (SEG), tmhmm (TMHMM)
Ld_c509	sh3 domain-containing ring finger protein 3-like isoform 2	2929	1.00756e-119	74.1%	2	F:binding; F:protein binding	-	IPR001452 (PRINTS); IPR001841 (SMART); IPR011511 (PFAM); IPR013083 (G3DSA:3.30.40.GENE3D); IPR017907 (PROSITE); G3DSA:2.30.30.40 (GENE3D), PTHR10661 (PANTHER), PTHR10661:SF7 (PANTHER), PF13923 (PFAM), seg (SEG), SignalP-NN (SIGNALP), tmhmm (TMHMM), SSF57850 (SUPERFAMILY)
Ld_c510	protein takeout	1023	1.15861e-40	52.2%	0	-		IPR010562 (PFAM); PTHR11008 (PANTHER), PTHR11008:SF9 (PANTHER), seg (SEG), tmhmm (TMHMM)
Ld_c511	zinc finger protein	2163	0.0	52.4%	2	F:binding; F:protein binding	-	IPR001660 (SMART); IPR001965 (SMART); IPR011011 (SUPERFAMILY); IPR013083 (G3DSA:3.30.40.GENE3D); IPR013761 (G3DSA:1.10.150.GENE3D); IPR019787 (PFAM); IPR021129 (PFAM); PTHR12247 (PANTHER), seg (SEG), tmhmm (TMHMM)
Ld_c512	nuclear pore complex protein nup160 homolog	3837	5.45753e-28	4.57778e+13	0	-		IPR009832 (PFAM); seg (SEG), SignalP-NN (SIGNALP), tmhmm (TMHMM)
Ld_c513	secretory leukocyte peptidase inhibitor precursor	1246	22.9662	45.0%	2	C:extracellular region; F:enzyme regulator activity		IPR008197 (SUPERFAMILY); seg (SEG), SignalP-NN (SIGNALP), tmhmm (TMHMM)
Ld_c514	f0f1 atp synthase subunit alpha	1189	2.53555e-99	80.35%	10	F:hydrolase activity; F:transporter activity; P:ion transport; P:generation of precursor metabolites and energy; P:nucleobase-containing compound metabolic process; P:biosynthetic process; C:intracellular; C:protein complex; C:plasma membrane; F:nucleotide binding	-	IPR000194 (PFAM); IPR000793 (PFAM); IPR005294 (PTHR15184:PANTHER); IPR020003 (PROSITE); G3DSA:1.20.150.20 (GENE3D), G3DSA:3.40.50.300 (GENE3D), PTHR15184 (PANTHER), seg (SEG), tmhmm (TMHMM), SSF52540 (SUPERFAMILY)
Ld_c515	la-related protein 4-like	2348	5.03892e-111	63.25%	3	F:nucleic acid binding; C:intracellular; F:nucleotide binding	-	IPR000504 (SMART); IPR006630 (PFAM); IPR011991 (G3DSA:1.10.10.GENE3D); IPR012677 (G3DSA:3.30.70.GENE3D); PTHR22792 (PANTHER), PTHR22792:SF11 (PANTHER), seg (SEG), tmhmm (TMHMM), SSF46785 (SUPERFAMILY), SSF54928 (SUPERFAMILY)
Ld_c516	mitochondrial transcription factor a	1531	1.77881e-22	56.95%	5	C:mitochondrion; ; P:regulation of biological process; C:microtubule organizing center; C:chromosome	-	IPR009071 (G3DSA:1.10.30.GENE3D); coil (COIL), PTHR13711 (PANTHER), PTHR13711:SF39 (PANTHER), seg (SEG), tmhmm (TMHMM)
Ld_c517	acyl- synthetase long- isoform d	3386	0.0	79.4%	10	P:anatomical structure morphogenesis; P:cellular component organization; P:cell differentiation; P:multicellular organismal development; P:regulation of biological process; P:cell-cell signaling; F:catalytic activity; C:lipid particle; C:endoplasmic reticulum; P:lipid metabolic process	EC:6.2.1.3	IPR000873 (PFAM); IPR020845 (PROSITE); G3DSA:2.30.38.10 (GENE3D), G3DSA:3.30.300.30 (GENE3D), G3DSA:3.40.50.980 (GENE3D), PTHR24096 (PANTHER), seg (SEG), SignalP-NN (SIGNALP), tmhmm (TMHMM), SSF56801 (SUPERFAMILY)
Ld_c518	cysteine protease atg4b-like	1852	1.20968e-141	74.05%	9	C:cytoplasm; P:cellular protein modification process; F:nucleotide binding; P:protein metabolic process; P:catabolic process; F:protein kinase activity; F:peptidase activity; P:protein transport;	EC:2.7.11.0	IPR005078 (PANTHER); PTHR22624:SF18 (PANTHER), seg (SEG), SignalP-NN (SIGNALP), tmhmm (TMHMM)
Ld_c519	splicing factor proline- and glutamine-rich	2088	1.89231e-130	74.8%	6	C:cytoplasm; C:cytoskeleton; P:transport; F:RNA binding; C:nucleus; F:nucleotide binding	-	IPR000504 (PFAM); IPR012677 (G3DSA:3.30.70.GENE3D); IPR012975 (PFAM); coil (COIL), PTHR23189 (PANTHER), PTHR23189:SF11 (PANTHER), seg (SEG), tmhmm (TMHMM), SSF54928 (SUPERFAMILY)
Ld_c520	equilibrative nucleoside transporter 1	2338	1.64347e-45	45.95%	3	F:transporter activity; C:cell; P:transport		IPR002259 (PANTHER); PTHR10332:SF7 (PANTHER), seg (SEG), tmhmm (TMHMM)
Ld_c521	translation initiation factor eif-2b subunit beta	1261	1.3337e-96	67.3%	4	F:translation factor activity, nucleic acid binding; C:ribosome; P:regulation of biological process; P:translation	-	IPR000649 (PANTHER); G3DSA:3.40.50.10470 (GENE3D), PTHR10233:SF9 (PANTHER), seg (SEG), SignalP-NN (SIGNALP), tmhmm (TMHMM), SSF100950 (SUPERFAMILY)
Ld_c522	alpha-aminoadipic semialdehyde mitochondrial	2687	0.0	78.75%	3	F:catalytic activity; P:metabolic process; F:nucleotide binding	-	IPR005097 (PFAM); IPR007698 (PFAM); IPR016040 (G3DSA:3.40.50.GENE3D); G3DSA:1.10.1870.10 (GENE3D), G3DSA:3.30.360.10 (GENE3D), PTHR11133 (PANTHER), PTHR11133:SF1 (PANTHER), seg (SEG), SignalP-NN (SIGNALP), SSF51735 (SUPERFAMILY), SSF55347 (SUPERFAMILY)
Ld_c523	alpha 3 glucosyltransferase	1814	1.8949e-116	58.15%	2	C:cell; F:transferase activity	EC:2.4.1.0	IPR007006 (PANTHER); seg (SEG), tmhmm (TMHMM)
Ld_c524	guanine nucleotide-binding protein g subunit alpha-like isoform 2	3086	0.0	94.85%	23	F:signal transducer activity; F:nucleotide binding; P:anatomical structure morphogenesis; P:cell differentiation; P:regulation of biological process; P:cell death; P:multicellular organismal development; P:biological_process; P:cellular protein modification process; P:cellular homeostasis; C:protein complex; C:plasma membrane; P:response to external stimulus; P:signal transduction; P:response to …	-	IPR000654 (PRINTS); IPR001019 (PRINTS); IPR011025 (G3DSA:1.10.400.GENE3D); coil (COIL), G3DSA:3.40.50.300 (GENE3D), PTHR10218:SF80 (PANTHER), seg (SEG), tmhmm (TMHMM), SSF52540 (SUPERFAMILY)
Ld_c525	ribonuclease p	735	3.27393e-45	56.0%	3	F:nuclease activity; P:nucleobase-containing compound metabolic process; P:regulation of biological process	-	IPR002738 (PANTHER); IPR016195 (SUPERFAMILY); G3DSA:3.20.20.140 (GENE3D), seg (SEG)
Ld_c526	serine proteinase stubble	1171	0.292257	4.82632e+13	3	F:peptidase activity; P:protein metabolic process; P:catabolic process		IPR001254 (PFAM); IPR009003 (SUPERFAMILY); G3DSA:2.40.10.10 (GENE3D), seg (SEG), tmhmm (TMHMM)
Ld_c527	cell division cycle and apoptosis regulator protein 1	1876	2.44364e-174	68.45%	12	F:nucleic acid binding; P:cell cycle; F:calcium ion binding; F:transcription regulator activity; F:protein binding; P:cell death; ; P:regulation of biological process; P:biological_process; C:cytoplasm; C:nucleoplasm; C:protein complex	-	IPR003034 (G3DSA:1.10.720.GENE3D); IPR025223 (PFAM); IPR025224 (PANTHER); IPR025954 (PFAM); coil (COIL), PTHR14304:SF4 (PANTHER), seg (SEG), SignalP-NN (SIGNALP), tmhmm (TMHMM), SSF68906 (SUPERFAMILY)
Ld_c528	ribosomal rna processing protein 1 homolog	1940	9.6347e-103	54.1%	1	P:nucleobase-containing compound metabolic process		IPR010301 (PANTHER); PTHR13026:SF0 (PANTHER), seg (SEG), SignalP-NN (SIGNALP), tmhmm (TMHMM)
Ld_c529	lkb1 interacting protein	2662	5.83102e-111	48.25%	1	F:protein binding		IPR001611 (PROFILE); IPR003591 (SMART); IPR025875 (PFAM); PR00019 (PRINTS), G3DSA:3.80.10.10 (GENE3D), PTHR15454 (PANTHER), PTHR15454:SF13 (PANTHER), seg (SEG), tmhmm (TMHMM), SSF52058 (SUPERFAMILY)
Ld_c530	dolichyldiphosphatase 1-like	2742	6.47407e-105	77.1%	3	F:hydrolase activity; P:metabolic process; C:cell	EC:3.6.1.43	IPR000326 (PFAM); IPR016118 (G3DSA:1.20.144.GENE3D); PTHR11247 (PANTHER), PTHR11247:SF1 (PANTHER), seg (SEG), tmhmm (TMHMM)
Ld_c531	glycoprotein-n-acetylgalactosamine 3-beta-galactosyltransferase 1-like	1667	6.81891e-141	73.3%	9	P:biosynthetic process; P:lipid metabolic process; P:cellular protein modification process; P:carbohydrate metabolic process; P:anatomical structure morphogenesis; P:multicellular organismal development; C:cell; F:transferase activity; C:cellular_component	EC:2.4.1.122	IPR026842 (PTHR23033:PANTHER); PTHR23033 (PANTHER), seg (SEG), tmhmm (TMHMM)
Ld_c532	caseinolytic peptidase b protein homolog	1042	1.10025e-54	59.75%	6	P:response to stress; P:response to abiotic stimulus; F:nucleotide binding; F:hydrolase activity; C:mitochondrion; F:protein binding	EC:3.6.1.15	IPR002110 (PFAM); IPR020683 (G3DSA:1.25.40.GENE3D); PTHR11638 (PANTHER), PTHR11638:SF7 (PANTHER), seg (SEG), SignalP-NN (SIGNALP), tmhmm (TMHMM)
Ld_c533	s-methyl-5 -thioadenosine phosphorylase-like	864	1.4083e-79	76.35%	6	P:biosynthetic process; ; F:transferase activity; P:nucleobase-containing compound metabolic process; C:cytoplasm; C:nucleus	EC:2.4.2.28; EC:2.4.1.1	IPR000845 (PFAM); IPR001369 (PANTHER); G3DSA:3.40.50.1580 (GENE3D), PTHR11904:SF1 (PANTHER), SSF53167 (SUPERFAMILY)
Ld_c534	---NA---	3202			0	-		seg (SEG), tmhmm (TMHMM)
Ld_c535	tyrosine-protein kinase baz1b	1759	9.6339e-09	44.45%	4	P:primary metabolic process; F:protein kinase activity; P:metabolic process; F:binding	-	coil (COIL), seg (SEG), SignalP-NN (SIGNALP), tmhmm (TMHMM)
Ld_c536	2-acylglycerol o-acyltransferase 1-like	1361	8.0911e-111	63.7%	0	-		IPR007130 (PANTHER); seg (SEG), tmhmm (TMHMM)
Ld_c537	---NA---	1533			0	-		seg (SEG), tmhmm (TMHMM)
Ld_c538	osiris 10	1219	1.39319e-25	50.7%	3	F:molecular_function; P:biological_process; C:integral to plasma membrane		IPR012464 (PANTHER); PTHR21879:SF0 (PANTHER), seg (SEG), tmhmm (TMHMM)
Ld_c539	lipoic acid synthase	1761	9.51765e-165	85.4%	5	C:mitochondrion; F:binding; P:biosynthetic process; P:cellular protein modification process; F:transferase activity	EC:2.8.1.8	IPR003698 (HAMAP); IPR006638 (SMART); IPR007197 (PFAM); IPR013785 (G3DSA:3.20.20.GENE3D); PTHR10949:SF0 (PANTHER), seg (SEG), tmhmm (TMHMM), SSF102114 (SUPERFAMILY)
Ld_c540	cytosol aminopeptidase	2006	3.61777e-155	71.85%	5	C:cytoplasm; P:protein metabolic process; P:catabolic process; F:binding; F:peptidase activity	EC:3.4.11.0	IPR000819 (PFAM); IPR008283 (PFAM); IPR011356 (PRINTS); G3DSA:3.40.220.10 (GENE3D), G3DSA:3.40.630.10 (GENE3D), PTHR11963 (PANTHER), seg (SEG), tmhmm (TMHMM), SSF52949 (SUPERFAMILY), SSF53187 (SUPERFAMILY)
Ld_c541	zinc finger	2951	0.0	54.6%	4	F:nucleic acid binding; C:intracellular; F:protein binding; F:binding	-	IPR000210 (SMART); IPR007087 (PFAM); IPR011333 (G3DSA:3.30.710.GENE3D); IPR011705 (PFAM); IPR013069 (PFAM); IPR013087 (G3DSA:3.30.160.GENE3D); IPR015880 (SMART); PTHR11389 (PANTHER), PTHR24388 (PANTHER), PTHR24388:SF12 (PANTHER), PTHR24412 (PANTHER), PF13465 (PFAM), seg (SEG), SignalP-NN (SIGNALP), tmhmm (TMHMM), SSF57667 (SUPERFAMILY)
Ld_c542	exosome component 10	1057	8.74757e-61	57.85%	6	C:nucleus; C:protein complex; P:nucleobase-containing compound metabolic process; F:nucleic acid binding; F:nuclease activity; F:nucleotide binding	-	IPR012588 (PFAM); PTHR12124 (PANTHER), PTHR12124:SF2 (PANTHER), seg (SEG), SignalP-NN (SIGNALP), tmhmm (TMHMM)
Ld_c543	synaptosomal-associated protein 29-like	1655	2.72539e-73	63.55%	3	C:cell; F:protein binding; P:transport	-	IPR000727 (PFAM); coil (COIL), G3DSA:1.20.5.110 (GENE3D), PTHR19305 (PANTHER), PTHR19305:SF0 (PANTHER), PF12352 (PFAM), seg (SEG), tmhmm (TMHMM)
Ld_c544	syntaxin-12-like	3248	2.14602e-94	68.3%	5	C:cell; F:protein binding; P:transport; P:protein transport; C:intracellular	-	IPR000727 (PFAM); IPR006011 (PFAM); IPR006012 (PROSITE); IPR010989 (SUPERFAMILY); coil (COIL), G3DSA:1.20.58.70 (GENE3D), PTHR19957 (PANTHER), PTHR19957:SF16 (PANTHER), seg (SEG), SignalP-NN (SIGNALP), tmhmm (TMHMM)
Ld_c545	mrna-capping enzyme-like	2636	0.0	69.8%	6	F:phosphoprotein phosphatase activity; P:nucleobase-containing compound metabolic process; F:transferase activity; F:hydrolase activity; C:nucleus;	EC:3.1.3.48; EC:2.7.7.50; EC:3.1.3.33	IPR000340 (PFAM); IPR000387 (PROFILE); IPR001339 (PFAM); IPR012340 (G3DSA:2.40.50.GENE3D); IPR013846 (PFAM); IPR016130 (PROSITE); G3DSA:3.30.470.30 (GENE3D), G3DSA:3.90.190.10 (GENE3D), PTHR10367 (PANTHER), PTHR10367:SF2 (PANTHER), seg (SEG), SignalP-NN (SIGNALP), tmhmm (TMHMM), SSF52799 (SUPERFAMILY), SSF56091 (SUPERFAMILY)
Ld_c546	serine threonine-protein kinase minibrain-like	2760	0.0	83.2%	8	P:cellular protein modification process; F:protein kinase activity; P:multicellular organismal development; P:behavior; P:response to abiotic stimulus; P:biological_process; F:nucleotide binding;	EC:2.7.11.0; EC:2.7.112.1	IPR000719 (PFAM); IPR002290 (SMART); IPR008271 (PROSITE); IPR011009 (SUPERFAMILY); IPR017441 (PROSITE); IPR020635 (SMART); G3DSA:1.10.510.10 (GENE3D), G3DSA:3.30.200.20 (GENE3D), PTHR24058 (PANTHER), PTHR24058:SF28 (PANTHER), seg (SEG), tmhmm (TMHMM)
Ld_c547	---NA---	1416			0	-		tmhmm (TMHMM)
Ld_c548	importin subunit beta	3328	0.0	87.3%	6	C:protein complex; C:nuclear envelope; F:transporter activity; P:protein transport; F:binding; P:transport	-	IPR001494 (PFAM); IPR011989 (G3DSA:1.25.10.GENE3D); IPR016024 (SUPERFAMILY); IPR021133 (PROFILE); IPR027140 (PTHR10527:PANTHER); PTHR10527 (PANTHER), PF13513 (PFAM), seg (SEG), tmhmm (TMHMM)
Ld_c549	vesicle-associated membrane protein-associated protein a	3160	6.72722e-69	73.95%	1	F:structural molecule activity	-	IPR000535 (PFAM); IPR008962 (G3DSA:2.60.40.GENE3D); coil (COIL), PTHR10809 (PANTHER), seg (SEG), tmhmm (TMHMM)
Ld_c550	fad oxidoreductase	2006	2.18974e-160	69.25%	2	P:metabolic process; F:catalytic activity	-	IPR006076 (PFAM); G3DSA:3.30.9.10 (GENE3D), G3DSA:3.50.50.60 (GENE3D), PTHR13847 (PANTHER), PTHR13847:SF12 (PANTHER), seg (SEG), tmhmm (TMHMM), SSF51905 (SUPERFAMILY)
Ld_c551	rho guanine nucleotide exchange factor 12	1845	1.69016e-52	60.6%	16	P:signal transduction; C:cytoskeleton; C:cytoplasm; P:anatomical structure morphogenesis; P:multicellular organismal development; P:embryo development; F:lipid binding; P:reproduction; P:cell differentiation; C:plasma membrane; P:cytoskeleton organization; C:cell; P:cellular component organization; P:regulation of biological process; F:enzyme regulator activity; P:biological_process	-	coil (COIL), seg (SEG), tmhmm (TMHMM)
Ld_c552	deoxyribodipyrimidine photo-lyase-like	1981	1.61008e-131	67.1%	5	F:DNA binding; F:catalytic activity; P:cellular protein modification process; P:response to stress; P:DNA metabolic process	EC:4.1.99.3	IPR005101 (PFAM); IPR006050 (PFAM); IPR008148 (PANTHER); IPR014729 (G3DSA:3.40.50.GENE3D); coil (COIL), G3DSA:1.10.579.10 (GENE3D), G3DSA:1.25.40.80 (GENE3D), PTHR10211:SF0 (PANTHER), seg (SEG), SignalP-NN (SIGNALP), tmhmm (TMHMM)
Ld_c553	---NA---	735			0	-
Ld_c554	e3 ubiquitin-protein ligase ubr4-like	892	2.37281e-113	78.3%	3	F:catalytic activity; P:cellular protein modification process; F:binding	EC:6.3.2.19	PTHR26110 (PANTHER), PTHR26110:SF3 (PANTHER)
Ld_c555	proton-coupled amino acid transporter 4-like	4050	0.0	76.7%	1	C:cell	-	IPR013057 (PFAM); PTHR22950 (PANTHER), PTHR22950:SF9 (PANTHER), seg (SEG), SignalP-NN (SIGNALP), tmhmm (TMHMM)
Ld_c556	probable e3 ubiquitin-protein ligase makorin-1-like	1616	1.09035e-127	69.45%	3	F:binding; F:nucleic acid binding; F:protein binding	-	IPR000571 (SMART); IPR001841 (PFAM); IPR013083 (G3DSA:3.30.40.GENE3D); IPR017907 (PROSITE); IPR026290 (PANTHER); PTHR11224:SF18 (PANTHER), seg (SEG), tmhmm (TMHMM), SSF57850 (SUPERFAMILY), SSF90229 (SUPERFAMILY)
Ld_c557	cral trio domain-containing protein	1196	8.67379e-57	56.95%	3	C:intracellular; P:transport; F:transporter activity	-	IPR001071 (PRINTS); IPR001251 (G3DSA:3.40.525.GENE3D); IPR011074 (SUPERFAMILY); PTHR10174 (PANTHER), PTHR10174:SF27 (PANTHER), seg (SEG)
Ld_c558	methyltransferase nsun5-like	2310	7.08713e-158	61.7%	0	-		IPR001678 (PFAM); IPR023267 (PRINTS); coil (COIL), G3DSA:3.40.50.150 (GENE3D), PTHR22807 (PANTHER), PTHR22807:SF4 (PANTHER), seg (SEG), tmhmm (TMHMM), SSF53335 (SUPERFAMILY)
Ld_c559	uncharacterized protein loc100865209	4093	0.0	47.0%	1	F:binding	-	coil (COIL), seg (SEG), SignalP-NN (SIGNALP), tmhmm (TMHMM)
Ld_c560	take-out-like carrier protein jhbp-1	1161	1.24063e-36	56.3%	1	C:extracellular space		IPR010562 (PFAM); PTHR11008 (PANTHER), PTHR11008:SF9 (PANTHER)
Ld_c561	#NAME?	2630	0.0	82.1%	7	F:hydrolase activity; P:generation of precursor metabolites and energy; P:biosynthetic process; P:carbohydrate metabolic process; F:binding; F:transferase activity; P:multicellular organismal development	EC:3.2.1.0; EC:2.4.1.18	IPR004193 (PFAM); IPR006047 (PFAM); IPR006048 (PFAM); IPR006589 (SMART); IPR013780 (G3DSA:2.60.40.GENE3D); IPR013781 (G3DSA:3.20.20.GENE3D); IPR013783 (G3DSA:2.60.40.GENE3D); IPR014756 (SUPERFAMILY); IPR015902 (PANTHER); IPR017853 (SUPERFAMILY); PTHR10357:SF27 (PANTHER), seg (SEG), tmhmm (TMHMM), SSF51011 (SUPERFAMILY)
Ld_c562	---NA---	1907			0	-		seg (SEG), tmhmm (TMHMM)
Ld_c563	large proline-rich protein bag6 isoform 2	1750	4.76799e-108	45.5%	9	F:protein binding; P:regulation of biological process; P:cell death; P:protein metabolic process; C:cytoplasm; P:multicellular organismal development; P:organelle organization; P:catabolic process; P:metabolic process	-	PTHR15204 (PANTHER), PTHR15204:SF0 (PANTHER), seg (SEG)
Ld_c564	serine threonine-protein kinase mrck beta	2522	0.0	57.8%	9	F:enzyme regulator activity; P:cellular protein modification process; F:protein kinase activity; C:cytoskeleton; F:binding; P:cytoskeleton organization; F:lipid binding; F:nucleotide binding;	EC:2.7.11.0	IPR000719 (PFAM); IPR000961 (SMART); IPR002219 (PFAM); IPR002290 (SMART); IPR011009 (SUPERFAMILY); IPR011072 (G3DSA:1.10.287.GENE3D); IPR020635 (SMART); coil (COIL), G3DSA:1.10.510.10 (GENE3D), G3DSA:3.30.200.20 (GENE3D), G3DSA:3.30.60.20 (GENE3D), PTHR22988 (PANTHER), seg (SEG), SignalP-NN (SIGNALP), tmhmm (TMHMM), SSF57889 (SUPERFAMILY)
Ld_c565	achain the crystal structure of drosophila dally-like protein core domain	2438	1.47723e-129	60.15%	4	C:cell; C:proteinaceous extracellular matrix; F:protein binding; C:plasma membrane	-	IPR001863 (PANTHER); PTHR10822:SF5 (PANTHER), seg (SEG), SignalP-NN (SIGNALP), tmhmm (TMHMM)
Ld_c566	acid phosphatase-1	1230	2.9723e-69	55.3%	2	F:hydrolase activity; P:metabolic process	EC:3.1.3.2	IPR000560 (PFAM); G3DSA:3.40.50.1240 (GENE3D), PTHR11567 (PANTHER), tmhmm (TMHMM), SSF53254 (SUPERFAMILY)
Ld_c567	p60 family protein	2155	0.000218273	43.95%	3	F:transferase activity; F:DNA binding; F:RNA binding		seg (SEG), SignalP-NN (SIGNALP), tmhmm (TMHMM)
Ld_c568	protein fam188a homolog	1501	6.83972e-148	67.4%	1	F:calcium ion binding	-	IPR002048 (PROFILE); IPR011992 (G3DSA:1.10.238.GENE3D); IPR025257 (PFAM); PTHR12473 (PANTHER), tmhmm (TMHMM), SSF47473 (SUPERFAMILY)
Ld_c569	proteasome cyclosome repeat family protein	2383	0.0	51.65%	10	C:cytoplasm; P:regulation of biological process; P:protein metabolic process; P:catabolic process; F:enzyme regulator activity; C:intracellular; C:protein complex; P:biological_process; C:nucleus; F:binding	-	IPR011989 (G3DSA:1.25.10.GENE3D); IPR016024 (SUPERFAMILY); PTHR10943 (PANTHER), PTHR10943:SF2 (PANTHER), PF13646 (PFAM), seg (SEG), SignalP-NN (SIGNALP)
Ld_c570	beta tubulin	1400	0.0	85.7%	13	C:cytoskeleton; C:protein complex; F:nucleotide binding; P:nucleobase-containing compound metabolic process; P:catabolic process; C:cytoplasm; P:cellular component organization; P:embryo development; P:organelle organization; P:cell cycle; F:hydrolase activity; P:biological_process; F:structural molecule activity	-	IPR000217 (PRINTS); IPR002453 (PRINTS); IPR003008 (G3DSA:3.40.50.GENE3D); IPR008280 (SUPERFAMILY); IPR017975 (PROSITE); IPR018316 (G3DSA:3.30.1330.GENE3D); IPR023123 (G3DSA:1.10.287.GENE3D); coil (COIL), seg (SEG)
Ld_c571	probable multidrug resistance-associated protein lethal 03659-like	3945	0.0	56.7%	4	F:nucleotide binding; C:cell; P:transport; F:hydrolase activity		IPR001140 (PFAM); IPR003439 (PFAM); IPR003593 (SMART); IPR011527 (SUPERFAMILY); IPR017871 (PROSITE); IPR017940 (PROFILE); G3DSA:1.20.1560.10 (GENE3D), G3DSA:3.40.50.300 (GENE3D), PTHR24223 (PANTHER), seg (SEG), tmhmm (TMHMM), SSF52540 (SUPERFAMILY)
Ld_c572	fast kinase domain-containing protein 5	1479	1.93587e-93	51.6%	0	-		PTHR21228 (PANTHER), seg (SEG), tmhmm (TMHMM)
Ld_c573	protein pellino-like	1777	2.95268e-97	89.1%	6	P:signal transduction; P:biological_process; P:response to stress; F:enzyme regulator activity; P:metabolic process; P:regulation of biological process	-	IPR006800 (PANTHER); IPR013083 (G3DSA:3.30.40.GENE3D); seg (SEG), tmhmm (TMHMM)
Ld_c574	actin-binding lim protein 1-like	4099	0.0	74.55%	4	F:actin binding; P:cytoskeleton organization; F:transferase activity; F:binding	-	IPR001781 (G3DSA:2.10.110.GENE3D); IPR003128 (G3DSA:1.10.950.GENE3D); PTHR24213 (PANTHER), seg (SEG), tmhmm (TMHMM), SSF57716 (SUPERFAMILY)
Ld_c575	coatomer subunit gamma-	2914	0.0	77.3%	13	P:multicellular organismal development; F:structural molecule activity; P:anatomical structure morphogenesis; P:cellular component organization; P:protein transport; P:transport; C:Golgi apparatus; C:protein complex; C:cytoplasmic membrane-bounded vesicle; P:regulation of biological process; C:endoplasmic reticulum; P:biological_process; F:binding	-	IPR002553 (PFAM); IPR009028 (SUPERFAMILY); IPR011989 (G3DSA:1.25.10.GENE3D); IPR013040 (G3DSA:2.60.40.GENE3D); IPR013041 (SUPERFAMILY); IPR014863 (PFAM); IPR015873 (G3DSA:3.30.310.GENE3D); IPR016024 (SUPERFAMILY); IPR017106 (PANTHER); coil (COIL), seg (SEG), SignalP-NN (SIGNALP), tmhmm (TMHMM)
Ld_c576	myelin transcription factor 1-like protein	2924	3.66527e-146	66.25%	6	F:sequence-specific DNA binding transcription factor activity; F:binding; ; P:regulation of biological process; C:nucleoplasm; C:protein complex	-	IPR002515 (PFAM); coil (COIL), PTHR10816 (PANTHER), seg (SEG), SignalP-NN (SIGNALP), tmhmm (TMHMM), SSF103637 (SUPERFAMILY)
Ld_c577	probable multidrug resistance-associated protein lethal 03659-like	2884	0.0	65.75%	9	P:metabolic process; F:hydrolase activity; F:transporter activity; C:cell; P:nucleobase-containing compound metabolic process; P:catabolic process; F:nucleotide binding; F:catalytic activity; P:transport	EC:3.6.3.44; EC:1.3.1.74	IPR001140 (PFAM); IPR003439 (PFAM); IPR003593 (SMART); IPR011527 (SUPERFAMILY); IPR017871 (PROSITE); IPR017940 (PROFILE); coil (COIL), G3DSA:1.20.1560.10 (GENE3D), G3DSA:3.40.50.300 (GENE3D), PTHR24223 (PANTHER), PTHR24223:SF8 (PANTHER), seg (SEG), tmhmm (TMHMM), SSF52540 (SUPERFAMILY)
Ld_c578	protein asteroid-like	1873	3.56227e-133	50.9%	5	P:multicellular organismal development; P:anatomical structure morphogenesis; F:nuclease activity; P:response to stress; P:DNA metabolic process	-	IPR006085 (PFAM); IPR026832 (PANTHER); G3DSA:3.40.50.1010 (GENE3D), PF12813 (PFAM), seg (SEG), SignalP-NN (SIGNALP), tmhmm (TMHMM), SSF88723 (SUPERFAMILY)
Ld_c579	ctp synthase	3230	0.0	78.05%	14	; P:nucleobase-containing compound metabolic process; P:biosynthetic process; P:regulation of biological process; ; C:cytoplasm; F:DNA binding; F:sequence-specific DNA binding transcription factor activity; P:cell differentiation; P:multicellular organismal development; F:catalytic activity; F:nucleotide binding; C:nucleoplasm; C:protein complex	EC:6.3.4.2	IPR004468 (PANTHER); IPR017456 (PFAM); IPR017926 (PFAM); G3DSA:3.40.50.300 (GENE3D), G3DSA:3.40.50.880 (GENE3D), PTHR11550:SF0 (PANTHER), seg (SEG), SignalP-NN (SIGNALP), tmhmm (TMHMM), SSF52317 (SUPERFAMILY), SSF52540 (SUPERFAMILY)
Ld_c580	---NA---	2328			0	-		seg (SEG)
Ld_c581	ribonuclease l inhibitor homolog	2165	0.0	93.15%	17	C:cytoplasm; C:protein complex; P:translation; P:cytoskeleton organization; F:enzyme regulator activity; F:binding; F:electron carrier activity; F:hydrolase activity; F:transporter activity; P:cell growth; P:regulation of biological process; P:cell death; P:nucleobase-containing compound metabolic process; P:catabolic process; F:nucleotide binding; C:mitochondrion; P:ion transport	EC:3.6.3.28	IPR001450 (PFAM); IPR003439 (PFAM); IPR003593 (SMART); IPR007209 (PFAM); IPR013283 (PRINTS); IPR017896 (PROFILE); IPR017900 (PROSITE); G3DSA:3.30.70.20 (GENE3D), G3DSA:3.40.50.300 (GENE3D), PTHR19248 (PANTHER), PTHR19248:SF8 (PANTHER), seg (SEG), tmhmm (TMHMM), SSF52540 (SUPERFAMILY), SSF54862 (SUPERFAMILY)
Ld_c582	ankyrin repeat domain-containing protein 50	2387	0.0	71.95%	2	F:catalytic activity; P:metabolic process	EC:1.3.1.74	coil (COIL), PTHR24151 (PANTHER), PTHR24151:SF0 (PANTHER), PF13191 (PFAM), seg (SEG), SignalP-NN (SIGNALP), tmhmm (TMHMM)
Ld_c583	glycosyltransferase 25 family member-like	1594	2.13889e-43	77.05%	9	P:biosynthetic process; P:carbohydrate metabolic process; P:lipid metabolic process; C:endoplasmic reticulum; F:transferase activity; F:catalytic activity; P:catabolic process; ; P:protein metabolic process	EC:1.14.11.4	PTHR10730 (PANTHER), PTHR10730:SF2 (PANTHER), seg (SEG), tmhmm (TMHMM)
Ld_c584	coiled-coil domain-containing protein 6-like	2938	0.0	74.75%	0	-		IPR019152 (PANTHER); coil (COIL), PTHR15276:SF0 (PANTHER), seg (SEG), tmhmm (TMHMM)
Ld_c585	guanine nucleotide exchange factor	2385	0.0	59.85%	15	F:enzyme regulator activity; P:response to stress; P:secondary metabolic process; C:intracellular; F:lipid binding; P:anatomical structure morphogenesis; P:multicellular organismal development; C:cell; C:cellular_component; P:signal transduction; P:transport; P:regulation of biological process; P:cell-cell signaling; F:protein binding; P:biological_process	-	IPR000219 (G3DSA:1.20.900.GENE3D); IPR001452 (PRINTS); IPR011993 (G3DSA:2.30.29.GENE3D); G3DSA:2.30.30.40 (GENE3D), PTHR12845 (PANTHER), PTHR12845:SF0 (PANTHER), seg (SEG), SignalP-NN (SIGNALP), tmhmm (TMHMM), SSF50729 (SUPERFAMILY)
Ld_c586	uncharacterized protein	3437	0.0	68.9%	4	F:peptidase activity; P:protein metabolic process; P:catabolic process; F:binding	EC:3.4.24.0	IPR007863 (PFAM); IPR011237 (G3DSA:3.30.830.GENE3D); IPR011249 (SUPERFAMILY); IPR011765 (PFAM); coil (COIL), PTHR11851 (PANTHER), PTHR11851:SF68 (PANTHER), seg (SEG)
Ld_c587	hypoxia-inducible factor 1-alpha inhibitor	1964	3.52951e-81	84.45%	15	F:binding; P:signal transduction; F:catalytic activity; C:cytosol; P:cellular protein modification process; F:protein binding; F:oxygen binding; P:metabolic process; P:cell differentiation; P:regulation of biological process; P:multicellular organismal development; C:cytoplasm; F:receptor binding; C:nucleoplasm; C:protein complex	EC:1.14.11.16; EC:1.13.11.0	IPR003347 (SMART); G3DSA:1.10.287.1010 (GENE3D), G3DSA:2.60.120.650 (GENE3D), PTHR12461 (PANTHER), PTHR12461:SF1 (PANTHER), PF13621 (PFAM), seg (SEG), SignalP-NN (SIGNALP), tmhmm (TMHMM), SSF51197 (SUPERFAMILY)
Ld_c588	atp-binding cassette sub-family a member 1-like	1856	1.38561e-49	66.05%	6	P:nucleobase-containing compound metabolic process; P:catabolic process; F:nucleotide binding; F:hydrolase activity; F:transporter activity; P:transport	EC:3.6.1.3	IPR026082 (PANTHER); G3DSA:3.40.50.300 (GENE3D), PF13304 (PFAM), seg (SEG), SSF52540 (SUPERFAMILY)
Ld_c589	zinc finger protein 226	1958	4.13445e-47	46.95%	3	F:binding; F:nucleic acid binding; C:intracellular	-	IPR007087 (PFAM); IPR013087 (G3DSA:3.30.160.GENE3D); IPR015880 (SMART); PTHR24375 (PANTHER), PTHR24375:SF0 (PANTHER), PF13894 (PFAM), seg (SEG), tmhmm (TMHMM), SSF57667 (SUPERFAMILY)
Ld_c590	---NA---	605			0	-		tmhmm (TMHMM)
Ld_c591	tick partial	1628	2.87394e-37	46.9%	4	F:RNA binding; F:transferase activity; P:DNA metabolic process; P:biosynthetic process		IPR000477 (PFAM); PTHR19446 (PANTHER), PTHR19446:SF100 (PANTHER), seg (SEG), tmhmm (TMHMM)
Ld_c592	atp-dependent rna helicase ddx51	2047	0.0	57.95%	5	F:hydrolase activity; F:nucleic acid binding; F:nucleotide binding; P:cell differentiation; P:multicellular organismal development	-	IPR000629 (PROSITE); IPR001650 (PFAM); IPR011545 (PFAM); IPR014001 (SMART); coil (COIL), G3DSA:3.40.50.300 (GENE3D), PTHR24031 (PANTHER), PTHR24031:SF68 (PANTHER), seg (SEG), SignalP-NN (SIGNALP), tmhmm (TMHMM), SSF52540 (SUPERFAMILY)
Ld_c593	serine threonine-protein kinase pelle-like	2026	3.45576e-129	57.4%	6	P:cellular protein modification process; F:nucleotide binding; P:signal transduction; F:protein kinase activity; F:protein binding;	EC:2.7.11.0	IPR000488 (PFAM); IPR000719 (PROFILE); IPR001245 (PFAM); IPR002290 (SMART); IPR008271 (PROSITE); IPR011009 (SUPERFAMILY); IPR011029 (G3DSA:1.10.533.GENE3D); IPR017441 (PROSITE); IPR020635 (SMART); G3DSA:1.10.510.10 (GENE3D), G3DSA:3.30.200.20 (GENE3D), PTHR24419 (PANTHER), PTHR24419:SF0 (PANTHER), seg (SEG), SignalP-NN (SIGNALP), tmhmm (TMHMM)
Ld_c594	udp-galactose transporter	3496	1.56113e-109	71.5%	5	P:transport; F:transporter activity; C:cell; P:biosynthetic process; C:endoplasmic reticulum	-	IPR013657 (PFAM); PTHR10778 (PANTHER), PTHR10778:SF4 (PANTHER), seg (SEG), tmhmm (TMHMM), SSF103481 (SUPERFAMILY)
Ld_c595	isoform b	2550	3.95768e-141	71.1%	4	P:generation of precursor metabolites and energy; P:biosynthetic process; P:carbohydrate metabolic process; F:transferase activity	EC:2.4.1.186	IPR002495 (PFAM); G3DSA:3.90.550.10 (GENE3D), PTHR11183 (PANTHER), PTHR11183:SF6 (PANTHER), seg (SEG), SignalP-NN (SIGNALP), SSF53448 (SUPERFAMILY)
Ld_c596	nucleoside transporter	1986	0.0	56.75%	8	P:transport; C:cell; F:transferase activity; C:chromosome; C:nucleolus; P:DNA metabolic process; P:biosynthetic process;	-	IPR014052 (PANTHER); IPR016196 (SUPERFAMILY); coil (COIL), G3DSA:1.20.1250.20 (GENE3D), G3DSA:3.90.920.10 (GENE3D), PF03825 (PFAM), seg (SEG), SignalP-NN (SIGNALP), tmhmm (TMHMM), SSF56747 (SUPERFAMILY)
Ld_c597	an1-type zinc finger and ubiquitin domain-containing protein 1	2284	1.05095e-129	61.7%	2	F:binding; F:protein binding	-	IPR000058 (G3DSA:4.10.1110.GENE3D); IPR000626 (PFAM); IPR019955 (PROFILE); IPR019956 (PRINTS); G3DSA:3.10.20.90 (GENE3D), PTHR10634 (PANTHER), PTHR10634:SF5 (PANTHER), seg (SEG), SignalP-NN (SIGNALP), tmhmm (TMHMM), SSF118310 (SUPERFAMILY), SSF54236 (SUPERFAMILY)
Ld_c598	lysine-specific demethylase 4c-like	2286	4.34675e-26	61.0%	12	F:receptor binding; P:metabolic process; P:regulation of biological process; ; F:binding; F:catalytic activity; C:nuclear chromosome; F:protein binding; P:organelle organization; P:cellular protein modification process; P:cell proliferation; P:signal transduction	EC:1.13.11.0	seg (SEG), tmhmm (TMHMM), SSF63748 (SUPERFAMILY)
Ld_c599	baculoviral iap repeat-containing protein 6	2578	0.0	61.35%	5	F:DNA binding; C:intracellular; F:catalytic activity; ; P:regulation of biological process	EC:6.3.2.0	IPR000608 (PFAM); IPR016135 (G3DSA:3.10.110.GENE3D); PTHR10044 (PANTHER), PTHR10044:SF53 (PANTHER), SM00212 (SMART), seg (SEG), tmhmm (TMHMM)
Ld_c600	upf0668 protein c10orf76 homolog	2364	0.0	72.35%	0	-		IPR013636 (PFAM); PTHR13608 (PANTHER), seg (SEG), tmhmm (TMHMM)
Ld_c601	---NA---	994			0	-		tmhmm (TMHMM)
Ld_c602	extra sex combs	1647	0.0	84.25%	1	F:protein binding		IPR001680 (PFAM); IPR015943 (G3DSA:2.130.10.GENE3D); IPR017986 (PROFILE); IPR019775 (PROSITE); PTHR10253 (PANTHER), PTHR10253:SF4 (PANTHER), seg (SEG), tmhmm (TMHMM)
Ld_c603	heat repeat-containing protein c7orf27	3545	1.04043e-41	43.65%	1	F:binding		IPR011989 (G3DSA:1.25.10.GENE3D); IPR016024 (SUPERFAMILY); PTHR21331 (PANTHER), PTHR21331:SF0 (PANTHER), seg (SEG), tmhmm (TMHMM)
Ld_c604	isoform a	1536	1.48973e-70	62.1%	2	P:metabolic process; F:catalytic activity	-	G3DSA:3.90.226.10 (GENE3D), PTHR11941 (PANTHER), PTHR11941:SF9 (PANTHER), PF13766 (PFAM), seg (SEG), SSF52096 (SUPERFAMILY)
Ld_c605	bicoid stability factor	991	1.10017e-56	58.8%	0	-		coil (COIL), seg (SEG), SignalP-NN (SIGNALP), tmhmm (TMHMM)
Ld_c606	solute carrier family 25 member 35-like	1789	1.68394e-108	69.65%	2	P:transport; C:cell	-	IPR018108 (PFAM); IPR023395 (G3DSA:1.50.40.GENE3D); PTHR24089 (PANTHER), PTHR24089:SF96 (PANTHER), seg (SEG), tmhmm (TMHMM)
Ld_c607	viral a-type inclusion	3920	1.17293e-56	43.0%	3	P:oxidation-reduction process; F:oxidoreductase activity; F:2-alkenal reductase [NAD(P)] activity		coil (COIL), seg (SEG), tmhmm (TMHMM)
Ld_c608	tudor and kh domain-containing protein	3132	5.00554e-133	65.75%	1	F:RNA binding	-	IPR002999 (PFAM); IPR004087 (SMART); IPR004088 (PFAM); IPR004211 (PFAM); IPR023211 (G3DSA:3.90.1600.GENE3D); G3DSA:2.30.30.140 (GENE3D), G3DSA:3.30.1370.10 (GENE3D), PTHR22948 (PANTHER), PTHR22948:SF0 (PANTHER), PTHR31511 (PANTHER), PTHR31511:SF0 (PANTHER), seg (SEG), tmhmm (TMHMM), SSF54060 (SUPERFAMILY), SSF54791 (SUPERFAMILY), SSF56672 (SUPERFAMILY), SSF63748 (SUPERFAMILY)
Ld_c609	synaptic vesicle membrane protein vat-1 homolog	1010	9.78083e-59	55.55%	4	F:binding; F:catalytic activity; P:metabolic process; F:nucleotide binding	-	IPR002085 (PANTHER); IPR016040 (G3DSA:3.40.50.GENE3D); IPR020843 (SMART); PF13602 (PFAM), seg (SEG), SSF51735 (SUPERFAMILY)
Ld_c610	spectrin alpha chain-like	3023	0.0	89.95%	4	F:phosphoprotein phosphatase activity; F:calcium ion binding; F:protein binding;	EC:3.1.3.48	IPR002017 (PFAM); IPR002048 (SMART); IPR011992 (G3DSA:1.10.238.GENE3D); IPR014837 (PFAM); IPR018159 (SMART); IPR018247 (PROSITE); coil (COIL), G3DSA:1.20.58.60 (GENE3D), PTHR11915 (PANTHER), PTHR11915:SF6 (PANTHER), seg (SEG), tmhmm (TMHMM), SSF46966 (SUPERFAMILY), SSF47473 (SUPERFAMILY)
Ld_c611	low density lipoprotein	1423	2.178e-147	63.55%	3	P:biological_process; F:calcium ion binding; F:protein binding	-	IPR000033 (PFAM); IPR000742 (PROFILE); IPR011042 (G3DSA:2.120.10.GENE3D); IPR013032 (PROSITE); PTHR10529 (PANTHER), PTHR10529:SF66 (PANTHER), seg (SEG), tmhmm (TMHMM), SSF57196 (SUPERFAMILY), SSF63825 (SUPERFAMILY)
Ld_c612	spectrin beta brain 4-like	3253	0.0	71.95%	4	F:phosphoprotein phosphatase activity; F:actin binding; F:lipid binding;	EC:3.1.3.48	IPR001452 (PFAM); IPR001589 (PROSITE); IPR001715 (G3DSA:1.10.418.GENE3D); IPR002017 (PFAM); IPR018159 (SMART); coil (COIL), G3DSA:1.20.58.60 (GENE3D), G3DSA:2.30.30.40 (GENE3D), PTHR11915 (PANTHER), PTHR11915:SF82 (PANTHER), seg (SEG), SignalP-NN (SIGNALP), tmhmm (TMHMM), SSF46966 (SUPERFAMILY)
Ld_c613	lethal isoform f	2715	2.37661e-67	87.95%	9	F:phosphoprotein phosphatase activity; P:cell differentiation; P:multicellular organismal development; ; P:regulation of biological process; P:transport; P:cellular component organization; P:signal transduction;	-	IPR000242 (PRINTS); IPR000387 (PROFILE); IPR003595 (SMART); IPR016130 (PROSITE); G3DSA:3.90.190.10 (GENE3D), PTHR19134 (PANTHER), PTHR19134:SF76 (PANTHER), seg (SEG), tmhmm (TMHMM), SSF52799 (SUPERFAMILY)
Ld_c614	xanthine dehydrogenase	4375	0.0	70.1%	14	C:cytoskeleton; C:protein complex; P:metabolic process; P:multicellular organismal development; P:biological_process; P:nucleobase-containing compound metabolic process; F:binding; C:peroxisome; F:electron carrier activity; ; P:lipid metabolic process; F:catalytic activity; F:nucleotide binding; P:carbohydrate metabolic process	EC:1.17.3.2; EC:1.17.1.4; EC:1.1.1.158	IPR000674 (G3DSA:3.90.1170.GENE3D); IPR001041 (PFAM); IPR002346 (PFAM); IPR002888 (G3DSA:1.10.150.GENE3D); IPR005107 (PFAM); IPR006058 (PROSITE); IPR008274 (G3DSA:3.30.365.GENE3D); IPR012675 (G3DSA:3.10.20.GENE3D); IPR014307 (TIGRFAMs); IPR016166 (PROFILE); IPR016167 (G3DSA:3.30.43.GENE3D); IPR016169 (G3DSA:3.30.465.GENE3D); IPR022407 (PROSITE); G3DSA:3.30.390.50 (GENE3D), PTHR11908 (PANTHER), PT…
Ld_c615	phosphatidylinositol-glycan biosynthesis class w	1826	1.24766e-90	49.05%	5	C:endoplasmic reticulum; P:biosynthetic process; P:cellular protein modification process; P:lipid metabolic process; C:cell		IPR009447 (PANTHER); seg (SEG), SignalP-NN (SIGNALP), tmhmm (TMHMM)
Ld_c616	amp deaminase 2	2879	0.0	84.05%	3	F:hydrolase activity; P:nucleobase-containing compound metabolic process; P:biosynthetic process	EC:3.5.4.6	IPR001365 (PFAM); IPR006329 (PANTHER); IPR006650 (PROSITE); G3DSA:3.20.20.140 (GENE3D), seg (SEG), SignalP-NN (SIGNALP), tmhmm (TMHMM), SSF51556 (SUPERFAMILY)
Ld_c617	l-lactate dehydrogenase	1804	2.14879e-119	78.7%	9	C:cytoplasm; P:carbohydrate metabolic process; F:catalytic activity; P:generation of precursor metabolites and energy; P:catabolic process; F:nucleotide binding; P:metabolic process; P:biosynthetic process;	EC:1.1.1.27	IPR001236 (PFAM); IPR001557 (PRINTS); IPR011304 (HAMAP); IPR015955 (G3DSA:3.90.110.GENE3D); IPR016040 (G3DSA:3.40.50.GENE3D); IPR018177 (PROSITE); IPR022383 (PFAM); seg (SEG), tmhmm (TMHMM), SSF51735 (SUPERFAMILY)
Ld_c618	sorting nexin-29	2267	0.0	55.5%	3	P:cell communication; F:lipid binding; F:protein binding	-	IPR001683 (G3DSA:3.30.1520.GENE3D); IPR004012 (PFAM); coil (COIL), PTHR24115 (PANTHER), PTHR24115:SF176 (PANTHER), seg (SEG), SignalP-NN (SIGNALP), tmhmm (TMHMM), SSF140741 (SUPERFAMILY)
Ld_c619	formate acetyltransferase	3371	0.0	77.7%	8	C:cytoplasm; F:transferase activity; P:metabolic process; F:catalytic activity; P:generation of precursor metabolites and energy; F:binding; P:carbohydrate metabolic process; P:biosynthetic process	EC:2.3.1.54	IPR001150 (PFAM); IPR001989 (PROSITE); IPR004184 (PFAM); IPR007197 (PFAM); IPR013785 (G3DSA:3.20.20.GENE3D); IPR019777 (PROSITE); coil (COIL), G3DSA:3.20.70.20 (GENE3D), G3DSA:3.80.30.10 (GENE3D), PTHR30191 (PANTHER), PTHR30191:SF0 (PANTHER), PTHR30352 (PANTHER), PF13353 (PFAM), seg (SEG), tmhmm (TMHMM), SSF102114 (SUPERFAMILY), SSF51998 (SUPERFAMILY)
Ld_c620	---NA---	1837			0	-
Ld_c621	vacuolar protein sorting-associated protein 16 homolog	1299	2.36829e-143	70.8%	2	C:cytoplasm; P:protein transport	-	IPR006925 (PFAM); IPR016534 (PTHR12811:PANTHER); PTHR12811 (PANTHER), seg (SEG)
Ld_c622	interphase cyctoplasmic foci protein 45	1137	1.93203e-119	78.0%	7	C:mitochondrion; F:protein binding; F:nucleotide binding; F:binding; P:cellular component organization; P:nucleobase-containing compound metabolic process; F:transferase activity	-	IPR007537 (PANTHER); IPR024956 (PFAM); IPR025845 (PFAM); coil (COIL), PTHR12729:SF0 (PANTHER), seg (SEG), tmhmm (TMHMM)
Ld_c623	phosphatidylinositol-4-phosphate 5-kinase type i	1900	0.0	84.9%	2	P:lipid metabolic process; F:kinase activity	EC:2.7.1.68	IPR002498 (PFAM); IPR016034 (SMART); IPR023610 (PANTHER); coil (COIL), G3DSA:3.30.800.10 (GENE3D), G3DSA:3.30.810.10 (GENE3D), PTHR23086:SF5 (PANTHER), seg (SEG), tmhmm (TMHMM), SSF56104 (SUPERFAMILY)
Ld_c624	zinc-containing alcohol dehydrogenase	1178	4.51946e-146	71.45%	4	F:catalytic activity; F:nucleotide binding; P:metabolic process; F:binding	-	IPR002085 (PANTHER); IPR002328 (PROSITE); IPR011032 (SUPERFAMILY); IPR013149 (PFAM); IPR013154 (PFAM); IPR016040 (G3DSA:3.40.50.GENE3D); G3DSA:3.90.180.10 (GENE3D), PTHR11695:SF285 (PANTHER), PTHR11695:SF38 (PANTHER), seg (SEG), tmhmm (TMHMM), SSF51735 (SUPERFAMILY)
Ld_c625	microsomal glutathione s-transferase	771	4.13361e-25	55.8%	2	F:transferase activity; F:glutathione transferase activity		IPR001129 (PFAM); IPR023352 (G3DSA:1.20.120.GENE3D); PTHR10689 (PANTHER), seg (SEG), tmhmm (TMHMM)
Ld_c626	---NA---	603			0	-
Ld_c627	udp- c:betagal beta- -n-acetylglucosaminyltransferase 5-like	1558	1.33325e-58	57.5%	7	C:Golgi apparatus; F:transferase activity; P:biosynthetic process; P:cellular protein modification process; P:carbohydrate metabolic process; C:cell; P:lipid metabolic process	EC:2.4.1.62	IPR002659 (PANTHER); PTHR11214:SF13 (PANTHER), seg (SEG), SignalP-NN (SIGNALP), tmhmm (TMHMM)
Ld_c628	cg7971 cg7971-pc	1185	0.667026	44.0%	0	-		coil (COIL), seg (SEG), SignalP-NN (SIGNALP), tmhmm (TMHMM)
Ld_c629	transposable element tc3 transposase	2375	9.57691e-17	50.95%	0	-
Ld_c630	membrane-bound transcription factor site-1 protease	3880	0.0	82.2%	8	P:lipid metabolic process; P:multicellular organismal development; P:regulation of biological process; P:protein transport; C:Golgi apparatus; P:protein metabolic process; P:catabolic process; F:peptidase activity	EC:3.4.21.0	IPR000209 (G3DSA:3.40.50.GENE3D); IPR015500 (PRINTS); IPR022398 (PROSITE); IPR023828 (PROSITE); PTHR10795:SF30 (PANTHER), seg (SEG), SignalP-NN (SIGNALP), tmhmm (TMHMM)
Ld_c631	isoform e	3378	0.0	51.4%	1	P:behavior	-	G3DSA:3.10.20.90 (GENE3D), PTHR21115 (PANTHER), seg (SEG), tmhmm (TMHMM), SSF54236 (SUPERFAMILY)
Ld_c632	myosin-viia	3466	0.0	72.0%	14	P:anatomical structure morphogenesis; P:multicellular organismal development; C:cytoskeleton; C:protein complex; P:cellular component organization; P:cell differentiation; F:nucleotide binding; F:motor activity; F:hydrolase activity; F:actin binding; P:biological_process; C:cytoplasm; F:cytoskeletal protein binding; P:transport	-	IPR000299 (PROFILE); IPR000857 (PFAM); IPR001452 (SMART); IPR011511 (PFAM); IPR011993 (G3DSA:2.30.29.GENE3D); IPR014352 (G3DSA:1.20.80.GENE3D); IPR018979 (PFAM); IPR019748 (PFAM); IPR019749 (SMART); G3DSA:2.30.30.40 (GENE3D), PTHR13140 (PANTHER), PTHR13140:SF27 (PANTHER), seg (SEG), SignalP-NN (SIGNALP), tmhmm (TMHMM), SSF50729 (SUPERFAMILY), SSF54236 (SUPERFAMILY)
Ld_c633	cg7358 cg7358-pa	898	1.64895e-53	52.55%	2	F:nucleic acid binding; F:zinc ion binding		coil (COIL), seg (SEG), tmhmm (TMHMM)
Ld_c634	cysteine-rich hydrophobic domain 2	1801	1.20688e-29	69.05%	4	C:cytoplasmic membrane-bounded vesicle; C:Golgi apparatus; F:protein binding; C:plasma membrane	-	IPR019383 (PFAM); PTHR13005 (PANTHER), PTHR13005:SF0 (PANTHER), seg (SEG), SignalP-NN (SIGNALP), tmhmm (TMHMM)
Ld_c635	tick partial	4168	7.28446e-42	488333333333333	0	-		IPR016196 (SUPERFAMILY); coil (COIL), G3DSA:1.20.1250.20 (GENE3D), seg (SEG), tmhmm (TMHMM)
Ld_c636	viral a-type inclusion protein	1093	32.3877	41.0%	0	-		coil (COIL), seg (SEG), SignalP-NN (SIGNALP), tmhmm (TMHMM)
Ld_c637	scaffold attachment factor b	1452	3.10978e-46	43.1%	2	F:nucleic acid binding; F:nucleotide binding		IPR000504 (PFAM); IPR003034 (G3DSA:1.10.720.GENE3D); IPR012677 (G3DSA:3.30.70.GENE3D); coil (COIL), PTHR15683 (PANTHER), PTHR15683:SF2 (PANTHER), seg (SEG), SignalP-NN (SIGNALP), tmhmm (TMHMM), SSF54928 (SUPERFAMILY), SSF68906 (SUPERFAMILY)
Ld_c638	phospholipase a-2-activating protein	2937	0.0	57.2%	1	F:protein binding		IPR001680 (PFAM); IPR013535 (PFAM); IPR015155 (PFAM); IPR015943 (G3DSA:2.130.10.GENE3D); IPR017986 (PROFILE); PTHR19849 (PANTHER), PTHR19849:SF0 (PANTHER), seg (SEG), SignalP-NN (SIGNALP), tmhmm (TMHMM)
Ld_c639	gtp-binding protein parf	2553	0.0	59.75%	5	C:cytoplasm; F:nucleotide binding; C:nucleus; P:signal transduction; P:protein transport	-	IPR001806 (PRINTS); IPR003579 (SMART); IPR013684 (PFAM); G3DSA:3.40.50.300 (GENE3D), PTHR14932 (PANTHER), PTHR14932:SF0 (PANTHER), PS51419 (PROFILE), seg (SEG), tmhmm (TMHMM), SSF52540 (SUPERFAMILY)
Ld_c640	cg4299	2081	3.38409e-63	70.1%	10	P:metabolic process; P:regulation of biological process; F:protein binding; F:enzyme regulator activity; P:cellular protein modification process; P:signal transduction; P:organelle organization; C:cytoplasm; C:protein complex; C:nucleus	-	IPR002164 (PANTHER); coil (COIL), PTHR11875:SF9 (PANTHER), seg (SEG), tmhmm (TMHMM), SSF143113 (SUPERFAMILY)
Ld_c641	uncharacterized protein kiaa0090-like	2939	0.0	58.55%	1	C:ER membrane protein complex	-	IPR011047 (SUPERFAMILY); IPR011678 (PFAM); IPR018391 (SMART); IPR026895 (PANTHER); G3DSA:2.140.10.10 (GENE3D), PTHR21573:SF0 (PANTHER), seg (SEG), tmhmm (TMHMM)
Ld_c642	upf0414 transmembrane protein c20orf30 homolog	1419	5.68654e-37	78.7%	4	F:hydrolase activity; P:protein metabolic process; P:catabolic process; P:cellular protein modification process		IPR001394 (PFAM); IPR008590 (PFAM); PTHR15664 (PANTHER), PTHR24006 (PANTHER), PTHR24006:SF92 (PANTHER), seg (SEG), tmhmm (TMHMM), SSF54001 (SUPERFAMILY)
Ld_c643	arginyl-trna synthetase	1906	0.0	68.8%	6	P:nucleobase-containing compound metabolic process; P:translation; ; C:mitochondrion; F:nucleotide binding; F:catalytic activity	EC:6.1.1.19	IPR001278 (PANTHER); IPR008909 (PFAM); IPR009080 (SUPERFAMILY); IPR014729 (G3DSA:3.40.50.GENE3D); IPR015945 (PRINTS); G3DSA:1.10.730.10 (GENE3D), seg (SEG), SignalP-NN (SIGNALP), SSF52374 (SUPERFAMILY)
Ld_c644	nuclear migration protein nudc	1330	1.28E-115	72.2%	8	P:biological_process; C:Golgi apparatus; F:protein binding; P:organelle organization; P:cell cycle; C:nucleus; C:cytoskeleton; C:protein complex	-	IPR007052 (PROFILE); IPR008978 (SUPERFAMILY); IPR017447 (PFAM); IPR025934 (PFAM); coil (COIL), G3DSA:2.60.40.790 (GENE3D), PTHR12356 (PANTHER), PTHR12356:SF3 (PANTHER), seg (SEG), tmhmm (TMHMM)
Ld_c645	---NA---	1541			0	-		seg (SEG), tmhmm (TMHMM)
Ld_c646	hypothetical protein TcasGA2_TC010815 [Tribolium castaneum]	1503	0.00340259	47.0%	0	-		seg (SEG), SignalP-NN (SIGNALP), tmhmm (TMHMM)
Ld_c647	isoform b	2804	0.0	78.0%	4	F:phosphoprotein phosphatase activity; P:cell cycle; F:binding;	EC:3.1.3.48	IPR000306 (PFAM); IPR003595 (SMART); IPR010569 (PFAM); IPR011011 (SUPERFAMILY); IPR013083 (G3DSA:3.30.40.GENE3D); IPR016130 (PROSITE); IPR017455 (PROFILE); IPR017906 (PROFILE); PTHR10807 (PANTHER), PTHR10807:SF11 (PANTHER), PF13849 (PFAM), seg (SEG), tmhmm (TMHMM), SSF50729 (SUPERFAMILY), SSF52799 (SUPERFAMILY)
Ld_c648	---NA---	1072			0	-		SignalP-NN (SIGNALP), tmhmm (TMHMM)
Ld_c649	dna-directed rna polymerases i and iii subunit rpac1-like	3235	4.06295e-61	67.15%	0	-		IPR004911 (PANTHER); PTHR13234:SF4 (PANTHER), seg (SEG), tmhmm (TMHMM)
Ld_c650	---NA---	1454			0	-		tmhmm (TMHMM)
Ld_c651	polypeptide n-acetylgalactosaminyltransferase 5-like isoform 2	1791	0.0	77.55%	6	F:transferase activity; C:Golgi apparatus; P:biosynthetic process; P:carbohydrate metabolic process; C:cell; P:cellular protein modification process	EC:2.4.1.41	IPR001173 (PFAM); G3DSA:3.90.550.10 (GENE3D), PTHR11675 (PANTHER), seg (SEG), tmhmm (TMHMM), SSF53448 (SUPERFAMILY)
Ld_c652	septin-1-like isoform 1	1615	5.74145e-153	88.35%	15	P:anatomical structure morphogenesis; P:multicellular organismal development; C:cytoskeleton; C:cytoplasm; F:nucleotide binding; P:nucleobase-containing compound metabolic process; P:catabolic process; C:extracellular region; F:protein binding; P:regulation of biological process; P:cell death; C:protein complex; F:hydrolase activity; P:cell cycle; P:biological_process	-	IPR000038 (PANTHER); IPR008113 (PRINTS); coil (COIL), G3DSA:3.40.50.300 (GENE3D), PTHR18884:SF39 (PANTHER), seg (SEG), SignalP-NN (SIGNALP), tmhmm (TMHMM), SSF52540 (SUPERFAMILY)
Ld_c653	kinesin-associated protein 3	2784	0.0	64.25%	7	F:enzyme regulator activity; F:cytoskeletal protein binding; P:regulation of biological process; P:cell proliferation; C:cytoskeleton; C:protein complex; P:biological_process	-	IPR008658 (PANTHER); IPR011989 (G3DSA:1.25.10.GENE3D); IPR016024 (SUPERFAMILY); PTHR15605:SF3 (PANTHER), PF05804 (PFAM), seg (SEG), SignalP-NN (SIGNALP), tmhmm (TMHMM)
Ld_c654	chromodomain-helicase-dna-binding protein mi-2 homolog	3922	0.0	86.25%	16	P:regulation of biological process; ; C:chromosome; F:protein binding; F:binding; F:chromatin binding; P:anatomical structure morphogenesis; P:cellular component organization; P:cell differentiation; P:multicellular organismal development; P:organelle organization; C:nucleoplasm; C:protein complex; F:DNA binding; F:hydrolase activity; F:nucleotide binding	-	IPR000330 (PFAM); IPR001650 (PFAM); IPR009462 (PFAM); IPR009463 (PFAM); IPR012957 (PFAM); IPR014001 (PROFILE); coil (COIL), G3DSA:3.40.50.300 (GENE3D), PTHR10799 (PANTHER), PTHR10799:SF64 (PANTHER), seg (SEG), tmhmm (TMHMM), SSF52540 (SUPERFAMILY)
Ld_c655	e3 ubiquitin-protein ligase rnf216	2376	2.63092e-99	56.5%	2	F:binding; F:catalytic activity	-	IPR002867 (PFAM); coil (COIL), PTHR22770 (PANTHER), seg (SEG), SignalP-NN (SIGNALP), SSF57850 (SUPERFAMILY)
Ld_c656	thioredoxin domain-containing protein 11	3817	1.75739e-126	50.85%	2	P:regulation of biological process; P:cellular homeostasis		IPR012336 (G3DSA:3.40.30.GENE3D); IPR013766 (PFAM); PTHR18929 (PANTHER), PTHR18929:SF32 (PANTHER), seg (SEG), SignalP-NN (SIGNALP), tmhmm (TMHMM)
Ld_c657	uncharacterized protein loc100888673	2874	4.65548e-170	52.95%	1	F:calcium ion binding		IPR011992 (G3DSA:1.10.238.GENE3D); seg (SEG), SignalP-NN (SIGNALP), tmhmm (TMHMM)
Ld_c658	---NA---	1295			0	-		coil (COIL), seg (SEG), tmhmm (TMHMM)
Ld_c659	toll-like receptor 4	640	1.04648e-32	48.7%	101	P:inflammatory response; P:lipopolysaccharide-mediated signaling pathway; F:transmembrane signaling receptor activity; C:integral to membrane; P:detection of lipopolysaccharide; C:membrane; P:macrophage activation; F:lipopolysaccharide receptor activity; C:lipopolysaccharide receptor complex; P:signal transduction; C:intracellular; P:innate immune response; P:immune response; P:positive regulatio…		G3DSA:3.80.10.10 (GENE3D), PF13855 (PFAM), tmhmm (TMHMM), SSF52058 (SUPERFAMILY)
Ld_c660	protein phosphatase methylesterase 1-like	2128	2.29385e-123	62.7%	2	P:metabolic process; F:hydrolase activity	EC:3.1.1.1	IPR016812 (PANTHER); G3DSA:3.40.50.1820 (GENE3D), PF12697 (PFAM), seg (SEG), SignalP-NN (SIGNALP), tmhmm (TMHMM), SSF53474 (SUPERFAMILY)
Ld_c661	protocadherin fat 1	7034	7.0102e-118	39.5%	2	C:cell; F:calcium ion binding	-	IPR015919 (SUPERFAMILY); seg (SEG), SignalP-NN (SIGNALP), tmhmm (TMHMM)
Ld_c662	formin cappuccino	1989	1.0386e-46	54.75%	11	F:cytoskeletal protein binding; P:reproduction; P:anatomical structure morphogenesis; P:cell differentiation; P:cytoplasm organization; P:embryo development; C:cytoplasm; F:actin binding; C:cytoskeleton; P:cytoskeleton organization; C:protein complex	-	IPR015425 (PFAM); coil (COIL), seg (SEG), SignalP-NN (SIGNALP)
Ld_c663	open rectifier k	1815	3.71532e-95	60.2%	6	P:regulation of biological process; P:behavior; C:cell; F:transporter activity; F:protein binding; F:ion channel activity	-	IPR003280 (PRINTS); IPR013099 (PFAM); G3DSA:1.10.287.70 (GENE3D), PTHR11003 (PANTHER), PTHR11003:SF13 (PANTHER), seg (SEG), tmhmm (TMHMM), SSF81324 (SUPERFAMILY)
Ld_c664	50 kda midgut protein	1617	6.64569e-109	54.75%	0	-		IPR010562 (PFAM); seg (SEG), tmhmm (TMHMM)
Ld_c665	zinc finger ccch domain-containing protein 15 homolog	1550	3.9483e-98	70.25%	2	F:binding; F:nucleic acid binding	-	IPR000571 (PFAM); coil (COIL), G3DSA:4.10.1000.10 (GENE3D), PTHR12681 (PANTHER), PTHR12681:SF0 (PANTHER), seg (SEG), tmhmm (TMHMM), SSF90229 (SUPERFAMILY)
Ld_c666	probable cytosolic iron-sulfur protein assembly protein ciao1-like	1303	5.80727e-142	79.25%	9	P:biosynthetic process; F:transferase activity; P:cell differentiation; P:multicellular organismal development; P:cellular protein modification process; P:organelle organization; F:protein binding; C:nucleoplasm; C:protein complex	EC:2.3.1.48	IPR001680 (PFAM); IPR015943 (G3DSA:2.130.10.GENE3D); IPR017986 (PROFILE); IPR019775 (PROSITE); IPR020472 (PRINTS); PTHR19920 (PANTHER), PTHR19920:SF0 (PANTHER), seg (SEG)
Ld_c667	ubiquitin carboxyl-terminal hydrolase 5	2600	0.0	73.95%	7	P:protein metabolic process; P:catabolic process; F:hydrolase activity; F:peptidase activity; F:binding; F:protein binding; P:cellular protein modification process	EC:3.1.2.15; EC:3.4.19.0	IPR000449 (PFAM); IPR001394 (PFAM); IPR001607 (PFAM); IPR009060 (SUPERFAMILY); IPR013083 (G3DSA:3.30.40.GENE3D); IPR015940 (SMART); IPR018200 (PROSITE); coil (COIL), G3DSA:1.10.8.10 (GENE3D), PTHR24006 (PANTHER), PTHR24006:SF149 (PANTHER), seg (SEG), tmhmm (TMHMM), SSF54001 (SUPERFAMILY)
Ld_c668	retinol dehydrogenase 11-like	1316	1.2276e-85	63.05%	5	F:catalytic activity; P:metabolic process; F:nucleotide binding; P:biosynthetic process; P:carbohydrate metabolic process	EC:1.3.1.33	IPR002198 (PFAM); IPR002347 (PRINTS); IPR016040 (G3DSA:3.40.50.GENE3D); PTHR24320 (PANTHER), PTHR24320:SF0 (PANTHER), seg (SEG), SignalP-NN (SIGNALP), tmhmm (TMHMM), SSF51735 (SUPERFAMILY)
Ld_c669	isoform a	2961	7.57313e-113	72.45%	0	-		G3DSA:2.60.120.650 (GENE3D), PTHR12480 (PANTHER), PTHR12480:SF4 (PANTHER), PF13621 (PFAM), seg (SEG), tmhmm (TMHMM), SSF51197 (SUPERFAMILY)
Ld_c670	serine threonine-protein kinase endoribonuclease ire1-like	2748	0.0	59.85%	17	F:nuclease activity; P:regulation of biological process; P:nucleobase-containing compound metabolic process; P:anatomical structure morphogenesis; P:biological_process; P:multicellular organismal development; P:organelle organization; P:catabolic process; P:cellular protein modification process; F:protein kinase activity; ; P:signal transduction; P:response to stress; P:response to biotic stimulu…	EC:3.1.26.0; EC:2.7.11.0	IPR000719 (PFAM); IPR002290 (SMART); IPR006567 (SMART); IPR008271 (PROSITE); IPR010513 (PFAM); IPR011009 (SUPERFAMILY); G3DSA:1.10.510.10 (GENE3D), G3DSA:3.30.200.20 (GENE3D), PTHR13954 (PANTHER), PTHR13954:SF1 (PANTHER), seg (SEG), tmhmm (TMHMM)
Ld_c671	---NA---	2316			0	-		seg (SEG), tmhmm (TMHMM)
Ld_c672	arrestin domain-containing protein 3-like	1465	1.45156e-67	48.1%	0	-		IPR011021 (PFAM); IPR011022 (PFAM); IPR014756 (SUPERFAMILY); PTHR11188 (PANTHER), seg (SEG), SignalP-NN (SIGNALP), tmhmm (TMHMM)
Ld_c673	secretion-regulating guanine nucleotide exchange factor-like	1974	5.45047e-164	55.7%	0	-		IPR000408 (PRINTS); IPR009091 (G3DSA:2.130.10.GENE3D); PTHR22870 (PANTHER), seg (SEG), tmhmm (TMHMM)
Ld_c674	trafficking protein particle complex subunit 5-like	578	1.53528e-68	85.5%	0	-		IPR007194 (PFAM); IPR016696 (PANTHER); IPR024096 (SUPERFAMILY); G3DSA:3.30.1380.20 (GENE3D), PTHR20902:SF0 (PANTHER), seg (SEG)
Ld_c675	cg13618 cg13618-pa	1028	1.75296e-28	54.65%	0	-		IPR010562 (PFAM); PTHR11008 (PANTHER), PTHR11008:SF9 (PANTHER)
Ld_c676	orcokinin precursor isoform b	565	1.57651e-11	61.25%	0	-		seg (SEG)
Ld_c677	elongator complex protein 2	1876	0.0	67.95%	6	P:cellular component organization; ; C:intracellular; C:protein complex; F:protein binding; F:catalytic activity	-	IPR001680 (PFAM); IPR011041 (SUPERFAMILY); IPR011047 (SUPERFAMILY); IPR015943 (G3DSA:2.130.10.GENE3D); IPR017986 (PROFILE); IPR019775 (PROSITE); PTHR13729 (PANTHER), PTHR13729:SF2 (PANTHER), seg (SEG), tmhmm (TMHMM)
Ld_c678	single-stranded dna-binding protein 3-like	2563	1.07548e-170	68.3%	3	F:DNA binding; C:nucleus; F:protein binding	-	IPR006594 (SMART); IPR007591 (PFAM); IPR008116 (PRINTS); PTHR12610:SF2 (PANTHER), seg (SEG), tmhmm (TMHMM)
Ld_c679	protein phosphatase 2c	3293	0.0	70.7%	5	P:cellular protein modification process; F:binding; F:phosphoprotein phosphatase activity; C:cell; C:protein complex	-	IPR000222 (PROSITE); IPR001932 (G3DSA:3.60.40.GENE3D); IPR015655 (PANTHER); coil (COIL), PTHR13832:SF94 (PANTHER), seg (SEG), SignalP-NN (SIGNALP), tmhmm (TMHMM)
Ld_c680	---NA---	1933			0	-		seg (SEG)
Ld_c681	juvenile hormone-inducible	1484	7.33488e-75	50.7%	0	-		IPR004119 (PFAM); IPR011009 (SUPERFAMILY); IPR015897 (SMART); G3DSA:3.90.1200.10 (GENE3D), PTHR11012 (PANTHER), SignalP-NN (SIGNALP)
Ld_c682	calcium and integrin-binding protein 1	877	1.34028e-36	59.35%	1	F:calcium ion binding	-	IPR002048 (PROFILE); IPR011992 (G3DSA:1.10.238.GENE3D); IPR018247 (PROSITE); PTHR23056 (PANTHER), PF13405 (PFAM), SSF47473 (SUPERFAMILY)
Ld_c683	lethal neighbor of tid	1556	2.52472e-158	62.85%	4	C:endoplasmic reticulum; P:multicellular organismal development; C:cell; F:transferase activity	EC:2.4.1.0	IPR007873 (PANTHER); PTHR12646:SF0 (PANTHER), seg (SEG), tmhmm (TMHMM)
Ld_c684	nucleoporin-like protein 2	1958	1.62582e-43	41.4%	5	P:transport; C:cell; C:nucleus; F:nucleic acid binding; F:binding	-	IPR000571 (PFAM); G3DSA:4.10.1000.10 (GENE3D), PTHR21495 (PANTHER), PTHR21495:SF1 (PANTHER), seg (SEG), SSF90229 (SUPERFAMILY)
Ld_c685	4-deoxy-l-threo-5-hexosulose-uronate ketol-isomerase	2340	4.16964e-57	71.1%	11	F:catalytic activity; F:binding; P:carbohydrate metabolic process; P:catabolic process; F:transporter activity; F:transferase activity; P:transport; P:signal transduction; C:cell; C:cytoplasm; C:protein complex	EC:5.3.1.17	IPR003352 (PFAM); IPR004501 (PROFILE); IPR011051 (SUPERFAMILY); IPR021120 (PFAM); G3DSA:2.60.120.500 (GENE3D), G3DSA:2.60.120.520 (GENE3D), PTHR30025 (PANTHER), PTHR30025:SF0 (PANTHER), PTHR30240 (PANTHER), PTHR30240:SF0 (PANTHER), seg (SEG), tmhmm (TMHMM)
Ld_c686	uncharacterized protein c4orf14 homolog	1606	1.73545e-109	63.3%	1	F:nucleotide binding	-	IPR006073 (PFAM); G3DSA:3.40.50.300 (GENE3D), PTHR11089 (PANTHER), PTHR11089:SF1 (PANTHER), seg (SEG), SignalP-NN (SIGNALP), tmhmm (TMHMM), SSF52540 (SUPERFAMILY)
Ld_c687	alpha-n-acetyl glucosaminidase	2601	0.0	69.8%	1	C:cell		IPR003425 (PFAM); IPR007781 (PANTHER); IPR024240 (PFAM); IPR024732 (PFAM); IPR024733 (PFAM); seg (SEG), SignalP-NN (SIGNALP), tmhmm (TMHMM)
Ld_c688	---NA---	642			0	-		seg (SEG)
Ld_c689	serine threonine-protein phosphatase 2a 56 kda regulatory subunit alpha isoform-like	4546	0.0	85.35%	11	F:enzyme regulator activity; P:biological_process; F:phosphoprotein phosphatase activity; C:intracellular; C:protein complex; P:multicellular organismal development; P:signal transduction; P:cytoskeleton organization; P:cell cycle; F:binding; P:cellular protein modification process	-	IPR002554 (PANTHER); IPR016024 (SUPERFAMILY); PTHR10257:SF10 (PANTHER), seg (SEG), tmhmm (TMHMM)
Ld_c690	nf-x1-type zinc finger protein nfxl1	2782	0.0	57.4%	7	F:sequence-specific DNA binding transcription factor activity; C:cell; F:binding; ; P:regulation of biological process; C:nucleoplasm; C:protein complex	-	IPR000967 (PFAM); IPR019786 (PROSITE); coil (COIL), PTHR12360 (PANTHER), PTHR12360:SF1 (PANTHER), seg (SEG), tmhmm (TMHMM)
Ld_c691	leucine-rich repeat-containing protein 57-like	2380	1.95418e-94	77.65%	1	F:protein binding		IPR001611 (PFAM); IPR003591 (SMART); G3DSA:3.80.10.10 (GENE3D), PTHR23155 (PANTHER), PTHR23155:SF26 (PANTHER), PF13855 (PFAM), SM00364 (SMART), seg (SEG), tmhmm (TMHMM), SSF52058 (SUPERFAMILY)
Ld_c692	fam203 family protein ga19338-like	1327	2.68515e-134	69.0%	1	F:binding		IPR007205 (PFAM); IPR007206 (PFAM); IPR011989 (G3DSA:1.25.10.GENE3D); IPR016024 (SUPERFAMILY); PTHR13387 (PANTHER), PTHR13387:SF4 (PANTHER), seg (SEG), SignalP-NN (SIGNALP)
Ld_c693	an1-type zinc finger protein 2b-like	1937	6.26067e-64	68.65%	1	F:binding	-	IPR000058 (G3DSA:4.10.1110.GENE3D); PTHR14677 (PANTHER), seg (SEG), SignalP-NN (SIGNALP), tmhmm (TMHMM), SSF118310 (SUPERFAMILY)
Ld_c694	estrogen-related receptor	2189	0.0	72.5%	11	P:signal transduction; P:response to endogenous stimulus; F:binding; ; P:regulation of biological process; F:lipid binding; F:DNA binding; F:sequence-specific DNA binding transcription factor activity; F:receptor activity; C:nucleoplasm; C:protein complex	-	IPR000536 (PFAM); IPR001628 (PRINTS); IPR001723 (PRINTS); IPR008946 (G3DSA:1.10.565.GENE3D); IPR013088 (G3DSA:3.30.50.GENE3D); PTHR24084 (PANTHER), PTHR24084:SF0 (PANTHER), seg (SEG), SSF57716 (SUPERFAMILY)
Ld_c695	phosphoenolpyruvate synthase-like	4148	0.0	55.8%	3	F:nucleotide binding; F:kinase activity; P:metabolic process		IPR002192 (PFAM); IPR008279 (PFAM); IPR013815 (G3DSA:3.30.1490.GENE3D); IPR013816 (G3DSA:3.30.470.GENE3D); coil (COIL), G3DSA:3.50.30.10 (GENE3D), PTHR22931 (PANTHER), PTHR22931:SF14 (PANTHER), PTHR22931:SF3 (PANTHER), seg (SEG), tmhmm (TMHMM), SSF56059 (SUPERFAMILY)
Ld_c696	mitochondrial chaperone bcs1	1974	0.0	85.35%	4	C:mitochondrion; F:hydrolase activity; F:nucleotide binding; P:mitochondrion organization	EC:3.6.1.3	IPR003593 (SMART); IPR003959 (PFAM); IPR003960 (PROSITE); IPR014851 (PFAM); IPR027243 (PTHR23070:PANTHER); G3DSA:3.40.50.300 (GENE3D), PTHR23070 (PANTHER), seg (SEG), tmhmm (TMHMM), SSF52540 (SUPERFAMILY)
Ld_c697	cytochrome p450	1849	0.0	67.55%	4	F:binding; F:catalytic activity; F:electron carrier activity; P:metabolic process	-	IPR001128 (PRINTS); IPR002401 (PRINTS); IPR017972 (PROSITE); PTHR24292 (PANTHER), PTHR24292:SF4 (PANTHER), seg (SEG), SignalP-NN (SIGNALP), tmhmm (TMHMM)
Ld_c698	dual oxidase 2	1384	9.14471e-155	76.55%	10	P:response to stress; P:response to biotic stimulus; P:response to external stimulus; F:binding; F:calcium ion binding; F:catalytic activity; F:antioxidant activity; P:biosynthetic process; C:cell; P:metabolic process	EC:1.11.1.7	IPR000778 (PRINTS); IPR013112 (PFAM); IPR013121 (PFAM); IPR013130 (PFAM); IPR017927 (PROFILE); IPR017938 (SUPERFAMILY); G3DSA:2.40.30.10 (GENE3D), G3DSA:3.40.50.80 (GENE3D), PTHR11972 (PANTHER), PTHR11972:SF6 (PANTHER), tmhmm (TMHMM), SSF52343 (SUPERFAMILY)
Ld_c699	vacuole membrane protein	1743	2.43118e-127	67.3%	5	P:organelle organization; F:nucleic acid binding; C:cell; P:protein transport; C:endoplasmic reticulum	-	PTHR10281 (PANTHER), PTHR10281:SF1 (PANTHER), seg (SEG), tmhmm (TMHMM)
Ld_c700	---NA---	651			0	-		seg (SEG), tmhmm (TMHMM)
Ld_c701	acetyl-coa carboxylase	2086	0.0	78.3%	10	P:biosynthetic process; P:lipid metabolic process; F:binding; F:nucleotide binding; F:catalytic activity; C:cytoplasm; C:protein complex; P:catabolic process; ; P:metabolic process	EC:6.3.4.14; EC:6.4.1.3; EC:6.4.1.2	IPR000022 (PFAM); IPR011763 (PROFILE); G3DSA:3.90.226.10 (GENE3D), PTHR18866 (PANTHER), seg (SEG), SignalP-NN (SIGNALP), tmhmm (TMHMM), SSF52096 (SUPERFAMILY)
Ld_c702	pre-mrna-splicing factor 38b	1312	1.16922e-48	66.45%	0	-		IPR005037 (PANTHER); seg (SEG), SignalP-NN (SIGNALP)
Ld_c703	clathrin heavy chain	2595	0.0	87.05%	22	C:cytoplasm; C:protein complex; C:plasma membrane; P:multicellular organismal development; C:Golgi apparatus; F:structural molecule activity; F:protein binding; P:anatomical structure morphogenesis; P:cell differentiation; P:cell death; P:biological_process; P:cellular component organization; P:transport; P:cell-cell signaling; C:cytoplasmic membrane-bounded vesicle; P:organelle organization; P:s…	-	IPR000547 (PFAM); IPR011990 (G3DSA:1.25.40.GENE3D); IPR016024 (SUPERFAMILY); coil (COIL), PTHR10292 (PANTHER), seg (SEG), tmhmm (TMHMM)
Ld_c704	inositol hexakisphosphate kinase 2-like	2011	3.09041e-21	69.25%	1	F:kinase activity	EC:2.7.1.127	IPR005522 (PANTHER); PTHR12400:SF21 (PANTHER), seg (SEG), tmhmm (TMHMM), SSF56104 (SUPERFAMILY)
Ld_c705	isoform a	3582	4.93978e-07	428333333333333	0	-		seg (SEG), SignalP-NN (SIGNALP), tmhmm (TMHMM)
Ld_c706	transmembrane and coiled-coil domain-containing protein 7	2964	0.0	46.25%	1	F:binding		IPR011989 (G3DSA:1.25.10.GENE3D); IPR016024 (SUPERFAMILY); IPR019414 (PFAM); PTHR20959 (PANTHER), PTHR20959:SF0 (PANTHER), PF10363 (PFAM), seg (SEG), SignalP-NN (SIGNALP)
Ld_c707	isoform b	1377	5.12943e-11	59.6%	0	-		seg (SEG), tmhmm (TMHMM)
Ld_c708	malonyl -acyl carrier protein transacylase	1180	1.85629e-112	74.35%	7	P:biosynthetic process; P:lipid metabolic process; F:transferase activity; C:mitochondrion; F:protein binding; C:cytoplasm; C:protein complex	EC:2.3.1.39	IPR001227 (G3DSA:3.40.366.GENE3D); IPR014043 (PFAM); IPR016035 (SUPERFAMILY); IPR016036 (SUPERFAMILY); IPR020801 (SMART); G3DSA:3.30.70.250 (GENE3D), PTHR10982 (PANTHER), seg (SEG), tmhmm (TMHMM)
Ld_c709	5 -nucleotidase domain-containing protein 3-like	1848	2.73314e-85	83.4%	0	-		IPR008380 (PANTHER); IPR023214 (SUPERFAMILY); PTHR12103:SF3 (PANTHER), seg (SEG), tmhmm (TMHMM)
Ld_c710	guanine nucleotide-binding protein subunit beta-5-like	1616	0.0	93.75%	10	C:protein complex; C:plasma membrane; F:hydrolase activity; P:cellular protein modification process; P:organelle organization; F:transferase activity; P:signal transduction; F:protein binding; C:nucleoplasm; P:biosynthetic process	EC:2.3.1.48	IPR001632 (PRINTS); IPR001680 (PFAM); IPR015943 (G3DSA:2.130.10.GENE3D); IPR017986 (PROFILE); IPR019775 (PROSITE); IPR020472 (PRINTS); PTHR19850 (PANTHER), PTHR19850:SF12 (PANTHER), seg (SEG), tmhmm (TMHMM)
Ld_c711	checkpoint protein hus1	1059	3.20815e-48	61.6%	15	P:regulation of biological process; P:DNA metabolic process; P:biosynthetic process; C:nucleoplasm; F:protein binding; P:response to stress; P:response to abiotic stimulus; C:Golgi apparatus; C:nuclear chromosome; C:protein complex; C:nucleolus; P:cellular protein modification process; P:signal transduction; P:cell cycle; P:embryo development	-	IPR007150 (PANTHER); IPR016580 (PTHR12900:PANTHER)
Ld_c712	forkhead box k1	2333	0.0	64.25%	11	F:protein binding; P:regulation of biological process; ; P:multicellular organismal development; P:cell cycle; F:DNA binding; P:cell growth; P:cell differentiation; F:sequence-specific DNA binding transcription factor activity; C:nucleoplasm; C:protein complex	-	IPR000253 (G3DSA:2.60.200.GENE3D); IPR001766 (PRINTS); IPR008984 (SUPERFAMILY); IPR011991 (G3DSA:1.10.10.GENE3D); IPR018122 (PROSITE); PTHR11829 (PANTHER), PTHR11829:SF50 (PANTHER), seg (SEG), SignalP-NN (SIGNALP), tmhmm (TMHMM), SSF46785 (SUPERFAMILY)
Ld_c713	zinc finger ccch domain-containing protein 13	3046	3.3282e-50	55.4%	2	F:nucleic acid binding; F:binding	-	IPR000571 (PFAM); coil (COIL), G3DSA:4.10.1000.10 (GENE3D), seg (SEG), SignalP-NN (SIGNALP), tmhmm (TMHMM)
Ld_c714	cytochrome oxidase subunit i	3130	0.0	75.05%	11	P:generation of precursor metabolites and energy; C:mitochondrion; F:electron carrier activity; F:binding; C:cell; F:catalytic activity; F:transporter activity; P:transport; P:ion transport; C:intracellular; C:protein complex	EC:1.9.3.1	IPR000883 (PRINTS); IPR011701 (PFAM); IPR016196 (SUPERFAMILY); IPR020846 (PROFILE); IPR023616 (G3DSA:1.20.210.GENE3D); G3DSA:1.20.1250.20 (GENE3D), PTHR10422:SF6 (PANTHER), PTHR11662 (PANTHER), PTHR11662:SF27 (PANTHER), seg (SEG), SignalP-NN (SIGNALP), tmhmm (TMHMM)
Ld_c715	polypeptide n-acetylgalactosaminyltransferase 5-like isoform 1	2046	2.41942e-138	79.3%	6	F:transferase activity; C:Golgi apparatus; P:biosynthetic process; P:carbohydrate metabolic process; C:cell; P:cellular protein modification process	EC:2.4.1.41	IPR000772 (PFAM); IPR003859 (PFAM); G3DSA:2.80.10.50 (GENE3D), G3DSA:3.90.550.10 (GENE3D), PTHR11675 (PANTHER), seg (SEG), tmhmm (TMHMM), SSF53448 (SUPERFAMILY)
Ld_c716	lipoate-protein ligase	1048	3.47555e-72	73.25%	5	F:catalytic activity; F:transferase activity; P:cellular protein modification process; C:mitochondrion; P:biosynthetic process	EC:2.3.1.181	IPR000544 (HAMAP); IPR004143 (PFAM); IPR020605 (PROSITE); PD006086 (PRODOM), G3DSA:3.90.1550.10 (GENE3D), PTHR10993 (PANTHER), seg (SEG), tmhmm (TMHMM), SSF55681 (SUPERFAMILY)
Ld_c717	vacuolar atp synthase subunit s1	1400	3.60133e-52	47.8%	3	F:transporter activity; C:cell; P:ion transport	-	IPR008388 (PANTHER); PTHR12471:SF0 (PANTHER), tmhmm (TMHMM)
Ld_c718	gamma-glutamyltransferase 7	1896	1.01608e-143	49.5%	3	F:transferase activity; ; P:lipid metabolic process		IPR000101 (PRINTS); seg (SEG), tmhmm (TMHMM), SSF56235 (SUPERFAMILY)
Ld_c719	solute carrier family 41 member 1-like	2119	0.0	71.75%	2	F:transporter activity; P:ion transport	-	IPR006667 (PFAM); G3DSA:1.10.357.20 (GENE3D), PTHR16228 (PANTHER), PTHR16228:SF7 (PANTHER), seg (SEG), tmhmm (TMHMM)
Ld_c720	viral a-type inclusion protein	3346	5.88274e-71	40.85%	0	-		coil (COIL), seg (SEG), SignalP-NN (SIGNALP), tmhmm (TMHMM)
Ld_c721	dna replication complex gins protein psf3	1050	3.17353e-57	61.5%	3	C:nucleus; P:DNA metabolic process; P:biosynthetic process	-	IPR010492 (PANTHER); IPR021151 (PFAM); seg (SEG)
Ld_c722	transcription initiation factor tfiid subunit 13	786	3.99703e-55	88.1%	9	F:translation factor activity, nucleic acid binding; P:cellular component organization; ; F:protein binding; C:nucleoplasm; C:protein complex; C:ribosome; P:regulation of biological process; P:translation	-	IPR003195 (PANTHER); IPR009072 (G3DSA:1.10.20.GENE3D); PTHR11380:SF6 (PANTHER), seg (SEG), tmhmm (TMHMM)
Ld_c723	rna guanylyltransferase and 5 -phosphatase	2369	7.49468e-46	66.7%	11	F:hydrolase activity; P:nucleobase-containing compound metabolic process; F:phosphoprotein phosphatase activity; F:transferase activity; P:reproduction; P:viral process; P:symbiosis, encompassing mutualism through parasitism; C:nucleoplasm; F:nucleotide binding; ;	EC:3.1.3.33; EC:3.1.3.48; EC:2.7.7.50	IPR000340 (PFAM); IPR000387 (PROFILE); IPR016130 (PROSITE); G3DSA:3.90.190.10 (GENE3D), PTHR10367 (PANTHER), PTHR10367:SF2 (PANTHER), seg (SEG), tmhmm (TMHMM), SSF52799 (SUPERFAMILY)
Ld_c724	protein piwi-like	4010	0.0	64.85%	2	F:nucleic acid binding; F:protein binding	-	IPR003100 (PFAM); IPR003165 (PFAM); IPR012337 (SUPERFAMILY); coil (COIL), G3DSA:2.170.260.10 (GENE3D), G3DSA:3.30.420.10 (GENE3D), G3DSA:3.40.50.2300 (GENE3D), PTHR22892 (PANTHER), PTHR22892:SF6 (PANTHER), seg (SEG), tmhmm (TMHMM)
Ld_c725	aminopeptidase n	1589	0.0	55.75%	2	P:protein metabolic process; P:catabolic process		IPR001930 (PANTHER); IPR024571 (PFAM); G3DSA:1.10.390.10 (GENE3D), seg (SEG), tmhmm (TMHMM), SSF55486 (SUPERFAMILY)
Ld_c726	tubulin-specific chaperone e-like	927	4.13872e-63	77.75%	7	P:regulation of biological process; ; F:binding; F:catalytic activity; P:cell death; P:carbohydrate metabolic process; P:metabolic process	EC:4.4.1.5	IPR004360 (PFAM); IPR004361 (TIGRFAMs); IPR018146 (PROSITE); G3DSA:3.10.180.10 (GENE3D), PTHR10374 (PANTHER), tmhmm (TMHMM), SSF54593 (SUPERFAMILY)
Ld_c727	esterase fe4	1785	1.31288e-153	66.6%	0	-		IPR002018 (PFAM); IPR019826 (PROSITE); G3DSA:3.40.50.1820 (GENE3D), PTHR11559 (PANTHER), PTHR11559:SF83 (PANTHER), seg (SEG), tmhmm (TMHMM), SSF53474 (SUPERFAMILY)
Ld_c728	---NA---	530			0	-		seg (SEG), tmhmm (TMHMM)
Ld_c729	protein suppressor of forked-like	2639	0.0	82.05%	3	C:nucleoplasm; C:protein complex; P:nucleobase-containing compound metabolic process	-	IPR003107 (SMART); IPR008847 (PFAM); coil (COIL), PTHR19980 (PANTHER), seg (SEG), tmhmm (TMHMM)
Ld_c730	ezrin-binding protein pace-1	2157	6.92081e-168	56.2%	3	F:protein kinase activity; F:nucleotide binding; P:cellular protein modification process	-	IPR000719 (PROFILE); IPR011009 (SUPERFAMILY); IPR011989 (G3DSA:1.25.10.GENE3D); G3DSA:1.10.510.10 (GENE3D), PTHR12984 (PANTHER), PTHR12984:SF4 (PANTHER), seg (SEG), tmhmm (TMHMM)
Ld_c731	isoform e	3516	1.70314e-91	74.5%	4	F:nucleic acid binding; C:intracellular; F:nuclease activity; F:protein binding	-	IPR001680 (PFAM); IPR006055 (SMART); IPR012337 (SUPERFAMILY); IPR013520 (PFAM); IPR015943 (G3DSA:2.130.10.GENE3D); G3DSA:3.30.420.10 (GENE3D), PTHR12801 (PANTHER), PTHR12801:SF42 (PANTHER), seg (SEG), tmhmm (TMHMM)
Ld_c732	atp-binding cassette sub-family f member 1-like	3330	0.0	83.3%	8	F:hydrolase activity; F:transporter activity; P:nucleobase-containing compound metabolic process; P:catabolic process; C:cell; C:protein complex; F:nucleotide binding; P:transport	-	IPR003439 (PFAM); IPR003593 (SMART); IPR011633 (PFAM); IPR017871 (PROSITE); coil (COIL), G3DSA:3.40.50.300 (GENE3D), PTHR19211 (PANTHER), PTHR19211:SF14 (PANTHER), PF12848 (PFAM), seg (SEG), SignalP-NN (SIGNALP), tmhmm (TMHMM), SSF52540 (SUPERFAMILY)
Ld_c733	---NA---	2106			0	-		seg (SEG), tmhmm (TMHMM)
Ld_c734	probable atp-dependent rna helicase ddx43-like	3129	0.0	71.1%	3	F:hydrolase activity; F:RNA binding; F:nucleotide binding	-	IPR000629 (PROSITE); IPR001650 (PFAM); IPR004087 (SMART); IPR004088 (PFAM); IPR011545 (PFAM); IPR014001 (SMART); IPR014014 (PROFILE); G3DSA:3.30.1370.10 (GENE3D), G3DSA:3.40.50.300 (GENE3D), PTHR24031 (PANTHER), PTHR24031:SF43 (PANTHER), seg (SEG), tmhmm (TMHMM), SSF52540 (SUPERFAMILY), SSF54791 (SUPERFAMILY)
Ld_c735	protein phosphatase 1 regulatory subunit	3293	0.0	60.15%	16	C:plasma membrane; P:metabolic process; P:anatomical structure morphogenesis; P:embryo development; P:cellular component organization; P:cell differentiation; P:multicellular organismal development; C:cytoplasm; F:catalytic activity; F:phosphoprotein phosphatase activity; P:reproduction; P:regulation of biological process; F:protein binding; C:protein complex; P:cellular protein modification proc…	EC:1.3.1.74	IPR002110 (PRINTS); IPR020683 (G3DSA:1.25.40.GENE3D); coil (COIL), PTHR24179 (PANTHER), PTHR24179:SF0 (PANTHER), seg (SEG), SignalP-NN (SIGNALP), tmhmm (TMHMM)
Ld_c736	probable rrna-processing protein ebp2 homolog	1142	6.97084e-86	77.7%	2	C:nucleolus; P:nucleobase-containing compound metabolic process	-	IPR008610 (PANTHER); coil (COIL), PTHR13028:SF0 (PANTHER), seg (SEG), tmhmm (TMHMM)
Ld_c737	tata element modulatory factor	2364	0.0	57.9%	1	F:sequence-specific DNA binding transcription factor activity		IPR022092 (PFAM); coil (COIL), PTHR31724 (PANTHER), PTHR31724:SF0 (PANTHER), seg (SEG), SignalP-NN (SIGNALP), tmhmm (TMHMM)
Ld_c738	tubulin gamma-1 chain	1879	0.0	91.55%	9	C:cytoskeleton; C:protein complex; P:cellular component organization; P:nucleobase-containing compound metabolic process; P:catabolic process; P:biological_process; F:hydrolase activity; F:nucleotide binding; C:microtubule organizing center	-	IPR000217 (PRINTS); IPR002454 (PRINTS); IPR003008 (G3DSA:3.40.50.GENE3D); IPR008280 (SUPERFAMILY); IPR017975 (PROSITE); IPR018316 (G3DSA:3.30.1330.GENE3D); IPR023123 (G3DSA:1.10.287.GENE3D); PTHR11588:SF7 (PANTHER), seg (SEG), tmhmm (TMHMM)
Ld_c739	---NA---	1471			0	-		seg (SEG), SignalP-NN (SIGNALP)
Ld_c740	si:ch211- protein	1254	0.000107618	47.55%	0	-		seg (SEG), tmhmm (TMHMM)
Ld_c741	heat-shock protein 105	5402	0.0	73.8%	16	P:metabolic process; P:regulation of biological process; P:biological_process; F:protein binding; P:cell death; P:cellular component organization; F:catalytic activity; C:cytosol; P:cellular protein modification process; P:mitochondrion organization; P:protein transport; P:response to stress; P:response to abiotic stimulus; C:lipid particle; C:nucleus; F:nucleotide binding	EC:1.3.1.74	IPR013126 (PRINTS); IPR018181 (PROSITE); coil (COIL), G3DSA:1.20.1270.10 (GENE3D), G3DSA:2.60.34.10 (GENE3D), G3DSA:3.30.30.30 (GENE3D), G3DSA:3.30.420.40 (GENE3D), G3DSA:3.90.640.10 (GENE3D), PTHR19375 (PANTHER), PTHR19375:SF16 (PANTHER), seg (SEG), SignalP-NN (SIGNALP), tmhmm (TMHMM), SSF100920 (SUPERFAMILY), SSF100934 (SUPERFAMILY), SSF53067 (SUPERFAMILY)
Ld_c742	arginyl-trna synthetase	2231	0.0	82.05%	6	C:cytoplasm; F:catalytic activity; P:nucleobase-containing compound metabolic process; P:translation; ; F:nucleotide binding	EC:6.1.1.19	IPR001278 (PANTHER); IPR001412 (PROSITE); IPR005148 (G3DSA:3.30.1360.GENE3D); IPR008909 (PFAM); IPR009080 (SUPERFAMILY); IPR014729 (G3DSA:3.40.50.GENE3D); IPR015945 (PRINTS); coil (COIL), G3DSA:1.10.730.10 (GENE3D), seg (SEG), tmhmm (TMHMM), SSF52374 (SUPERFAMILY)
Ld_c743	dnaj homolog subfamily c member 11-like	2676	5.01942e-139	61.1%	2	P:protein metabolic process; F:protein binding	-	IPR001623 (PRINTS); IPR019534 (PFAM); IPR024586 (PFAM); coil (COIL), PTHR14553 (PANTHER), PTHR24078 (PANTHER), PTHR24078:SF6 (PANTHER), seg (SEG), SignalP-NN (SIGNALP), tmhmm (TMHMM)
Ld_c744	iron-responsive element-binding protein 1	3097	0.0	84.45%	4	F:RNA binding; F:binding; P:regulation of biological process; P:translation	EC:4.2.1.3	IPR000573 (PFAM); IPR001030 (PRINTS); IPR006249 (TIGRFAMs); IPR015928 (G3DSA:3.20.19.GENE3D); IPR015931 (G3DSA:3.30.499.GENE3D); IPR015932 (G3DSA:3.40.1060.GENE3D); IPR015934 (PTHR11670:PANTHER); IPR015937 (PANTHER); IPR018136 (PROSITE); seg (SEG), SignalP-NN (SIGNALP), tmhmm (TMHMM)
Ld_c745	peptide mitochondrial	1019	2.02066e-61	62.5%	4	F:hydrolase activity; F:binding; P:translation; P:metabolic process	EC:3.5.1.88	IPR000181 (PRINTS); IPR023635 (G3DSA:3.90.45.GENE3D); SignalP-NN (SIGNALP)
Ld_c746	presequence mitochondrial	615	4.00689e-39	65.85%	6	F:peptidase activity; C:mitochondrion; P:protein metabolic process; P:catabolic process; C:nucleus; F:binding	EC:3.4.24.0	IPR011249 (SUPERFAMILY); PTHR11851 (PANTHER), PTHR11851:SF68 (PANTHER), seg (SEG), tmhmm (TMHMM)
Ld_c747	solute carrier family 25 member 38	1455	3.98017e-126	76.35%	6	P:protein metabolic process; C:mitochondrion; P:cell differentiation; P:multicellular organismal development; P:transport; C:cell	-	IPR002067 (PRINTS); IPR018108 (PFAM); IPR023395 (G3DSA:1.50.40.GENE3D); PTHR24089 (PANTHER), PTHR24089:SF108 (PANTHER), seg (SEG), SignalP-NN (SIGNALP)
Ld_c748	sumo-activating enzyme subunit 2	2160	0.0	66.5%	9	F:catalytic activity; P:cellular protein modification process; P:biological_process; F:nucleotide binding; F:protein binding; P:regulation of biological process; ; C:cytoplasm; C:nucleus	-	IPR000127 (PFAM); IPR000594 (PFAM); IPR009036 (SUPERFAMILY); IPR016040 (G3DSA:3.40.50.GENE3D); IPR018074 (PROSITE); IPR019572 (PFAM); IPR023280 (G3DSA:1.10.3240.GENE3D); G3DSA:3.10.290.20 (GENE3D), PTHR10953 (PANTHER), PTHR10953:SF5 (PANTHER), seg (SEG), tmhmm (TMHMM)
Ld_c749	collagen adhesin domain protein	5165	2.82904e-73	47.05%	1	F:binding	-	IPR009818 (PFAM); seg (SEG), SignalP-NN (SIGNALP), tmhmm (TMHMM)
Ld_c750	leucine-rich repeat-containing protein 15-like	1350	2.08322e-25	53.3%	4	F:catalytic activity; P:metabolic process; F:nucleotide binding; F:protein binding	-	IPR001611 (PROFILE); IPR003591 (SMART); G3DSA:3.80.10.10 (GENE3D), PTHR24367 (PANTHER), PF13855 (PFAM), seg (SEG), tmhmm (TMHMM), SSF52058 (SUPERFAMILY)
Ld_c751	monocarboxylate transporter	3497	4.3937e-81	59.95%	2	P:transport; C:cell	-	IPR011701 (PFAM); IPR016196 (SUPERFAMILY); IPR020846 (PROFILE); G3DSA:1.20.1250.20 (GENE3D), PTHR11360 (PANTHER), PTHR11360:SF15 (PANTHER), PS51257 (PROFILE), seg (SEG), SignalP-NN (SIGNALP), tmhmm (TMHMM)
Ld_c752	general vesicular transport factor p115	2698	0.0	71.1%	7	C:Golgi apparatus; P:organelle organization; P:transport; F:transporter activity; P:protein transport; C:endoplasmic reticulum; F:binding	-	IPR006953 (PFAM); IPR006955 (PFAM); IPR016024 (SUPERFAMILY); IPR024095 (PANTHER); coil (COIL), seg (SEG), tmhmm (TMHMM)
Ld_c753	zinc finger protein 40	1995	3.79477e-98	56.3%	5	F:nucleic acid binding; C:intracellular; F:binding; ; P:regulation of biological process	-	IPR007087 (PFAM); IPR013087 (G3DSA:3.30.160.GENE3D); IPR015880 (SMART); PTHR14947 (PANTHER), PTHR24402 (PANTHER), PTHR24402:SF54 (PANTHER), PF13465 (PFAM), PF13894 (PFAM), seg (SEG), SignalP-NN (SIGNALP), tmhmm (TMHMM), SSF57667 (SUPERFAMILY)
Ld_c754	nuclear pore complex protein nup160	1514	8.72134e-124	53.55%	3	C:protein complex; C:organelle; C:intracellular	-	coil (COIL), PTHR21286 (PANTHER), seg (SEG), tmhmm (TMHMM)
Ld_c755	esterase	1406	5.16049e-99	64.95%	3	F:hydrolase activity; P:lipid metabolic process; P:secondary metabolic process	EC:3.1.1.21; EC:3.1.1.1; EC:3.1.1.8	IPR002018 (PFAM); G3DSA:3.40.50.1820 (GENE3D), PTHR11559 (PANTHER), SSF53474 (SUPERFAMILY)
Ld_c756	cytochrome p450-like protein	1768	2.32898e-94	55.75%	5	C:endoplasmic reticulum; F:electron carrier activity; F:binding; F:catalytic activity; P:metabolic process	EC:1.14.14.1	IPR001128 (PRINTS); IPR002401 (PRINTS); PTHR24305 (PANTHER), seg (SEG), tmhmm (TMHMM)
Ld_c757	cytosolic 5 -nucleotidase 3-like	1705	2.89671e-86	66.9%	5	C:cytoplasm; F:binding; F:hydrolase activity; P:catabolic process; P:lipid metabolic process	EC:3.1.3.5	IPR006434 (PANTHER); IPR023214 (G3DSA:3.40.50.GENE3D); PTHR13045:SF0 (PANTHER), seg (SEG), tmhmm (TMHMM)
Ld_c758	acid phosphatase 1	919	6.47384e-69	62.05%	2	F:hydrolase activity; P:metabolic process		IPR000560 (PFAM); G3DSA:3.40.50.1240 (GENE3D), PTHR11567 (PANTHER), PTHR11567:SF22 (PANTHER), tmhmm (TMHMM), SSF53254 (SUPERFAMILY)
Ld_c759	lethal isoform b	2413	0.0	66.3%	3	F:molecular_function; P:biological_process; C:cellular_component		PTHR21165 (PANTHER), PTHR21165:SF0 (PANTHER), seg (SEG), SignalP-NN (SIGNALP), tmhmm (TMHMM)
Ld_c760	probable trna (uracil-o -)-methyltransferase-like	2125	2.52142e-130	62.2%	2	F:transferase activity; P:metabolic process	EC:2.1.1.0	IPR008011 (PFAM); IPR011671 (PFAM); G3DSA:3.40.50.150 (GENE3D), PTHR21210 (PANTHER), PTHR21210:SF0 (PANTHER), seg (SEG), tmhmm (TMHMM), SSF53335 (SUPERFAMILY)
Ld_c761	---NA---	1887			0	-
Ld_c762	zinc finger protein 52	1827	1.81131e-21	51.0%	3	F:binding; F:nucleic acid binding; C:intracellular	-	IPR007087 (PROFILE); IPR013087 (G3DSA:3.30.160.GENE3D); IPR015880 (SMART); PF13894 (PFAM), PF13909 (PFAM), seg (SEG), tmhmm (TMHMM), SSF57667 (SUPERFAMILY)
Ld_c763	lim and sh3 domain protein lasp-like	1954	4.76243e-128	67.6%	11	C:cell; P:reproduction; P:anatomical structure morphogenesis; P:cell differentiation; P:multicellular organismal development; F:binding; C:plasma membrane; F:actin binding; P:regulation of biological process; P:cytoplasm organization; P:embryo development	-	IPR000900 (PFAM); IPR001452 (PRINTS); IPR001781 (G3DSA:2.10.110.GENE3D); coil (COIL), G3DSA:2.30.30.40 (GENE3D), PTHR11039 (PANTHER), seg (SEG), SignalP-NN (SIGNALP), tmhmm (TMHMM), SSF57716 (SUPERFAMILY)
Ld_c764	la-related protein 1-like	1788	7.82221e-106	56.45%	0	-		IPR006630 (PFAM); IPR011991 (G3DSA:1.10.10.GENE3D); PTHR22792 (PANTHER), PTHR22792:SF16 (PANTHER), seg (SEG), tmhmm (TMHMM), SSF46785 (SUPERFAMILY)
Ld_c765	trna (cytosine -c )-methyltransferase-like	2324	0.0	75.65%	4	F:RNA binding; F:transferase activity; P:metabolic process; P:nucleobase-containing compound metabolic process	EC:2.1.1.29	IPR001678 (PFAM); IPR018314 (PROSITE); IPR023267 (PRINTS); IPR023270 (PRINTS); G3DSA:3.40.50.150 (GENE3D), PTHR22808 (PANTHER), PTHR22808:SF1 (PANTHER), seg (SEG), tmhmm (TMHMM), SSF53335 (SUPERFAMILY)
Ld_c766	dis3-like exonuclease 2-like	3692	0.0	60.3%	9	C:cytoplasm; F:nuclease activity; P:regulation of biological process; P:cell proliferation; P:organelle organization; P:cell cycle; F:RNA binding; P:biological_process; P:nucleobase-containing compound metabolic process	-	IPR001900 (PFAM); IPR022966 (PROSITE); PTHR23355 (PANTHER), PTHR23355:SF10 (PANTHER), seg (SEG), SignalP-NN (SIGNALP), tmhmm (TMHMM)
Ld_c767	protein transport protein sec24c-like	4661	0.0	88.05%	6	C:cytoplasmic membrane-bounded vesicle; C:Golgi apparatus; C:protein complex; P:protein transport; P:transport; F:binding	-	IPR006895 (PFAM); IPR006896 (PFAM); IPR006900 (PFAM); IPR007123 (PFAM); IPR012990 (PFAM); G3DSA:3.40.20.10 (GENE3D), G3DSA:3.40.50.410 (GENE3D), PTHR13803 (PANTHER), PTHR13803:SF0 (PANTHER), seg (SEG), tmhmm (TMHMM), SSF53300 (SUPERFAMILY), SSF81995 (SUPERFAMILY), SSF82754 (SUPERFAMILY)
Ld_c768	transmembrane protein 170a-like	1010	2.37986e-54	80.85%	1	C:cell	-	IPR019334 (PFAM); PTHR22779 (PANTHER), PTHR22779:SF3 (PANTHER), seg (SEG), tmhmm (TMHMM)
Ld_c769	atp-dependent rna helicase ddx1-like	2477	0.0	87.05%	10	F:nucleic acid binding; F:hydrolase activity; P:cellular component organization; P:nucleobase-containing compound metabolic process; F:nucleotide binding; P:embryo development; P:biological_process; P:regulation of biological process; P:translation; F:protein binding	-	IPR001650 (PFAM); IPR001870 (PROFILE); IPR003877 (PFAM); IPR008985 (SUPERFAMILY); IPR011545 (PFAM); IPR014001 (PROFILE); IPR014014 (PROFILE); IPR018355 (SMART); G3DSA:3.40.50.300 (GENE3D), PTHR24031 (PANTHER), PTHR24031:SF60 (PANTHER), seg (SEG), SignalP-NN (SIGNALP), SSF52540 (SUPERFAMILY)
Ld_c770	segmentation protein cap n collar	2064	5.61437e-151	66.45%	6	F:sequence-specific DNA binding transcription factor activity; F:DNA binding; ; P:regulation of biological process; C:nucleoplasm; C:protein complex	-	IPR004827 (PFAM); IPR008917 (G3DSA:1.10.880.GENE3D); coil (COIL), G3DSA:1.20.5.170 (GENE3D), PTHR24414 (PANTHER), PTHR24414:SF8 (PANTHER), seg (SEG), tmhmm (TMHMM)
Ld_c771	wd repeat-containing protein 61-like	1203	4.66528e-151	78.35%	10	F:protein kinase activity; F:sequence-specific DNA binding transcription factor activity; F:protein binding; ; P:metabolic process; C:cytoskeleton; C:protein complex; C:nucleoplasm; P:regulation of biological process;	EC:2.7.11.7	IPR001680 (PFAM); IPR015943 (G3DSA:2.130.10.GENE3D); IPR017986 (PROFILE); IPR019775 (PROSITE); IPR020472 (PRINTS); PTHR22841 (PANTHER), PTHR22841:SF7 (PANTHER), seg (SEG), SignalP-NN (SIGNALP), tmhmm (TMHMM)
Ld_c772	necap-like protein cg9132-like	3354	1.83016e-80	69.25%	3	P:transport; P:cellular component organization; C:cell	-	IPR011993 (G3DSA:2.30.29.GENE3D); IPR012466 (PFAM); PTHR12847 (PANTHER), PTHR12847:SF0 (PANTHER), seg (SEG), SignalP-NN (SIGNALP), tmhmm (TMHMM), SSF50729 (SUPERFAMILY)
Ld_c773	dna polymerase eta	1139	7.59875e-15	41.2%	1	F:binding	-	seg (SEG), SignalP-NN (SIGNALP), tmhmm (TMHMM)
Ld_c774	sugar transporter	2202	2.02871e-122	57.65%	3	C:cell; F:transporter activity; P:transport		IPR005828 (PFAM); IPR005829 (PROSITE); IPR016196 (SUPERFAMILY); IPR020846 (PROFILE); G3DSA:1.20.1250.20 (GENE3D), PTHR24063 (PANTHER), PTHR24063:SF50 (PANTHER), seg (SEG), tmhmm (TMHMM)
Ld_c775	round spermatid basic protein 1-like protein	2347	3.74561e-98	74.25%	1	C:nucleus	-	IPR026306 (PANTHER); seg (SEG), SignalP-NN (SIGNALP)
Ld_c776	ddb1- and cul4-associated factor 13-like	1800	0.0	83.0%	11	F:transferase activity; P:transport; P:cellular component organization; P:cell differentiation; P:multicellular organismal development; P:cellular protein modification process; P:organelle organization; F:protein binding; C:nucleoplasm; C:protein complex; P:biosynthetic process	EC:2.3.1.48	IPR001680 (PFAM); IPR007287 (PFAM); IPR015943 (G3DSA:2.130.10.GENE3D); IPR017986 (PROFILE); IPR019775 (PROSITE); IPR020472 (PRINTS); coil (COIL), PTHR22851 (PANTHER), PTHR22851:SF0 (PANTHER), seg (SEG), SignalP-NN (SIGNALP), tmhmm (TMHMM)
Ld_c777	procollagen- -oxoglutarate 5-dioxygenase 3	2784	0.0	76.9%	8	F:binding; F:catalytic activity; C:endoplasmic reticulum; P:metabolic process; C:proteinaceous extracellular matrix; P:catabolic process; ; P:protein metabolic process	EC:1.13.11.0; EC:1.14.11.4	IPR005123 (PFAM); IPR006620 (SMART); PTHR10730 (PANTHER), PTHR10730:SF1 (PANTHER), seg (SEG), SignalP-NN (SIGNALP), tmhmm (TMHMM)
Ld_c778	lipase 3	1417	3.96961e-115	65.95%	3	P:catabolic process; P:lipid metabolic process; F:hydrolase activity	-	IPR000073 (PFAM); IPR006693 (PFAM); G3DSA:3.40.50.1820 (GENE3D), PTHR11005 (PANTHER), PTHR11005:SF0 (PANTHER), seg (SEG), tmhmm (TMHMM), SSF53474 (SUPERFAMILY)
Ld_c779	syntaxin 17	1450	4.16419e-75	52.9%	3	P:transport; C:cell; F:protein binding	-	IPR000727 (PFAM); IPR010989 (SUPERFAMILY); coil (COIL), G3DSA:1.20.5.110 (GENE3D), PTHR19957 (PANTHER), PTHR19957:SF1 (PANTHER), seg (SEG), SignalP-NN (SIGNALP), tmhmm (TMHMM)
Ld_c780	glutamic acid-rich protein	2879	3.3915e-121	37.8%	10	F:ATP binding; F:structural constituent of cytoskeleton; F:calmodulin-dependent protein kinase activity; P:protein phosphorylation; C:microtubule associated complex; F:myosin light chain kinase activity; F:protein serine/threonine kinase activity; F:chitin binding; P:chitin metabolic process; C:extracellular region		seg (SEG), tmhmm (TMHMM)
Ld_c781	r3h domain-containing protein c19orf22 homolog	1265	1.07546e-44	50.95%	1	F:nucleic acid binding		IPR001374 (PROFILE); IPR025952 (PFAM); coil (COIL), G3DSA:3.30.1370.50 (GENE3D), PTHR32019 (PANTHER), PTHR32019:SF0 (PANTHER), seg (SEG), tmhmm (TMHMM), SSF82708 (SUPERFAMILY)
Ld_c782	fatty acyl- reductase cg5065-like	1343	2.24395e-120	62.7%	2	F:catalytic activity; F:nucleotide binding	-	IPR013120 (PFAM); IPR016040 (G3DSA:3.40.50.GENE3D); IPR026055 (PANTHER); PTHR11011:SF6 (PANTHER), tmhmm (TMHMM), SSF51735 (SUPERFAMILY)
Ld_c783	isoform a	1471	0.0	83.9%	11	F:RNA binding; P:reproduction; P:cellular component organization; P:anatomical structure morphogenesis; P:cell differentiation; C:nucleus; P:multicellular organismal development; P:nucleobase-containing compound metabolic process; P:regulation of biological process; P:translation; F:nucleotide binding	-	IPR000504 (PFAM); IPR006535 (TIGRFAMs); IPR012677 (G3DSA:3.30.70.GENE3D); PTHR24012 (PANTHER), PTHR24012:SF7 (PANTHER), seg (SEG), SignalP-NN (SIGNALP), tmhmm (TMHMM), SSF54928 (SUPERFAMILY)
Ld_c784	methylated-dna--protein-cysteine methyltransferase	1862	1.09609e-25	59.25%	10	P:response to stress; P:DNA metabolic process; ; P:regulation of biological process; P:metabolic process; F:DNA binding; F:transferase activity; F:sequence-specific DNA binding transcription factor activity; C:nucleoplasm; C:protein complex	EC:2.1.1.63	IPR001497 (PROSITE); IPR011991 (G3DSA:1.10.10.GENE3D); IPR014048 (PFAM); G3DSA:3.30.160.70 (GENE3D), PTHR10815 (PANTHER), PTHR10815:SF0 (PANTHER), seg (SEG), tmhmm (TMHMM), SSF53155 (SUPERFAMILY)
Ld_c785	e3 ubiquitin-protein ligase smurf2-like	3764	0.0	77.7%	12	F:protein binding; P:signal transduction; P:anatomical structure morphogenesis; P:embryo development; P:cellular protein modification process; P:catabolic process; P:metabolic process; P:regulation of biological process; P:growth; F:catalytic activity; C:intracellular; P:reproduction	EC:6.3.2.19	IPR000008 (PFAM); IPR000569 (PFAM); IPR001202 (PFAM); IPR008973 (SUPERFAMILY); IPR018029 (PROFILE); G3DSA:2.20.70.10 (GENE3D), G3DSA:2.60.40.150 (GENE3D), G3DSA:3.30.2160.10 (GENE3D), PTHR11254 (PANTHER), PTHR11254:SF84 (PANTHER), seg (SEG), tmhmm (TMHMM)
Ld_c786	cg4382 cg4382-pa	1259	6.2683e-153	72.15%	1	F:hydrolase activity	EC:3.1.1.1	IPR002018 (PFAM); G3DSA:3.40.50.1820 (GENE3D), PTHR11559 (PANTHER), PTHR11559:SF83 (PANTHER), seg (SEG), SSF53474 (SUPERFAMILY)
Ld_c787	---NA---	1387			0	-		coil (COIL), seg (SEG), tmhmm (TMHMM)
Ld_c788	ruvb-like 2-like	644	5.66426e-52	77.05%	9	P:biological_process; F:nucleotide binding; F:DNA binding; P:response to stress; P:DNA metabolic process; C:nuclear chromosome; C:protein complex; F:hydrolase activity; C:chromosome	-	IPR010339 (PFAM); IPR027238 (PANTHER); G3DSA:3.40.50.300 (GENE3D), PTHR11093:SF2 (PANTHER), seg (SEG), tmhmm (TMHMM), SSF52540 (SUPERFAMILY)
Ld_c789	mediator of rna polymerase ii transcription subunit 30-like	2948	2.88009e-90	62.05%	3	C:nucleus; ; P:regulation of biological process	-	IPR021019 (PFAM); PTHR31705 (PANTHER), seg (SEG), tmhmm (TMHMM)
Ld_c790	serine-rich platelet-type	2714	5.13938e-66	3.75714e+13	5	C:cell wall; F:calcium ion binding; C:membrane; C:extracellular region; P:pathogenesis		seg (SEG), SignalP-NN (SIGNALP), tmhmm (TMHMM)
Ld_c791	dolichyl-phosphate beta-glucosyltransferase-like	1368	5.66599e-95	70.5%	9	P:cellular component organization; P:organelle organization; P:embryo development; P:multicellular organismal development; F:transferase activity; P:biosynthetic process; P:cellular protein modification process; P:carbohydrate metabolic process; C:endoplasmic reticulum	EC:2.4.1.117	IPR001173 (PFAM); G3DSA:3.90.550.10 (GENE3D), PTHR10859 (PANTHER), PTHR10859:SF42 (PANTHER), seg (SEG), tmhmm (TMHMM), SSF53448 (SUPERFAMILY)
Ld_c792	twinkle mitochondrial-like	2137	0.0	74.65%	9	P:biological_process; F:hydrolase activity; C:mitochondrion; P:DNA metabolic process; P:mitochondrion organization; P:biosynthetic process; F:nucleotide binding; F:DNA binding; C:chromosome	-	IPR007694 (PROFILE); IPR027032 (PANTHER); coil (COIL), G3DSA:3.40.1360.10 (GENE3D), G3DSA:3.40.50.300 (GENE3D), PTHR12873:SF0 (PANTHER), PF13481 (PFAM), seg (SEG), SignalP-NN (SIGNALP), tmhmm (TMHMM), SSF52540 (SUPERFAMILY)
Ld_c793	kaptin (actin binding protein)	1701	1.19734e-132	60.3%	3	F:molecular_function; P:biological_process; C:cellular_component		PTHR15435 (PANTHER), PTHR15435:SF0 (PANTHER), seg (SEG), tmhmm (TMHMM), SSF69318 (SUPERFAMILY)
Ld_c794	cuticular protein analogous to peritrophins 1-g	1226	1.85899e-62	67.15%	3	C:extracellular region; F:carbohydrate binding; P:carbohydrate metabolic process	-	IPR002557 (G3DSA:2.170.140.GENE3D); PTHR22933 (PANTHER), PTHR22933:SF0 (PANTHER), seg (SEG), SignalP-NN (SIGNALP), tmhmm (TMHMM)
Ld_c795	transmembrane protein 198-b-like	1736	1.75693e-119	59.85%	1	C:cell	-	IPR025256 (PFAM); PTHR31247 (PANTHER), PTHR31247:SF0 (PANTHER), seg (SEG), tmhmm (TMHMM)
Ld_c796	sterile alpha and tir motif-containing protein 1	3271	0.0	85.5%	4	C:cell; P:signal transduction; C:intracellular; F:protein binding	-	IPR000157 (PFAM); IPR001660 (SMART); IPR011510 (PFAM); IPR011989 (G3DSA:1.25.10.GENE3D); IPR013761 (G3DSA:1.10.150.GENE3D); IPR016024 (SUPERFAMILY); coil (COIL), G3DSA:3.40.50.10140 (GENE3D), PTHR22998 (PANTHER), seg (SEG), SignalP-NN (SIGNALP), tmhmm (TMHMM)
Ld_c797	pin2-interacting protein x1	1602	2.50072e-42	56.2%	12	C:nuclear chromosome; C:mitochondrion; C:nucleolus; P:organelle organization; P:cell cycle; F:RNA binding; C:chromosome; F:protein binding; P:DNA metabolic process; P:biosynthetic process; C:cytoskeleton; C:protein complex	-	IPR000467 (PFAM); coil (COIL), PTHR23149 (PANTHER), PTHR23149:SF1 (PANTHER), seg (SEG), SignalP-NN (SIGNALP), tmhmm (TMHMM)
Ld_c798	histidine triad protein member	1924	1.77829e-111	68.45%	5	P:nucleobase-containing compound metabolic process; P:catabolic process; P:cell differentiation; P:cell-cell signaling; F:hydrolase activity	-	IPR008594 (PANTHER); IPR011145 (SUPERFAMILY); IPR011146 (G3DSA:3.30.428.GENE3D); IPR019193 (PFAM); PTHR12978:SF0 (PANTHER), PF11969 (PFAM)
Ld_c799	upf0392 protein	1367	1.04406e-173	71.75%	0	-		IPR008166 (PFAM); PTHR21461 (PANTHER), PTHR21461:SF0 (PANTHER), seg (SEG), tmhmm (TMHMM)
Ld_c800	phosphatidylserine decarboxylase	1453	1.11524e-130	68.6%	4	F:catalytic activity; P:biosynthetic process; P:lipid metabolic process;	EC:4.1.1.65	IPR003817 (PFAM); IPR005221 (PANTHER); PTHR10067:SF0 (PANTHER), seg (SEG), SignalP-NN (SIGNALP)
Ld_c801	enhancer of mrna-decapping protein 4	2759	0.0	50.95%	3	C:nucleus; C:cytoplasm; F:protein binding	-	IPR015943 (G3DSA:2.130.10.GENE3D); IPR017986 (SUPERFAMILY); coil (COIL), PTHR15598 (PANTHER), PTHR15598:SF5 (PANTHER), seg (SEG), tmhmm (TMHMM)
Ld_c802	pab-dependent poly -specific ribonuclease subunit 2-like	2003	0.0	72.75%	10	F:nuclease activity; F:nucleic acid binding; C:intracellular; F:protein binding; P:protein metabolic process; P:catabolic process; F:hydrolase activity; P:nucleobase-containing compound metabolic process; P:regulation of biological process; P:cellular protein modification process	EC:3.1.13.4; EC:3.1.2.15	IPR015943 (G3DSA:2.130.10.GENE3D); IPR017986 (SUPERFAMILY); PTHR15728 (PANTHER), PTHR15728:SF0 (PANTHER), PF13423 (PFAM), seg (SEG), SSF54001 (SUPERFAMILY)
Ld_c803	kinesin light chain-like	2468	0.0	77.3%	5	F:motor activity; C:cytoskeleton; C:protein complex; F:protein binding; P:biological_process	-	IPR002151 (PRINTS); IPR011990 (G3DSA:1.25.40.GENE3D); IPR013026 (PROFILE); IPR013105 (PFAM); IPR015390 (PFAM); IPR019734 (SMART); coil (COIL), PTHR19959 (PANTHER), PTHR19959:SF20 (PANTHER), PF13374 (PFAM), PF13424 (PFAM), seg (SEG), tmhmm (TMHMM), SSF48452 (SUPERFAMILY)
Ld_c804	93 kda serpin	640	1.36991e-24	56.7%	3	P:biological_process; C:extracellular region; F:enzyme regulator activity	-	IPR000215 (PANTHER); IPR023795 (PROSITE); IPR023796 (PFAM); G3DSA:2.30.39.10 (GENE3D), G3DSA:3.30.497.10 (GENE3D), seg (SEG)
Ld_c805	cg4553 cg4553-pa	1831	4.04979e-73	50.1%	0	-		IPR024388 (PFAM); coil (COIL), PTHR21133 (PANTHER), seg (SEG), SignalP-NN (SIGNALP), tmhmm (TMHMM)
Ld_c806	protein unc-13 homolog d-like	2408	0.0	69.35%	1	F:protein binding		IPR000008 (PFAM); IPR008973 (SUPERFAMILY); IPR014770 (PROFILE); IPR014772 (PROFILE); IPR018029 (PROFILE); G3DSA:2.60.40.150 (GENE3D), PTHR15015 (PANTHER), PTHR15015:SF14 (PANTHER), seg (SEG), tmhmm (TMHMM)
Ld_c807	mmr1 hsr1 gtp binding protein	1939	0.0	77.1%	1	F:nucleotide binding	-	IPR006073 (PRINTS); coil (COIL), G3DSA:3.40.50.300 (GENE3D), PTHR11089 (PANTHER), PTHR11089:SF5 (PANTHER), seg (SEG), tmhmm (TMHMM), SSF52540 (SUPERFAMILY)
Ld_c808	gonadotropin inducible transcription factor gonadotropin inducible transcription partial	2836	0.0	64.1%	3	F:binding; F:nucleic acid binding; C:intracellular	-	IPR007087 (PFAM); IPR013087 (G3DSA:3.30.160.GENE3D); IPR015880 (SMART); coil (COIL), PTHR24395 (PANTHER), PTHR24395:SF4 (PANTHER), PF13465 (PFAM), PF13894 (PFAM), seg (SEG), SignalP-NN (SIGNALP), tmhmm (TMHMM), SSF57667 (SUPERFAMILY)
Ld_c809	phospholipase a2b precursor	1054	4.28008e-78	62.75%	5	C:extracellular region; F:calcium ion binding; F:hydrolase activity; P:catabolic process; P:lipid metabolic process	EC:3.1.1.4	IPR001211 (PANTHER); IPR013090 (PROSITE); IPR016090 (G3DSA:1.20.90.GENE3D); PTHR12253:SF7 (PANTHER), seg (SEG), tmhmm (TMHMM)
Ld_c810	vacuolar protein sorting-associated protein vta1 homolog	1929	1.29753e-61	51.9%	0	-		IPR023175 (G3DSA:1.25.40.GENE3D); G3DSA:1.20.5.420 (GENE3D), PTHR12741 (PANTHER), PF04652 (PFAM), seg (SEG), SignalP-NN (SIGNALP)
Ld_c811	cuticular protein analogous to peritrophins 1-b	1027	5.44984e-84	85.7%	3	C:extracellular region; F:carbohydrate binding; P:carbohydrate metabolic process	-	IPR002557 (G3DSA:2.170.140.GENE3D); PTHR22933 (PANTHER), PTHR22933:SF0 (PANTHER), seg (SEG), tmhmm (TMHMM)
Ld_c812	phosphatidylinositol-5-phosphate 4-kinase type-2 beta	2062	1.69987e-115	71.1%	7	P:lipid metabolic process; P:anatomical structure morphogenesis; P:cellular component organization; P:regulation of biological process; P:cytoskeleton organization; F:kinase activity; P:biological_process	EC:2.7.1.68	IPR002498 (PFAM); IPR016034 (SMART); IPR023610 (PANTHER); G3DSA:3.30.800.10 (GENE3D), G3DSA:3.30.810.10 (GENE3D), PTHR23086:SF3 (PANTHER), seg (SEG), tmhmm (TMHMM), SSF56104 (SUPERFAMILY)
Ld_c813	jhe-like toxin	2044	2.14613e-78	52.5%	1	P:symbiosis, encompassing mutualism through parasitism	-	IPR005639 (G3DSA:1.20.190.GENE3D); seg (SEG), tmhmm (TMHMM)
Ld_c814	aldo-keto reductase	1145	9.13192e-101	66.65%	4	P:metabolic process; F:catalytic activity; P:carbohydrate metabolic process; P:lipid metabolic process	EC:1.1.1.21	IPR001395 (PANTHER); IPR018170 (PROSITE); IPR020471 (PRINTS); IPR023210 (G3DSA:3.20.20.GENE3D); PTHR11732:SF34 (PANTHER), tmhmm (TMHMM)
Ld_c815	thap domain-containing protein 9-like	3818	8.92371e-101	59.15%	0	-		coil (COIL), PTHR10725 (PANTHER), seg (SEG), tmhmm (TMHMM)
Ld_c816	---NA---	1482			0	-		seg (SEG), tmhmm (TMHMM)
Ld_c817	anterior fat body protein	1169	2.2449e-55	68.45%	3	F:enzyme regulator activity; F:calcium ion binding; P:biological_process	-	IPR005511 (PRINTS); IPR008367 (PRINTS); IPR011042 (G3DSA:2.120.10.GENE3D); IPR013658 (PFAM); PTHR10907 (PANTHER), PTHR10907:SF11 (PANTHER), tmhmm (TMHMM), SSF63829 (SUPERFAMILY)
Ld_c818	golgi-associated pdz and coiled-coil motif-containing protein	1199	2.95152e-105	67.2%	12	F:enzyme regulator activity; C:protein complex; F:receptor binding; P:cellular component organization; F:protein binding; C:cellular_component; P:reproduction; P:cell differentiation; P:organelle organization; C:Golgi apparatus; C:plasma membrane; P:signal transduction	-	IPR001478 (PFAM); coil (COIL), G3DSA:2.30.42.10 (GENE3D), PTHR16528 (PANTHER), seg (SEG), tmhmm (TMHMM)
Ld_c819	protein fam98a	1974	2.56732e-113	62.6%	0	-		IPR018797 (PFAM); PTHR31353 (PANTHER), seg (SEG), SignalP-NN (SIGNALP), tmhmm (TMHMM)
Ld_c820	structural maintenance of chromosomes protein 1a	2523	0.0	66.9%	8	P:organelle organization; P:cell cycle; F:nucleotide binding; C:chromosome; C:nucleus; P:DNA metabolic process; P:response to stress; F:protein binding	-	IPR003395 (PFAM); IPR010935 (PFAM); coil (COIL), G3DSA:3.40.50.300 (GENE3D), PTHR18937 (PANTHER), PTHR18937:SF12 (PANTHER), seg (SEG), SignalP-NN (SIGNALP), tmhmm (TMHMM), SSF52540 (SUPERFAMILY)
Ld_c821	smad nuclear-interacting protein 1	1548	7.44011e-86	59.85%	1	F:protein binding		IPR000253 (G3DSA:2.60.200.GENE3D); IPR008984 (SUPERFAMILY); PTHR23308 (PANTHER), PTHR23308:SF15 (PANTHER), seg (SEG), SignalP-NN (SIGNALP), tmhmm (TMHMM)
Ld_c822	dynactin subunit 4	2131	1.55832e-174	53.35%	0	-		IPR008603 (PANTHER); coil (COIL), PTHR13034:SF0 (PANTHER), seg (SEG), SignalP-NN (SIGNALP), tmhmm (TMHMM)
Ld_c823	tau-tubulin kinase 1	4270	0.0	86.85%	6	C:cytoplasm; P:cellular protein modification process; C:cytoskeleton; F:nucleotide binding; F:protein kinase activity;	EC:2.7.11.0	IPR000719 (PFAM); IPR002290 (SMART); IPR011009 (SUPERFAMILY); IPR017441 (PROSITE); IPR020635 (SMART); coil (COIL), G3DSA:1.10.510.10 (GENE3D), G3DSA:3.30.200.20 (GENE3D), PTHR11909 (PANTHER), PTHR11909:SF19 (PANTHER), seg (SEG), SignalP-NN (SIGNALP), tmhmm (TMHMM)
Ld_c824	---NA---	2899			0	-		seg (SEG), SignalP-NN (SIGNALP), tmhmm (TMHMM)
Ld_c825	---NA---	1437			0	-		seg (SEG)
Ld_c826	myelin expression factor 2	2127	2.63199e-103	63.05%	11	F:RNA binding; P:reproduction; P:cell differentiation; P:cytoplasm organization; P:embryo development; P:organelle organization; P:cell cycle; F:nucleotide binding; C:intracellular; C:cytoplasm; C:nucleus	-	IPR000504 (PFAM); IPR012677 (G3DSA:3.30.70.GENE3D); PTHR23003 (PANTHER), PTHR23003:SF2 (PANTHER), seg (SEG), tmhmm (TMHMM), SSF54928 (SUPERFAMILY)
Ld_c827	peroxisomal multifunctional enzyme type 2	1720	8.26104e-89	85.65%	10	F:lipid binding; F:catalytic activity; C:peroxisome; P:catabolic process; P:lipid metabolic process; F:protein binding; F:nucleotide binding; ; P:biosynthetic process; P:metabolic process	EC:4.2.1.17	IPR002198 (PRINTS); IPR002347 (PRINTS); IPR016040 (G3DSA:3.40.50.GENE3D); IPR020842 (SMART); IPR020904 (PROSITE); PTHR24316 (PANTHER), PTHR24316:SF2 (PANTHER), seg (SEG), SignalP-NN (SIGNALP), tmhmm (TMHMM), SSF51735 (SUPERFAMILY)
Ld_c828	long-chain fatty acid transport protein 4-like	576	3.62469e-38	74.65%	5	F:catalytic activity; P:transport; P:lipid metabolic process; C:cell; F:nucleotide binding	-	G3DSA:3.30.300.30 (GENE3D), PTHR24096 (PANTHER), PTHR24096:SF0 (PANTHER), seg (SEG), SSF56801 (SUPERFAMILY)
Ld_c829	charged multivesicular body protein 6-like	935	1.30414e-34	65.4%	3	C:cell; P:protein transport; C:endosome	-	IPR005024 (PFAM); coil (COIL), PTHR22761 (PANTHER), seg (SEG), SignalP-NN (SIGNALP), tmhmm (TMHMM)
Ld_c830	map kinase-interacting serine threonine-protein kinase 1	2397	0.0	79.5%	4	F:protein kinase activity; P:cellular protein modification process; F:nucleotide binding;	EC:2.7.11.17	IPR000719 (PFAM); IPR002290 (SMART); IPR008271 (PROSITE); IPR011009 (SUPERFAMILY); IPR017441 (PROSITE); IPR020635 (SMART); coil (COIL), G3DSA:1.10.510.10 (GENE3D), G3DSA:3.30.200.20 (GENE3D), PTHR24349 (PANTHER), PTHR24349:SF0 (PANTHER), seg (SEG), SignalP-NN (SIGNALP), tmhmm (TMHMM)
Ld_c831	alpha-tocopherol transfer	1167	2.34815e-51	55.35%	3	C:intracellular; P:transport; F:transporter activity	-	IPR001251 (G3DSA:3.40.525.GENE3D); IPR011074 (SUPERFAMILY); PTHR10174 (PANTHER), PTHR10174:SF33 (PANTHER), seg (SEG), tmhmm (TMHMM)
Ld_c832	fl d	1768	1.31948e-89	78.1%	7	P:cell differentiation; P:cell-cell signaling; P:regulation of biological process; P:nucleobase-containing compound metabolic process; P:reproduction; P:multicellular organismal development; C:nucleus	-	coil (COIL), PTHR15217 (PANTHER), PTHR15217:SF0 (PANTHER), seg (SEG), SignalP-NN (SIGNALP), tmhmm (TMHMM)
Ld_c833	exocyst complex component 8-like	2157	0.0	60.4%	1	F:lipid binding	-	IPR011993 (G3DSA:2.30.29.GENE3D); IPR016159 (SUPERFAMILY); PTHR21426 (PANTHER), PTHR21426:SF10 (PANTHER), seg (SEG), tmhmm (TMHMM), SSF50729 (SUPERFAMILY)
Ld_c834	---NA---	1316			0	-		seg (SEG), tmhmm (TMHMM)
Ld_c835	stromal antigen	1645	0.0	75.35%	0	-		PTHR11199 (PANTHER), PTHR11199:SF0 (PANTHER), seg (SEG), tmhmm (TMHMM)
Ld_c836	mod -hes00531	1981	3.28203e-92	68.4%	3	F:binding; C:intracellular; F:protein binding	-	IPR000210 (SMART); IPR007087 (PROSITE); IPR011333 (G3DSA:3.30.710.GENE3D); IPR013069 (PFAM); IPR015880 (SMART); PTHR23110 (PANTHER), seg (SEG), SSF57667 (SUPERFAMILY)
Ld_c837	glycerol-3-phosphate dehydrogenase	1726	3.88928e-171	87.45%	12	F:nucleotide binding; C:cytoplasm; C:protein complex; P:behavior; P:lipid metabolic process; F:catalytic activity; P:transport; P:generation of precursor metabolites and energy; P:carbohydrate metabolic process; P:catabolic process; F:protein binding; C:lipid particle	EC:1.1.1.8	IPR006109 (PFAM); IPR006168 (PRINTS); IPR008927 (SUPERFAMILY); IPR011128 (PFAM); IPR013328 (G3DSA:1.10.1040.GENE3D); IPR016040 (G3DSA:3.40.50.GENE3D); IPR017751 (TIGRFAMs); seg (SEG), SignalP-NN (SIGNALP), SSF51735 (SUPERFAMILY)
Ld_c838	phospholipase d	829	6.1883e-22	59.0%	2	F:catalytic activity; P:metabolic process		IPR001736 (PROFILE); IPR025202 (PFAM); G3DSA:3.30.870.10 (GENE3D), seg (SEG), tmhmm (TMHMM), SSF56024 (SUPERFAMILY)
Ld_c839	---NA---	1426			0	-		seg (SEG), tmhmm (TMHMM)
Ld_c840	atp-binding cassette sub-family a member 7	2521	0.0	69.1%	8	F:hydrolase activity; F:transporter activity; P:nucleobase-containing compound metabolic process; P:catabolic process; C:cell; C:protein complex; F:nucleotide binding; P:transport	-	IPR003439 (PFAM); IPR003593 (SMART); IPR017871 (PROSITE); IPR026082 (PANTHER); G3DSA:3.40.50.300 (GENE3D), PTHR19229:SF30 (PANTHER), PF12698 (PFAM), seg (SEG), SignalP-NN (SIGNALP), tmhmm (TMHMM), SSF52540 (SUPERFAMILY)
Ld_c841	cuticle protein 19	434	3.74151e-13	62.8%	1	F:structural molecule activity	-	IPR000618 (PFAM); seg (SEG)
Ld_c842	biogenesis of lysosome-related organelles complex 1 subunit 1-like	641	2.57159e-39	87.45%	0	-		IPR009395 (PFAM); PTHR13073 (PANTHER), PTHR13073:SF0 (PANTHER), seg (SEG), tmhmm (TMHMM)
Ld_c843	constitutive coactivator of ppar-gamma-like protein 1 homolog	707	6.0788e-23	53.0%	0	-		seg (SEG), SignalP-NN (SIGNALP), tmhmm (TMHMM)
Ld_c844	atp-dependent transporter	1319	8.03206e-131	84.05%	6	F:hydrolase activity; F:transporter activity; P:nucleobase-containing compound metabolic process; P:catabolic process; F:nucleotide binding; P:ion transport	EC:3.6.3.28	IPR003439 (PFAM); G3DSA:3.40.50.300 (GENE3D), PTHR19211 (PANTHER), PTHR19211:SF17 (PANTHER), PF12848 (PFAM), seg (SEG), SSF52540 (SUPERFAMILY)
Ld_c845	transmembrane protein 186-like	1048	1.94777e-14	54.45%	1	C:cell	-	IPR026571 (PANTHER); PTHR13603:SF0 (PANTHER), seg (SEG), tmhmm (TMHMM)
Ld_c846	50s ribosomal protein l16	1777	3.20609e-51	86.3%	5	C:ribosome; F:structural molecule activity; P:translation; F:RNA binding; P:biological_process	-	IPR001854 (G3DSA:1.10.287.GENE3D); coil (COIL), seg (SEG), tmhmm (TMHMM)
Ld_c847	isoform a	2039	0.0	72.0%	4	F:hydrolase activity; C:lipid particle; F:catalytic activity; P:metabolic process	EC:6.3.5.0	IPR000120 (PANTHER); IPR023631 (G3DSA:3.90.1300.GENE3D); PTHR11895:SF5 (PANTHER), seg (SEG), SignalP-NN (SIGNALP), tmhmm (TMHMM)
Ld_c848	motile sperm domain containing 1	1142	2.78922e-33	58.75%	5	P:regulation of biological process; ; C:cytoplasm; F:structural molecule activity; C:nucleus	-	IPR000535 (PFAM); IPR008962 (G3DSA:2.60.40.GENE3D); PTHR14512 (PANTHER), seg (SEG), tmhmm (TMHMM)
Ld_c849	transport and golgi organization isoform a	3648	8.74031e-68	43.2%	1	F:protein binding		IPR001452 (SMART); IPR011511 (PFAM); coil (COIL), G3DSA:2.30.30.40 (GENE3D), seg (SEG), SignalP-NN (SIGNALP), tmhmm (TMHMM)
Ld_c850	5 -nucleotidase	1814	6.22088e-159	62.45%	6	P:nucleobase-containing compound metabolic process; P:catabolic process; F:binding; F:hydrolase activity; F:nucleotide binding; C:extracellular region	-	IPR004843 (PFAM); IPR006179 (PRINTS); IPR008334 (G3DSA:3.90.780.GENE3D); G3DSA:3.60.21.10 (GENE3D), PTHR11575:SF7 (PANTHER), seg (SEG), SignalP-NN (SIGNALP), tmhmm (TMHMM), SSF56300 (SUPERFAMILY)
Ld_c851	variable lymphocyte receptor a	851	1.84614e-27	51.55%	0	-		IPR003591 (SMART); G3DSA:3.80.10.10 (GENE3D), PTHR24367 (PANTHER), PF13855 (PFAM), seg (SEG), tmhmm (TMHMM), SSF52058 (SUPERFAMILY)
Ld_c852	take-out-like carrier protein jhbp-1	960	1.24568e-33	58.6%	1	C:extracellular space		IPR010562 (PFAM); PTHR11008 (PANTHER), PTHR11008:SF9 (PANTHER), SignalP-NN (SIGNALP), tmhmm (TMHMM)
Ld_c853	lysophospholipid acyltransferase 5	2907	1.25635e-130	63.2%	7	P:reproduction; C:cell; P:cellular component organization; P:lipid metabolic process; P:anatomical structure morphogenesis; P:cell differentiation; P:multicellular organismal development	-	IPR004299 (PFAM); PTHR13906 (PANTHER), PTHR13906:SF2 (PANTHER), seg (SEG), tmhmm (TMHMM)
Ld_c854	sn1-specific diacylglycerol lipase alpha-like	2260	0.0	77.6%	7	C:cytoplasm; P:response to external stimulus; P:signal transduction; P:response to abiotic stimulus; F:hydrolase activity; P:catabolic process; P:lipid metabolic process	EC:3.1.1.34; EC:3.1.1.21; EC:3.1.1.3	IPR002921 (PFAM); G3DSA:3.40.50.1820 (GENE3D), PTHR21493 (PANTHER), PTHR21493:SF8 (PANTHER), seg (SEG), SignalP-NN (SIGNALP), tmhmm (TMHMM), SSF53474 (SUPERFAMILY)
Ld_c855	tudor domain-containing protein 3-like	2431	1.94748e-81	49.3%	4	F:RNA binding; C:nucleus; C:cytoplasm; P:nucleobase-containing compound metabolic process	-	IPR002999 (SMART); IPR010304 (PFAM); IPR013894 (PFAM); G3DSA:2.30.30.140 (GENE3D), PTHR13681 (PANTHER), seg (SEG), tmhmm (TMHMM), SSF63748 (SUPERFAMILY)
Ld_c856	morn repeat-containing protein	2119	5.24104e-11	60.6%	0	-		IPR003409 (PFAM); G3DSA:2.20.110.10 (GENE3D), PTHR23084 (PANTHER), seg (SEG), tmhmm (TMHMM), SSF82185 (SUPERFAMILY)
Ld_c857	transmembrane protein 104	1609	6.51866e-149	61.1%	1	C:cell	-	IPR013057 (PFAM); PTHR16189 (PANTHER), seg (SEG), SignalP-NN (SIGNALP), tmhmm (TMHMM)
Ld_c858	mitochondrial transcription termination factor	1808	1.17141e-32	46.65%	3	C:mitochondrion; F:DNA binding; P:termination of mitochondrial transcription		coil (COIL), seg (SEG), SignalP-NN (SIGNALP), tmhmm (TMHMM)
Ld_c859	geranylgeranyl transferase type-1 subunit beta-like	1207	5.27121e-102	65.4%	2	F:catalytic activity; P:metabolic process	-	IPR008930 (SUPERFAMILY); G3DSA:1.50.10.20 (GENE3D), PTHR11774 (PANTHER), PTHR11774:SF4 (PANTHER), PF13249 (PFAM), seg (SEG)
Ld_c860	cytochrome p450-like protein	1709	1.06605e-127	61.55%	4	F:binding; F:electron carrier activity; P:metabolic process; F:catalytic activity		IPR001128 (PRINTS); IPR002401 (PRINTS); IPR002402 (PRINTS); IPR017972 (PROSITE); PTHR24290 (PANTHER), PTHR24290:SF0 (PANTHER), seg (SEG), tmhmm (TMHMM)
Ld_c861	chaperone activity of bc1 complex- mitochondrial-like	1742	0.0	72.3%	3	F:protein kinase activity; P:generation of precursor metabolites and energy; C:mitochondrion	-	IPR004147 (PFAM); IPR011009 (SUPERFAMILY); PTHR10566 (PANTHER), PTHR10566:SF22 (PANTHER), seg (SEG), SignalP-NN (SIGNALP), tmhmm (TMHMM)
Ld_c862	isoform c	3994	0.0	53.45%	6	F:enzyme regulator activity; P:regulation of biological process; C:intracellular; P:signal transduction; F:protein binding; F:lipid binding	-	IPR000198 (G3DSA:1.10.555.GENE3D); IPR001849 (PFAM); IPR008936 (SUPERFAMILY); IPR011993 (G3DSA:2.30.29.GENE3D); PTHR23180 (PANTHER), PTHR23180:SF33 (PANTHER), seg (SEG), SignalP-NN (SIGNALP), tmhmm (TMHMM), SSF50729 (SUPERFAMILY), SSF54236 (SUPERFAMILY)
Ld_c863	autophagy-related protein 13 homolog	1445	4.58735e-66	54.05%	4	P:autophagy; F:molecular_function; P:regulation of autophagy; C:cellular_component		IPR018731 (PFAM); coil (COIL), PTHR13430 (PANTHER), PTHR13430:SF2 (PANTHER), seg (SEG), tmhmm (TMHMM)
Ld_c864	arginyl-trna--protein transferase 1	834	2.10452e-28	53.4%	5	C:cytoplasm; F:transferase activity; P:cellular protein modification process; P:catabolic process; C:nucleus	EC:2.3.2.8	IPR007471 (PFAM); PTHR21367 (PANTHER), PTHR21367:SF0 (PANTHER), seg (SEG), SignalP-NN (SIGNALP), tmhmm (TMHMM)
Ld_c865	glycolipid transfer protein domain-containing protein 1-like	1295	1.2236e-68	73.5%	4	F:transporter activity; C:cytoplasm; F:lipid binding; P:transport	-	IPR014830 (G3DSA:1.10.3520.GENE3D); PTHR10219 (PANTHER), PTHR10219:SF4 (PANTHER), seg (SEG), tmhmm (TMHMM)
Ld_c866	dolichyl-phosphate-mannose-protein o-mannosyl transferase	2165	0.0	53.85%	8	F:transferase activity; P:biosynthetic process; P:cellular protein modification process; P:carbohydrate metabolic process; P:biological_process; P:growth; C:Golgi apparatus; C:protein complex	-	IPR003342 (PFAM); IPR016093 (PFAM); IPR027005 (PANTHER); G3DSA:2.80.10.50 (GENE3D), PTHR10050:SF16 (PANTHER), seg (SEG), tmhmm (TMHMM)
Ld_c867	glutaryl- mitochondrial	2843	3.31406e-164	79.45%	9	C:cytoskeleton; C:protein complex; F:catalytic activity; P:metabolic process; ; P:catabolic process; F:nucleotide binding; C:mitochondrion; P:lipid metabolic process	EC:1.3.99.7	IPR006089 (PROSITE); IPR006090 (PFAM); IPR006091 (G3DSA:2.40.110.GENE3D); IPR006092 (PFAM); IPR007590 (PANTHER); IPR009075 (SUPERFAMILY); IPR009100 (SUPERFAMILY); IPR013786 (G3DSA:1.10.540.GENE3D); G3DSA:1.20.140.10 (GENE3D), PTHR10909 (PANTHER), PTHR10909:SF152 (PANTHER), PTHR12111:SF0 (PANTHER), seg (SEG), tmhmm (TMHMM)
Ld_c868	nuclear valosin-containing protein	3244	0.0	70.2%	5	C:cytoplasm; C:nucleolus; C:intracellular; F:nucleotide binding; F:hydrolase activity	EC:3.6.1.15	IPR003593 (SMART); IPR003959 (PFAM); IPR003960 (PROSITE); G3DSA:1.10.8.60 (GENE3D), G3DSA:3.40.50.300 (GENE3D), PTHR23077 (PANTHER), PTHR23077:SF16 (PANTHER), seg (SEG), SignalP-NN (SIGNALP), tmhmm (TMHMM), SSF52540 (SUPERFAMILY)
Ld_c869	isoform c	1488	1.93578e-75	62.1%	2	P:multicellular organismal development; C:nucleus	-	PTHR21521 (PANTHER), PTHR21521:SF0 (PANTHER), seg (SEG)
Ld_c870	eukaryotic translation initiation factor 2d-like	1860	1.32987e-164	58.0%	5	F:translation factor activity, nucleic acid binding; F:protein binding; C:ribosome; P:regulation of biological process; P:translation	-	IPR001950 (PFAM); IPR002478 (PROFILE); IPR003121 (PFAM); IPR004521 (TIGRFAMs); IPR015947 (SUPERFAMILY); G3DSA:1.10.245.10 (GENE3D), G3DSA:2.30.130.10 (GENE3D), G3DSA:3.30.780.10 (GENE3D), PTHR12217 (PANTHER), PTHR12217:SF2 (PANTHER), seg (SEG), SignalP-NN (SIGNALP), tmhmm (TMHMM)
Ld_c871	ras-related protein rab-11a-like	1318	6.59266e-109	95.7%	32	F:nucleotide binding; P:reproduction; P:cell differentiation; P:anatomical structure morphogenesis; P:organelle organization; P:multicellular organismal development; P:transport; C:cytoplasmic membrane-bounded vesicle; C:Golgi apparatus; P:cytoskeleton organization; C:endosome; P:cell cycle; P:cell proliferation; C:cytoplasm; P:regulation of biological process; P:cytoplasm organization; P:embryo …	-	IPR001806 (PRINTS); IPR002041 (SMART); IPR003578 (SMART); IPR003579 (SMART); IPR005225 (TIGRFAMs); IPR020849 (SMART); G3DSA:3.40.50.300 (GENE3D), PTHR24073 (PANTHER), PTHR24073:SF87 (PANTHER), PS51419 (PROFILE), SignalP-NN (SIGNALP), tmhmm (TMHMM), SSF52540 (SUPERFAMILY)
Ld_c872	synaptic vesicle glycoprotein 2b	551	3.67221e-18	59.85%	2	P:transport; C:cell	-	IPR011701 (PFAM); IPR016196 (SUPERFAMILY); IPR020846 (PROFILE); G3DSA:1.20.1250.20 (GENE3D), seg (SEG), tmhmm (TMHMM)
Ld_c873	uncharacterized protein loc100876332	1799	0.0	71.85%	4	P:cell differentiation; P:multicellular organismal development; C:nucleus; P:biological_process	-	IPR007034 (PFAM); coil (COIL), PTHR12858 (PANTHER), PTHR12858:SF2 (PANTHER), seg (SEG), tmhmm (TMHMM)
Ld_c874	trm112-like protein	1122	1.68739e-51	86.8%	0	-		IPR005651 (PFAM); G3DSA:2.20.25.10 (GENE3D), PTHR12773:SF0 (PANTHER), seg (SEG), tmhmm (TMHMM)
Ld_c875	probable rna 3 -terminal phosphate cyclase-like	1339	1.02693e-157	75.4%	4	C:nucleolus; P:biological_process; P:nucleobase-containing compound metabolic process; F:catalytic activity	EC:6.5.1.4	IPR000228 (PANTHER); IPR013791 (PFAM); IPR013792 (SUPERFAMILY); IPR016443 (TIGRFAMs); IPR020719 (PROSITE); IPR023797 (G3DSA:3.65.10.GENE3D); PD397608 (PRODOM), seg (SEG)
Ld_c876	hypothetical protein TcasGA2_TC011413 [Tribolium castaneum]	582	6.4444e-15	55.9%	2	F:insulin-like growth factor binding; C:insulin-like growth factor binding protein complex		G3DSA:3.80.10.10 (GENE3D), seg (SEG), SSF52058 (SUPERFAMILY)
Ld_c877	glutathione s-transferase	926	2.66404e-86	68.65%	4	F:transferase activity; F:catalytic activity; F:protein binding;	EC:2.5.1.18; EC:4.5.1.1	IPR004045 (PFAM); IPR004046 (PFAM); IPR010987 (G3DSA:1.20.1050.GENE3D); IPR012336 (G3DSA:3.40.30.GENE3D); IPR017933 (PROFILE); PTHR11260 (PANTHER), PTHR11260:SF29 (PANTHER), seg (SEG)
Ld_c878	alpha-mannosidase 2	3722	0.0	67.6%	9	P:carbohydrate metabolic process; F:binding; F:hydrolase activity; P:biosynthetic process; P:cellular protein modification process; C:Golgi apparatus; P:biological_process; F:carbohydrate binding; P:catabolic process	EC:3.2.1.114	IPR000602 (PFAM); IPR011013 (SUPERFAMILY); IPR011330 (SUPERFAMILY); IPR011682 (PFAM); IPR013780 (G3DSA:2.60.40.GENE3D); IPR015341 (PFAM); IPR027291 (G3DSA:3.20.110.GENE3D); G3DSA:1.20.1270.50 (GENE3D), G3DSA:2.60.40.1360 (GENE3D), G3DSA:2.70.98.30 (GENE3D), PTHR11607 (PANTHER), PTHR11607:SF4 (PANTHER), seg (SEG), tmhmm (TMHMM), SSF88688 (SUPERFAMILY)
Ld_c879	vacuolar protein sorting-associated protein 11 homolog	2576	0.0	72.5%	3	P:transport; P:protein transport; F:binding	-	IPR024763 (PFAM); coil (COIL), PTHR23323 (PANTHER), PTHR23323:SF24 (PANTHER), seg (SEG), tmhmm (TMHMM)
Ld_c880	zinc phosphodiesterase elac protein 2-like	2693	7.75571e-174	61.35%	2	F:hydrolase activity; C:mitochondrion	-	G3DSA:3.60.15.10 (GENE3D), PTHR12553 (PANTHER), PTHR12553:SF3 (PANTHER), PF12706 (PFAM), PF13691 (PFAM), seg (SEG), tmhmm (TMHMM), SSF56281 (SUPERFAMILY)
Ld_c881	calcium homeostasis endoplasmic reticulum protein	2843	0.0	54.0%	2	F:RNA binding; P:nucleobase-containing compound metabolic process	-	IPR000061 (PFAM); IPR000467 (PFAM); IPR006569 (SMART); IPR006903 (PFAM); IPR008942 (G3DSA:1.25.40.GENE3D); coil (COIL), PTHR12323 (PANTHER), seg (SEG), SignalP-NN (SIGNALP), tmhmm (TMHMM)
Ld_c882	---NA---	1367			0	-		seg (SEG), tmhmm (TMHMM)
Ld_c883	u3 small nucleolar rna-associated protein 6 homolog	1500	1.44732e-54	50.9%	2	P:RNA processing; C:intracellular		PTHR23271 (PANTHER), PTHR23271:SF1 (PANTHER), seg (SEG), tmhmm (TMHMM)
Ld_c884	uncharacterized protein c12orf26-like isoform 1	2645	2.07894e-114	54.45%	0	-		IPR019191 (PFAM); IPR025714 (PFAM); PTHR12496 (PANTHER), PTHR12496:SF0 (PANTHER), seg (SEG), tmhmm (TMHMM)
Ld_c885	wd repeat-containing protein 47-like	958	1.30681e-59	92.05%	6	F:protein kinase activity; F:protein binding; ; P:metabolic process; C:cytoskeleton; C:protein complex	EC:2.7.11.7	IPR001680 (PFAM); IPR015943 (G3DSA:2.130.10.GENE3D); IPR017986 (PROFILE); PTHR19863 (PANTHER), PTHR19863:SF3 (PANTHER), SignalP-NN (SIGNALP), tmhmm (TMHMM)
Ld_c886	conserved oligomeric golgi complex subunit 2-like	2191	0.0	50.55%	3	P:organelle organization; P:protein transport; C:cell		IPR009316 (PANTHER); IPR024602 (PFAM); IPR024603 (PFAM); coil (COIL), seg (SEG)
Ld_c887	sin3a-associated protein sap130	2528	2.41027e-90	69.9%	0	-		IPR024137 (PANTHER); coil (COIL), seg (SEG), tmhmm (TMHMM)
Ld_c888	---NA---	1284			0	-		seg (SEG), tmhmm (TMHMM)
Ld_c889	pol polyprotein	1525	4.65716e-24	46.05%	2	F:nucleic acid binding; F:binding		IPR001878 (G3DSA:4.10.60.GENE3D); IPR005162 (PFAM); coil (COIL), seg (SEG), SignalP-NN (SIGNALP)
Ld_c890	uncharacterized protein loc100877727	2060	1.42651e-29	51.9%	1	C:nucleus		seg (SEG), tmhmm (TMHMM)
Ld_c891	protein mec- isoform c	688	3.94099e-47	80.45%	5	C:plasma membrane; C:cell; P:behavior; P:response to external stimulus; P:response to abiotic stimulus	-	IPR001107 (PFAM); IPR001972 (PRINTS); IPR018080 (PROSITE); PTHR10264:SF39 (PANTHER), seg (SEG), SSF117892 (SUPERFAMILY)
Ld_c892	ubiquilin 1	2824	2.43073e-155	63.85%	10	C:intracellular; C:protein complex; P:response to stress; C:nucleus; P:cell death; C:endoplasmic reticulum; P:regulation of biological process; P:cellular protein modification process; F:protein binding; C:cytoplasm	-	IPR000449 (PFAM); IPR000626 (PFAM); IPR006636 (SMART); IPR009060 (SUPERFAMILY); IPR015496 (PANTHER); IPR015940 (SMART); IPR019955 (PROFILE); G3DSA:1.10.8.10 (GENE3D), G3DSA:3.10.20.90 (GENE3D), PTHR10677:SF12 (PANTHER), seg (SEG), SignalP-NN (SIGNALP), tmhmm (TMHMM), SSF54236 (SUPERFAMILY)
Ld_c893	neuralized-like protein 2-like	1466	1.00335e-64	69.15%	1	P:intracellular signal transduction	-	IPR001496 (PFAM); IPR006573 (PFAM); PTHR12429 (PANTHER), seg (SEG), tmhmm (TMHMM)
Ld_c894	mitochondrial sodium hydrogen exchanger nha2	2101	2.40015e-141	55.9%	5	F:transporter activity; P:transport; P:ion transport; C:cell; P:biological_process	-	IPR006153 (PFAM); PTHR31102 (PANTHER), seg (SEG), tmhmm (TMHMM)
Ld_c895	carbonic anhydrase	1199	2.88307e-114	88.55%	4	C:mitochondrion; F:binding; F:catalytic activity; P:metabolic process	EC:4.2.1.1	IPR001765 (G3DSA:3.40.1050.GENE3D); PTHR11002:SF1 (PANTHER)
Ld_c896	transmembrane protein 65	2616	2.22062e-54	76.85%	0	-		IPR019537 (PFAM); PTHR21706 (PANTHER), PTHR21706:SF10 (PANTHER), seg (SEG), SignalP-NN (SIGNALP), tmhmm (TMHMM)
Ld_c897	retinol dehydrogenase 14	1260	1.20349e-104	71.95%	3	F:catalytic activity; P:metabolic process; F:nucleotide binding	-	IPR002198 (PFAM); IPR002347 (PRINTS); IPR016040 (G3DSA:3.40.50.GENE3D); PTHR24320 (PANTHER), PTHR24320:SF0 (PANTHER), seg (SEG), tmhmm (TMHMM), SSF51735 (SUPERFAMILY)
Ld_c898	seryl-trna mitochondrial	2001	2.22731e-88	62.95%	8	F:catalytic activity; F:binding; P:nucleobase-containing compound metabolic process; P:translation; ; F:nucleotide binding; C:cytoplasm; F:nucleic acid binding	EC:6.1.1.11	IPR002317 (PANTHER); IPR003604 (SMART); IPR007087 (PROSITE); IPR010978 (SUPERFAMILY); IPR015866 (G3DSA:1.10.287.GENE3D); IPR022755 (PFAM); coil (COIL), G3DSA:3.30.930.10 (GENE3D), PTHR20863 (PANTHER), PTHR20863:SF2 (PANTHER), seg (SEG), SignalP-NN (SIGNALP), SSF55681 (SUPERFAMILY), SSF57667 (SUPERFAMILY)
Ld_c899	fk506-binding protein 59	1637	1.48274e-164	70.95%	3	P:protein metabolic process; P:cellular protein modification process; F:protein binding	-	IPR001179 (PFAM); IPR011990 (G3DSA:1.25.40.GENE3D); IPR013026 (PROFILE); IPR019734 (SMART); IPR023114 (G3DSA:1.10.150.GENE3D); IPR023566 (PANTHER); G3DSA:3.10.50.40 (GENE3D), PTHR10516:SF46 (PANTHER), PF13414 (PFAM), seg (SEG), tmhmm (TMHMM), SSF48452 (SUPERFAMILY), SSF54534 (SUPERFAMILY)
Ld_c900	serine arginine-rich splicing factor 4	2641	0.167971	50.85%	16	F:nucleic acid binding; F:nucleotide binding; P:termination of RNA polymerase II transcription; P:negative regulation of mRNA splicing, via spliceosome; P:mRNA processing; P:transcription from RNA polymerase II promoter; C:nucleus; P:RNA splicing; P:mRNA 3'-end processing; F:RNA binding; P:RNA splicing, via transesterification reactions; P:mRNA export from nucleus; C:nucleoplasm; P:mRNA splicing,…		coil (COIL), seg (SEG), tmhmm (TMHMM)
Ld_c901	---NA---	1542			0	-		tmhmm (TMHMM)
Ld_c902	cap-specific mrna (nucleoside-2 -o-)-methyltransferase 1-like	2548	0.0	64.1%	3	F:nucleic acid binding; F:transferase activity; P:metabolic process	EC:2.1.1.0	IPR000467 (PFAM); IPR002877 (PFAM); G3DSA:3.40.50.150 (GENE3D), PTHR16121 (PANTHER), PTHR16121:SF0 (PANTHER), seg (SEG), tmhmm (TMHMM), SSF53335 (SUPERFAMILY)
Ld_c903	transmembrane protein 203-like	1925	6.07111e-27	61.6%	7	C:cell; F:nucleic acid binding; F:nuclease activity; C:nucleus; P:nucleobase-containing compound metabolic process; C:intracellular; P:regulation of biological process	-	IPR002775 (PFAM); IPR014612 (PANTHER); IPR019396 (PFAM); coil (COIL), G3DSA:3.30.110.20 (GENE3D), PTHR13568 (PANTHER), seg (SEG), SignalP-NN (SIGNALP), tmhmm (TMHMM), SSF82704 (SUPERFAMILY)
Ld_c904	angiotensin-converting enzyme	663	8.82849e-60	82.5%	4	C:cell; F:peptidase activity; P:protein metabolic process; P:catabolic process	EC:3.4.15.0	IPR001548 (PANTHER); seg (SEG), tmhmm (TMHMM), SSF55486 (SUPERFAMILY)
Ld_c905	serrate rna effector molecule homolog	1256	1.26468e-138	61.05%	9	P:regulation of gene expression, epigenetic; P:nucleobase-containing compound metabolic process; C:nucleus; P:cell differentiation; P:multicellular organismal development; F:protein binding; P:reproduction; P:regulation of biological process; P:viral process	-	IPR007042 (PFAM); PTHR13165 (PANTHER), PTHR13165:SF0 (PANTHER), seg (SEG), tmhmm (TMHMM)
Ld_c906	ring finger protein 17	927	5.13014e-13	47.55%	1	F:binding	-	IPR002999 (PFAM); G3DSA:2.30.30.140 (GENE3D), seg (SEG), SSF63748 (SUPERFAMILY)
Ld_c907	stromal interaction molecule homolog	1123	2.99457e-95	69.05%	8	P:regulation of biological process; P:protein transport; F:calcium ion binding; F:ion channel activity; P:ion transport; P:multicellular organismal development; P:anatomical structure morphogenesis; F:protein binding	-	IPR001660 (SMART); IPR011510 (PFAM); IPR013761 (G3DSA:1.10.150.GENE3D); coil (COIL), PTHR15136 (PANTHER), PTHR15136:SF3 (PANTHER), seg (SEG), tmhmm (TMHMM)
Ld_c908	presqualene diphosphate phosphatase	4247	1.59975e-18	72.15%	3	C:cell; F:catalytic activity; P:metabolic process	-	IPR000326 (PFAM); IPR016118 (G3DSA:1.20.144.GENE3D); PTHR14969 (PANTHER), seg (SEG), tmhmm (TMHMM)
Ld_c909	---NA---	2304			0	-		seg (SEG), tmhmm (TMHMM)
Ld_c910	atp-dependent helicase brm	1752	1.64758e-32	69.35%	8	; P:regulation of biological process; F:DNA binding; F:nucleotide binding; F:transferase activity; F:hydrolase activity; C:nucleus; F:protein binding	-	IPR001487 (PRINTS); coil (COIL), PTHR10799 (PANTHER), PTHR10799:SF209 (PANTHER)
Ld_c911	---NA---	1199			0	-		seg (SEG), tmhmm (TMHMM)
Ld_c912	bromodomain-containing protein 7	1084	1.90133e-134	69.2%	0	-		IPR021900 (PFAM); coil (COIL), PTHR22881 (PANTHER), PTHR22881:SF3 (PANTHER), seg (SEG), tmhmm (TMHMM)
Ld_c913	PREDICTED: hypothetical protein [Tribolium castaneum]	1248	1.1784e-12	41.5%	0	-		seg (SEG), SignalP-NN (SIGNALP), tmhmm (TMHMM)
Ld_c914	sorting nexin-25-like	3268	0.0	71.8%	2	F:lipid binding; F:protein binding	-	IPR000342 (PFAM); IPR001683 (G3DSA:3.30.1520.GENE3D); IPR003114 (PFAM); IPR013937 (PFAM); IPR013996 (SMART); IPR016137 (SUPERFAMILY); IPR024066 (G3DSA:1.10.196.GENE3D); coil (COIL), PTHR22775 (PANTHER), PTHR22775:SF6 (PANTHER), seg (SEG), SignalP-NN (SIGNALP), tmhmm (TMHMM)
Ld_c915	importin alpha	2349	6.38435e-106	86.05%	5	C:cytoplasm; P:protein transport; F:transporter activity; C:nucleus; F:protein binding	-	IPR000225 (PFAM); IPR011989 (G3DSA:1.25.10.GENE3D); IPR016024 (SUPERFAMILY); PTHR23316 (PANTHER), seg (SEG), tmhmm (TMHMM)
Ld_c916	isoform c	929	1.1679e-74	85.05%	17	P:cell differentiation; P:multicellular organismal development; C:cytosol; C:protein complex; F:kinase activity; F:DNA binding; F:nucleotide binding; C:chromosome; P:carbohydrate metabolic process; P:generation of precursor metabolites and energy; P:catabolic process; P:metabolic process; P:organelle organization; C:nucleus; P:biosynthetic process; P:nucleobase-containing compound metabolic proce…	EC:2.7.1.11	IPR000023 (PFAM); IPR015912 (PROSITE); G3DSA:3.40.50.460 (GENE3D), PTHR13697 (PANTHER), PTHR13697:SF0 (PANTHER), seg (SEG)
Ld_c917	hypothetical protein TcasGA2_TC003814 [Tribolium castaneum]	2111	0.0339276	61.0%	0	-		seg (SEG), tmhmm (TMHMM)
Ld_c918	oxysterol-binding protein 9	1266	7.64617e-93	68.5%	3	P:transport; F:lipid binding; F:protein binding	-	IPR000648 (PANTHER); IPR001849 (PFAM); IPR011993 (G3DSA:2.30.29.GENE3D); PTHR10972:SF21 (PANTHER), PTHR10972:SF48 (PANTHER), seg (SEG), tmhmm (TMHMM), SSF144000 (SUPERFAMILY), SSF50729 (SUPERFAMILY)
Ld_c919	fimbriae-associated protein fap1	2666	3.5327e-08	37.0%	12	P:cell adhesion; F:chitin binding; P:chitin metabolic process; C:extracellular region; F:extracellular matrix structural constituent; F:structural constituent of peritrophic membrane; C:extracellular matrix; P:flocculation; F:tubulin-tyrosine ligase activity; F:cAMP-dependent protein kinase regulator activity; P:signal transduction; P:cellular protein modification process		coil (COIL), seg (SEG), SignalP-NN (SIGNALP), tmhmm (TMHMM)
Ld_c920	crossover junction endonuclease mus81	1903	2.23239e-90	52.9%	3	P:DNA metabolic process; F:nuclease activity; F:DNA binding	-	IPR006166 (PFAM); IPR010996 (SUPERFAMILY); IPR011335 (SUPERFAMILY); IPR020819 (G3DSA:3.40.50.GENE3D); G3DSA:1.10.8.310 (GENE3D), PTHR13451 (PANTHER), seg (SEG), tmhmm (TMHMM)
Ld_c921	---NA---	2472			0	-		seg (SEG), SignalP-NN (SIGNALP), tmhmm (TMHMM)
Ld_c922	breast cancer anti-estrogen resistance protein 1-like	3742	0.0	58.95%	2	P:cellular component organization; F:protein binding	-	IPR001452 (PFAM); IPR014928 (PFAM); IPR021901 (PFAM); G3DSA:2.30.30.40 (GENE3D), PTHR10654 (PANTHER), PTHR10654:SF3 (PANTHER), seg (SEG), SignalP-NN (SIGNALP)
Ld_c923	aerotolerance-related exported protein	1367	4.24114e-58	449166666666666	2	F:zinc ion binding; F:DNA binding		seg (SEG), SignalP-NN (SIGNALP), tmhmm (TMHMM)
Ld_c924	probable atp-dependent rna helicase ddx17-like	2855	1.03956e-20	5.32308e+13	0	-		seg (SEG), tmhmm (TMHMM)
Ld_c925	neurocalcin homolog	2587	2.02409e-100	98.55%	4	F:catalytic activity; P:metabolic process; P:regulation of biological process; F:calcium ion binding	EC:1.6.3.1	IPR001125 (PRINTS); IPR002048 (SMART); IPR011992 (G3DSA:1.10.238.GENE3D); IPR018247 (PROSITE); IPR018248 (PFAM); PTHR23055 (PANTHER), seg (SEG), tmhmm (TMHMM), SSF47473 (SUPERFAMILY)
Ld_c926	atpase family aaa domain-containing protein 1-a-like	1880	4.94826e-50	78.65%	0	-		seg (SEG), tmhmm (TMHMM)
Ld_c927	isoform a	3433	0.0	71.6%	18	P:signal transduction; P:cell cycle; P:anatomical structure morphogenesis; P:cellular component organization; P:cell differentiation; P:multicellular organismal development; P:regulation of biological process; P:embryo development; ; C:plasma membrane; C:cytoplasm; F:binding; F:protein binding; C:intracellular; C:protein complex; P:reproduction; P:cell recognition; C:nucleus	-	IPR002018 (PFAM); IPR007282 (PFAM); G3DSA:3.40.50.1820 (GENE3D), PTHR11559 (PANTHER), PTHR11559:SF61 (PANTHER), PTHR23326 (PANTHER), PTHR23326:SF0 (PANTHER), seg (SEG), tmhmm (TMHMM), SSF53474 (SUPERFAMILY)
Ld_c928	proteasome assembly chaperone 1	868	1.60611e-10	45.75%	1	C:proteasome complex
Ld_c929	scaffold attachment factor b	3605	2.71616e-21	55.2%	2	F:RNA binding; P:nucleobase-containing compound metabolic process	-	IPR000061 (PFAM); PTHR13161 (PANTHER), PTHR13161:SF5 (PANTHER), seg (SEG), tmhmm (TMHMM)
Ld_c930	ccr4-not transcription complex subunit 1	3194	0.0	91.0%	8	C:cytosol; P:nucleobase-containing compound metabolic process; P:catabolic process; ; P:regulation of biological process; C:cytoplasm; C:peroxisome; F:protein binding	-	IPR007196 (PFAM); IPR024557 (PFAM); PTHR13162 (PANTHER), seg (SEG), SignalP-NN (SIGNALP), tmhmm (TMHMM)
Ld_c931	upf0672 protein c3orf58 homolog	2253	7.53601e-53	50.5%	2	F:molecular_function; P:biological_process		IPR011009 (SUPERFAMILY); coil (COIL), PTHR14671 (PANTHER), seg (SEG), SignalP-NN (SIGNALP), tmhmm (TMHMM)
Ld_c932	sodium solute symporter	2131	0.0	70.8%	4	F:transporter activity; C:cell; P:transport; P:ion transport	-	IPR001734 (PANTHER); IPR019900 (TIGRFAMs); PTHR11819:SF40 (PANTHER), seg (SEG), tmhmm (TMHMM)
Ld_c933	insulin-like growth factor-binding protein complex acid labile subunit-like	3151	5.23909e-114	43.65%	1	F:protein binding		IPR001611 (PROFILE); IPR003591 (SMART); coil (COIL), G3DSA:3.80.10.10 (GENE3D), PTHR24365 (PANTHER), PF13855 (PFAM), seg (SEG), tmhmm (TMHMM), SSF52058 (SUPERFAMILY)
Ld_c934	thioredoxin domain-containing protein 15-like	1158	8.73188e-83	62.05%	2	P:regulation of biological process; P:cellular homeostasis	-	IPR012336 (G3DSA:3.40.30.GENE3D); IPR013766 (PFAM); PTHR14684 (PANTHER), PTHR14684:SF0 (PANTHER), seg (SEG), SignalP-NN (SIGNALP), tmhmm (TMHMM)
Ld_c935	diacylglycerol kinase epsilon-like	2313	0.0	67.1%	5	P:metabolic process; F:kinase activity; P:signal transduction; P:catabolic process; P:lipid metabolic process	EC:2.7.1.107	IPR000756 (PFAM); IPR001206 (PFAM); IPR002219 (PFAM); G3DSA:3.30.60.20 (GENE3D), PTHR11255 (PANTHER), PTHR11255:SF7 (PANTHER), seg (SEG), SignalP-NN (SIGNALP), tmhmm (TMHMM), SSF57889 (SUPERFAMILY)
Ld_c936	f-actin-capping protein subunit beta-like	1503	7.28713e-139	92.55%	12	P:multicellular organismal development; P:reproduction; P:transport; P:regulation of biological process; P:cytoskeleton organization; P:anatomical structure morphogenesis; P:cellular component organization; P:cell differentiation; F:actin binding; C:cytoskeleton; C:protein complex; C:cytoplasm	-	IPR001698 (PRINTS); IPR019771 (PROSITE); coil (COIL), seg (SEG), tmhmm (TMHMM), SSF90096 (SUPERFAMILY)
Ld_c937	facilitated trehalose transporter tret1-like	492	1.69987e-05	61.3%	5	F:transporter activity; C:cell; F:catalytic activity; P:metabolic process; P:transport	EC:1.3.1.74	IPR005828 (PFAM); IPR016196 (SUPERFAMILY); G3DSA:1.20.1250.20 (GENE3D), PTHR24063 (PANTHER), PTHR24063:SF50 (PANTHER), seg (SEG), tmhmm (TMHMM)
Ld_c938	---NA---	1040			0	-		tmhmm (TMHMM)
Ld_c939	---NA---	1820			0	-
Ld_c940	tubulin polyglutamylase ttll4-like	673	4.95521e-23	67.45%	5	P:response to external stimulus; P:response to stress; P:cellular protein modification process; F:catalytic activity;	EC:6.3.2.25	PTHR12241 (PANTHER), PTHR12241:SF9 (PANTHER), tmhmm (TMHMM)
Ld_c941	probable multidrug resistance-associated protein lethal 03659-like	2167	0.0	70.1%	4	F:nucleotide binding; C:cell; P:transport; F:hydrolase activity		IPR001140 (PFAM); IPR003439 (PFAM); IPR003593 (SMART); IPR011527 (SUPERFAMILY); IPR017871 (PROSITE); IPR017940 (PROFILE); G3DSA:1.20.1560.10 (GENE3D), G3DSA:3.40.50.300 (GENE3D), PTHR24223 (PANTHER), PTHR24223:SF8 (PANTHER), seg (SEG), tmhmm (TMHMM), SSF52540 (SUPERFAMILY)
Ld_c942	facilitated trehalose transporter tret1-like	1527	1.28984e-109	61.75%	5	F:transporter activity; C:cell; F:catalytic activity; P:metabolic process; P:transport	EC:1.3.1.74	IPR003663 (PRINTS); IPR005828 (PFAM); IPR005829 (PROSITE); IPR016196 (SUPERFAMILY); IPR020846 (PROFILE); coil (COIL), G3DSA:1.20.1250.20 (GENE3D), PTHR24063 (PANTHER), PTHR24063:SF50 (PANTHER), seg (SEG), tmhmm (TMHMM)
Ld_c943	e3 ubiquitin-protein ligase listerin-like	2146	1.60007e-117	64.15%	2	F:binding; F:protein binding	-	IPR001841 (PFAM); IPR013083 (G3DSA:3.30.40.GENE3D); PTHR12389 (PANTHER), seg (SEG), tmhmm (TMHMM), SSF57850 (SUPERFAMILY)
Ld_c944	protein prrc1-like	1104	1.44312e-71	57.55%	6	P:embryo development; F:protein binding; P:metabolic process; P:regulation of biological process; P:biological_process; C:Golgi apparatus	-	IPR026534 (PANTHER); G3DSA:3.90.950.10 (GENE3D), seg (SEG), SignalP-NN (SIGNALP), tmhmm (TMHMM), SSF52972 (SUPERFAMILY)
Ld_c945	---NA---	1733			0	-		seg (SEG), SignalP-NN (SIGNALP), tmhmm (TMHMM)
Ld_c946	v-type proton atpase 116 kda subunit a isoform 1-like isoform 1	2907	0.0	82.9%	14	F:protein binding; P:response to abiotic stimulus; C:cytoplasmic membrane-bounded vesicle; P:organelle organization; P:cellular homeostasis; C:endosome; F:hydrolase activity; F:transporter activity; C:vacuole; C:protein complex; P:ion transport; F:receptor activity; P:generation of precursor metabolites and energy; P:signal transduction	-	IPR002490 (PANTHER); coil (COIL), PTHR11629:SF24 (PANTHER), seg (SEG), tmhmm (TMHMM)
Ld_c947	mrna cleavage and polyadenylation factor ii complex subunit pta1	1099	1.2435e-114	83.55%	3	C:nucleoplasm; C:cytoplasm; C:plasma membrane	-	IPR022075 (PFAM); PTHR15245 (PANTHER), PTHR15245:SF7 (PANTHER), seg (SEG), tmhmm (TMHMM)
Ld_c948	prp4 pre-mrna processing factor 4 homolog	1809	0.0	81.1%	12	C:nucleoplasm; C:nucleus; F:nucleic acid binding; C:nucleolus; P:nucleobase-containing compound metabolic process; F:protein kinase activity; F:protein binding; P:multicellular organismal development; ; P:metabolic process; C:cytoskeleton; C:protein complex	EC:2.7.11.7	IPR001680 (PFAM); IPR003648 (SMART); IPR014906 (PFAM); IPR015943 (G3DSA:2.130.10.GENE3D); IPR017986 (PROFILE); IPR019775 (PROSITE); IPR020472 (PRINTS); IPR027106 (PANTHER); seg (SEG), tmhmm (TMHMM)
Ld_c949	chromosome 6 open reading frame 130	2249	3.44521e-62	70.7%	3	F:hydrolase activity; P:nucleobase-containing compound metabolic process; F:binding	-	IPR002589 (PFAM); PTHR12521 (PANTHER), seg (SEG), SignalP-NN (SIGNALP), tmhmm (TMHMM), SSF52949 (SUPERFAMILY)
Ld_c950	tudor domain-containing protein 5	2119	7.71947e-63	48.75%	1	F:nucleic acid binding	-	IPR002999 (PFAM); IPR006021 (G3DSA:2.40.50.GENE3D); IPR025605 (PFAM); G3DSA:2.30.30.140 (GENE3D), PTHR12727 (PANTHER), seg (SEG), tmhmm (TMHMM), SSF63748 (SUPERFAMILY)
Ld_c951	isoform b	2358	0.0	59.05%	3	C:cell; P:transport; F:transporter activity	-	IPR005828 (PFAM); IPR016196 (SUPERFAMILY); IPR020846 (PROFILE); G3DSA:1.20.1250.20 (GENE3D), PTHR24064 (PANTHER), PTHR24064:SF72 (PANTHER), seg (SEG), tmhmm (TMHMM)
Ld_c952	chromatin accessibility complex protein 1	2032	1.99938e-15	65.65%	3	F:protein binding; F:DNA binding; C:nucleus	-	IPR003958 (PFAM); IPR009072 (G3DSA:1.10.20.GENE3D); PTHR10252 (PANTHER), PTHR10252:SF7 (PANTHER), seg (SEG), SignalP-NN (SIGNALP), tmhmm (TMHMM)
Ld_c953	probable atp-dependent rna helicase ddx27-like	2309	0.0	69.25%	4	F:hydrolase activity; F:nucleic acid binding; P:biological_process; F:nucleotide binding	-	IPR000629 (PROSITE); IPR001650 (PFAM); IPR011545 (PFAM); IPR014001 (SMART); IPR014014 (PROFILE); coil (COIL), G3DSA:3.40.50.300 (GENE3D), PTHR24031 (PANTHER), PTHR24031:SF93 (PANTHER), seg (SEG), tmhmm (TMHMM), SSF52540 (SUPERFAMILY)
Ld_c954	annulin-like isoform 2	1009	3.71904e-108	71.25%	27	P:signal transduction; P:reproduction; P:cell differentiation; F:protein binding; P:multicellular organismal development; P:response to external stimulus; P:response to stress; P:anatomical structure morphogenesis; P:embryo development; P:regulation of biological process; F:carbohydrate binding; P:growth; F:binding; F:receptor binding; P:cellular protein modification process; C:extracellular spac…	EC:2.3.2.13	IPR008958 (PFAM); IPR013783 (G3DSA:2.60.40.GENE3D); IPR023608 (PANTHER); G3DSA:3.90.260.10 (GENE3D), PTHR11590:SF16 (PANTHER), seg (SEG), tmhmm (TMHMM), SSF54001 (SUPERFAMILY)
Ld_c955	---NA---	608			0	-		tmhmm (TMHMM)
Ld_c956	cgmp-dependent protein kinase	2206	1.13861e-48	69.3%	4	F:nucleotide binding; P:cellular protein modification process; F:protein kinase activity;	EC:2.7.11.12	IPR000719 (PFAM); IPR000961 (SMART); IPR011009 (SUPERFAMILY); G3DSA:1.10.510.10 (GENE3D), PTHR24353 (PANTHER), PTHR24353:SF1 (PANTHER), seg (SEG), tmhmm (TMHMM)
Ld_c957	protein pellino	1334	0.0	83.85%	6	P:signal transduction; P:biological_process; P:response to stress; F:enzyme regulator activity; P:metabolic process; P:regulation of biological process	-	IPR006800 (PANTHER); seg (SEG), tmhmm (TMHMM)
Ld_c958	glucose dehydrogenase	1783	1.02795e-128	59.95%	8	F:nucleotide binding; F:catalytic activity; P:metabolic process; P:nucleobase-containing compound metabolic process; P:carbohydrate metabolic process; P:catabolic process; P:secondary metabolic process;	EC:1.1.99.10; EC:1.1.99.1	IPR000172 (PFAM); IPR007867 (PFAM); G3DSA:3.50.50.60 (GENE3D), PTHR11552 (PANTHER), PTHR11552:SF10 (PANTHER), tmhmm (TMHMM), SSF51905 (SUPERFAMILY), SSF54373 (SUPERFAMILY)
Ld_c959	low quality protein: myb-related protein a-like	799	1.81572e-10	7.25714e+13	2	F:chromatin binding; F:DNA binding		tmhmm (TMHMM)
Ld_c960	carboxypeptidase d	2218	9.0575e-172	73.35%	5	F:carbohydrate binding; P:protein metabolic process; P:catabolic process; F:peptidase activity; F:binding	EC:3.4.17.0	IPR000834 (PRINTS); IPR008969 (SUPERFAMILY); IPR014766 (G3DSA:2.60.40.GENE3D); G3DSA:3.40.630.10 (GENE3D), PTHR11532 (PANTHER), PTHR11532:SF22 (PANTHER), PF13620 (PFAM), seg (SEG), SignalP-NN (SIGNALP), tmhmm (TMHMM), SSF53187 (SUPERFAMILY)
Ld_c961	uncharacterized protein loc100882301	1211	9.66604e-96	76.65%	0	-		coil (COIL), seg (SEG), tmhmm (TMHMM)
Ld_c962	acyl- dehydrogenase family member mitochondrial-like	2158	1.40098e-152	54.7%	5	C:organelle; C:intracellular; P:metabolic process; F:catalytic activity; F:nucleotide binding	-	IPR006090 (PFAM); IPR006091 (G3DSA:2.40.110.GENE3D); IPR009075 (SUPERFAMILY); IPR009100 (SUPERFAMILY); IPR013786 (G3DSA:1.10.540.GENE3D); G3DSA:1.20.140.10 (GENE3D), PTHR10909 (PANTHER), PTHR10909:SF121 (PANTHER), seg (SEG)
Ld_c963	ribose-phosphate pyrophosphokinase	1674	0.0	92.95%	9	P:nucleobase-containing compound metabolic process; P:biosynthetic process; F:kinase activity; P:metabolic process; F:transferase activity; F:binding; P:carbohydrate metabolic process; P:catabolic process; P:secondary metabolic process	EC:2.7.6.1	IPR005946 (TIGRFAMs); G3DSA:3.40.50.2020 (GENE3D), PTHR10210 (PANTHER), PTHR10210:SF33 (PANTHER), PF13793 (PFAM), seg (SEG), tmhmm (TMHMM), SSF53271 (SUPERFAMILY)
Ld_c964	e3 sumo-protein ligase nse2	839	8.60618e-30	47.15%	8	P:response to stress; P:DNA metabolic process; F:catalytic activity; C:chromosome; C:protein complex; P:regulation of biological process; P:organelle organization; P:cell cycle	-	IPR013083 (G3DSA:3.30.40.GENE3D); IPR026846 (PANTHER); coil (COIL), PF11789 (PFAM), seg (SEG), tmhmm (TMHMM), SSF57850 (SUPERFAMILY)
Ld_c965	zinc finger rna-binding protein	3020	0.0	61.35%	5	F:nucleic acid binding; C:nucleus; F:binding; P:transport; P:cellular component organization	-	IPR003604 (SMART); IPR006561 (PFAM); IPR007087 (PROSITE); IPR015880 (SMART); IPR022755 (PFAM); PTHR10910 (PANTHER), PTHR10910:SF26 (PANTHER), PF12874 (PFAM), seg (SEG), SignalP-NN (SIGNALP), tmhmm (TMHMM), SSF57667 (SUPERFAMILY)
Ld_c966	glucosyl glucuronosyl transferases	981	1.85223e-64	67.95%	2	P:metabolic process; F:transferase activity	EC:2.4.1.17	IPR002213 (PANTHER); G3DSA:3.40.50.2000 (GENE3D), PTHR11926:SF16 (PANTHER), tmhmm (TMHMM), SSF53756 (SUPERFAMILY)
Ld_c967	encapsulation-relating protein variant b	2331	1.90167e-09	46.0%	0	-		seg (SEG), SignalP-NN (SIGNALP), tmhmm (TMHMM)
Ld_c968	ap-1 complex subunit gamma-1	3197	0.0	80.25%	12	F:transporter activity; C:cytoplasmic membrane-bounded vesicle; P:transport; P:organelle organization; C:cytoplasm; C:protein complex; P:cell-cell signaling; C:endosome; C:Golgi apparatus; P:protein transport; P:multicellular organismal development; F:binding	-	IPR002553 (PFAM); IPR008152 (PFAM); IPR008153 (G3DSA:2.60.40.GENE3D); IPR011989 (G3DSA:1.25.10.GENE3D); IPR013041 (SUPERFAMILY); IPR016024 (SUPERFAMILY); IPR017107 (PTHR22780:PANTHER); PTHR22780 (PANTHER), seg (SEG), tmhmm (TMHMM)
Ld_c969	tar rna binding	1456	2.63596e-61	45.7%	2	C:intracellular; F:RNA binding	-	IPR001159 (PFAM); IPR014720 (G3DSA:3.30.160.GENE3D); coil (COIL), PTHR10910 (PANTHER), seg (SEG), SignalP-NN (SIGNALP), tmhmm (TMHMM), SSF54768 (SUPERFAMILY)
Ld_c970	---NA---	1827			0	-		seg (SEG), tmhmm (TMHMM)
Ld_c971	serine threonine-protein phosphatase 6 catalytic subunit-like isoform 1	1065	1.29556e-138	90.7%	3	C:cytosol; F:phosphoprotein phosphatase activity; P:cellular protein modification process	EC:3.1.3.16	IPR004843 (PFAM); IPR006186 (PRINTS); G3DSA:3.60.21.10 (GENE3D), PTHR11668 (PANTHER), PTHR11668:SF24 (PANTHER), SSF56300 (SUPERFAMILY)
Ld_c972	---NA---	854			0	-
Ld_c973	period alpha	654	2.34425e-12	55.95%	4	F:signal transducer activity; P:signal transduction; ; P:regulation of biological process	-	IPR022728 (PFAM); seg (SEG), tmhmm (TMHMM)
Ld_c974	zinc finger rna-binding protein	2724	0.0	63.0%	6	F:nucleic acid binding; P:nucleobase-containing compound metabolic process; C:nucleus; F:binding; P:transport; P:cellular component organization	-	IPR003604 (SMART); IPR006561 (PFAM); IPR007087 (PROSITE); IPR015880 (SMART); IPR022755 (PFAM); PTHR10910 (PANTHER), PTHR10910:SF26 (PANTHER), PF12874 (PFAM), seg (SEG), SignalP-NN (SIGNALP), tmhmm (TMHMM), SSF57667 (SUPERFAMILY)
Ld_c975	rho gtpase activating	5496	5.00219e-54	57.5%	4	P:signal transduction; F:lipid binding; C:intracellular; F:protein binding	-	IPR000095 (SMART); IPR000198 (G3DSA:1.10.555.GENE3D); IPR008936 (SUPERFAMILY); G3DSA:3.90.810.10 (GENE3D), PTHR23176 (PANTHER), seg (SEG), tmhmm (TMHMM)
Ld_c976	very long-chain specific acyl- mitochondrial-like	2663	0.0	78.55%	3	F:nucleotide binding; F:catalytic activity; P:metabolic process	EC:1.3.99.3	IPR006089 (PROSITE); IPR006090 (PFAM); IPR006091 (G3DSA:2.40.110.GENE3D); IPR006092 (PFAM); IPR009075 (SUPERFAMILY); IPR009100 (SUPERFAMILY); IPR013786 (G3DSA:1.10.540.GENE3D); G3DSA:1.20.140.10 (GENE3D), PTHR10909 (PANTHER), PTHR10909:SF121 (PANTHER), seg (SEG), SignalP-NN (SIGNALP)
Ld_c977	host cell transcription factor hcfc1	1936	0.0	73.65%	18	P:reproduction; P:viral process; P:metabolic process; P:regulation of biological process; F:transferase activity; C:nucleoplasm; C:protein complex; ; C:cell; F:transcription regulator activity; F:protein binding; P:cellular component organization; F:chromatin binding; P:organelle organization; P:cellular protein modification process; C:mitochondrion; P:biosynthetic process; C:chromosome	-	IPR015915 (G3DSA:2.120.10.GENE3D); IPR015916 (G3DSA:2.130.10.GENE3D); PTHR23244 (PANTHER), PTHR23244:SF36 (PANTHER), PF13415 (PFAM), PF13418 (PFAM), PF13854 (PFAM), seg (SEG), tmhmm (TMHMM), SSF117281 (SUPERFAMILY)
Ld_c978	actin-related protein 8-like	1967	0.0	72.75%	7	P:DNA metabolic process; P:response to stress; ; P:regulation of biological process; C:nucleus; C:protein complex; P:organelle organization	-	IPR004000 (PANTHER); G3DSA:3.30.420.40 (GENE3D), PTHR11937:SF13 (PANTHER), seg (SEG), SSF53067 (SUPERFAMILY)
Ld_c979	transmembrane protein 165-like	4000	3.65893e-44	71.05%	1	C:cell	-	IPR001727 (PANTHER); coil (COIL), seg (SEG), SignalP-NN (SIGNALP), tmhmm (TMHMM)
Ld_c980	protein (auxin transport protein)	2273	0.0	60.1%	9	P:cell differentiation; P:cell growth; P:multicellular organismal development; P:reproduction; P:anatomical structure morphogenesis; F:protein binding; F:binding; F:catalytic activity; P:cellular protein modification process	EC:6.3.2.19	PTHR21725 (PANTHER), PTHR21725:SF0 (PANTHER), seg (SEG)
Ld_c981	cytochrome p450	921	3.96067e-58	61.8%	4	F:binding; F:catalytic activity; F:electron carrier activity; P:metabolic process	-	IPR001128 (PRINTS); IPR002401 (PRINTS); IPR017972 (PROSITE); PTHR24305 (PANTHER), PTHR24305:SF5 (PANTHER), seg (SEG), tmhmm (TMHMM)
Ld_c982	ubx domain-containing protein 1	2720	6.35529e-137	68.25%	1	F:protein binding		IPR001012 (PFAM); IPR006567 (SMART); IPR018997 (PFAM); coil (COIL), G3DSA:3.10.20.90 (GENE3D), PTHR23153 (PANTHER), PTHR23153:SF14 (PANTHER), seg (SEG), tmhmm (TMHMM), SSF143503 (SUPERFAMILY), SSF54236 (SUPERFAMILY)
Ld_c983	swi snf-related matrix-associated actin-dependent regulator of chromatin subfamily a containing dead h box 1-like	3325	0.0	75.65%	3	F:nucleotide binding; F:hydrolase activity; F:DNA binding	-	IPR000330 (PFAM); IPR001650 (PFAM); IPR014001 (SMART); coil (COIL), G3DSA:3.40.50.300 (GENE3D), PTHR10799 (PANTHER), PTHR10799:SF226 (PANTHER), seg (SEG), tmhmm (TMHMM), SSF52540 (SUPERFAMILY)
Ld_c984	---NA---	588			0	-
Ld_c985	diphthamide biosynthesis protein 2-like	1760	2.11379e-98	57.45%	3	C:cytoplasm; P:cellular protein modification process; P:biosynthetic process	-	IPR002728 (PANTHER); IPR010014 (PTHR10762:PANTHER); seg (SEG), tmhmm (TMHMM)
Ld_c986	solute carrier family 25 member 46	1698	2.04709e-124	73.5%	2	P:transport; C:cell	-	IPR018108 (PFAM); IPR023395 (G3DSA:1.50.40.GENE3D); PTHR21252 (PANTHER), seg (SEG)
Ld_c987	serine threonine-protein phosphatase 5	1601	7.12036e-172	89.2%	5	C:cytoplasm; F:binding; F:phosphoprotein phosphatase activity; P:cellular protein modification process; C:nucleus	EC:3.1.3.16	IPR004843 (PFAM); IPR006186 (PRINTS); IPR011236 (PTHR11668:PANTHER); IPR013235 (PFAM); G3DSA:3.60.21.10 (GENE3D), PTHR11668 (PANTHER), seg (SEG), tmhmm (TMHMM), SSF56300 (SUPERFAMILY)
Ld_c988	tbc1 domain family member 22b-like	759	8.85274e-41	73.65%	5	F:enzyme regulator activity; C:intracellular; P:transport; P:cellular component organization; P:signal transduction	-	IPR000195 (PFAM); PTHR22957 (PANTHER), PTHR22957:SF26 (PANTHER), seg (SEG), SignalP-NN (SIGNALP), tmhmm (TMHMM)
Ld_c989	tyrosyl-dna phosphodiesterase 1	563	9.41814e-51	66.45%	7	C:cytoplasm; F:nuclease activity; P:response to stress; P:DNA metabolic process; F:DNA binding; F:hydrolase activity; C:nucleus	-	IPR010347 (PANTHER); G3DSA:3.30.870.20 (GENE3D), seg (SEG), SSF56024 (SUPERFAMILY)
Ld_c990	uncharacterized protein loc100883284	2510	5.74003e-60	58.75%	2	F:zinc ion binding; C:intracellular		IPR000313 (PFAM); coil (COIL), G3DSA:2.30.30.160 (GENE3D), seg (SEG), SignalP-NN (SIGNALP), tmhmm (TMHMM), SSF63748 (SUPERFAMILY)
Ld_c991	gtp-binding protein 5	1248	1.09574e-134	73.95%	5	P:nucleobase-containing compound metabolic process; P:catabolic process; F:binding; F:hydrolase activity; F:nucleotide binding	-	IPR005225 (TIGRFAMs); IPR006073 (PRINTS); IPR006169 (G3DSA:2.70.210.GENE3D); IPR013646 (PFAM); IPR014100 (HAMAP); G3DSA:3.40.50.300 (GENE3D), PTHR11702 (PANTHER), seg (SEG), tmhmm (TMHMM), SSF52540 (SUPERFAMILY)
Ld_c992	---NA---	1498			0	-		SignalP-NN (SIGNALP), tmhmm (TMHMM)
Ld_c993	ankyrin repeat domain protein	1844	2.43396e-17	443.75	0	-		seg (SEG), tmhmm (TMHMM)
Ld_c994	glutaminyl-trna synthetase	2195	0.0	61.45%	6	C:cytoplasm; F:catalytic activity; P:nucleobase-containing compound metabolic process; P:translation; ; F:nucleotide binding	EC:6.1.1.18	IPR000924 (PRINTS); IPR001412 (PROSITE); IPR004514 (TIGRFAMs); IPR011035 (SUPERFAMILY); IPR014729 (G3DSA:3.40.50.GENE3D); IPR020056 (G3DSA:2.40.240.GENE3D); IPR020058 (PFAM); IPR020059 (PFAM); IPR020061 (G3DSA:1.10.1160.GENE3D); G3DSA:3.90.800.10 (GENE3D), PTHR10119:SF15 (PANTHER), seg (SEG), SignalP-NN (SIGNALP), tmhmm (TMHMM), SSF52374 (SUPERFAMILY)
Ld_c995	ionotropic glutamate receptor subunit ia	941	2.18088e-35	60.75%	9	C:cell; C:plasma membrane; F:ion channel activity; P:ion transport; F:receptor activity; P:signal transduction; C:cell envelope; C:external encapsulating structure; P:cell-cell signaling	-	IPR001320 (SMART); IPR001638 (PFAM); G3DSA:3.40.190.10 (GENE3D), PTHR18966 (PANTHER), seg (SEG), tmhmm (TMHMM), SSF53850 (SUPERFAMILY)
Ld_c996	abhydrolase domain-containing protein fam108c1-like	1339	1.06764e-138	91.05%	1	F:hydrolase activity	-	G3DSA:3.40.50.1820 (GENE3D), PTHR12277 (PANTHER), PF12695 (PFAM), seg (SEG), SignalP-NN (SIGNALP), SSF53474 (SUPERFAMILY)
Ld_c997	peptidyl-trna hydrolase ptrhd1-like	692	9.28516e-44	78.75%	3	F:phosphoprotein phosphatase activity; F:hydrolase activity;	EC:3.1.3.48; EC:3.1.1.29	IPR002833 (PFAM); IPR017867 (PANTHER); IPR023476 (G3DSA:3.40.1490.GENE3D); PTHR11717:SF2 (PANTHER), tmhmm (TMHMM)
Ld_c998	glutathione synthetase	1899	5.53675e-166	70.5%	25	F:signal transducer activity; F:nucleotide binding; P:behavior; P:cell-cell signaling; C:protein complex; C:plasma membrane; C:proteinaceous extracellular matrix; F:protein binding; P:biological_process; P:response to stress; P:biosynthetic process; ; P:cellular component organization; P:cell differentiation; P:multicellular organismal development; P:signal transduction; F:catalytic activity; P:r…	EC:6.3.2.3; EC:2.4.1.11	IPR004887 (G3DSA:3.40.50.GENE3D); IPR005615 (PANTHER); IPR014042 (G3DSA:1.10.1080.GENE3D); IPR014049 (G3DSA:3.30.1490.GENE3D); IPR014709 (G3DSA:3.30.1490.GENE3D); IPR016185 (SUPERFAMILY); PTHR11130:SF0 (PANTHER), seg (SEG), SignalP-NN (SIGNALP), tmhmm (TMHMM), SSF56059 (SUPERFAMILY)
Ld_c999	tick partial	2804	5.59031e-16	5.45556e+13	0	-		SignalP-NN (SIGNALP), tmhmm (TMHMM)
Ld_c1000	protein fam102b-like	3172	8.48979e-144	73.55%	1	P:transport	-	IPR019448 (PFAM); PTHR21456 (PANTHER), seg (SEG), SignalP-NN (SIGNALP), tmhmm (TMHMM)
Ld_c1001	5 -nucleotidase domain-containing protein 1-like	1547	1.98428e-155	64.4%	0	-		IPR008380 (PANTHER); IPR023214 (G3DSA:3.40.50.GENE3D); PTHR12103:SF4 (PANTHER), seg (SEG), tmhmm (TMHMM)
Ld_c1002	nucleolar essential protein 1	893	5.6973e-108	83.5%	2	F:transferase activity; P:metabolic process	EC:2.1.1.0	IPR005304 (PANTHER); PTHR12636:SF3 (PANTHER), seg (SEG), tmhmm (TMHMM)
Ld_c1003	elongation of very long chain fatty acids protein 4-like	1379	1.32412e-113	71.0%	3	P:cell cycle; P:cytoskeleton organization; C:cell	-	IPR002076 (PANTHER); SignalP-NN (SIGNALP), tmhmm (TMHMM)
Ld_c1004	polycystic kidney disease protein 1-like 2	2062	6.29323e-84	44.0%	2	F:calcium ion binding; C:cell		IPR003915 (PRINTS); IPR013122 (PFAM); PTHR10877 (PANTHER), seg (SEG), SignalP-NN (SIGNALP), tmhmm (TMHMM), SSF81324 (SUPERFAMILY)
Ld_c1005	exportin-7-like isoform 1	3835	0.0	85.95%	7	C:cytoplasm; C:protein complex; C:nuclear envelope; F:protein binding; P:protein transport; F:binding; P:signal transduction	-	IPR001494 (PFAM); IPR011989 (G3DSA:1.25.10.GENE3D); IPR016024 (SUPERFAMILY); PTHR12596 (PANTHER), PTHR12596:SF2 (PANTHER), PTHR25252 (PANTHER), PTHR25252:SF1 (PANTHER), seg (SEG)
Ld_c1006	cg1213 cg1213-pa	716	2.16055e-24	58.15%	5	F:transporter activity; P:transport; C:cell; P:protein metabolic process; P:catabolic process	-	IPR003663 (PRINTS); IPR005828 (PFAM); IPR016196 (SUPERFAMILY); G3DSA:1.20.1250.20 (GENE3D), PTHR24063 (PANTHER), PTHR24063:SF50 (PANTHER), seg (SEG), tmhmm (TMHMM)
Ld_c1007	---NA---	1832			0	-		seg (SEG), tmhmm (TMHMM)
Ld_c1008	esterase	559	4.21273e-25	65.15%	3	F:hydrolase activity; P:lipid metabolic process; P:secondary metabolic process	EC:3.1.1.21; EC:3.1.1.1; EC:3.1.1.8	IPR002018 (PFAM); G3DSA:3.40.50.1820 (GENE3D), PTHR11559 (PANTHER), PTHR11559:SF27 (PANTHER), seg (SEG), SignalP-NN (SIGNALP), tmhmm (TMHMM), SSF53474 (SUPERFAMILY)
Ld_c1009	sodium-dependent phosphate transport protein chloroplastic-like	1891	0.0	79.15%	3	P:transport; C:cell; F:transporter activity	-	IPR011701 (PFAM); IPR016196 (SUPERFAMILY); IPR020846 (PROFILE); G3DSA:1.20.1250.20 (GENE3D), PTHR11662 (PANTHER), PTHR11662:SF40 (PANTHER), seg (SEG), tmhmm (TMHMM)
Ld_c1010	cuticular protein 57a cg18066-pa	1128	3.21753e-42	66.0%	1	F:structural molecule activity	-	IPR000618 (PFAM); coil (COIL), seg (SEG), SignalP-NN (SIGNALP), tmhmm (TMHMM)
Ld_c1011	ankyrin repeat and mynd domain-containing protein 2	1449	4.83979e-132	69.8%	2	F:binding; F:protein binding	-	IPR002110 (SMART); IPR002893 (PFAM); IPR020683 (G3DSA:1.25.40.GENE3D); PTHR24150 (PANTHER), PTHR24150:SF0 (PANTHER), seg (SEG), SignalP-NN (SIGNALP), SSF144232 (SUPERFAMILY)
Ld_c1012	u3 small nucleolar ribonucleoprotein protein imp4-like	1189	3.39789e-154	87.95%	2	F:nucleic acid binding; C:intracellular	-	IPR004154 (SUPERFAMILY); IPR007109 (PFAM); coil (COIL), G3DSA:3.40.50.10480 (GENE3D), PTHR22734 (PANTHER), PTHR22734:SF0 (PANTHER), seg (SEG), tmhmm (TMHMM)
Ld_c1013	matrix metalloproteinase 1 isoform 1	2749	5.7204e-86	80.65%	15	P:cellular component organization; P:anatomical structure morphogenesis; P:multicellular organismal development; F:binding; F:calcium ion binding; C:cell; P:cell death; F:peptidase activity; P:protein metabolic process; P:catabolic process; P:biological_process; P:growth; C:extracellular region; P:response to external stimulus; P:response to stress	EC:3.4.24.0	IPR000585 (G3DSA:2.110.10.GENE3D); IPR018487 (PFAM); PTHR10201 (PANTHER), PTHR10201:SF96 (PANTHER), seg (SEG)
Ld_c1014	fatty-acid amide hydrolase 2-like	1884	6.9735e-132	57.45%	6	F:catalytic activity; F:transferase activity; F:hydrolase activity; ; P:metabolic process; P:catabolic process	EC:6.3.5.0; EC:3.5.1.4	IPR000120 (PANTHER); IPR020556 (PROSITE); IPR023631 (G3DSA:3.90.1300.GENE3D); PTHR11895:SF5 (PANTHER), seg (SEG), tmhmm (TMHMM)
Ld_c1015	t-complex protein 1 subunit epsilon	2005	0.0	90.65%	11	C:cytoskeleton; C:protein complex; P:protein metabolic process; P:cell differentiation; P:multicellular organismal development; F:hydrolase activity; C:cytosol; P:cytoskeleton organization; P:cell cycle; F:nucleotide binding; F:protein binding	-	IPR002194 (PROSITE); IPR002423 (PANTHER); IPR012718 (PTHR11353:PANTHER); IPR017998 (PRINTS); G3DSA:1.10.560.10 (GENE3D), G3DSA:3.30.260.10 (GENE3D), G3DSA:3.50.7.10 (GENE3D), seg (SEG), tmhmm (TMHMM), SSF52029 (SUPERFAMILY), SSF54849 (SUPERFAMILY)
Ld_c1016	peptidoglycan recognition protein	883	2.81203e-58	72.25%	16	F:binding; F:hydrolase activity; P:biological_process; P:carbohydrate metabolic process; P:catabolic process; F:protein binding; F:carbohydrate binding; C:extracellular region; P:response to external stimulus; P:response to biotic stimulus; P:response to stress; C:plasma membrane; P:biosynthetic process; ; P:metabolic process; C:cell wall	EC:3.5.1.28; EC:3.5.1.4	IPR002502 (G3DSA:3.40.80.GENE3D); IPR006619 (SMART); IPR015510 (PANTHER); PTHR11022:SF16 (PANTHER), seg (SEG)
Ld_c1017	abc transporter g family member 20-like isoform 1	2443	0.0	79.85%	7	P:nucleobase-containing compound metabolic process; P:catabolic process; F:nucleotide binding; F:hydrolase activity; F:transporter activity; C:cell; P:ion transport	EC:3.6.3.30	IPR000412 (PROFILE); IPR013526 (PRINTS); G3DSA:3.40.50.300 (GENE3D), PTHR24220 (PANTHER), PTHR24220:SF194 (PANTHER), PF12698 (PFAM), seg (SEG), tmhmm (TMHMM), SSF52540 (SUPERFAMILY)
Ld_c1018	pr domain zinc finger protein 5-like	1839	5.0183e-40	45.35%	4	P:biological_process; F:nucleic acid binding; F:binding; C:nucleus	-	IPR007087 (PROSITE); IPR012934 (PFAM); IPR013087 (G3DSA:3.30.160.GENE3D); IPR015880 (SMART); PTHR24375 (PANTHER), PTHR24375:SF0 (PANTHER), PF13465 (PFAM), PF13894 (PFAM), seg (SEG), tmhmm (TMHMM), SSF57667 (SUPERFAMILY), SSF57716 (SUPERFAMILY)
Ld_c1019	trna (uracil-5-)-methyltransferase homolog a-like	1954	0.0	69.9%	4	F:RNA binding; P:nucleobase-containing compound metabolic process; F:transferase activity; F:nucleotide binding	-	IPR000504 (PFAM); IPR010280 (PFAM); IPR012677 (G3DSA:3.30.70.GENE3D); coil (COIL), G3DSA:3.40.50.150 (GENE3D), PTHR11061 (PANTHER), PTHR11061:SF20 (PANTHER), PTHR11061:SF21 (PANTHER), seg (SEG), tmhmm (TMHMM), SSF53335 (SUPERFAMILY), SSF54928 (SUPERFAMILY)
Ld_c1020	cap-gly domain-containing linker protein 1-like	607	2.90611e-23	59.55%	2	F:nucleic acid binding; F:binding		IPR001878 (G3DSA:4.10.60.GENE3D); coil (COIL), PTHR18916 (PANTHER), PTHR18916:SF8 (PANTHER), seg (SEG), SignalP-NN (SIGNALP), tmhmm (TMHMM)
Ld_c1021	---NA---	700			0	-
Ld_c1022	iron-sulfur cluster assembly 1-like mitochondrial	761	4.92744e-43	94.0%	3	F:structural molecule activity; P:biosynthetic process; F:binding	-	IPR000361 (G3DSA:2.60.300.GENE3D); IPR016092 (TIGRFAMs); IPR017870 (PROSITE); PTHR10072 (PANTHER), PTHR10072:SF27 (PANTHER), seg (SEG), tmhmm (TMHMM)
Ld_c1023	centrosomin cg4832-pc	1269	1.20266e-66	58.35%	0	-		coil (COIL), PTHR13895 (PANTHER), PTHR13895:SF4 (PANTHER), seg (SEG), tmhmm (TMHMM)
Ld_c1024	---NA---	1551			0	-		seg (SEG), tmhmm (TMHMM)
Ld_c1025	uncharacterized family 31 glucosidase kiaa1161	3651	0.0	71.0%	2	P:carbohydrate metabolic process; F:hydrolase activity	EC:3.2.1.0	IPR000322 (PANTHER); IPR001357 (PROFILE); IPR017853 (SUPERFAMILY); PTHR22762:SF2 (PANTHER), seg (SEG), SignalP-NN (SIGNALP), tmhmm (TMHMM), SSF51011 (SUPERFAMILY)
Ld_c1026	syntaxin-18	1260	2.78739e-85	60.3%	6	C:endoplasmic reticulum; F:protein binding; C:Golgi apparatus; P:transport; P:protein transport; C:cell	-	IPR019529 (PFAM); coil (COIL), G3DSA:1.20.5.110 (GENE3D), PTHR15959 (PANTHER), PTHR15959:SF0 (PANTHER), seg (SEG), tmhmm (TMHMM)
Ld_c1027	ankyrin repeat protein	1146	1.14249e-18	56.55%	5	F:catalytic activity; C:intracellular; C:protein complex; P:cellular protein modification process; F:protein binding	EC:6.3.2.19	IPR002110 (PRINTS); IPR020683 (G3DSA:1.25.40.GENE3D); PTHR24198 (PANTHER), PF13857 (PFAM), seg (SEG), tmhmm (TMHMM)
Ld_c1028	gtp-binding protein hflx	1692	7.19517e-138	64.5%	1	F:nucleotide binding	-	IPR006073 (PFAM); IPR016496 (PANTHER); coil (COIL), G3DSA:3.40.50.300 (GENE3D), PTHR10229:SF0 (PANTHER), seg (SEG), tmhmm (TMHMM), SSF52540 (SUPERFAMILY)
Ld_c1029	membrane-bound o-acyltransferase domain-containing protein 1	1208	3.87842e-108	47.0%	1	C:cell	-	IPR004299 (PFAM); PTHR13906 (PANTHER), PTHR13906:SF4 (PANTHER), seg (SEG), tmhmm (TMHMM)
Ld_c1030	rho-related gtp-binding	3247	1.65284e-70	67.75%	8	F:nucleotide binding; C:intracellular; C:cell; P:signal transduction; P:protein transport; F:hydrolase activity; P:nucleobase-containing compound metabolic process; P:catabolic process	-	IPR001806 (PRINTS); IPR003578 (SMART); IPR003579 (SMART); IPR005225 (TIGRFAMs); IPR020849 (SMART); G3DSA:3.40.50.300 (GENE3D), PTHR24072 (PANTHER), seg (SEG), SignalP-NN (SIGNALP), tmhmm (TMHMM), SSF52540 (SUPERFAMILY)
Ld_c1031	notchless protein homolog 1-like	1645	0.0	77.4%	7	C:nucleolus; P:signal transduction; P:biological_process; P:anatomical structure morphogenesis; P:cell differentiation; P:embryo development; F:protein binding	-	IPR001680 (PFAM); IPR012972 (PFAM); IPR015943 (G3DSA:2.130.10.GENE3D); IPR017986 (PROFILE); IPR019775 (PROSITE); IPR020472 (PRINTS); PTHR19848 (PANTHER), PTHR19848:SF0 (PANTHER), seg (SEG)
Ld_c1032	---NA---	803			0	-		seg (SEG), tmhmm (TMHMM)
Ld_c1033	viral a-type inclusion protein	2484	9.17043e-10	40.5%	4	F:binding; F:hydrolase activity; P:metabolic process; P:nucleobase-containing compound metabolic process	-	coil (COIL), G3DSA:1.20.58.120 (GENE3D), seg (SEG), tmhmm (TMHMM), SSF63491 (SUPERFAMILY)
Ld_c1034	---NA---	1263			0	-		seg (SEG), tmhmm (TMHMM)
Ld_c1035	ionotropic glutamate receptor subunit ia	694	1.10704e-12	52.8%	9	C:cell; C:plasma membrane; F:ion channel activity; P:ion transport; F:receptor activity; P:signal transduction; C:cell envelope; C:external encapsulating structure; P:cell-cell signaling	-	PTHR18966 (PANTHER), PTHR18966:SF69 (PANTHER), seg (SEG), tmhmm (TMHMM)
Ld_c1036	atp synthase subunit s-like protein	651	5.53237e-61	65.6%	0	-		IPR026303 (PANTHER); G3DSA:3.80.10.10 (GENE3D), seg (SEG), tmhmm (TMHMM), SSF52047 (SUPERFAMILY)
Ld_c1037	tetraspanin-33-like isoform 1	1549	8.99361e-132	83.1%	1	C:cell	-	IPR000301 (PRINTS); IPR008952 (SUPERFAMILY); IPR018499 (PFAM); IPR018503 (PROSITE); PTHR19282 (PANTHER), PTHR19282:SF59 (PANTHER), seg (SEG), tmhmm (TMHMM)
Ld_c1038	simila to partial	971	1.87097e-69	82.0%	1	P:nucleobase-containing compound metabolic process	-	IPR007177 (PRODOM); IPR007209 (PFAM); IPR022968 (HAMAP); PTHR20426:SF0 (PANTHER), seg (SEG)
Ld_c1039	seryl-trna synthetase	1449	9.03189e-125	75.2%	6	C:cytoplasm; F:nucleotide binding; P:nucleobase-containing compound metabolic process; P:translation; ; F:catalytic activity	EC:6.1.1.11	IPR002314 (PFAM); IPR002317 (PRINTS); IPR006195 (PROFILE); coil (COIL), G3DSA:3.30.930.10 (GENE3D), seg (SEG), tmhmm (TMHMM), SSF55681 (SUPERFAMILY)
Ld_c1040	kettin protein	3902	0.0	88.2%	19	F:protein kinase activity; P:organelle organization; P:cell cycle; P:biological_process; P:multicellular organismal development; P:anatomical structure morphogenesis; P:cell differentiation; P:cytoskeleton organization; P:regulation of biological process; P:cell proliferation; F:actin binding; F:nucleic acid binding; F:structural molecule activity; C:cytoskeleton; C:protein complex; C:nuclear chr…	EC:2.7.11.18	IPR003598 (SMART); IPR003599 (SMART); IPR007110 (PROFILE); IPR010939 (PFAM); IPR013098 (PFAM); IPR013783 (G3DSA:2.60.40.GENE3D); coil (COIL), PTHR19897 (PANTHER), PTHR19897:SF14 (PANTHER), seg (SEG), SignalP-NN (SIGNALP), tmhmm (TMHMM), SSF48726 (SUPERFAMILY)
Ld_c1041	---NA---	1776			0	-		seg (SEG), tmhmm (TMHMM)
Ld_c1042	peptidyl-prolyl cis-trans isomerase-like 2-like	2114	0.0	76.95%	5	P:protein metabolic process; P:nucleobase-containing compound metabolic process; P:cellular protein modification process; F:catalytic activity; C:nucleus	EC:5.2.1.8	IPR002130 (PRINTS); IPR013083 (G3DSA:3.30.40.GENE3D); IPR020892 (PROSITE); IPR026951 (PTHR11071:PANTHER); coil (COIL), G3DSA:2.40.100.10 (GENE3D), PTHR11071 (PANTHER), PF04641 (PFAM), seg (SEG), tmhmm (TMHMM), SSF57850 (SUPERFAMILY)
Ld_c1043	golgi-specific brefeldin a-resistance factor	2113	0.0	60.75%	11	P:protein transport; F:enzyme regulator activity; P:anatomical structure morphogenesis; P:cellular component organization; P:signal transduction; P:transport; P:multicellular organismal development; P:organelle organization; C:Golgi apparatus; P:cell differentiation; P:biological_process	-	PTHR10663 (PANTHER), PTHR10663:SF8 (PANTHER), PF12783 (PFAM), seg (SEG), SignalP-NN (SIGNALP), tmhmm (TMHMM)
Ld_c1044	agap010322 protein	1094	1.09777e-47	83.9%	7	F:protein binding; F:DNA binding; F:transcription regulator activity; P:regulation of biological process; ; C:nucleoplasm; C:protein complex	-	IPR003958 (PFAM); IPR009072 (G3DSA:1.10.20.GENE3D); IPR027113 (PTHR11064:PANTHER); PTHR11064 (PANTHER), seg (SEG)
Ld_c1045	protein memo1-like	2602	5.46654e-146	84.35%	0	-		IPR002737 (PANTHER); PTHR11060:SF0 (PANTHER), seg (SEG), SignalP-NN (SIGNALP), tmhmm (TMHMM)
Ld_c1046	s-adenosyl-methyl transferase mraw	1471	1.81833e-126	74.35%	4	F:phosphoprotein phosphatase activity; P:metabolic process; F:transferase activity;	EC:3.1.3.48; EC:2.1.1.0	IPR002903 (HAMAP); IPR023397 (G3DSA:1.10.150.GENE3D); G3DSA:3.40.50.150 (GENE3D), PTHR11265:SF0 (PANTHER), seg (SEG), SignalP-NN (SIGNALP), tmhmm (TMHMM), SSF53335 (SUPERFAMILY)
Ld_c1047	---NA---	553			0	-		seg (SEG), tmhmm (TMHMM)
Ld_c1048	n-acetylglucosaminyl-phosphatidylinositol biosynthetic	1703	0.0	79.15%	7	P:biosynthetic process; P:cellular protein modification process; P:lipid metabolic process; C:cell; F:transferase activity; C:endoplasmic reticulum; C:protein complex	EC:2.4.1.198	IPR001296 (PFAM); IPR013234 (PFAM); G3DSA:3.40.50.2000 (GENE3D), PTHR12526 (PANTHER), PTHR12526:SF37 (PANTHER), seg (SEG), tmhmm (TMHMM), SSF53756 (SUPERFAMILY)
Ld_c1049	lipase 3	1558	2.79789e-149	68.2%	3	P:catabolic process; P:lipid metabolic process; F:hydrolase activity	-	IPR000073 (PFAM); IPR006693 (PFAM); G3DSA:3.40.50.1820 (GENE3D), PTHR11005 (PANTHER), PTHR11005:SF0 (PANTHER), seg (SEG), SignalP-NN (SIGNALP), tmhmm (TMHMM), SSF53474 (SUPERFAMILY)
Ld_c1050	---NA---	1043			0	-		seg (SEG), tmhmm (TMHMM)
Ld_c1051	cyclin k	3009	7.99023e-144	90.6%	5	; P:regulation of biological process; F:protein binding; P:metabolic process; P:cell cycle	-	IPR006671 (PFAM); IPR013763 (G3DSA:1.10.472.GENE3D); IPR015429 (PANTHER); PTHR10026:SF11 (PANTHER), seg (SEG)
Ld_c1052	malonyl -acyl carrier protein transacylase	504	4.9688e-14	5.98462e+13	2	P:metabolic process; F:transferase activity	-	seg (SEG), tmhmm (TMHMM)
Ld_c1053	---NA---	894			0	-
Ld_c1054	zinc finger c4h2 domain-containing	1697	5.25386e-88	63.95%	0	-		IPR018482 (PFAM); coil (COIL), PTHR31058 (PANTHER), PTHR31058:SF0 (PANTHER), seg (SEG)
Ld_c1055	---NA---	2044			0	-		seg (SEG), tmhmm (TMHMM)
Ld_c1056	---NA---	1181			0	-		tmhmm (TMHMM)
Ld_c1057	ras-related c3 botulinum toxin substrate 1	2085	4.09661e-101	95.75%	19	P:anatomical structure morphogenesis; P:cellular component organization; P:multicellular organismal development; P:embryo development; C:cell; P:response to stress; P:cytoskeleton organization; P:regulation of biological process; P:cell growth; F:nucleotide binding; P:biological_process; F:hydrolase activity; P:cell differentiation; P:signal transduction; C:intracellular; P:protein transport; P:n…	EC:3.1.4.12	IPR001806 (PRINTS); IPR003578 (SMART); IPR003579 (SMART); IPR005225 (TIGRFAMs); IPR020849 (SMART); G3DSA:3.40.50.300 (GENE3D), PTHR24072 (PANTHER), seg (SEG), tmhmm (TMHMM), SSF52540 (SUPERFAMILY)
Ld_c1058	general transcription factor 3c polypeptide 5	1935	2.35708e-95	48.75%	1	C:transcription factor TFIIIC complex		IPR019136 (PFAM); PTHR13230 (PANTHER), seg (SEG), SignalP-NN (SIGNALP), tmhmm (TMHMM)
Ld_c1059	uncharacterized protein loc589879	1701	8.8619e-08	47.0%	3	F:binding; F:nucleic acid binding; C:intracellular		IPR007087 (PROSITE); IPR013087 (G3DSA:3.30.160.GENE3D); IPR015880 (SMART); seg (SEG), tmhmm (TMHMM), SSF57667 (SUPERFAMILY)
Ld_c1060	atp-citrate synthase	2793	0.0	85.9%	9	P:carbohydrate metabolic process; F:transferase activity; F:nucleotide binding; F:catalytic activity; F:binding; P:generation of precursor metabolites and energy; P:catabolic process; C:cytoplasm; C:protein complex	EC:2.3.3.8; EC:6.2.1.5	IPR002020 (PFAM); IPR003781 (PFAM); IPR005810 (PROSITE); IPR005811 (PFAM); IPR016040 (G3DSA:3.40.50.GENE3D); IPR016102 (G3DSA:3.40.50.GENE3D); IPR016141 (SUPERFAMILY); IPR016142 (G3DSA:1.10.580.GENE3D); IPR016143 (G3DSA:1.10.230.GENE3D); IPR017440 (PROSITE); PTHR23118 (PANTHER), PTHR23118:SF0 (PANTHER), seg (SEG), tmhmm (TMHMM), SSF51735 (SUPERFAMILY)
Ld_c1061	protein tssc1-like	1491	1.19703e-141	62.3%	7	F:transferase activity; P:cellular protein modification process; P:organelle organization; F:protein binding; C:nucleoplasm; C:protein complex; P:biosynthetic process	EC:2.3.1.48	IPR001680 (PFAM); IPR015943 (G3DSA:2.130.10.GENE3D); IPR017986 (PROFILE); IPR019775 (PROSITE); PTHR14205 (PANTHER), PTHR14205:SF6 (PANTHER), seg (SEG), tmhmm (TMHMM)
Ld_c1062	protein lethal giant larvae-like	2342	0.0	67.05%	0	-		IPR000664 (PRINTS); PTHR10241 (PANTHER), PTHR10241:SF10 (PANTHER), seg (SEG), tmhmm (TMHMM)
Ld_c1063	---NA---	786			0	-		tmhmm (TMHMM)
Ld_c1064	---NA---	2004			0	-		seg (SEG), tmhmm (TMHMM)
Ld_c1065	regulator of ribosome biosynthesis	2609	3.26333e-98	65.6%	2	C:nucleus; P:biological_process	-	IPR007023 (PANTHER); PTHR17602:SF4 (PANTHER), seg (SEG), tmhmm (TMHMM)
Ld_c1066	mitochondrial inner membrane protease subunit 1	1034	3.66627e-50	73.5%	8	P:mitochondrion organization; P:protein metabolic process; P:protein transport; C:protein complex; C:mitochondrion; F:peptidase activity; P:catabolic process; C:cell	-	IPR000223 (PRINTS); IPR011056 (G3DSA:2.10.109.GENE3D); IPR015927 (SUPERFAMILY); IPR019757 (PROSITE); IPR019759 (PFAM); IPR026730 (PTHR12383:PANTHER); tmhmm (TMHMM)
Ld_c1067	caax beta	1567	2.92658e-146	68.5%	7	P:regulation of biological process; P:cell proliferation; F:transferase activity; C:cytoplasm; C:protein complex; P:biosynthetic process; P:cellular protein modification process	EC:2.5.1.58	IPR001330 (PFAM); IPR008930 (SUPERFAMILY); IPR026872 (PTHR11774:PANTHER); G3DSA:1.50.10.20 (GENE3D), PTHR11774 (PANTHER), PF13249 (PFAM), seg (SEG), tmhmm (TMHMM)
Ld_c1068	epidermal retinol dehydrogenase 2-like	792	2.64571e-84	80.1%	7	F:transferase activity; F:nucleotide binding; P:metabolic process; C:cytoplasm; C:protein complex; P:biosynthetic process; P:lipid metabolic process	EC:1.1.1.100	IPR002198 (PRINTS); IPR002347 (PRINTS); IPR016040 (G3DSA:3.40.50.GENE3D); IPR020904 (PROSITE); PTHR24316 (PANTHER), PTHR24316:SF1 (PANTHER), seg (SEG), tmhmm (TMHMM), SSF51735 (SUPERFAMILY)
Ld_c1069	probable palmitoyltransferase zdhhc16-like	1455	3.17127e-113	73.05%	1	F:binding	-	IPR001594 (PFAM); PTHR22883 (PANTHER), tmhmm (TMHMM)
Ld_c1070	magnesium transporter nipa2-like	2164	2.70583e-87	69.6%	11	P:signal transduction; C:cell; P:cellular component organization; P:cell differentiation; P:regulation of biological process; P:cell-cell signaling; P:multicellular organismal development; P:growth; F:transporter activity; P:ion transport; P:anatomical structure morphogenesis	-	IPR008521 (PANTHER); seg (SEG), tmhmm (TMHMM), SSF103481 (SUPERFAMILY)
Ld_c1071	camp-dependent protein kinase r2	948	1.48684e-15	72.45%	7	P:signal transduction; F:enzyme regulator activity; F:protein kinase activity; C:intracellular; C:protein complex; P:metabolic process; P:regulation of biological process	EC:2.7.11.11	IPR003117 (PFAM); G3DSA:1.20.890.10 (GENE3D), seg (SEG), tmhmm (TMHMM)
Ld_c1072	ankyrin repeat-containing	2434	9.85586e-134	43.25%	3	F:molecular_function; P:neuron projection morphogenesis; C:cellular_component		IPR021939 (PFAM); coil (COIL), PTHR24168 (PANTHER), PTHR24168:SF1 (PANTHER), seg (SEG), tmhmm (TMHMM)
Ld_c1073	actin-related protein 5-like	705	3.64536e-59	61.35%	5	P:DNA metabolic process; P:response to stress; ; P:regulation of biological process; C:nucleus	-	IPR004000 (PANTHER); G3DSA:3.30.420.40 (GENE3D), PTHR11937:SF16 (PANTHER), seg (SEG), tmhmm (TMHMM), SSF53067 (SUPERFAMILY)
Ld_c1074	---NA---	592			0	-		tmhmm (TMHMM)
Ld_c1075	ww domain-containing adapter protein with coiled-coil	2368	2.88631e-114	59.65%	1	F:protein binding		IPR001202 (PFAM); coil (COIL), G3DSA:2.20.70.10 (GENE3D), PTHR15911 (PANTHER), PTHR15911:SF2 (PANTHER), seg (SEG), SignalP-NN (SIGNALP), tmhmm (TMHMM)
Ld_c1076	structural constituent of	1720	7.85865e-31	64.7%	1	F:structural molecule activity	-	IPR000618 (PFAM); seg (SEG), SignalP-NN (SIGNALP), tmhmm (TMHMM)
Ld_c1077	tnf receptor-associated factor 6-like	871	1.0719e-71	62.1%	15	P:response to stress; P:response to biotic stimulus; F:binding; P:cell death; F:catalytic activity; F:protein binding; P:cellular protein modification process; P:multicellular organismal development; F:signal transducer activity; P:metabolic process; P:signal transduction; P:anatomical structure morphogenesis; P:cell differentiation; P:regulation of biological process; P:biological_process	EC:6.3.2.19	IPR001841 (SMART); IPR007087 (PROSITE); IPR013083 (G3DSA:3.30.40.GENE3D); IPR017907 (PROSITE); IPR027139 (PTHR10131:PANTHER); PTHR10131 (PANTHER), PF13923 (PFAM), seg (SEG), tmhmm (TMHMM), SSF57850 (SUPERFAMILY)
Ld_c1078	---NA---	571			0	-		seg (SEG)
Ld_c1079	nuclear pore glycoprotein p62	1388	3.00362e-59	74.05%	4	F:structural molecule activity; F:transporter activity; P:transport; P:cellular component organization	-	IPR007758 (PFAM); IPR026010 (PANTHER); coil (COIL), PTHR12084:SF0 (PANTHER), seg (SEG)
Ld_c1080	pancreatic lipase-related protein 2	1159	5.50234e-65	53.55%	2	F:catalytic activity; P:lipid metabolic process		IPR000734 (PRINTS); IPR013818 (PFAM); G3DSA:3.40.50.1820 (GENE3D), seg (SEG), tmhmm (TMHMM), SSF53474 (SUPERFAMILY)
Ld_c1081	zinc finger protein on ecdysone puffs	2185	3.34044e-93	55.6%	16	F:binding; F:nucleic acid binding; F:translation regulator activity; P:regulation of biological process; P:nucleobase-containing compound metabolic process; P:reproduction; C:nucleus; P:biological_process; F:DNA binding; F:RNA binding; C:chromosome; F:hydrolase activity; P:cell differentiation; C:cytoskeleton; C:protein complex; C:ribosome	-	IPR007087 (PROSITE); IPR015880 (SMART); IPR022755 (PFAM); coil (COIL), PTHR15491 (PANTHER), PTHR15491:SF1 (PANTHER), PF12756 (PFAM), seg (SEG), SignalP-NN (SIGNALP), tmhmm (TMHMM), SSF57667 (SUPERFAMILY)
Ld_c1082	proton-coupled amino acid transporter 4	2788	2.08734e-167	72.1%	5	P:transport; F:transporter activity; C:cell; P:regulation of biological process; P:growth	-	IPR013057 (PFAM); PTHR22950 (PANTHER), PTHR22950:SF9 (PANTHER), seg (SEG), tmhmm (TMHMM)
Ld_c1083	isoform b	2248	0.0	88.15%	17	P:cell differentiation; P:multicellular organismal development; C:cytosol; C:protein complex; F:kinase activity; F:DNA binding; F:nucleotide binding; C:chromosome; P:carbohydrate metabolic process; P:generation of precursor metabolites and energy; P:catabolic process; P:metabolic process; P:organelle organization; C:nucleus; P:biosynthetic process; P:nucleobase-containing compound metabolic proce…	EC:2.7.1.11	IPR000023 (PFAM); IPR009161 (TIGRFAMs); IPR015912 (PROSITE); IPR022953 (PRINTS); G3DSA:3.40.50.450 (GENE3D), PTHR13697 (PANTHER), PTHR13697:SF0 (PANTHER), seg (SEG), SignalP-NN (SIGNALP)
Ld_c1084	viral a-type inclusion protein	4027	7.52726e-28	41.65%	4	P:transport; P:metabolic process; F:hydrolase activity; F:binding	-	coil (COIL), seg (SEG), SignalP-NN (SIGNALP), tmhmm (TMHMM), SSF63491 (SUPERFAMILY)
Ld_c1085	pdz domain protein	1538	3.98621e-23	73.65%	2	F:protein binding; F:nucleic acid binding		IPR001478 (PFAM); IPR006612 (PFAM); G3DSA:2.30.42.10 (GENE3D), PTHR19964 (PANTHER), PTHR19964:SF22 (PANTHER), seg (SEG), tmhmm (TMHMM)
Ld_c1086	alanyl-trna synthetase	2680	0.0	61.55%	7	F:nucleic acid binding; F:catalytic activity; P:nucleobase-containing compound metabolic process; P:translation; ; F:nucleotide binding; C:cytoplasm	EC:6.1.1.7	IPR002318 (PRINTS); IPR012947 (PFAM); IPR018162 (SUPERFAMILY); IPR018163 (SUPERFAMILY); IPR018164 (PFAM); IPR018165 (PROFILE); coil (COIL), G3DSA:3.30.930.10 (GENE3D), PTHR11777 (PANTHER), seg (SEG), SignalP-NN (SIGNALP), tmhmm (TMHMM), SSF55681 (SUPERFAMILY)
Ld_c1087	pax-interacting protein 1	1615	4.06938e-74	59.3%	5	C:nucleus; ; P:regulation of biological process; P:response to stress; P:DNA metabolic process	-	IPR001357 (PFAM); coil (COIL), G3DSA:3.40.50.10190 (GENE3D), PTHR13561 (PANTHER), seg (SEG), tmhmm (TMHMM)
Ld_c1088	isoform c	1454	8.60822e-113	68.6%	1	F:protein binding		IPR000008 (PFAM); IPR008973 (SUPERFAMILY); IPR018029 (PROFILE); G3DSA:2.60.40.150 (GENE3D), PTHR10774 (PANTHER), PTHR10774:SF1 (PANTHER), seg (SEG)
Ld_c1089	---NA---	935			0	-		tmhmm (TMHMM)
Ld_c1090	pyruvate mitochondrial	4023	0.0	86.85%	12	F:catalytic activity; P:biosynthetic process; P:carbohydrate metabolic process; F:binding; F:DNA binding; F:nucleotide binding; P:generation of precursor metabolites and energy; P:catabolic process; ; P:lipid metabolic process; C:cytoplasm; C:protein complex	EC:6.4.1.1; EC:6.3.4.14	IPR000089 (PFAM); IPR000891 (PFAM); IPR001882 (PROSITE); IPR003379 (PFAM); IPR005479 (PFAM); IPR005481 (PFAM); IPR005482 (PFAM); IPR005930 (PTHR18866:PANTHER); IPR009057 (G3DSA:1.10.10.GENE3D); IPR011053 (SUPERFAMILY); IPR011054 (SUPERFAMILY); IPR011761 (PROFILE); IPR011764 (PROFILE); IPR013785 (G3DSA:3.20.20.GENE3D); IPR013815 (G3DSA:3.30.1490.GENE3D); IPR013816 (G3DSA:3.30.470.GENE3D); IPR01618…
Ld_c1091	ubiquitin-protein e3	2536	5.76175e-92	52.7%	2	F:protein binding; F:binding	-	IPR001841 (PFAM); IPR013083 (G3DSA:3.30.40.GENE3D); IPR017907 (PROSITE); PTHR12456 (PANTHER), PTHR12456:SF8 (PANTHER), seg (SEG), tmhmm (TMHMM), SSF57850 (SUPERFAMILY)
Ld_c1092	atp-binding cassette sub-family b member mitochondrial-like	1688	0.0	81.55%	7	P:transport; C:cell; C:mitochondrion; F:hydrolase activity; F:transporter activity; P:cellular homeostasis; F:nucleotide binding	-	IPR001140 (PFAM); IPR003439 (PFAM); IPR003593 (SMART); IPR011527 (SUPERFAMILY); IPR011633 (PFAM); IPR017871 (PROSITE); IPR017940 (PROFILE); G3DSA:1.20.1560.10 (GENE3D), G3DSA:3.40.50.300 (GENE3D), PTHR24221 (PANTHER), PTHR24221:SF18 (PANTHER), seg (SEG), SignalP-NN (SIGNALP), tmhmm (TMHMM), SSF52540 (SUPERFAMILY)
Ld_c1093	ras-related protein rab-14-like	2499	4.76409e-107	93.65%	10	F:nucleotide binding; C:organelle; P:signal transduction; F:hydrolase activity; P:nucleobase-containing compound metabolic process; P:catabolic process; P:protein transport; P:transport; C:intracellular; C:cell	-	IPR001806 (PRINTS); IPR002041 (SMART); IPR003578 (SMART); IPR003579 (SMART); IPR005225 (TIGRFAMs); IPR020849 (SMART); G3DSA:3.40.50.300 (GENE3D), PTHR24073 (PANTHER), PTHR24073:SF185 (PANTHER), PS51419 (PROFILE), seg (SEG), tmhmm (TMHMM), SSF52540 (SUPERFAMILY)
Ld_c1094	---NA---	1199			0	-		seg (SEG), tmhmm (TMHMM)
Ld_c1095	fkbp associated protein	2010	1.297e-49	50.55%	10	P:metabolic process; P:regulation of biological process; F:receptor binding; P:cell proliferation; C:intracellular; C:protein complex; P:cell differentiation; P:protein metabolic process; P:anatomical structure morphogenesis; P:signal transduction	-	IPR013877 (PFAM); IPR019516 (PANTHER); PTHR15430:SF0 (PANTHER), seg (SEG), tmhmm (TMHMM)
Ld_c1096	poly(adp-ribose) glycohydrolase	1757	2.87243e-145	65.1%	14	C:nucleoplasm; P:regulation of biological process; P:nucleobase-containing compound metabolic process; P:transport; P:cellular component organization; P:regulation of gene expression, epigenetic; ; P:biological_process; P:carbohydrate metabolic process; P:organelle organization; F:hydrolase activity; P:response to stress; P:response to abiotic stimulus; P:cellular protein modification process	EC:3.2.1.143	IPR007724 (PANTHER); seg (SEG), tmhmm (TMHMM)
Ld_c1097	histone h2a	770	1.08276e-41	100.0%	5	C:chromosome; F:DNA binding; P:organelle organization; C:nucleus; F:protein binding	-	IPR002119 (PRINTS); IPR007125 (PFAM); IPR009072 (G3DSA:1.10.20.GENE3D); PTHR23430 (PANTHER), seg (SEG), tmhmm (TMHMM)
Ld_c1098	peroxisome proliferator-activated receptor binding protein	4688	0.0	62.05%	4	P:regulation of biological process; ; C:nucleoplasm; C:protein complex	-	IPR019680 (PFAM); PTHR12881 (PANTHER), PTHR12881:SF1 (PANTHER), seg (SEG), tmhmm (TMHMM)
Ld_c1099	---NA---	657			0	-		tmhmm (TMHMM)
Ld_c1100	probable palmitoyltransferase zdhhc6-like	1094	1.95474e-129	69.75%	3	P:organelle organization; F:binding; C:endoplasmic reticulum	-	IPR001594 (PFAM); PTHR22883 (PANTHER), seg (SEG), SignalP-NN (SIGNALP), tmhmm (TMHMM)
Ld_c1101	e1a binding protein p400	979	2.34124e-43	47.25%	43	F:helicase activity; F:nucleic acid binding; F:ATP binding; F:DNA binding; P:oogenesis; P:dendrite guidance; P:neuroblast fate determination; P:chromatin organization; P:cell proliferation; F:sequence-specific DNA binding transcription factor activity; P:regulation of transcription, DNA-dependent; P:transcription, DNA-dependent; P:neuron development; C:chromatin; P:dorsal closure; P:embryonic hea…		seg (SEG)
Ld_c1102	low quality protein: transcription factor hamlet-like	3226	0.0	59.25%	18	P:multicellular organismal development; F:binding; F:nucleic acid binding; F:translation regulator activity; P:reproduction; P:cell differentiation; ; P:regulation of biological process; C:organelle; C:cytoplasm; P:cell proliferation; P:organelle organization; F:sequence-specific DNA binding transcription factor activity; P:anatomical structure morphogenesis; P:cellular component organization; C:…	-	IPR007087 (PFAM); IPR013087 (G3DSA:3.30.160.GENE3D); IPR015880 (SMART); G3DSA:2.170.270.10 (GENE3D), PTHR24393 (PANTHER), PTHR24393:SF0 (PANTHER), PF13465 (PFAM), PF13894 (PFAM), seg (SEG), tmhmm (TMHMM), SSF57667 (SUPERFAMILY)
Ld_c1103	---NA---	1695			0	-		seg (SEG), tmhmm (TMHMM)
Ld_c1104	glucosyl glucuronosyl transferases	1792	3.48241e-112	57.3%	2	P:metabolic process; F:transferase activity	EC:2.4.1.17	IPR002213 (PANTHER); G3DSA:3.40.50.2000 (GENE3D), PTHR11926:SF16 (PANTHER), seg (SEG), tmhmm (TMHMM), SSF53756 (SUPERFAMILY)
Ld_c1105	protein strawberry notch-like	1839	0.0	77.35%	14	P:cell differentiation; P:multicellular organismal development; P:signal transduction; F:nucleotide binding; P:anatomical structure morphogenesis; P:regulation of biological process; P:protein metabolic process; P:catabolic process; C:cytoplasm; P:embryo development; P:reproduction; ; C:nucleus; F:protein binding	-	IPR026741 (PANTHER); IPR026937 (PFAM); coil (COIL), PTHR12706:SF0 (PANTHER), seg (SEG), SignalP-NN (SIGNALP), tmhmm (TMHMM), SSF52540 (SUPERFAMILY)
Ld_c1106	---NA---	552			0	-		tmhmm (TMHMM)
Ld_c1107	---NA---	1025			0	-		seg (SEG), tmhmm (TMHMM)
Ld_c1108	---NA---	2007			0	-		seg (SEG), tmhmm (TMHMM)
Ld_c1109	motile sperm domain-containing protein 2-like	2264	3.67796e-143	60.2%	3	P:cell differentiation; P:multicellular organismal development; F:structural molecule activity	-	IPR000535 (PFAM); IPR001251 (G3DSA:3.40.525.GENE3D); IPR008962 (G3DSA:2.60.40.GENE3D); IPR011074 (SUPERFAMILY); PTHR19993 (PANTHER), PTHR19993:SF0 (PANTHER), seg (SEG), SignalP-NN (SIGNALP), tmhmm (TMHMM)
Ld_c1110	udp-n-acetylglucosamine pyrophosphorylase 1	1950	1.39419e-143	68.6%	9	P:multicellular organismal development; P:biosynthetic process; P:carbohydrate metabolic process; P:anatomical structure morphogenesis; P:embryo development; P:cellular component organization; P:cell differentiation; P:cell recognition; F:transferase activity	EC:2.7.7.23	IPR002618 (PANTHER); G3DSA:3.90.550.10 (GENE3D), PTHR11952:SF2 (PANTHER), seg (SEG), tmhmm (TMHMM), SSF53448 (SUPERFAMILY)
Ld_c1111	succinate dehydrogenase	2705	0.0	86.1%	7	P:metabolic process; C:protein complex; C:mitochondrion; P:generation of precursor metabolites and energy; P:catabolic process; F:nucleotide binding; F:catalytic activity	EC:1.3.5.1	IPR003952 (PROSITE); IPR003953 (PFAM); IPR011281 (TIGRFAMs); IPR014006 (PTHR11632:PANTHER); IPR015939 (G3DSA:1.20.58.GENE3D); G3DSA:3.50.50.60 (GENE3D), G3DSA:3.90.700.10 (GENE3D), G3DSA:4.10.80.40 (GENE3D), PTHR11632 (PANTHER), seg (SEG), tmhmm (TMHMM), SSF51905 (SUPERFAMILY), SSF56425 (SUPERFAMILY)
Ld_c1112	pyrroline-5-carboxylate dehydrogenase	2404	0.0	84.2%	6	F:catalytic activity; P:mitochondrion organization; C:mitochondrion; P:biosynthetic process; ; P:metabolic process	EC:1.5.1.12; EC:1.2.1.0	IPR005931 (TIGRFAMs); IPR015590 (PFAM); IPR016160 (PROSITE); IPR016161 (SUPERFAMILY); IPR016162 (G3DSA:3.40.605.GENE3D); IPR016163 (G3DSA:3.40.309.GENE3D); PTHR11699 (PANTHER), PTHR11699:SF52 (PANTHER), seg (SEG), SignalP-NN (SIGNALP), tmhmm (TMHMM)
Ld_c1113	n-acetylglucosaminyl-phosphatidylinositol de-n-acetylase-like	1854	3.88161e-88	68.7%	2	F:hydrolase activity; P:metabolic process	EC:3.5.1.89	IPR003737 (PANTHER); IPR024078 (G3DSA:3.40.50.GENE3D); PTHR12993:SF2 (PANTHER), seg (SEG), SignalP-NN (SIGNALP), tmhmm (TMHMM)
Ld_c1114	serine threonine protein kinase	2644	0.0	83.1%	7	P:cytoskeleton organization; F:nucleotide binding; P:signal transduction; P:cellular protein modification process; F:protein kinase activity; F:signal transducer activity;	EC:2.7.11.25	IPR000719 (PFAM); IPR002290 (SMART); IPR011009 (SUPERFAMILY); IPR013957 (PFAM); IPR017441 (PROSITE); IPR020635 (SMART); coil (COIL), G3DSA:1.10.510.10 (GENE3D), G3DSA:3.30.200.20 (GENE3D), PTHR24361 (PANTHER), PTHR24361:SF91 (PANTHER), seg (SEG), tmhmm (TMHMM)
Ld_c1115	---NA---	1517			0	-		seg (SEG), tmhmm (TMHMM)
Ld_c1116	myotubularin-related protein 9	2611	0.0	70.9%	4	P:metabolic process; F:hydrolase activity; P:biological_process; F:enzyme regulator activity	EC:3.1.3.0	IPR010569 (PFAM); IPR011993 (G3DSA:2.30.29.GENE3D); IPR017906 (PROFILE); coil (COIL), PTHR10807 (PANTHER), PTHR10807:SF9 (PANTHER), PF13849 (PFAM), seg (SEG), tmhmm (TMHMM), SSF50729 (SUPERFAMILY), SSF52799 (SUPERFAMILY)
Ld_c1117	isoform a	3157	3.87604e-125	78.75%	5	P:cellular protein modification process; F:binding; F:phosphoprotein phosphatase activity; C:cell; C:protein complex	-	IPR000222 (PROSITE); IPR001932 (G3DSA:3.60.40.GENE3D); IPR015655 (PANTHER); PTHR13832:SF103 (PANTHER), seg (SEG), SignalP-NN (SIGNALP), tmhmm (TMHMM)
Ld_c1118	lysine-specific demethylase 8-like	832	1.17268e-63	75.2%	4	F:transferase activity; P:metabolic process; F:catalytic activity; F:protein binding	EC:1.14.11.16	IPR003347 (SMART); G3DSA:2.60.120.650 (GENE3D), PTHR12461 (PANTHER), PTHR12461:SF10 (PANTHER), PF13621 (PFAM), SSF51197 (SUPERFAMILY)
Ld_c1119	cuticular protein analogous to peritrophins 1-i precursor	1253	3.90096e-39	63.0%	0	-		seg (SEG), tmhmm (TMHMM)
Ld_c1120	probable peroxisomal acyl-coenzyme a oxidase 1-like	2989	0.0	75.35%	5	F:nucleotide binding; C:peroxisome; P:catabolic process; P:lipid metabolic process; F:catalytic activity	EC:1.3.99.3; EC:1.3.3.6	IPR002655 (PFAM); IPR006091 (G3DSA:2.40.110.GENE3D); IPR009075 (SUPERFAMILY); IPR009100 (SUPERFAMILY); IPR012258 (PTHR10909:PANTHER); IPR013786 (G3DSA:1.10.540.GENE3D); G3DSA:1.20.140.10 (GENE3D), PTHR10909 (PANTHER), seg (SEG), tmhmm (TMHMM)
Ld_c1121	---NA---	639			0	-
Ld_c1122	probable alpha-ketoglutarate-dependent dioxygenase abh7-like	921	1.14705e-73	75.75%	2	P:metabolic process; F:catalytic activity	EC:1.14.11.0	IPR005123 (PFAM); G3DSA:2.60.120.590 (GENE3D), PTHR21052 (PANTHER), PTHR21052:SF0 (PANTHER), seg (SEG), tmhmm (TMHMM), SSF51197 (SUPERFAMILY)
Ld_c1123	low-affinity cationic amino acid	3861	1.82026e-156	67.15%	6	P:lipid metabolic process; F:transporter activity; P:transport; C:cell; P:growth; P:ion transport	-	IPR002293 (PANTHER); IPR015606 (PTHR11785:PANTHER); PF13520 (PFAM), PF13906 (PFAM), seg (SEG), tmhmm (TMHMM)
Ld_c1124	---NA---	1039			0	-
Ld_c1125	eukaryotic translation initiation factor 4h-like	1039	3.15646e-25	71.95%	2	F:nucleic acid binding; F:nucleotide binding	-	IPR000504 (PFAM); IPR012677 (G3DSA:3.30.70.GENE3D); PTHR23236 (PANTHER), PTHR23236:SF2 (PANTHER), seg (SEG), SignalP-NN (SIGNALP), tmhmm (TMHMM), SSF54928 (SUPERFAMILY)
Ld_c1126	---NA---	1860			0	-		tmhmm (TMHMM)
Ld_c1127	juvenile hormone acid methyltransferase	951	1.59404e-25	48.05%	2	P:metabolic process; F:transferase activity	-	IPR013216 (PFAM); G3DSA:3.40.50.150 (GENE3D), PTHR10108 (PANTHER), PTHR10108:SF326 (PANTHER), seg (SEG), tmhmm (TMHMM), SSF53335 (SUPERFAMILY)
Ld_c1128	epimerase family protein sdr39u1-like	1254	7.51812e-91	69.8%	4	P:metabolic process; F:nucleotide binding; F:binding; F:catalytic activity	-	IPR001509 (PFAM); IPR010099 (PANTHER); IPR013549 (PFAM); IPR016040 (G3DSA:3.40.50.GENE3D); seg (SEG), SignalP-NN (SIGNALP), tmhmm (TMHMM), SSF51735 (SUPERFAMILY)
Ld_c1129	---NA---	1104			0	-
Ld_c1130	39s ribosomal protein l13	823	4.06066e-77	82.2%	5	C:ribosome; C:mitochondrion; F:structural molecule activity; P:translation; P:biological_process	-	IPR005822 (PANTHER); IPR023564 (G3DSA:3.90.1180.GENE3D); PTHR11545:SF2 (PANTHER), seg (SEG)
Ld_c1131	pre-mrna-splicing factor atp-dependent rna helicase dhx15-like	2475	0.0	92.4%	5	F:nucleic acid binding; F:hydrolase activity; P:nucleobase-containing compound metabolic process; P:catabolic process; F:nucleotide binding	-	IPR001650 (PFAM); IPR007502 (PFAM); IPR011709 (PFAM); IPR014001 (SMART); G3DSA:3.40.50.300 (GENE3D), PTHR18934 (PANTHER), seg (SEG), SignalP-NN (SIGNALP), SSF52540 (SUPERFAMILY)
Ld_c1132	melanoma-associated antigen g1-like	1086	7.49909e-49	53.55%	0	-		IPR002190 (PANTHER); PTHR11736:SF14 (PANTHER), seg (SEG), SignalP-NN (SIGNALP), tmhmm (TMHMM)
Ld_c1133	---NA---	2463			0	-		seg (SEG), tmhmm (TMHMM)
Ld_c1134	broad-complex isoform z1	1489	4.55436e-117	76.4%	3	F:binding; C:intracellular; F:protein binding	-	IPR000210 (SMART); IPR007087 (PFAM); IPR011333 (G3DSA:3.30.710.GENE3D); IPR013069 (PFAM); IPR015880 (SMART); PTHR23110 (PANTHER), PTHR23110:SF49 (PANTHER), PF13894 (PFAM), seg (SEG), SignalP-NN (SIGNALP), tmhmm (TMHMM), SSF57667 (SUPERFAMILY)
Ld_c1135	major facilitator superfamily domain-containing protein 6-like	1106	3.05068e-37	55.15%	2	P:transport; C:cell	-	IPR011701 (PFAM); IPR016196 (SUPERFAMILY); G3DSA:1.20.1250.20 (GENE3D), PTHR16172 (PANTHER), PTHR16172:SF2 (PANTHER), seg (SEG), tmhmm (TMHMM)
Ld_c1136	oocyte zinc finger protein 6-like	1826	7.43422e-35	48.5%	3	F:binding; C:nucleus; F:nucleic acid binding	-	IPR007087 (PFAM); IPR012934 (PFAM); IPR013087 (G3DSA:3.30.160.GENE3D); IPR015880 (SMART); PTHR24375 (PANTHER), PF13465 (PFAM), seg (SEG), tmhmm (TMHMM), SSF57667 (SUPERFAMILY), SSF57716 (SUPERFAMILY)
Ld_c1137	---NA---	623			0	-		seg (SEG), tmhmm (TMHMM)
Ld_c1138	translation initiation factor eif-2b subunit epsilon	2057	0.0	55.85%	7	F:translation factor activity, nucleic acid binding; P:nucleobase-containing compound metabolic process; F:transferase activity; F:protein binding; C:ribosome; P:regulation of biological process; P:translation	-	IPR001451 (PFAM); IPR003307 (PFAM); IPR016021 (G3DSA:1.25.40.GENE3D); IPR016024 (SUPERFAMILY); coil (COIL), G3DSA:2.160.10.10 (GENE3D), G3DSA:3.90.550.10 (GENE3D), PTHR22572 (PANTHER), PTHR22572:SF7 (PANTHER), seg (SEG), tmhmm (TMHMM), SSF53448 (SUPERFAMILY)
Ld_c1139	cg11041 cg11041-pa	1885	0.000241647	487142857142857	4	F:protein binding; F:binding; F:catalytic activity; P:cellular protein modification process		IPR008974 (SUPERFAMILY); IPR013010 (PROFILE); IPR013323 (G3DSA:3.90.890.GENE3D); seg (SEG), tmhmm (TMHMM)
Ld_c1140	dna-directed rna polymerase i subunit rpa43	1750	1.15882e-29	57.9%	5	C:nucleolus; F:transferase activity; ; C:cytoskeleton; P:nucleobase-containing compound metabolic process	EC:2.7.7.6	IPR005576 (PFAM); seg (SEG), tmhmm (TMHMM)
Ld_c1141	transcription factor	961	3.73327e-46	85.15%	11	P:regulation of biological process; ; P:anatomical structure morphogenesis; P:cell death; P:multicellular organismal development; F:DNA binding; P:biological_process; F:sequence-specific DNA binding transcription factor activity; F:protein binding; C:nucleoplasm; C:protein complex	-	IPR004826 (PFAM); IPR004827 (SMART); IPR008917 (G3DSA:1.10.880.GENE3D); IPR024874 (PANTHER); coil (COIL), G3DSA:1.20.5.170 (GENE3D), PTHR10129:SF1 (PANTHER), seg (SEG), tmhmm (TMHMM)
Ld_c1142	ring finger protein 11	2051	9.71045e-71	77.2%	9	C:endosome; P:cellular protein modification process; P:catabolic process; F:DNA binding; F:protein binding; C:nucleus; F:binding; C:intracellular; C:protein complex	-	IPR001841 (PFAM); IPR013083 (G3DSA:3.30.40.GENE3D); PTHR22764 (PANTHER), PTHR22764:SF6 (PANTHER), SignalP-NN (SIGNALP), tmhmm (TMHMM), SSF57850 (SUPERFAMILY)
Ld_c1143	probable multidrug resistance-associated protein lethal 03659-like	2133	1.47495e-162	62.65%	7	P:transport; C:cell; F:hydrolase activity; F:transporter activity; P:nucleobase-containing compound metabolic process; P:catabolic process; F:nucleotide binding	-	IPR001140 (PFAM); IPR003439 (PFAM); IPR003593 (SMART); IPR011527 (SUPERFAMILY); IPR017871 (PROSITE); IPR017940 (PROFILE); G3DSA:1.20.1560.10 (GENE3D), G3DSA:3.40.50.300 (GENE3D), PTHR24223 (PANTHER), seg (SEG), tmhmm (TMHMM), SSF52540 (SUPERFAMILY)
Ld_c1144	helicase mov-10	3223	3.32289e-164	60.15%	9	F:RNA binding; P:regulation of gene expression, epigenetic; P:nucleobase-containing compound metabolic process; C:cytoplasm; P:response to stress; P:symbiosis, encompassing mutualism through parasitism; P:response to biotic stimulus; F:nucleotide binding; F:hydrolase activity	-	IPR026122 (PTHR10887:PANTHER); G3DSA:3.40.50.300 (GENE3D), PTHR10887 (PANTHER), PF13086 (PFAM), PF13087 (PFAM), seg (SEG), tmhmm (TMHMM), SSF52540 (SUPERFAMILY)
Ld_c1145	---NA---	737			0	-		tmhmm (TMHMM)
Ld_c1146	toll-like receptor 13	1523	1.60363e-08	50.8%	6	F:RNA binding; P:signal transduction; P:response to stress; F:protein binding; C:cytoplasm; C:cell	-	G3DSA:3.80.10.10 (GENE3D), PTHR24367 (PANTHER), PTHR24367:SF68 (PANTHER), PF13855 (PFAM), seg (SEG), tmhmm (TMHMM), SSF52058 (SUPERFAMILY)
Ld_c1147	inorganic pyrophosphatase-like	1132	2.79083e-102	75.25%	4	F:hydrolase activity; C:cytoplasm; F:binding; P:generation of precursor metabolites and energy	EC:3.6.1.1	IPR008162 (G3DSA:3.90.80.GENE3D); PTHR10286:SF0 (PANTHER), seg (SEG)
Ld_c1148	protein fam192a-like	1163	2.04865e-47	55.0%	0	-		IPR019331 (PFAM); coil (COIL), PTHR13495 (PANTHER), PTHR13495:SF0 (PANTHER), seg (SEG), SignalP-NN (SIGNALP), tmhmm (TMHMM)
Ld_c1149	---NA---	381			0	-
Ld_c1150	ribosomal l1 domain-containing protein 1-like	1807	5.02262e-76	52.9%	5	F:RNA binding; F:structural molecule activity; P:translation; C:ribosome; P:biological_process		IPR002143 (PFAM); IPR016094 (G3DSA:3.30.190.GENE3D); IPR016095 (G3DSA:3.40.50.GENE3D); IPR023674 (SUPERFAMILY); PTHR23105 (PANTHER), PTHR23105:SF3 (PANTHER), seg (SEG), SignalP-NN (SIGNALP), tmhmm (TMHMM)
Ld_c1151	---NA---	1343			0	-		tmhmm (TMHMM)
Ld_c1152	cuticle protein	1338	4.54386e-81	46.75%	1	F:structural molecule activity	-	IPR000618 (PFAM); coil (COIL), seg (SEG), SignalP-NN (SIGNALP), tmhmm (TMHMM)
Ld_c1153	histone-lysine n-methyltransferase setd2	807	1.26631e-51	70.15%	12	P:cellular protein modification process; P:organelle organization; ; P:regulation of biological process; F:transferase activity; C:chromosome; F:hydrolase activity; P:catabolic process; ; C:nucleoplasm; C:protein complex; P:biosynthetic process	EC:2.1.1.43; EC:2.3.1.48	IPR013257 (PFAM); coil (COIL), seg (SEG), tmhmm (TMHMM)
Ld_c1154	ankyrin repeat domain-containing protein 13b-like	2601	0.0	78.2%	1	F:protein binding		IPR002110 (SMART); IPR003903 (SMART); IPR020683 (G3DSA:1.25.40.GENE3D); IPR021832 (PANTHER); coil (COIL), PTHR12447:SF0 (PANTHER), seg (SEG), SignalP-NN (SIGNALP), tmhmm (TMHMM)
Ld_c1155	protein cueball-like	3628	1.66566e-119	48.85%	3	P:reproduction; C:cell; F:protein binding	-	IPR000033 (PFAM); IPR000742 (SMART); IPR011042 (G3DSA:2.120.10.GENE3D); IPR013032 (PFAM); G3DSA:2.10.25.10 (GENE3D), PTHR10529 (PANTHER), PTHR10529:SF100 (PANTHER), seg (SEG), tmhmm (TMHMM), SSF57196 (SUPERFAMILY), SSF63825 (SUPERFAMILY)
Ld_c1156	glycogen phosphorylase	2467	0.0	89.35%	8	P:biological_process; F:transferase activity; P:generation of precursor metabolites and energy; P:carbohydrate metabolic process; P:catabolic process; C:protein complex; F:binding; F:protein binding	-	IPR000811 (PANTHER); IPR011833 (TIGRFAMs); G3DSA:3.40.50.2000 (GENE3D), PTHR11468:SF0 (PANTHER), PS51257 (PROFILE), seg (SEG), SignalP-NN (SIGNALP), tmhmm (TMHMM), SSF53756 (SUPERFAMILY)
Ld_c1157	fibrillin 2	1395	7.07709e-83	67.5%	11	P:anatomical structure morphogenesis; C:cell; P:signal transduction; F:structural molecule activity; F:calcium ion binding; P:multicellular organismal development; C:proteinaceous extracellular matrix; P:response to external stimulus; P:response to stress; F:receptor activity; F:protein binding	-	IPR000742 (SMART); IPR001881 (PFAM); IPR011398 (PTHR24039:PANTHER); G3DSA:2.10.25.10 (GENE3D), PTHR24039 (PANTHER), seg (SEG), tmhmm (TMHMM), SSF57196 (SUPERFAMILY)
Ld_c1158	alanyl-trna cytoplasmic-like	2208	0.0	86.65%	7	F:nucleic acid binding; F:catalytic activity; P:nucleobase-containing compound metabolic process; P:translation; ; F:nucleotide binding; C:cytoplasm	EC:6.1.1.7	IPR002318 (PRINTS); IPR018162 (SUPERFAMILY); IPR018163 (SUPERFAMILY); IPR018164 (PFAM); IPR018165 (PROFILE); G3DSA:3.30.930.10 (GENE3D), PTHR11777 (PANTHER), seg (SEG), tmhmm (TMHMM), SSF55681 (SUPERFAMILY)
Ld_c1159	sterol regulatory element-binding protein 1	2703	2.55375e-146	52.05%	17	C:organelle; C:intracellular; C:cell; C:endoplasmic reticulum; P:biological_process; P:response to external stimulus; P:biosynthetic process; P:lipid metabolic process; P:signal transduction; P:regulation of biological process; ; P:response to endogenous stimulus; F:DNA binding; P:response to stress; F:protein binding; P:transport; P:cell-cell signaling	-	IPR011598 (G3DSA:4.10.280.GENE3D); coil (COIL), PTHR12565 (PANTHER), PTHR12565:SF3 (PANTHER), seg (SEG), tmhmm (TMHMM)
Ld_c1160	hypothetical protein TcasGA2_TC004811 [Tribolium castaneum]	2177	2.82626e-76	53.0%	0	-		seg (SEG), SignalP-NN (SIGNALP)
Ld_c1161	---NA---	707			0	-		tmhmm (TMHMM)
Ld_c1162	---NA---	1886			0	-		seg (SEG), tmhmm (TMHMM)
Ld_c1163	probable atp-dependent rna helicase ddx52-like	1905	0.0	71.95%	3	F:nucleic acid binding; F:nucleotide binding; F:hydrolase activity	-	IPR000629 (PROSITE); IPR001650 (PFAM); IPR011545 (PFAM); IPR014001 (SMART); IPR014014 (PROFILE); G3DSA:3.40.50.300 (GENE3D), PTHR24031 (PANTHER), seg (SEG), tmhmm (TMHMM), SSF52540 (SUPERFAMILY)
Ld_c1164	uncharacterized protein yjr142w-like	2847	3.24016e-115	81.3%	8	F:hydrolase activity; F:kinase activity; P:metabolic process; F:transferase activity; P:ion transport; F:transporter activity; C:cell; P:transport	EC:2.7.6.2	IPR000086 (PFAM); IPR002657 (PANTHER); IPR015797 (G3DSA:3.90.79.GENE3D); PTHR10361:SF9 (PANTHER), PTHR13622 (PANTHER), PTHR13622:SF2 (PANTHER), seg (SEG), SignalP-NN (SIGNALP), tmhmm (TMHMM)
Ld_c1165	alanine--glyoxylate aminotransferase 2-like	1960	0.0	79.55%	6	F:transferase activity; F:binding; P:biological_process; C:mitochondrion; P:catabolic process;	EC:2.6.1.44; EC:2.6.1.13	IPR005814 (PANTHER); IPR015421 (G3DSA:3.40.640.GENE3D); IPR015422 (G3DSA:3.90.1150.GENE3D); IPR015424 (SUPERFAMILY); PTHR11986:SF23 (PANTHER), seg (SEG), tmhmm (TMHMM)
Ld_c1166	quinone oxidoreductase-like protein 2-like	1257	3.44447e-107	50.95%	4	F:catalytic activity; F:binding; P:metabolic process; F:nucleotide binding	-	IPR002085 (PANTHER); IPR011032 (SUPERFAMILY); IPR013149 (PFAM); IPR013154 (PFAM); IPR016040 (G3DSA:3.40.50.GENE3D); IPR020843 (SMART); G3DSA:3.90.180.10 (GENE3D), PTHR11695:SF30 (PANTHER), seg (SEG), SSF51735 (SUPERFAMILY)
Ld_c1167	candidate tumor suppressor protein	859	1.34454e-41	58.7%	2	P:biosynthetic process; P:lipid metabolic process	-	IPR008949 (G3DSA:1.10.600.GENE3D); IPR017446 (PANTHER); coil (COIL), PTHR12001:SF4 (PANTHER), seg (SEG)
Ld_c1168	cyclic amp-dependent transcription factor atf-6 alpha	2337	2.81849e-112	55.75%	8	C:nucleolus; ; P:regulation of biological process; F:DNA binding; C:plasma membrane; F:sequence-specific DNA binding transcription factor activity; C:nucleoplasm; C:protein complex	-	IPR004827 (PFAM); coil (COIL), G3DSA:1.20.5.170 (GENE3D), PTHR22952 (PANTHER), PTHR22952:SF5 (PANTHER), seg (SEG), tmhmm (TMHMM)
Ld_c1169	serpin 5	1476	8.04437e-82	60.1%	1	F:enzyme regulator activity	-	IPR000215 (PANTHER); IPR023796 (PFAM); G3DSA:2.30.39.10 (GENE3D), G3DSA:3.30.497.10 (GENE3D), seg (SEG), tmhmm (TMHMM)
Ld_c1170	---NA---	1768			0	-		seg (SEG), SignalP-NN (SIGNALP), tmhmm (TMHMM)
Ld_c1171	hypothetical protein TcasGA2_TC016401 [Tribolium castaneum]	1747	4.14072e-11	67.0%	0	-		seg (SEG), tmhmm (TMHMM)
Ld_c1172	cg5783 cg5783-pa	1108	7.75785e-41	50.4%	2	F:transferase activity; P:biosynthetic process	-	IPR000182 (PROFILE); IPR013653 (PFAM); IPR016181 (G3DSA:3.40.630.GENE3D); PTHR20958 (PANTHER)
Ld_c1173	guanine nucleotide-binding protein subunit beta-like protein 1-like	1373	2.09892e-89	54.05%	1	F:protein binding		IPR001680 (PFAM); IPR015943 (G3DSA:2.130.10.GENE3D); IPR017986 (PROFILE); PTHR12291 (PANTHER), PTHR12291:SF17 (PANTHER), seg (SEG), tmhmm (TMHMM)
Ld_c1174	transmembrane protein 161b-like	1261	2.59192e-131	73.35%	0	-		IPR019395 (PFAM); PTHR13624 (PANTHER), PTHR13624:SF2 (PANTHER), seg (SEG), tmhmm (TMHMM)
Ld_c1175	stress-activated map kinase-interacting protein 1	1192	1.67169e-68	60.55%	2	F:kinase activity; P:metabolic process	-	IPR008828 (PANTHER); PTHR13335:SF0 (PANTHER), seg (SEG), tmhmm (TMHMM)
Ld_c1176	---NA---	669			0	-
Ld_c1177	zinc finger protein	2967	0.0	76.35%	6	F:nucleic acid binding; C:cytoplasm; F:catalytic activity; F:binding; F:protein binding; P:cellular protein modification process	EC:6.3.2.19	IPR001841 (PROFILE); IPR002867 (PFAM); IPR013083 (G3DSA:3.30.40.GENE3D); IPR017907 (PROSITE); coil (COIL), PTHR11685 (PANTHER), PTHR11685:SF17 (PANTHER), seg (SEG), tmhmm (TMHMM), SSF57850 (SUPERFAMILY)
Ld_c1178	iron-sulfur protein nubpl-like	876	3.48638e-77	66.95%	5	P:anatomical structure morphogenesis; P:mitochondrion organization; F:nucleotide binding; F:binding; C:mitochondrion	-	IPR000808 (PROSITE); IPR019591 (PFAM); IPR025669 (PFAM); G3DSA:3.40.50.300 (GENE3D), PTHR23264 (PANTHER), PTHR23264:SF4 (PANTHER), seg (SEG), SignalP-NN (SIGNALP), tmhmm (TMHMM), SSF52540 (SUPERFAMILY)
Ld_c1179	phosphatase and actin regulator	3049	3.4692e-137	87.0%	0	-		IPR004018 (PFAM); PTHR12751 (PANTHER), PTHR12751:SF3 (PANTHER), seg (SEG), SignalP-NN (SIGNALP), tmhmm (TMHMM)
Ld_c1180	threonyl-trna synthetase	1255	1.00906e-111	51.6%	5	F:catalytic activity; C:cell; P:nucleobase-containing compound metabolic process; P:translation;	-	IPR005052 (PFAM); IPR008985 (SUPERFAMILY); IPR013320 (G3DSA:2.60.120.GENE3D); coil (COIL), seg (SEG), tmhmm (TMHMM)
Ld_c1181	histone-lysine n-methyltransferase	2263	7.83078e-69	70.75%	6	P:cellular protein modification process; P:organelle organization; F:transferase activity; F:protein binding; P:catabolic process;	EC:2.1.1.43	IPR001214 (PFAM); IPR016858 (PROFILE); coil (COIL), G3DSA:2.170.270.10 (GENE3D), PTHR22884 (PANTHER), PTHR22884:SF11 (PANTHER), seg (SEG), SignalP-NN (SIGNALP), tmhmm (TMHMM), SSF82199 (SUPERFAMILY)
Ld_c1182	zinc finger ccch-type with g patch domain-containing	1583	5.12944e-98	57.75%	5	F:DNA binding; C:nucleus; F:binding; ; P:regulation of biological process	-	IPR000467 (PFAM); IPR000571 (PROFILE); coil (COIL), PTHR23329 (PANTHER), PTHR23329:SF2 (PANTHER), seg (SEG), SignalP-NN (SIGNALP), tmhmm (TMHMM), SSF63748 (SUPERFAMILY)
Ld_c1183	---NA---	1251			0	-		tmhmm (TMHMM)
Ld_c1184	---NA---	588			0	-		seg (SEG)
Ld_c1185	arginase	923	9.65654e-113	80.55%	4	F:binding; F:hydrolase activity; P:catabolic process;	EC:3.5.3.1	IPR006035 (PRINTS); IPR014033 (PTHR11358:PANTHER); IPR023696 (G3DSA:3.40.800.GENE3D); tmhmm (TMHMM), SSF52768 (SUPERFAMILY)
Ld_c1186	atp synthase mitochondrial f1 complex assembly factor 2-like	974	4.59102e-100	76.65%	1	P:cellular component organization	-	IPR011419 (PANTHER); IPR023335 (G3DSA:1.10.3580.GENE3D); G3DSA:3.30.2180.10 (GENE3D), PTHR21013:SF9 (PANTHER), seg (SEG), SignalP-NN (SIGNALP)
Ld_c1187	uncharacterized protein loc100875173	1095	5.65106e-36	5.14444e+13	0	-		seg (SEG), tmhmm (TMHMM)
Ld_c1188	viral a-type inclusion protein repeat containing protein	1073	3.11444e-23	51.0%	0	-		coil (COIL), seg (SEG), SignalP-NN (SIGNALP), tmhmm (TMHMM)
Ld_c1189	inosine triphosphate pyrophosphatase	1011	2.15357e-71	84.35%	7	C:cytoplasm; F:binding; P:anatomical structure morphogenesis; P:cellular component organization; F:hydrolase activity; P:nucleobase-containing compound metabolic process; F:nucleotide binding	EC:3.6.1.19	IPR002637 (PANTHER); G3DSA:3.90.950.10 (GENE3D), PTHR11067:SF7 (PANTHER), seg (SEG), tmhmm (TMHMM), SSF52972 (SUPERFAMILY)
Ld_c1190	lanc-like protein 2-like	1446	1.39656e-139	65.35%	2	F:catalytic activity; P:metabolic process	-	IPR007822 (PRINTS); IPR008928 (SUPERFAMILY); IPR012341 (G3DSA:1.50.10.GENE3D); IPR020464 (PRINTS); PTHR12736 (PANTHER), PTHR12736:SF6 (PANTHER), SignalP-NN (SIGNALP)
Ld_c1191	dentin sialophosphoprotein	3670	2.94924e-39	38.85%	1	P:single-organism process	-	coil (COIL), seg (SEG), tmhmm (TMHMM)
Ld_c1192	e3 ubiquitin-protein ligase hectd1	2314	0.0	74.6%	8	F:binding; P:cellular component organization; P:regulation of biological process; P:multicellular organismal development; F:catalytic activity; P:cellular protein modification process; C:intracellular; P:regulation of gene expression, epigenetic	EC:6.3.2.19	IPR000569 (PFAM); G3DSA:3.30.2160.10 (GENE3D), PTHR11254 (PANTHER), PTHR11254:SF75 (PANTHER), seg (SEG), tmhmm (TMHMM)
Ld_c1193	leukocyte elastase inhibitor	1833	2.10906e-21	60.0%	1	F:enzyme regulator activity		IPR000215 (PANTHER); IPR023796 (PFAM); G3DSA:2.30.39.10 (GENE3D), PTHR11461:SF28 (PANTHER), seg (SEG), tmhmm (TMHMM)
Ld_c1194	histidine triad nucleotide-binding protein 3	726	1.74968e-35	67.65%	4	C:nucleolus; P:metabolic process; F:hydrolase activity; C:mitochondrion	-	IPR001310 (PRINTS); IPR011146 (G3DSA:3.30.428.GENE3D); PF11969 (PFAM), seg (SEG), tmhmm (TMHMM)
Ld_c1195	cationic amino acid transporter	2065	1.25357e-99	59.85%	10	P:lipid metabolic process; P:regulation of biological process; C:cell; F:transporter activity; P:growth; P:transport; P:response to external stimulus; P:response to stress; C:cytoplasm; P:biosynthetic process	-	IPR002293 (PANTHER); IPR015606 (PTHR11785:PANTHER); PF13520 (PFAM), PF13906 (PFAM), seg (SEG), tmhmm (TMHMM)
Ld_c1196	isoform b	2980	2.59835e-123	49.35%	1	F:protein binding		IPR002625 (PFAM); IPR003892 (SMART); IPR009060 (SUPERFAMILY); IPR013899 (PFAM); coil (COIL), G3DSA:3.40.50.300 (GENE3D), PTHR13308 (PANTHER), PF13671 (PFAM), seg (SEG), SignalP-NN (SIGNALP), tmhmm (TMHMM), SSF52540 (SUPERFAMILY)
Ld_c1197	cg9328 cg9328-pa	517	8.07566	86.0%	0	-		seg (SEG)
Ld_c1198	homolog subfamily c member 17	1068	1.95624e-54	55.6%	3	P:protein metabolic process; F:protein binding; F:nucleotide binding	-	IPR001623 (PRINTS); coil (COIL), PTHR24078 (PANTHER), PTHR24078:SF37 (PANTHER), PTHR24078:SF5 (PANTHER), seg (SEG), tmhmm (TMHMM)
Ld_c1199	wd repeat-containing protein 6	2529	2.12131e-88	47.0%	3	F:protein binding; F:nucleic acid binding; C:nucleus		IPR001680 (PFAM); IPR004871 (PFAM); IPR015943 (G3DSA:2.130.10.GENE3D); IPR017986 (SUPERFAMILY); PTHR14344 (PANTHER), PTHR14344:SF3 (PANTHER), seg (SEG), tmhmm (TMHMM)
Ld_c1200	3-ketoacyl-coa mitochondrial (beta- ketothiolase) (acetyl-coa acyltransferase) (mitochondrial 3-oxoacyl- coa thiolase)	2348	1.11477e-134	71.6%	10	C:cytoskeleton; C:protein complex; C:lipid particle; P:catabolic process; P:lipid metabolic process; C:mitochondrion; F:transferase activity; ; P:biosynthetic process; P:metabolic process	EC:2.3.1.16	IPR002155 (PANTHER); IPR016038 (G3DSA:3.40.47.GENE3D); IPR016039 (SUPERFAMILY); IPR020610 (PROSITE); IPR020613 (PROSITE); IPR020615 (PROSITE); IPR020616 (PFAM); IPR020617 (PFAM); IPR021718 (PFAM); PTHR11203 (PANTHER), PTHR11203:SF11 (PANTHER), PTHR18919:SF10 (PANTHER), seg (SEG), tmhmm (TMHMM)
Ld_c1201	microsomal triglyceride transfer protein large subunit	2316	0.0	60.25%	2	F:transporter activity; P:transport	-	IPR001747 (PFAM); IPR011030 (G3DSA:1.25.10.GENE3D); PTHR13024 (PANTHER), seg (SEG), tmhmm (TMHMM)
Ld_c1202	aldehyde-alcohol dehydrogenase	2544	7.13566e-103	73.5%	6	F:binding; F:catalytic activity; P:metabolic process; P:generation of precursor metabolites and energy; C:intracellular; F:kinase activity	EC:1.2.1.10	IPR000890 (PFAM); IPR001670 (PFAM); IPR002505 (PFAM); IPR018211 (PROSITE); IPR023865 (PROSITE); coil (COIL), G3DSA:1.20.1090.10 (GENE3D), G3DSA:3.30.420.40 (GENE3D), G3DSA:3.40.50.10750 (GENE3D), G3DSA:3.40.50.1970 (GENE3D), PTHR11496 (PANTHER), PTHR11496:SF46 (PANTHER), PTHR23406 (PANTHER), PTHR23406:SF3 (PANTHER), seg (SEG), SignalP-NN (SIGNALP), tmhmm (TMHMM), SSF53067 (SUPERFAMILY), SSF53659 …
Ld_c1203	methyltransferase-like protein 2-a-like	1081	3.75455e-117	73.7%	2	F:transferase activity; P:metabolic process	EC:2.1.1.0	IPR026113 (PANTHER); coil (COIL), G3DSA:3.40.50.150 (GENE3D), PTHR22809:SF0 (PANTHER), PF13489 (PFAM), seg (SEG), tmhmm (TMHMM), SSF53335 (SUPERFAMILY)
Ld_c1204	juvenile hormone acid methyltransferase	1054	2.22899e-26	48.2%	1	F:transferase activity	-	IPR023795 (PROSITE); G3DSA:3.40.50.150 (GENE3D), PTHR10108 (PANTHER), PTHR10108:SF326 (PANTHER), PF13489 (PFAM), seg (SEG), tmhmm (TMHMM), SSF53335 (SUPERFAMILY)
Ld_c1205	lethal giant discs isoform a	2903	0.0	60.55%	11	P:anatomical structure morphogenesis; P:multicellular organismal development; F:lipid binding; P:transport; P:signal transduction; C:plasma membrane; P:cellular component organization; P:regulation of biological process; P:protein transport; C:cytoplasm; F:protein binding	-	IPR000008 (PFAM); IPR006608 (SMART); IPR008973 (SUPERFAMILY); IPR018029 (PROFILE); coil (COIL), G3DSA:2.60.40.150 (GENE3D), PTHR13076 (PANTHER), PTHR13076:SF4 (PANTHER), seg (SEG), tmhmm (TMHMM)
Ld_c1206	macro domain-containing protein 2	1125	1.17331e-68	68.75%	4	F:transferase activity; P:nucleobase-containing compound metabolic process; C:intracellular; C:protein complex	EC:2.7.7.48	IPR002589 (PFAM); G3DSA:3.40.220.10 (GENE3D), PTHR11106 (PANTHER), PTHR11106:SF3 (PANTHER), seg (SEG), tmhmm (TMHMM), SSF52949 (SUPERFAMILY)
Ld_c1207	probable domain-containing histone demethylation protein 3b	1639	0.0	82.2%	5	F:catalytic activity; C:nucleus; P:organelle organization; P:cellular protein modification process; F:protein binding	EC:1.14.11.27	IPR003347 (PFAM); IPR003349 (PFAM); PTHR10694 (PANTHER), PTHR10694:SF7 (PANTHER), seg (SEG), tmhmm (TMHMM), SSF51197 (SUPERFAMILY)
Ld_c1208	geranylgeranyl transferase type-2 subunit beta	1219	2.06797e-146	79.4%	8	F:transferase activity; F:binding; F:protein binding; P:biosynthetic process; P:cellular protein modification process; P:biological_process; C:cytoplasm; C:protein complex	EC:2.5.1.60	IPR001330 (PFAM); IPR008930 (SUPERFAMILY); IPR026873 (PTHR11774:PANTHER); G3DSA:1.50.10.20 (GENE3D), PTHR11774 (PANTHER), PF13249 (PFAM)
Ld_c1209	isoleucyl-trna cytoplasmic	3876	0.0	73.4%	9	F:catalytic activity; P:nucleobase-containing compound metabolic process; P:translation; ; C:nucleolus; P:regulation of biological process; F:nucleotide binding; C:cytoplasm; P:biosynthetic process	EC:6.1.1.5	IPR001412 (PROSITE); IPR002300 (PFAM); IPR002301 (PRINTS); IPR009008 (G3DSA:3.90.740.GENE3D); IPR009080 (SUPERFAMILY); IPR013155 (PFAM); IPR014729 (G3DSA:3.40.50.GENE3D); IPR023586 (HAMAP); G3DSA:1.10.730.10 (GENE3D), PTHR11946 (PANTHER), PTHR11946:SF11 (PANTHER), seg (SEG), SignalP-NN (SIGNALP), tmhmm (TMHMM), SSF52374 (SUPERFAMILY)
Ld_c1210	group xv phospholipase a2-like	1447	4.60922e-175	76.85%	3	F:transferase activity; P:lipid metabolic process; P:biosynthetic process	EC:2.3.1.43	IPR003386 (PANTHER); G3DSA:3.40.50.1820 (GENE3D), PTHR11440:SF15 (PANTHER), seg (SEG), tmhmm (TMHMM), SSF53474 (SUPERFAMILY)
Ld_c1211	---NA---	1158			0	-		seg (SEG), tmhmm (TMHMM)
Ld_c1212	alcohol dehydrogenase	1309	8.7348e-113	70.5%	4	F:catalytic activity; F:nucleotide binding; P:metabolic process; F:binding	-	IPR002085 (PANTHER); IPR011032 (SUPERFAMILY); IPR013149 (PFAM); IPR016040 (G3DSA:3.40.50.GENE3D); G3DSA:3.90.180.10 (GENE3D), PTHR11695:SF302 (PANTHER), PTHR11695:SF5 (PANTHER), seg (SEG), SSF51735 (SUPERFAMILY)
Ld_c1213	phosphoacetylglucosamine mutase	3476	0.0	72.8%	9	F:catalytic activity; P:multicellular organismal development; P:carbohydrate metabolic process; P:signal transduction; P:nucleobase-containing compound metabolic process; P:biosynthetic process; F:binding; P:anatomical structure morphogenesis; P:embryo development	EC:5.4.2.3	IPR005843 (PFAM); IPR005844 (PFAM); IPR005845 (PFAM); IPR016055 (G3DSA:3.40.120.GENE3D); IPR016066 (PROSITE); IPR016657 (PTHR22573:PANTHER); G3DSA:3.30.310.50 (GENE3D), PTHR22573 (PANTHER), seg (SEG), SignalP-NN (SIGNALP), tmhmm (TMHMM), SSF55957 (SUPERFAMILY)
Ld_c1214	---NA---	1063			0	-		seg (SEG), tmhmm (TMHMM)
Ld_c1215	lmbr1 domain-containing protein 2 homolog	3247	0.0	67.05%	1	C:cell	-	IPR006876 (PFAM); coil (COIL), PTHR21355 (PANTHER), seg (SEG), tmhmm (TMHMM)
Ld_c1216	sarcomere length isoform d	2056	2.32763e-115	55.25%	3	P:regulation of biological process; P:cytoskeleton organization; F:actin binding	-	IPR003124 (PFAM); coil (COIL), PTHR12618 (PANTHER), PTHR12618:SF8 (PANTHER), seg (SEG), SignalP-NN (SIGNALP), tmhmm (TMHMM)
Ld_c1217	phosducin-like protein	2265	2.18453e-100	76.55%	0	-		IPR001200 (PRINTS); IPR012336 (G3DSA:3.40.30.GENE3D); IPR023196 (G3DSA:1.10.168.GENE3D); IPR024253 (PFAM); PTHR21148 (PANTHER), PTHR21148:SF12 (PANTHER), seg (SEG), tmhmm (TMHMM)
Ld_c1218	gag-pol polyprotein	3973	2.91353e-141	47.6%	6	F:hydrolase activity; F:transferase activity; P:primary metabolic process; P:DNA metabolic process; F:nucleic acid binding; F:binding	-	IPR001584 (PFAM); IPR001878 (SMART); IPR012337 (SUPERFAMILY); IPR013103 (PFAM); IPR025724 (PFAM); G3DSA:3.30.420.10 (GENE3D), PTHR11439 (PANTHER), PTHR11439:SF127 (PANTHER), PF14227 (PFAM), seg (SEG), SignalP-NN (SIGNALP), tmhmm (TMHMM)
Ld_c1219	oligosaccharyl transferase	2493	0.0	87.9%	7	P:multicellular organismal development; P:biosynthetic process; P:cellular protein modification process; P:carbohydrate metabolic process; F:transferase activity; C:endoplasmic reticulum; C:protein complex	-	IPR003674 (PFAM); PTHR13872 (PANTHER), PTHR13872:SF12 (PANTHER), seg (SEG), tmhmm (TMHMM)
Ld_c1220	hypothetical conserved protein	2310	9.7648e-84	5.18182e+13	0	-		seg (SEG), tmhmm (TMHMM)
Ld_c1221	valacyclovir hydrolase-like	1009	6.86038e-86	70.75%	2	F:hydrolase activity; C:mitochondrion	-	IPR000073 (PRINTS); G3DSA:3.40.50.1820 (GENE3D), PTHR10992 (PANTHER), PTHR10992:SF76 (PANTHER), PF12697 (PFAM), seg (SEG), SignalP-NN (SIGNALP), SSF53474 (SUPERFAMILY)
Ld_c1222	---NA---	1127			0	-		seg (SEG), tmhmm (TMHMM)
Ld_c1223	anaerobic ribonucleoside-triphosphate reductase	1720	8.32616e-97	66.35%	6	F:catalytic activity; P:DNA metabolic process; P:biosynthetic process; F:nucleotide binding; P:metabolic process; P:nucleobase-containing compound metabolic process	EC:1.17.4.2	IPR013785 (G3DSA:3.20.20.GENE3D); G3DSA:3.20.70.20 (GENE3D), PTHR21075 (PANTHER), PF13353 (PFAM), PF13597 (PFAM), SignalP-NN (SIGNALP), SSF51998 (SUPERFAMILY)
Ld_c1224	---NA---	1226			0	-		seg (SEG), tmhmm (TMHMM)
Ld_c1225	dna-directed rna polymerase iii subunit rpc4 (rna polymerase iii subunit c4) (dna-directed rna polymerase iii subunit d)	1234	0.0830841	5.05333e+13	7	F:DNA binding; F:transferase activity; C:nucleoplasm; C:protein complex; ; C:nucleolus; P:nucleobase-containing compound metabolic process		IPR007811 (PFAM); seg (SEG), tmhmm (TMHMM)
Ld_c1226	probable rna helicase armi-like	1386	1.08704e-30	60.3%	9	F:RNA binding; P:response to stress; P:symbiosis, encompassing mutualism through parasitism; P:response to biotic stimulus; F:nucleotide binding; F:protein binding; P:regulation of gene expression, epigenetic; F:hydrolase activity; C:cytoplasm	-	seg (SEG), SignalP-NN (SIGNALP), tmhmm (TMHMM)
Ld_c1227	protein	1221	5.36537e-94	58.75%	0	-		seg (SEG), SignalP-NN (SIGNALP), tmhmm (TMHMM)
Ld_c1228	ring finger protein 145	908	4.22361e-97	67.8%	2	F:binding; F:protein binding	-	IPR001841 (PFAM); IPR013083 (G3DSA:3.30.40.GENE3D); seg (SEG), tmhmm (TMHMM), SSF57850 (SUPERFAMILY)
Ld_c1229	---NA---	1183			0	-		seg (SEG), tmhmm (TMHMM)
Ld_c1230	testis-expressed sequence 2 protein	1984	4.88515e-101	71.4%	2	C:cell; F:lipid binding	-	IPR019411 (PFAM); coil (COIL), PTHR13466 (PANTHER), seg (SEG), tmhmm (TMHMM)
Ld_c1231	nucleolar protein 11-like	1988	5.80756e-128	53.5%	1	C:nucleus		PTHR15633 (PANTHER), PTHR15633:SF0 (PANTHER), seg (SEG), tmhmm (TMHMM)
Ld_c1232	zinc finger protein 337 isoform 2	2500	5.6154e-68	50.1%	3	F:binding; C:nucleus; F:nucleic acid binding	-	IPR007087 (PFAM); IPR012934 (PFAM); IPR013087 (G3DSA:3.30.160.GENE3D); IPR015880 (SMART); PTHR11389 (PANTHER), PF13465 (PFAM), PF13894 (PFAM), seg (SEG), SignalP-NN (SIGNALP), tmhmm (TMHMM), SSF57667 (SUPERFAMILY), SSF57716 (SUPERFAMILY)
Ld_c1233	---NA---	1348			0	-		seg (SEG), SignalP-NN (SIGNALP), tmhmm (TMHMM)
Ld_c1234	PREDICTED: similar to predicted protein [Tribolium castaneum]	606	5.77092e-11	69.0%	0	-
Ld_c1235	cleavage stimulation factor 64 kda subunit	1605	1.14238e-161	64.75%	2	F:nucleic acid binding; F:nucleotide binding	-	IPR000504 (PFAM); IPR012677 (G3DSA:3.30.70.GENE3D); IPR025742 (PFAM); IPR026896 (PFAM); PTHR23139 (PANTHER), PTHR23139:SF8 (PANTHER), seg (SEG), SSF54928 (SUPERFAMILY)
Ld_c1236	uncharacterized protein mj0240-like	999	1.71794e-45	67.35%	1	P:metabolic process	-	IPR023577 (G3DSA:2.40.320.GENE3D); PD009560 (PRODOM), PTHR21028 (PANTHER), PTHR21028:SF0 (PANTHER), tmhmm (TMHMM)
Ld_c1237	60 kda ss-a ro ribonucleoprotein	3219	1.06145e-51	50.15%	2	F:RNA binding; C:intracellular		IPR008858 (PFAM); PTHR14202 (PANTHER), PTHR14202:SF0 (PANTHER), seg (SEG), tmhmm (TMHMM), SSF140864 (SUPERFAMILY), SSF53300 (SUPERFAMILY)
Ld_c1238	adp-ribose mitochondrial	1134	1.53138e-100	70.5%	1	F:hydrolase activity	-	IPR000086 (PFAM); IPR015797 (G3DSA:3.90.79.GENE3D); PTHR13030 (PANTHER), PTHR13030:SF8 (PANTHER), seg (SEG), tmhmm (TMHMM)
Ld_c1239	sorbin and sh3 domain-containing protein 1	2518	4.08627e-129	75.2%	1	F:protein binding		IPR001452 (PRINTS); G3DSA:2.30.30.40 (GENE3D), PTHR10661 (PANTHER), PTHR10661:SF4 (PANTHER), PTHR10661:SF66 (PANTHER), seg (SEG), tmhmm (TMHMM)
Ld_c1240	---NA---	643			0	-		tmhmm (TMHMM)
Ld_c1241	dnaj homolog subfamily b member 12-like	1355	9.89486e-84	63.15%	2	P:protein metabolic process; F:protein binding	-	IPR001623 (PRINTS); IPR015399 (PFAM); PTHR24077 (PANTHER), PTHR24077:SF1 (PANTHER), seg (SEG), tmhmm (TMHMM)
Ld_c1242	retinol dehydrogenase 11	946	7.34497e-31	56.55%	8	P:lipid metabolic process; P:secondary metabolic process; C:cell; P:response to external stimulus; P:signal transduction; P:response to abiotic stimulus; F:nucleotide binding; P:metabolic process	EC:1.1.1.300	IPR016040 (G3DSA:3.40.50.GENE3D); PTHR24320 (PANTHER), PTHR24320:SF0 (PANTHER), seg (SEG), tmhmm (TMHMM), SSF51735 (SUPERFAMILY)
Ld_c1243	---NA---	595			0	-
Ld_c1244	mitochondrial ribosomal	753	2.88148e-52	74.6%	6	C:ribosome; C:mitochondrion; F:structural molecule activity; P:mitochondrion organization; P:translation; P:biological_process	-	IPR005484 (PFAM); G3DSA:3.30.420.100 (GENE3D), PTHR12899 (PANTHER), PTHR12899:SF3 (PANTHER), seg (SEG), tmhmm (TMHMM), SSF53137 (SUPERFAMILY)
Ld_c1245	exosome complex exonuclease rrp40	885	1.34549e-68	68.15%	4	F:RNA binding; C:intracellular; C:protein complex; F:nuclease activity	-	IPR026699 (PANTHER); PTHR21321:SF1 (PANTHER), seg (SEG), tmhmm (TMHMM)
Ld_c1246	vanin-like protein 1-like	2743	1.00577e-21	46.65%	2	F:hydrolase activity; P:metabolic process	-	IPR003010 (G3DSA:3.60.110.GENE3D); IPR012101 (PANTHER); PTHR10609:SF1 (PANTHER), seg (SEG), tmhmm (TMHMM)
Ld_c1247	serine protease easter	736	4.00211e-43	59.8%	3	F:peptidase activity; P:protein metabolic process; P:catabolic process	EC:3.4.21.0	IPR001254 (PFAM); IPR001314 (PRINTS); IPR009003 (SUPERFAMILY); IPR018114 (PROSITE); G3DSA:2.40.10.10 (GENE3D), PTHR24260 (PANTHER), PTHR24260:SF3 (PANTHER), seg (SEG), tmhmm (TMHMM)
Ld_c1248	protein cdv3 homolog	1312	2.07357e-46	45.3%	0	-		IPR026806 (PANTHER); seg (SEG), tmhmm (TMHMM)
Ld_c1249	esterase	1936	2.57005e-142	64.25%	3	F:hydrolase activity; P:lipid metabolic process; P:secondary metabolic process	EC:3.1.1.21; EC:3.1.1.1; EC:3.1.1.8	IPR002018 (PFAM); G3DSA:3.40.50.1820 (GENE3D), PTHR11559 (PANTHER), PTHR11559:SF80 (PANTHER), seg (SEG), SignalP-NN (SIGNALP), SSF53474 (SUPERFAMILY)
Ld_c1250	poly polymerase gamma	3042	0.0	79.0%	5	P:nucleobase-containing compound metabolic process; ; F:RNA binding; F:transferase activity; C:nucleus	EC:2.7.7.19	IPR002934 (PFAM); IPR007010 (G3DSA:3.30.70.GENE3D); IPR007012 (PFAM); IPR011068 (SUPERFAMILY); G3DSA:1.10.1410.10 (GENE3D), PTHR10682 (PANTHER), PTHR10682:SF9 (PANTHER), seg (SEG), tmhmm (TMHMM), SSF81301 (SUPERFAMILY), SSF81631 (SUPERFAMILY)
Ld_c1251	---NA---	803			0	-		seg (SEG), tmhmm (TMHMM)
Ld_c1252	abhydrolase domain-containing protein 11-like	1248	1.60918e-86	68.15%	2	P:metabolic process; F:hydrolase activity	-	G3DSA:3.40.50.1820 (GENE3D), PTHR10992 (PANTHER), PTHR10992:SF17 (PANTHER), PF12697 (PFAM), seg (SEG), SSF53474 (SUPERFAMILY)
Ld_c1253	inositol-pentakisphosphate 2-kinase	3902	2.75921e-44	46.0%	5	P:biological_process; C:organelle; C:intracellular; F:nucleotide binding; F:kinase activity	-	IPR009286 (PANTHER); seg (SEG), tmhmm (TMHMM)
Ld_c1254	cgmp-dependent protein kinase	3293	0.0	77.5%	4	F:nucleotide binding; P:cellular protein modification process; F:protein kinase activity;	EC:2.7.11.12	IPR000595 (PFAM); IPR000719 (PFAM); IPR000961 (SMART); IPR002290 (SMART); IPR002374 (PRINTS); IPR008271 (PROSITE); IPR011009 (SUPERFAMILY); IPR014710 (G3DSA:2.60.120.GENE3D); IPR017441 (PROSITE); IPR018488 (PROSITE); IPR018490 (SUPERFAMILY); IPR020635 (SMART); coil (COIL), G3DSA:1.10.510.10 (GENE3D), G3DSA:3.30.200.20 (GENE3D), PTHR24353 (PANTHER), PTHR24353:SF1 (PANTHER), seg (SEG), tmhmm (TMHMM)
Ld_c1255	peptidyl-prolyl cis-trans isomerase cyp6	1921	1.70304e-138	60.8%	8	F:nucleic acid binding; P:cellular protein modification process; P:protein metabolic process; C:nucleus; P:cell differentiation; P:multicellular organismal development; F:catalytic activity; F:nucleotide binding	EC:5.2.1.8	IPR000504 (PFAM); IPR002130 (PRINTS); IPR012677 (G3DSA:3.30.70.GENE3D); G3DSA:2.40.100.10 (GENE3D), PTHR11071 (PANTHER), PTHR11071:SF27 (PANTHER), seg (SEG), tmhmm (TMHMM), SSF54928 (SUPERFAMILY)
Ld_c1256	pre-mrna-splicing factor atp-dependent rna helicase prp22	3052	0.0	91.55%	8	F:hydrolase activity; F:nucleic acid binding; C:nucleus; P:cell differentiation; P:multicellular organismal development; P:nucleobase-containing compound metabolic process; P:catabolic process; F:nucleotide binding	-	IPR001650 (PFAM); IPR002464 (PROSITE); IPR007502 (PFAM); IPR011545 (PFAM); IPR011709 (PFAM); IPR014001 (SMART); G3DSA:3.40.50.300 (GENE3D), PTHR18934 (PANTHER), seg (SEG), SignalP-NN (SIGNALP), tmhmm (TMHMM), SSF52540 (SUPERFAMILY)
Ld_c1257	organic anion transporter	2099	1.42675e-30	50.0%	4	P:transport; F:transporter activity; F:protein binding; C:cell	-	IPR002350 (PROFILE); IPR004156 (PANTHER); PTHR11388:SF2 (PANTHER), seg (SEG), tmhmm (TMHMM), SSF100895 (SUPERFAMILY)
Ld_c1258	conserved oligomeric golgi complex subunit 7	2418	0.0	65.35%	3	P:protein transport; C:Golgi apparatus; C:protein complex		IPR019335 (PANTHER); coil (COIL), seg (SEG)
Ld_c1259	serine threonine-protein kinase stk11	1817	3.66512e-157	73.25%	26	F:protein binding; P:signal transduction; P:biological_process; C:cell; P:response to stress; F:enzyme regulator activity; P:multicellular organismal development; P:cell death; P:anatomical structure morphogenesis; P:cellular component organization; P:cell differentiation; P:regulation of biological process; C:cytosol; P:cellular protein modification process; P:cell cycle; F:protein kinase activi…	EC:2.7.11.0	IPR000719 (PFAM); IPR008271 (PROSITE); IPR011009 (SUPERFAMILY); IPR017441 (PROSITE); IPR020636 (PANTHER); G3DSA:1.10.510.10 (GENE3D), G3DSA:3.30.200.20 (GENE3D), PTHR24347:SF37 (PANTHER), seg (SEG), tmhmm (TMHMM)
Ld_c1260	abc transporter	2489	0.0	75.8%	12	C:vacuole; C:cell; C:protein complex; P:ion transport; F:transporter activity; C:mitochondrion; P:biological_process; P:transport; F:hydrolase activity; P:nucleobase-containing compound metabolic process; P:catabolic process; F:nucleotide binding	-	IPR001140 (PFAM); IPR003439 (PFAM); IPR003593 (SMART); IPR011527 (SUPERFAMILY); IPR011633 (PFAM); IPR017871 (PROSITE); IPR017940 (PROFILE); G3DSA:1.20.1560.10 (GENE3D), G3DSA:3.40.50.300 (GENE3D), PTHR24221 (PANTHER), PTHR24221:SF19 (PANTHER), seg (SEG), SignalP-NN (SIGNALP), tmhmm (TMHMM), SSF52540 (SUPERFAMILY)
Ld_c1261	---NA---	918			0	-		tmhmm (TMHMM)
Ld_c1262	protein pigeon-like	602	1.25946e-22	70.3%	0	-		seg (SEG)
Ld_c1263	bladder cancer-associated	923	1.74453e-29	89.15%	3	F:molecular_function; P:biological_process; C:cellular_component		IPR009598 (PANTHER); IPR018015 (PRODOM); PTHR13259:SF0 (PANTHER), tmhmm (TMHMM)
Ld_c1264	protein-tyrosine sulfotransferase-like	1847	1.28073e-167	84.6%	4	C:Golgi apparatus; F:transferase activity; P:protein transport; P:cellular protein modification process	EC:2.8.2.20	IPR026634 (PANTHER); G3DSA:3.40.50.300 (GENE3D), PTHR12788:SF0 (PANTHER), PF13469 (PFAM), seg (SEG), tmhmm (TMHMM), SSF52540 (SUPERFAMILY)
Ld_c1265	histone-lysine n-methyltransferase setdb1-like	1507	6.40187e-135	59.05%	10	P:cellular protein modification process; P:organelle organization; F:DNA binding; F:transferase activity; C:chromosome; C:nucleus; F:binding; F:protein binding; P:catabolic process;	EC:2.1.1.43	IPR001214 (PFAM); IPR003606 (SMART); IPR007728 (PFAM); coil (COIL), G3DSA:2.170.270.10 (GENE3D), PTHR22884 (PANTHER), PTHR22884:SF40 (PANTHER), seg (SEG), tmhmm (TMHMM), SSF82199 (SUPERFAMILY)
Ld_c1266	islet cell autoantigen 1	1552	6.00466e-144	63.4%	1	F:protein binding	-	IPR010504 (PFAM); IPR024114 (PANTHER); IPR027267 (G3DSA:1.20.1270.GENE3D); PTHR10164:SF0 (PANTHER), seg (SEG), tmhmm (TMHMM), SSF103657 (SUPERFAMILY)
Ld_c1267	---NA---	1778			0	-		seg (SEG), tmhmm (TMHMM)
Ld_c1268	lpxtg-motif cell wall anchor domain protein	2269	1.901e-14	38.75%	5	F:hydrolase activity, hydrolyzing O-glycosyl compounds; F:cellulose binding; P:carbohydrate metabolic process; C:extracellular region; C:cell wall		seg (SEG), SignalP-NN (SIGNALP), tmhmm (TMHMM)
Ld_c1269	zinc finger protein 420-like	1728	5.2473e-68	64.45%	5	F:nucleic acid binding; C:intracellular; F:binding; ; P:regulation of biological process	-	IPR007087 (PROSITE); IPR013087 (G3DSA:3.30.160.GENE3D); IPR015880 (SMART); coil (COIL), PTHR24402 (PANTHER), PF13465 (PFAM), seg (SEG), tmhmm (TMHMM), SSF57667 (SUPERFAMILY)
Ld_c1270	PREDICTED: hypothetical protein LOC100638173 [Amphimedon queenslandica]	940	7.5212e-05	48.65%	1	F:chromatin binding		PF13837 (PFAM), seg (SEG), SignalP-NN (SIGNALP), tmhmm (TMHMM)
Ld_c1271	n-acetyltransferase 10	3264	0.0	75.5%	4	F:transferase activity; F:nucleotide binding; C:nucleus; P:biosynthetic process	-	IPR007807 (PFAM); IPR013562 (PFAM); IPR016181 (G3DSA:3.40.630.GENE3D); coil (COIL), PTHR10925 (PANTHER), PTHR10925:SF5 (PANTHER), PF13718 (PFAM), PF13725 (PFAM), seg (SEG), SignalP-NN (SIGNALP), tmhmm (TMHMM)
Ld_c1272	nucleoside diphosphate-linked moiety x motif mitochondrial-like	1177	5.46398e-72	63.9%	1	F:hydrolase activity	-	IPR000086 (PFAM); IPR015797 (G3DSA:3.90.79.GENE3D); PTHR12992 (PANTHER), PTHR12992:SF0 (PANTHER), tmhmm (TMHMM)
Ld_c1273	protein fat-free homolog	2554	0.0	69.2%	3	F:molecular_function; P:biological_process; C:cellular_component		IPR014812 (PFAM); coil (COIL), PTHR15954 (PANTHER), PTHR15954:SF4 (PANTHER), seg (SEG), SignalP-NN (SIGNALP), tmhmm (TMHMM)
Ld_c1274	ns1 binding protein	1294	8.62397e-132	62.65%	1	F:protein binding		IPR000210 (SMART); IPR011333 (G3DSA:3.30.710.GENE3D); IPR011705 (PFAM); IPR013069 (PFAM); PTHR24412 (PANTHER), PTHR24412:SF3 (PANTHER), seg (SEG), SignalP-NN (SIGNALP), tmhmm (TMHMM)
Ld_c1275	phosphomannomutase	3071	1.38856e-103	78.75%	4	F:catalytic activity; C:cytoplasm; P:biosynthetic process; P:carbohydrate metabolic process	EC:5.4.2.8	IPR005002 (PANTHER); IPR006379 (TIGRFAMs); IPR023214 (G3DSA:3.40.50.GENE3D); PTHR10466:SF0 (PANTHER), seg (SEG), tmhmm (TMHMM)
Ld_c1276	hypothetical protein TcasGA2_TC005766 [Tribolium castaneum]	857	0.00188503	73.0%	0	-		seg (SEG)
Ld_c1277	comm domain-containing protein 3	1602	2.45995e-39	52.65%	0	-		IPR009886 (PFAM); IPR017920 (PROFILE); PTHR31159 (PANTHER), PTHR31159:SF0 (PANTHER), seg (SEG)
Ld_c1278	serine threonine-protein phosphatase 2a activator-like	1312	8.06364e-110	69.05%	18	P:regulation of biological process; P:cellular protein modification process; F:protein binding; F:receptor binding; P:protein metabolic process; C:cell; C:protein complex; C:cytoplasm; P:metabolic process; P:cell death; F:enzyme regulator activity; F:catalytic activity; F:hydrolase activity; P:nucleobase-containing compound metabolic process; P:catabolic process; F:nucleotide binding; C:nucleus; …	EC:5.2.1.8; EC:3.6.1.3	IPR004327 (PANTHER); seg (SEG), SSF140984 (SUPERFAMILY)
Ld_c1279	---NA---	1107			3	F:catalytic activity; F:binding; P:metabolic process		IPR009078 (SUPERFAMILY); seg (SEG), tmhmm (TMHMM)
Ld_c1280	acetyl- cytosolic-like	1543	7.57228e-131	70.4%	6	F:transferase activity; P:metabolic process; P:catabolic process; ; P:biosynthetic process; P:lipid metabolic process	EC:2.3.1.9	IPR002155 (PANTHER); IPR016038 (G3DSA:3.40.47.GENE3D); IPR016039 (SUPERFAMILY); IPR020610 (PROSITE); IPR020613 (PROSITE); IPR020615 (PROSITE); IPR020616 (PFAM); IPR020617 (PFAM); PTHR18919:SF9 (PANTHER), seg (SEG), tmhmm (TMHMM)
Ld_c1281	comm domain-containing protein 8-like	1205	7.72411e-37	52.5%	0	-		IPR009886 (PFAM); IPR017920 (PROFILE); seg (SEG), tmhmm (TMHMM)
Ld_c1282	pre-mrna-processing factor 6-like	3038	0.0	85.7%	3	C:nucleus; P:nucleobase-containing compound metabolic process; F:protein binding	-	IPR003107 (SMART); IPR010491 (PFAM); IPR011990 (G3DSA:1.25.40.GENE3D); IPR013026 (PROFILE); IPR019734 (SMART); IPR027108 (PTHR11246:PANTHER); coil (COIL), PTHR11246 (PANTHER), PF13371 (PFAM), seg (SEG), tmhmm (TMHMM), SSF48452 (SUPERFAMILY)
Ld_c1283	cell differentiation protein rcd1 homolog	2803	3.15378e-147	90.3%	0	-		IPR007216 (PANTHER); IPR011989 (G3DSA:1.25.10.GENE3D); PTHR12262:SF0 (PANTHER), seg (SEG), tmhmm (TMHMM)
Ld_c1284	trafficking protein particle complex subunit 8	709	1.23746e-22	49.35%	3	F:molecular_function; P:biological_process; C:cellular_component		seg (SEG), tmhmm (TMHMM)
Ld_c1285	triacylglycerol lipase	1660	0.0562118	40.55%	0	-		seg (SEG), tmhmm (TMHMM)
Ld_c1286	ornithine decarboxylase	2510	1.8455e-176	76.05%	3	P:biosynthetic process; ; F:catalytic activity	EC:4.1.1.17	IPR000183 (PRINTS); IPR002433 (PRINTS); IPR009006 (G3DSA:2.40.37.GENE3D); IPR022643 (PFAM); IPR022644 (PFAM); IPR022653 (PROSITE); G3DSA:3.20.20.10 (GENE3D), PTHR11482 (PANTHER), PTHR11482:SF4 (PANTHER), seg (SEG), tmhmm (TMHMM), SSF51419 (SUPERFAMILY)
Ld_c1287	juvenile hormone acid methyltransferase	1167	1.17207e-30	60.65%	2	F:transferase activity; P:metabolic process	EC:2.1.1.144	IPR013216 (PFAM); G3DSA:3.40.50.150 (GENE3D), PTHR10108 (PANTHER), seg (SEG), tmhmm (TMHMM), SSF53335 (SUPERFAMILY)
Ld_c1288	---NA---	356			0	-		tmhmm (TMHMM)
Ld_c1289	gpi mannosyltransferase 1	1799	7.01256e-66	52.9%	6	P:biosynthetic process; P:cellular protein modification process; P:lipid metabolic process; C:cell; F:transferase activity; C:endoplasmic reticulum	EC:2.4.1.0	IPR007704 (PANTHER); IPR009600 (PFAM); PTHR12886:SF0 (PANTHER), seg (SEG), SignalP-NN (SIGNALP), tmhmm (TMHMM)
Ld_c1290	zinc-containing alcohol dehydrogenase	1227	2.67499e-83	62.0%	4	F:catalytic activity; F:nucleotide binding; P:metabolic process; F:binding	-	IPR002085 (PANTHER); IPR011032 (SUPERFAMILY); IPR013149 (PFAM); IPR013154 (PFAM); IPR016040 (G3DSA:3.40.50.GENE3D); G3DSA:3.90.180.10 (GENE3D), PTHR11695:SF285 (PANTHER), seg (SEG), SSF51735 (SUPERFAMILY)
Ld_c1291	parkin (ubiquitin e3 ligase prkn)	1966	0.0	74.1%	12	C:cytosol; P:regulation of biological process; P:mitochondrion organization; P:signal transduction; P:response to stress; F:binding; C:mitochondrion; F:protein binding; P:reproduction; F:catalytic activity; P:cellular protein modification process; P:anatomical structure morphogenesis	EC:6.3.2.19	IPR000626 (PFAM); IPR002867 (PFAM); IPR003977 (PRINTS); IPR013083 (G3DSA:3.30.40.GENE3D); IPR019955 (PROFILE); G3DSA:3.10.20.90 (GENE3D), PTHR11685 (PANTHER), seg (SEG), SSF54236 (SUPERFAMILY), SSF57850 (SUPERFAMILY)
Ld_c1292	nitrilase and fragile histidine triad fusion protein hit	2065	1.22435e-148	67.4%	2	F:hydrolase activity; P:nucleobase-containing compound metabolic process	EC:3.6.1.29	IPR001110 (PROSITE); IPR001310 (PFAM); IPR003010 (G3DSA:3.60.110.GENE3D); IPR011146 (G3DSA:3.30.428.GENE3D); IPR019808 (PROSITE); PTHR23088 (PANTHER), PTHR23088:SF0 (PANTHER), seg (SEG), tmhmm (TMHMM)
Ld_c1293	cwf19-like protein 1	1483	4.5245e-90	68.0%	2	F:catalytic activity; P:metabolic process	-	IPR006767 (PFAM); PTHR12072 (PANTHER), seg (SEG), tmhmm (TMHMM)
Ld_c1294	pdz and lim domain protein 3-like	1249	5.35342e-73	62.1%	3	C:cytoplasm; P:multicellular organismal development; F:protein binding	-	IPR006643 (SMART); seg (SEG), tmhmm (TMHMM)
Ld_c1295	ubiquitin-like domain-containing ctd phosphatase 1	1462	2.26031e-36	86.2%	4	F:phosphoprotein phosphatase activity; C:nucleus; F:protein binding; P:cellular protein modification process	EC:3.1.3.16	IPR004274 (PFAM); IPR023214 (G3DSA:3.40.50.GENE3D); PTHR32054 (PANTHER), PTHR32054:SF1 (PANTHER), tmhmm (TMHMM)
Ld_c1296	centrosomal protein	1731	3.16135e-88	62.15%	0	-		coil (COIL), PTHR23159 (PANTHER), PTHR23159:SF4 (PANTHER), seg (SEG), tmhmm (TMHMM)
Ld_c1297	serine threonine-protein phosphatase 2a regulatory subunit b subunit gamma	1871	0.0	80.7%	3	C:cytoplasm; C:nucleus; F:calcium ion binding	-	IPR011992 (G3DSA:1.10.238.GENE3D); IPR018247 (PROSITE); coil (COIL), PTHR12085 (PANTHER), seg (SEG), tmhmm (TMHMM), SSF47473 (SUPERFAMILY)
Ld_c1298	lethal isoform b	2359	1.88695e-102	59.45%	3	F:molecular_function; P:biological_process; C:cellular_component		PTHR21165 (PANTHER), PTHR21165:SF0 (PANTHER), seg (SEG), tmhmm (TMHMM)
Ld_c1299	ankyrin-2 isoform 1	1862	3.49634e-15	52.2%	15	P:regulation of biological process; C:cytoplasm; P:cell differentiation; P:ion transport; P:cellular protein modification process; P:biological_process; P:cellular homeostasis; C:plasma membrane; F:catalytic activity; C:cellular_component; C:intracellular; C:protein complex; F:protein binding; P:metabolic process; P:multicellular organismal development	EC:6.3.2.19	IPR002110 (PRINTS); IPR020683 (G3DSA:1.25.40.GENE3D); PTHR24193 (PANTHER), seg (SEG), tmhmm (TMHMM)
Ld_c1300	gamma-interferon inducible lysosomal thiol	719	1.89254e-42	53.8%	0	-		IPR004911 (PANTHER); seg (SEG), tmhmm (TMHMM)
Ld_c1301	seryl-trna synthetase	1810	0.0	83.5%	6	C:cytoplasm; F:nucleotide binding; P:nucleobase-containing compound metabolic process; P:translation; ; F:catalytic activity	EC:6.1.1.11	IPR002314 (PFAM); IPR002317 (PRINTS); IPR006195 (PROFILE); IPR010978 (SUPERFAMILY); IPR015866 (G3DSA:1.10.287.GENE3D); coil (COIL), G3DSA:3.30.930.10 (GENE3D), seg (SEG), SignalP-NN (SIGNALP), tmhmm (TMHMM), SSF55681 (SUPERFAMILY)
Ld_c1302	atpase family aaa domain-containing protein 3	2054	0.0	79.5%	2	F:hydrolase activity; F:nucleotide binding	EC:3.6.1.15	IPR003593 (SMART); IPR003959 (PFAM); IPR021911 (PFAM); coil (COIL), G3DSA:3.40.50.300 (GENE3D), PTHR23075 (PANTHER), seg (SEG), SignalP-NN (SIGNALP), tmhmm (TMHMM), SSF52540 (SUPERFAMILY)
Ld_c1303	transcription initiation protein spt3 homolog	1603	3.14828e-100	52.4%	7	C:nucleoplasm; C:protein complex; ; P:regulation of biological process; P:organelle organization; P:cellular protein modification process; F:protein binding	-	IPR003195 (PANTHER); IPR009072 (G3DSA:1.10.20.GENE3D); PTHR11380:SF3 (PANTHER), seg (SEG), tmhmm (TMHMM)
Ld_c1304	thump domain-containing protein 1-like	651	1.01296e-17	55.65%	1	F:RNA binding	-	IPR004114 (PFAM); PTHR13452 (PANTHER), PTHR13452:SF3 (PANTHER), seg (SEG), tmhmm (TMHMM), SSF143437 (SUPERFAMILY)
Ld_c1305	sodium-dependent phosphate transporter	1588	2.90096e-125	61.05%	3	P:transport; C:cell; F:transporter activity	-	IPR011701 (PFAM); IPR016196 (SUPERFAMILY); IPR020846 (PROFILE); G3DSA:1.20.1250.20 (GENE3D), PTHR11662 (PANTHER), PTHR11662:SF27 (PANTHER), seg (SEG), tmhmm (TMHMM)
Ld_c1306	asparaginyl-trna synthetase	1442	1.01999e-162	68.0%	7	F:catalytic activity; P:nucleobase-containing compound metabolic process; P:translation; ; F:nucleic acid binding; F:nucleotide binding; C:cytoplasm	EC:6.1.1.22	IPR002312 (PRINTS); IPR004364 (PFAM); IPR004522 (PTHR22594:PANTHER); IPR006195 (PROFILE); IPR012340 (G3DSA:2.40.50.GENE3D); IPR018150 (PANTHER); G3DSA:3.30.930.10 (GENE3D), seg (SEG), SSF55681 (SUPERFAMILY)
Ld_c1307	wd-repeat protein	1487	1.22891e-135	67.55%	15	P:metabolic process; P:regulation of biological process; P:reproduction; P:anatomical structure morphogenesis; P:organelle organization; P:multicellular organismal development; F:DNA binding; F:chromatin binding; P:cell differentiation; P:cellular protein modification process; F:transferase activity; F:protein binding; C:nucleoplasm; C:protein complex; P:biosynthetic process	EC:2.3.1.48	IPR001680 (PFAM); IPR015943 (G3DSA:2.130.10.GENE3D); IPR017986 (PROFILE); IPR019775 (PROSITE); PTHR14091 (PANTHER), seg (SEG), tmhmm (TMHMM)
Ld_c1308	heterogeneous nuclear ribonucleoprotein 27c-like	2714	9.7788e-139	64.5%	20	P:anatomical structure morphogenesis; P:cellular component organization; P:cell differentiation; P:multicellular organismal development; F:RNA binding; C:nucleoplasm; P:cell-cell signaling; F:protein binding; F:nucleotide binding; P:regulation of biological process; P:nucleobase-containing compound metabolic process; P:reproduction; P:cytoplasm organization; P:embryo development; F:DNA binding; P…	-	IPR000504 (PFAM); IPR012677 (G3DSA:3.30.70.GENE3D); PTHR24012 (PANTHER), PTHR24012:SF18 (PANTHER), seg (SEG), SignalP-NN (SIGNALP), SSF54928 (SUPERFAMILY)
[truncated: 120,604 more rows]
