# Supplementary material for: Sequencing, De Novo Assembly and Annotation of the Colorado Potato Beetle, Leptinotarsa decemlineata, Transcriptome
Source: PLoS One. 2014 Jan 23;9(1):e86012. doi: 10.1371/journal.pone.0086012 (PMC3900453; doi:10.1371/journal.pone.0086012)
Supplement: Table S4 — List of KEGG pathways encompassing L. decemlineata sequences. (XLS) [file pone.0086012.s005.xls]

## Sheet: KEGG Pathway Details
Pathway	Seqs in Pathway	Enzyme	Ezyme ID	Seqs of Enzyme	Seqs	Pathway ID
Purine metabolism	888	synthase	ec:6.3.4.4	5	Ld_c347, Ld_c66537, Ld_c76376, Ld_c89285, Ld_c119621	map00230
Purine metabolism	888	phosphodiesterase	ec:3.1.4.35	10	Ld_rep_c46224, Ld_c55188, Ld_c55545, Ld_c64207, Ld_c18538, Ld_c19421, Ld_c22848, Ld_rep_c38224, Ld_rep_c42055, Ld_rep_c43721	map00230
Purine metabolism	888	diphosphokinase	ec:2.7.6.1	6	Ld_c963, Ld_c4950, Ld_c15875, Ld_c16714, Ld_rep_c26626, Ld_rep_c30576	map00230
Purine metabolism	888	phosphodiesterase	ec:3.1.4.17	14	Ld_c476, Ld_c2866, Ld_c4836, Ld_c70787, Ld_c71592, Ld_c71916, Ld_c20895, Ld_c21250, Ld_c24111, Ld_rep_c24548, Ld_rep_c25743, Ld_rep_c35462, Ld_rep_c37137, Ld_rep_c39376	map00230
Purine metabolism	888	carboxylase	ec:4.1.1.21	11	Ld_rep_c43920, Ld_rep_c45707, Ld_rep_c46341, Ld_s47821, Ld_rep_c80514, Ld_rep_c81489, Ld_rep_c24390, Ld_rep_c33999, Ld_rep_c35277, Ld_rep_c37056, Ld_rep_c39856	map00230
Purine metabolism	888	oxidase	ec:1.17.3.2	5	Ld_c614, Ld_c71772, Ld_c19597, Ld_rep_c31132, Ld_rep_c34512	map00230
Purine metabolism	888	urate hydroxylase	ec:1.7.3.3	1	Ld_c1434	map00230
Purine metabolism	888	synthase	ec:6.3.2.6	12	Ld_rep_c43920, Ld_rep_c45707, Ld_rep_c46341, Ld_s47821, Ld_rep_c80514, Ld_rep_c81489, Ld_rep_c24390, Ld_rep_c33999, Ld_rep_c35277, Ld_rep_c37056, Ld_rep_c39856, Ld_rep_c40285	map00230
Purine metabolism	888	kinase	ec:2.7.4.8	14	Ld_c2951, Ld_c54597, Ld_c57587, Ld_rep_c63779, Ld_c81562, Ld_c6844, Ld_s10138, Ld_c12663, Ld_c12695, Ld_c14746, Ld_c15848, Ld_c17497, Ld_c21320, Ld_rep_c30842	map00230
Purine metabolism	888	kinase	ec:2.7.4.6	11	Ld_c4349, Ld_rep_c45475, Ld_rep_c46378, Ld_rep_c47804, Ld_rep_c71187, Ld_c76473, Ld_c95724, Ld_c110144, Ld_rep_c24989, Ld_rep_c34112, Ld_rep_c42082	map00230
Purine metabolism	888	kinase	ec:2.7.4.3	33	Ld_c2172, Ld_c4200, Ld_rep_c45508, Ld_rep_c47285, Ld_rep_c48016, Ld_rep_c54593, Ld_c55410, Ld_rep_c59159, Ld_c62305, Ld_rep_c64955, Ld_rep_c72985, Ld_c75600, Ld_rep_c77516, Ld_c4888, Ld_c5786, Ld_c10202, Ld_c20122, Ld_rep_c24229, Ld_rep_c25701, Ld_rep_c26800, Ld_rep_c27608, Ld_rep_c30364, Ld_rep_c30939, Ld_c31572, Ld_rep_c31612, Ld_rep_c32219, Ld_rep_c33010, Ld_rep_c35022, Ld_rep_c35474, Ld_rep_c…	map00230
Purine metabolism	888	phosphoribosyldiphosphate 5-amidotransferase	ec:2.4.2.14	8	Ld_c2797, Ld_c57653, Ld_rep_c63492, Ld_c68798, Ld_c14461, Ld_c19641, Ld_rep_c25878, Ld_rep_c35833	map00230
Purine metabolism	888	synthase	ec:6.3.5.3	3	Ld_c8499, Ld_c22364, Ld_c37797	map00230
Purine metabolism	888	synthase (glutamine-hydrolysing)	ec:6.3.5.2	13	Ld_c147, Ld_rep_c46359, Ld_rep_c54438, Ld_c69727, Ld_c74390, Ld_rep_c77957, Ld_rep_c84205, Ld_c6774, Ld_s118583, Ld_rep_c120577, Ld_c10452, Ld_c15543, Ld_c21588	map00230
Purine metabolism	888	cyclase	ec:4.6.1.2	15	Ld_c4007, Ld_c4514, Ld_c4709, Ld_c55172, Ld_c55772, Ld_rep_c60595, Ld_c67489, Ld_c71634, Ld_c76582, Ld_c77292, Ld_c85761, Ld_c90487, Ld_c5473, Ld_c101626, Ld_c10022	map00230
Purine metabolism	888	cyclase	ec:4.6.1.1	9	Ld_c149, Ld_c4514, Ld_c73188, Ld_c75570, Ld_c88027, Ld_c91698, Ld_c91862, Ld_c107826, Ld_rep_c35503	map00230
Purine metabolism	888	formyltransferase	ec:2.1.2.3	16	Ld_c2680, Ld_c3651, Ld_c56394, Ld_rep_c63726, Ld_rep_c71676, Ld_rep_c80332, Ld_rep_c86271, Ld_s104190, Ld_c18571, Ld_c18617, Ld_rep_c31757, Ld_rep_c32341, Ld_rep_c38280, Ld_rep_c42595, Ld_rep_c43291, Ld_rep_c43498	map00230
Purine metabolism	888	formyltransferase	ec:2.1.2.2	1	Ld_rep_c43019	map00230
Purine metabolism	888	dehydrogenase	ec:1.17.1.4	5	Ld_c614, Ld_c71772, Ld_c19597, Ld_rep_c31132, Ld_rep_c34512	map00230
Purine metabolism	888	cyclohydrolase	ec:3.5.4.10	16	Ld_c2680, Ld_c3651, Ld_c56394, Ld_rep_c63726, Ld_rep_c71676, Ld_rep_c80332, Ld_rep_c86271, Ld_s104190, Ld_c18571, Ld_c18617, Ld_rep_c31757, Ld_rep_c32341, Ld_rep_c38280, Ld_rep_c42595, Ld_rep_c43291, Ld_rep_c43498	map00230
Purine metabolism	888	nucleotidyltransferase	ec:2.7.7.8	9	Ld_c4142, Ld_c55373, Ld_c74990, Ld_c5874, Ld_c99649, Ld_c9763, Ld_c16847, Ld_c23821, Ld_rep_c42057	map00230
Purine metabolism	888	DNA polymerase	ec:2.7.7.7	71	Ld_c148, Ld_c1314, Ld_c1535, Ld_c1993, Ld_c2228, Ld_c2437, Ld_c2613, Ld_c3255, Ld_c3477, Ld_c3657, Ld_c3697, Ld_rep_c50857, Ld_c53535, Ld_c53740, Ld_c53896, Ld_c54538, Ld_c56484, Ld_c56892, Ld_c57396, Ld_c58241, Ld_c61360, Ld_c62069, Ld_c63660, Ld_c64035, Ld_c64124, Ld_c66045, Ld_c68651, Ld_c72690, Ld_c73096, Ld_c73368, Ld_c75330, Ld_c75788, Ld_c77056, Ld_c77248, Ld_c77311, Ld_c77513, Ld_c86395, …	map00230
Purine metabolism	888	RNA polymerase	ec:2.7.7.6	164	Ld_c48, Ld_c97, Ld_c463, Ld_c1140, Ld_c1225, Ld_c1543, Ld_c1562, Ld_c1633, Ld_c1680, Ld_c1989, Ld_c2131, Ld_c3639, Ld_c3796, Ld_c3808, Ld_c4450, Ld_c4676, Ld_rep_c45577, Ld_rep_c45648, Ld_rep_c46852, Ld_rep_c48148, Ld_rep_c49837, Ld_rep_c50038, Ld_rep_c50258, Ld_rep_c54837, Ld_c55404, Ld_c55791, Ld_c56898, Ld_c57662, Ld_c57961, Ld_c59291, Ld_c60372, Ld_c61844, Ld_c62233, Ld_c62618, Ld_c63382, Ld_…	map00230
Purine metabolism	888	adenylyltransferase	ec:2.7.7.4	16	Ld_c1399, Ld_c2815, Ld_c3739, Ld_c4511, Ld_c54664, Ld_rep_c63322, Ld_rep_c82151, Ld_c88523, Ld_c15665, Ld_rep_c26079, Ld_rep_c27308, Ld_rep_c30763, Ld_rep_c31849, Ld_rep_c34633, Ld_rep_c40725, Ld_rep_c42004	map00230
Purine metabolism	888	deaminase	ec:3.5.4.6	3	Ld_c616, Ld_c95086, Ld_c20237	map00230
Purine metabolism	888	deaminase	ec:3.5.4.4	14	Ld_c4146, Ld_rep_c49853, Ld_rep_c79180, Ld_rep_c80829, Ld_rep_c91225, Ld_c8331, Ld_rep_c95093, Ld_rep_c116012, Ld_c14641, Ld_rep_c26197, Ld_rep_c27359, Ld_rep_c29053, Ld_rep_c33755, Ld_rep_c35584	map00230
Purine metabolism	888	deaminase	ec:3.5.4.3	6	Ld_rep_c53831, Ld_rep_c58796, Ld_c7663, Ld_rep_c116709, Ld_rep_c118178, Ld_rep_c26642	map00230
Purine metabolism	888	reductase	ec:1.7.1.7	3	Ld_c1493, Ld_c14471, Ld_rep_c28071	map00230
Purine metabolism	888	RNA polymerase	ec:2.7.7.48	20	Ld_c402, Ld_c1206, Ld_c2781, Ld_c55813, Ld_c62172, Ld_rep_c66579, Ld_c80493, Ld_c5586, Ld_c7545, Ld_c8981, Ld_rep_c100831, Ld_c101600, Ld_c121177, Ld_c9902, Ld_c10295, Ld_c12618, Ld_c15950, Ld_c21058, Ld_rep_c33768, Ld_rep_c43758	map00230
Purine metabolism	888	phosphoribosyltransferase	ec:2.4.2.7	4	Ld_rep_c44309, Ld_rep_c27296, Ld_rep_c38141, Ld_rep_c41746	map00230
Purine metabolism	888	phosphorylase	ec:2.4.2.1	16	Ld_rep_c44402, Ld_rep_c44938, Ld_rep_c45355, Ld_rep_c46220, Ld_rep_c68334, Ld_rep_c84323, Ld_rep_c85292, Ld_rep_c38081, Ld_rep_c41425, Ld_rep_c41485, Ld_rep_c41614, Ld_rep_c41937, Ld_rep_c42129, Ld_rep_c42397, Ld_rep_c42436, Ld_rep_c42570	map00230
Purine metabolism	888	reductase	ec:1.17.4.2	2	Ld_c1223, Ld_c11545	map00230
Purine metabolism	888	reductase	ec:1.17.4.1	11	Ld_c4671, Ld_c55881, Ld_c56263, Ld_c59972, Ld_c62318, Ld_c63118, Ld_c75677, Ld_c5745, Ld_c6659, Ld_c11569, Ld_c19857	map00230
Purine metabolism	888	ribonucleotide mutase	ec:5.4.99.18	12	Ld_rep_c43920, Ld_rep_c45707, Ld_rep_c46341, Ld_s47821, Ld_rep_c80514, Ld_rep_c81489, Ld_rep_c24390, Ld_rep_c33999, Ld_rep_c35277, Ld_rep_c37056, Ld_rep_c39856, Ld_rep_c40285	map00230
Purine metabolism	888	cyclo-ligase	ec:6.3.3.1	1	Ld_rep_c43019	map00230
Purine metabolism	888	uridine 5'-nucleotidase	ec:3.1.3.5	26	Ld_c757, Ld_c2404, Ld_rep_c43939, Ld_rep_c54844, Ld_rep_c73516, Ld_rep_c77153, Ld_c86908, Ld_c90187, Ld_rep_c91640, Ld_c5496, Ld_c5907, Ld_c6888, Ld_c9323, Ld_c114648, Ld_c11110, Ld_c14985, Ld_c18151, Ld_rep_c25920, Ld_rep_c26996, Ld_rep_c28018, Ld_rep_c36969, Ld_rep_c38587, Ld_rep_c39635, Ld_rep_c39794, Ld_rep_c41928, Ld_rep_c42922	map00230
Purine metabolism	888	diphosphate phosphatase	ec:3.6.1.6	12	Ld_c1486, Ld_c2404, Ld_rep_c43939, Ld_c55825, Ld_rep_c77153, Ld_s78036, Ld_c8469, Ld_c10945, Ld_c18151, Ld_c21211, Ld_rep_c39635, Ld_rep_c39794	map00230
Purine metabolism	888	adenylpyrophosphatase	ec:3.6.1.3	168	Ld_c496, Ld_c571, Ld_c588, Ld_c696, Ld_c941, Ld_c1278, Ld_c1739, Ld_c1854, Ld_c2506, Ld_c3141, Ld_c3761, Ld_c4331, Ld_c4389, Ld_c4603, Ld_c4614, Ld_c4631, Ld_c4761, Ld_rep_c44839, Ld_rep_c45543, Ld_rep_c48123, Ld_rep_c48620, Ld_rep_c48729, Ld_s51074, Ld_rep_c52486, Ld_c53807, Ld_c54049, Ld_c54132, Ld_rep_c54455, Ld_c55201, Ld_c55230, Ld_c56661, Ld_c57330, Ld_c58743, Ld_c59241, Ld_rep_c60665, Ld_c…	map00230
Purine metabolism	888	lyase	ec:4.3.2.2	3	Ld_c4381, Ld_c24067, Ld_c29800	map00230
Purine metabolism	888	dinucleosidetriphosphatase	ec:3.6.1.29	2	Ld_c1292, Ld_rep_c33816	map00230
Purine metabolism	888	ligase	ec:6.3.4.13	1	Ld_rep_c43019	map00230
Purine metabolism	888	diphosphatase	ec:3.6.1.19	1	Ld_c1189	map00230
Purine metabolism	888	(asymmetrical)	ec:3.6.1.17	5	Ld_rep_c79706, Ld_rep_c25151, Ld_rep_c33896, Ld_rep_c39487, Ld_rep_c41037	map00230
Purine metabolism	888	phosphatase	ec:3.6.1.15	137	Ld_c12, Ld_c144, Ld_c375, Ld_c532, Ld_c868, Ld_c1302, Ld_c1558, Ld_c1731, Ld_c1759, Ld_c1907, Ld_c2078, Ld_c2158, Ld_c2404, Ld_c2732, Ld_c3352, Ld_c3675, Ld_c3754, Ld_c3852, Ld_c4235, Ld_c4466, Ld_rep_c43939, Ld_rep_c44105, Ld_rep_c44854, Ld_rep_c45304, Ld_rep_c45605, Ld_rep_c46843, Ld_rep_c47197, Ld_rep_c47380, Ld_rep_c48244, Ld_rep_c48324, Ld_rep_c48430, Ld_rep_c48748, Ld_rep_c49458, Ld_rep_c49…	map00230
Purine metabolism	888	diphosphatase	ec:3.6.1.13	1	Ld_c5657	map00230
Purine metabolism	888	dehydrogenase	ec:1.1.1.205	3	Ld_c2964, Ld_c60936, Ld_c7157	map00230
Purine metabolism	888	kinase	ec:2.7.1.74	1	Ld_c4197	map00230
Purine metabolism	888	(alpha-D-glucose-1,6-bisphosphate-dependent)	ec:5.4.2.2	9	Ld_s45881, Ld_rep_c47958, Ld_rep_c49616, Ld_rep_c86280, Ld_c7612, Ld_c23220, Ld_rep_c27000, Ld_rep_c28260, Ld_rep_c33433	map00230
Purine metabolism	888	kinase	ec:2.7.1.40	17	Ld_rep_c44058, Ld_rep_c45097, Ld_rep_c47516, Ld_rep_c54522, Ld_c58973, Ld_rep_c76324, Ld_rep_c80735, Ld_c8767, Ld_c94337, Ld_c18207, Ld_c18623, Ld_rep_c38071, Ld_rep_c41575, Ld_rep_c41618, Ld_rep_c42314, Ld_rep_c42406, Ld_rep_c43341	map00230
Purine metabolism	888	kinase	ec:2.7.1.25	10	Ld_c3739, Ld_c4511, Ld_c54664, Ld_rep_c63322, Ld_rep_c82151, Ld_c88523, Ld_rep_c119053, Ld_rep_c27308, Ld_rep_c30763, Ld_rep_c42004	map00230
Purine metabolism	888	kinase	ec:2.7.1.20	9	Ld_c2770, Ld_rep_c54154, Ld_rep_c71537, Ld_rep_c116075, Ld_rep_c24808, Ld_rep_c34143, Ld_rep_c34830, Ld_rep_c37743, Ld_rep_c41983	map00230
Starch and sucrose metabolism	596	decarboxylase	ec:4.1.1.35	3	Ld_c80401, Ld_c6677, Ld_rep_c27128	map00500
Starch and sucrose metabolism	596	muscle phosphorylase a and b	ec:2.4.1.1	7	Ld_c533, Ld_rep_c44402, Ld_rep_c44938, Ld_rep_c46123, Ld_rep_c84063, Ld_rep_c85292, Ld_rep_c41425	map00500
Starch and sucrose metabolism	596	isomerase	ec:5.3.1.9	12	Ld_c110, Ld_c63506, Ld_c13739, Ld_c14238, Ld_c18159, Ld_c19888, Ld_c20829, Ld_rep_c26690, Ld_rep_c27108, Ld_rep_c32755, Ld_rep_c34733, Ld_rep_c42177	map00500
Starch and sucrose metabolism	596	hexokinase type IV glucokinase	ec:2.7.1.1	11	Ld_c16, Ld_rep_c44199, Ld_rep_c44461, Ld_rep_c72581, Ld_c6069, Ld_c21263, Ld_rep_c26409, Ld_rep_c36841, Ld_rep_c38055, Ld_rep_c39773, Ld_rep_c41235	map00500
Starch and sucrose metabolism	596	1,4-beta-cellobiosidase (non-reducing end)	ec:3.2.1.91	30	Ld_rep_c44456, Ld_rep_c45844, Ld_rep_c46031, Ld_rep_c46452, Ld_rep_c47952, Ld_rep_c48724, Ld_rep_c50758, Ld_rep_c50829, Ld_rep_c50977, Ld_rep_c51003, Ld_rep_c51012, Ld_rep_c51307, Ld_rep_c53259, Ld_rep_c59073, Ld_rep_c61361, Ld_rep_c74397, Ld_rep_c79284, Ld_rep_c90718, Ld_rep_c91870, Ld_rep_c35655, Ld_rep_c35906, Ld_rep_c36547, Ld_rep_c36576, Ld_s36876, Ld_rep_c36891, Ld_rep_c37175, Ld_rep_c38434…	map00500
Starch and sucrose metabolism	596	endo-1,4-beta-D-glucanase	ec:3.2.1.4	101	Ld_rep_c44215, Ld_rep_c45662, Ld_rep_c46052, Ld_rep_c46424, Ld_rep_c46475, Ld_rep_c47056, Ld_rep_c47059, Ld_rep_c47155, Ld_rep_c47473, Ld_rep_c47833, Ld_rep_c47931, Ld_rep_c48825, Ld_rep_c48872, Ld_rep_c49196, Ld_rep_c49340, Ld_rep_c49393, Ld_rep_c49565, Ld_rep_c49578, Ld_rep_c52674, Ld_rep_c52680, Ld_rep_c54224, Ld_rep_c55275, Ld_rep_c64006, Ld_rep_c64817, Ld_rep_c67519, Ld_rep_c68897, Ld_rep_c6…	map00500
Starch and sucrose metabolism	596	1,4-alpha-glucosidase	ec:3.2.1.3	1	Ld_c4383	map00500
Starch and sucrose metabolism	596	glycogenase	ec:3.2.1.1	10	Ld_c2836, Ld_rep_c24188, Ld_rep_c33038, Ld_rep_c38259, Ld_rep_c38370, Ld_rep_c39985, Ld_rep_c41707, Ld_rep_c41988, Ld_rep_c42012, Ld_s43186	map00500
Starch and sucrose metabolism	596	1,4-alpha-galacturonidase	ec:3.2.1.67	30	Ld_rep_c45264, Ld_rep_c45584, Ld_rep_c45744, Ld_rep_c46577, Ld_rep_c46885, Ld_rep_c47677, Ld_rep_c48177, Ld_rep_c48470, Ld_rep_c48692, Ld_rep_c49712, Ld_rep_c67491, Ld_rep_c70670, Ld_rep_c73958, Ld_rep_c27307, Ld_rep_c28708, Ld_rep_c30859, Ld_s31086, Ld_rep_c33875, Ld_rep_c34417, Ld_rep_c35152, Ld_rep_c35582, Ld_rep_c35639, Ld_rep_c35657, Ld_rep_c36509, Ld_rep_c39627, Ld_rep_c39932, Ld_rep_c40028…	map00500
Starch and sucrose metabolism	596	1,3-beta-glucosidase	ec:3.2.1.58	1	Ld_rep_c36109	map00500
Starch and sucrose metabolism	596	amylo-1,6-glucosidase	ec:3.2.1.33	4	Ld_c91148, Ld_c9847, Ld_c11197, Ld_c22894	map00500
Starch and sucrose metabolism	596	beta-glucuronide glucuronohydrolase glucuronidase	ec:3.2.1.31	8	Ld_rep_c67695, Ld_rep_c74271, Ld_c5970, Ld_c19810, Ld_rep_c26211, Ld_rep_c27306, Ld_rep_c28586, Ld_rep_c28879	map00500
Starch and sucrose metabolism	596	trehalase	ec:3.2.1.28	10	Ld_c2880, Ld_rep_c50309, Ld_c63990, Ld_c72083, Ld_rep_c87729, Ld_rep_c88233, Ld_s12927, Ld_c13503, Ld_rep_c35443, Ld_rep_c41623	map00500
Starch and sucrose metabolism	596	gentiobiase	ec:3.2.1.21	38	Ld_rep_c45695, Ld_rep_c46071, Ld_rep_c46428, Ld_rep_c47631, Ld_rep_c47946, Ld_rep_c57163, Ld_c61044, Ld_rep_c61669, Ld_rep_c62154, Ld_c64829, Ld_rep_c66429, Ld_rep_c70544, Ld_rep_c72524, Ld_rep_c73059, Ld_rep_c76999, Ld_c80958, Ld_rep_c85526, Ld_rep_c92384, Ld_c5973, Ld_c6192, Ld_c8296, Ld_c11666, Ld_c18717, Ld_c18738, Ld_c18779, Ld_rep_c26586, Ld_rep_c26587, Ld_rep_c26793, Ld_rep_c27362, Ld_rep_…	map00500
Starch and sucrose metabolism	596	maltase	ec:3.2.1.20	23	Ld_c2836, Ld_c4383, Ld_rep_c44037, Ld_rep_c44754, Ld_rep_c46106, Ld_rep_c48057, Ld_rep_c48703, Ld_rep_c50075, Ld_rep_c55256, Ld_rep_c66203, Ld_rep_c75430, Ld_c7654, Ld_c9054, Ld_rep_c25746, Ld_rep_c27537, Ld_rep_c30881, Ld_rep_c32798, Ld_rep_c33442, Ld_rep_c36083, Ld_rep_c40147, Ld_rep_c43019, Ld_rep_c43165, Ld_rep_c43564	map00500
Starch and sucrose metabolism	596	pectin depolymerase	ec:3.2.1.15	208	Ld_rep_c44375, Ld_rep_c44475, Ld_rep_c44568, Ld_rep_c44605, Ld_rep_c44751, Ld_rep_c44884, Ld_rep_c44933, Ld_rep_c44972, Ld_rep_c45168, Ld_rep_c45264, Ld_rep_c45282, Ld_rep_c45312, Ld_rep_c45584, Ld_rep_c45672, Ld_rep_c45718, Ld_rep_c45744, Ld_rep_c46047, Ld_rep_c46059, Ld_rep_c46513, Ld_rep_c46577, Ld_rep_c46885, Ld_rep_c47031, Ld_rep_c47257, Ld_rep_c47424, Ld_rep_c47551, Ld_rep_c47677, Ld_rep_c4…	map00500
Starch and sucrose metabolism	596	uridylyltransferase	ec:2.7.7.9	6	Ld_c69982, Ld_c5821, Ld_rep_c24579, Ld_rep_c29925, Ld_rep_c33389, Ld_rep_c35594	map00500
Starch and sucrose metabolism	596	trehalose 6-phosphatase	ec:3.1.3.12	7	Ld_rep_c44669, Ld_rep_c56671, Ld_c4985, Ld_c6894, Ld_c21772, Ld_rep_c24765, Ld_rep_c34518	map00500
Starch and sucrose metabolism	596	synthase	ec:2.4.1.34	1	Ld_rep_c88483	map00500
Starch and sucrose metabolism	596	disproportionating enzyme	ec:2.4.1.25	4	Ld_c91148, Ld_c9847, Ld_c11197, Ld_c22894	map00500
Starch and sucrose metabolism	596	branching enzyme	ec:2.4.1.18	2	Ld_c561, Ld_rep_c47311	map00500
Starch and sucrose metabolism	596	1-naphthol glucuronyltransferase	ec:2.4.1.17	53	Ld_c190, Ld_c384, Ld_c966, Ld_c1104, Ld_c2913, Ld_c3032, Ld_c4462, Ld_c4777, Ld_rep_c44201, Ld_rep_c45606, Ld_rep_c45628, Ld_rep_c47047, Ld_rep_c47199, Ld_rep_c50596, Ld_rep_c51041, Ld_rep_c51098, Ld_rep_c51130, Ld_rep_c51153, Ld_c59021, Ld_c66019, Ld_rep_c66227, Ld_c70721, Ld_rep_c71116, Ld_rep_c77203, Ld_c83491, Ld_rep_c85019, Ld_c88720, Ld_c5901, Ld_c7489, Ld_c14865, Ld_c14912, Ld_c17408, Ld_c…	map00500
Starch and sucrose metabolism	596	synthase (UDP-forming)	ec:2.4.1.15	8	Ld_c4663, Ld_rep_c44669, Ld_rep_c56671, Ld_c6894, Ld_c15651, Ld_c21772, Ld_rep_c24765, Ld_rep_c34518	map00500
Starch and sucrose metabolism	596	synthase	ec:2.4.1.11	16	Ld_c998, Ld_c1505, Ld_rep_c53476, Ld_c54124, Ld_rep_c91241, Ld_c5832, Ld_rep_c117023, Ld_c18500, Ld_c20984, Ld_c23811, Ld_rep_c30171, Ld_rep_c39009, Ld_rep_c39882, Ld_rep_c41137, Ld_rep_c42725, Ld_rep_c42934	map00500
Starch and sucrose metabolism	596	6-dehydrogenase	ec:1.1.1.22	2	Ld_c71096, Ld_c7981	map00500
Starch and sucrose metabolism	596	phosphotransferase	ec:2.7.1.69	33	Ld_c685, Ld_c1568, Ld_c1571, Ld_c3108, Ld_c3436, Ld_rep_c44156, Ld_rep_c48291, Ld_c53830, Ld_c56680, Ld_c57343, Ld_rep_c67044, Ld_c69097, Ld_rep_c69927, Ld_rep_c75238, Ld_rep_c77486, Ld_c79820, Ld_c90395, Ld_c90748, Ld_c5561, Ld_c6989, Ld_c7986, Ld_rep_c117690, Ld_c9909, Ld_c11212, Ld_c11640, Ld_c13978, Ld_c14515, Ld_c14637, Ld_c24061, Ld_rep_c24325, Ld_rep_c25274, Ld_rep_c36510, Ld_rep_c40355	map00500
Starch and sucrose metabolism	596	(alpha-D-glucose-1,6-bisphosphate-dependent)	ec:5.4.2.2	9	Ld_s45881, Ld_rep_c47958, Ld_rep_c49616, Ld_rep_c86280, Ld_c7612, Ld_c23220, Ld_rep_c27000, Ld_rep_c28260, Ld_rep_c33433	map00500
Oxidative phosphorylation	553	dehydrogenase	ec:1.6.99.3	26	Ld_rep_c44720, Ld_rep_c46443, Ld_rep_c47248, Ld_rep_c47978, Ld_rep_c47984, Ld_rep_c48625, Ld_rep_c48642, Ld_rep_c48897, Ld_rep_c49702, Ld_rep_c51019, Ld_rep_c57644, Ld_s81672, Ld_rep_c84112, Ld_rep_c89112, Ld_rep_c24306, Ld_rep_c24844, Ld_rep_c24982, Ld_rep_c27447, Ld_rep_c27735, Ld_rep_c32969, Ld_rep_c35085, Ld_rep_c35349, Ld_rep_c38018, Ld_rep_c38207, Ld_rep_c42251, Ld_rep_c43683	map00190
Oxidative phosphorylation	553	reductase	ec:1.10.2.2	56	Ld_rep_c44203, Ld_rep_c45281, Ld_rep_c45581, Ld_rep_c45618, Ld_rep_c45960, Ld_rep_c46643, Ld_rep_c46836, Ld_rep_c47021, Ld_rep_c47110, Ld_rep_c47125, Ld_rep_c47284, Ld_rep_c47294, Ld_rep_c47295, Ld_rep_c47999, Ld_rep_c48121, Ld_rep_c48305, Ld_rep_c48593, Ld_rep_c48859, Ld_rep_c49077, Ld_rep_c49427, Ld_rep_c49429, Ld_rep_c49520, Ld_rep_c49547, Ld_rep_c50380, Ld_rep_c50510, Ld_rep_c50589, Ld_rep_c5…	map00190
Oxidative phosphorylation	553	ATPase	ec:3.6.3.6	68	Ld_rep_c44276, Ld_rep_c44321, Ld_rep_c44494, Ld_rep_c44588, Ld_rep_c47151, Ld_rep_c47278, Ld_rep_c47345, Ld_rep_c47570, Ld_rep_c48204, Ld_rep_c48396, Ld_rep_c48493, Ld_rep_c48970, Ld_rep_c49017, Ld_rep_c49557, Ld_rep_c49588, Ld_rep_c50585, Ld_s52380, Ld_rep_c62812, Ld_rep_c66506, Ld_rep_c66961, Ld_rep_c68030, Ld_c69616, Ld_c70336, Ld_rep_c73486, Ld_c76534, Ld_rep_c77172, Ld_rep_c78368, Ld_rep_c80…	map00190
Oxidative phosphorylation	553	dehydrogenase (ubiquinone)	ec:1.3.5.1	14	Ld_c1111, Ld_rep_c44286, Ld_rep_c45551, Ld_rep_c46713, Ld_rep_c47258, Ld_rep_c48059, Ld_rep_c49486, Ld_c71767, Ld_c21828, Ld_rep_c31079, Ld_rep_c32833, Ld_rep_c39631, Ld_rep_c42018, Ld_rep_c43391	map00190
Oxidative phosphorylation	553	reductase (H+-translocating)	ec:1.6.5.3	211	Ld_c2914, Ld_rep_c44307, Ld_rep_c44735, Ld_rep_c45265, Ld_rep_c45514, Ld_rep_c45528, Ld_rep_c45565, Ld_rep_c45570, Ld_rep_c45770, Ld_rep_c45803, Ld_rep_c45993, Ld_rep_c46006, Ld_rep_c46263, Ld_rep_c46273, Ld_rep_c46432, Ld_rep_c46461, Ld_rep_c46483, Ld_rep_c46558, Ld_rep_c46618, Ld_rep_c46654, Ld_rep_c46951, Ld_rep_c47089, Ld_rep_c47211, Ld_rep_c47233, Ld_rep_c47239, Ld_rep_c47342, Ld_rep_c47347,…	map00190
Oxidative phosphorylation	553	diphosphatase	ec:3.6.1.1	14	Ld_c1147, Ld_rep_c50956, Ld_rep_c57239, Ld_rep_c57311, Ld_c81813, Ld_rep_c117105, Ld_rep_c118635, Ld_c10526, Ld_c23137, Ld_rep_c24485, Ld_rep_c33432, Ld_rep_c38408, Ld_rep_c38540, Ld_rep_c43161	map00190
Oxidative phosphorylation	553	dehydrogenase	ec:1.3.99.1	8	Ld_rep_c81372, Ld_rep_c84180, Ld_rep_c38125, Ld_rep_c42814, Ld_rep_c42861, Ld_rep_c43257, Ld_rep_c43605, Ld_rep_c43865	map00190
Oxidative phosphorylation	553	oxidase	ec:1.9.3.1	156	Ld_c714, Ld_c3473, Ld_c4473, Ld_rep_c43966, Ld_rep_c44216, Ld_rep_c45253, Ld_rep_c45393, Ld_rep_c45410, Ld_rep_c45487, Ld_rep_c45574, Ld_rep_c45833, Ld_rep_c45854, Ld_rep_c46069, Ld_rep_c46515, Ld_rep_c46995, Ld_rep_c47493, Ld_rep_c47764, Ld_rep_c47911, Ld_rep_c47937, Ld_rep_c48058, Ld_rep_c48061, Ld_rep_c48206, Ld_rep_c48436, Ld_rep_c48639, Ld_rep_c48819, Ld_rep_c49067, Ld_rep_c49221, Ld_rep_c49…	map00190
Nitrogen metabolism	525	synthase (NADH)	ec:1.4.1.14	6	Ld_c54888, Ld_c61869, Ld_c66943, Ld_c6467, Ld_c13251, Ld_rep_c27833	map00910
Nitrogen metabolism	525	synthase (NADPH)	ec:1.4.1.13	2	Ld_c13251, Ld_rep_c27833	map00910
Nitrogen metabolism	525	S-aminomethyldihydrolipoylprotein:(6S)-tetrahydrofolate aminomethyltransferase (ammonia-forming)	ec:2.1.2.10	13	Ld_c4049, Ld_c57220, Ld_c62428, Ld_c74629, Ld_c89280, Ld_c5437, Ld_c7096, Ld_c7262, Ld_c8942, Ld_c14325, Ld_c20225, Ld_rep_c28326, Ld_rep_c43617	map00910
Nitrogen metabolism	525	dehydrogenase	ec:1.6.99.3	26	Ld_rep_c44720, Ld_rep_c46443, Ld_rep_c47248, Ld_rep_c47978, Ld_rep_c47984, Ld_rep_c48625, Ld_rep_c48642, Ld_rep_c48897, Ld_rep_c49702, Ld_rep_c51019, Ld_rep_c57644, Ld_s81672, Ld_rep_c84112, Ld_rep_c89112, Ld_rep_c24306, Ld_rep_c24844, Ld_rep_c24982, Ld_rep_c27447, Ld_rep_c27735, Ld_rep_c32969, Ld_rep_c35085, Ld_rep_c35349, Ld_rep_c38018, Ld_rep_c38207, Ld_rep_c42251, Ld_rep_c43683	map00910
Nitrogen metabolism	525	reductase	ec:1.10.2.2	56	Ld_rep_c44203, Ld_rep_c45281, Ld_rep_c45581, Ld_rep_c45618, Ld_rep_c45960, Ld_rep_c46643, Ld_rep_c46836, Ld_rep_c47021, Ld_rep_c47110, Ld_rep_c47125, Ld_rep_c47284, Ld_rep_c47294, Ld_rep_c47295, Ld_rep_c47999, Ld_rep_c48121, Ld_rep_c48305, Ld_rep_c48593, Ld_rep_c48859, Ld_rep_c49077, Ld_rep_c49427, Ld_rep_c49429, Ld_rep_c49520, Ld_rep_c49547, Ld_rep_c50380, Ld_rep_c50510, Ld_rep_c50589, Ld_rep_c5…	map00910
Nitrogen metabolism	525	glutaminase I	ec:3.5.1.2	2	Ld_c61486, Ld_c72248	map00910
Nitrogen metabolism	525	asparaginase II	ec:3.5.1.1	6	Ld_c3307, Ld_c3356, Ld_c59985, Ld_c6171, Ld_rep_c32917, Ld_rep_c38507	map00910
Nitrogen metabolism	525	synthase (glutamine-hydrolysing)	ec:6.3.5.4	4	Ld_c56701, Ld_c9648, Ld_c10644, Ld_c21002	map00910
Nitrogen metabolism	525	dehydrogenase [NAD(P)+]	ec:1.4.1.3	5	Ld_rep_c86017, Ld_rep_c86657, Ld_rep_c33199, Ld_rep_c34627, Ld_rep_c38622	map00910
Nitrogen metabolism	525	dehydrogenase	ec:1.4.1.2	5	Ld_rep_c86017, Ld_rep_c86657, Ld_rep_c33199, Ld_rep_c34627, Ld_rep_c38622	map00910
Nitrogen metabolism	525	reductase (H+-translocating)	ec:1.6.5.3	211	Ld_c2914, Ld_rep_c44307, Ld_rep_c44735, Ld_rep_c45265, Ld_rep_c45514, Ld_rep_c45528, Ld_rep_c45565, Ld_rep_c45570, Ld_rep_c45770, Ld_rep_c45803, Ld_rep_c45993, Ld_rep_c46006, Ld_rep_c46263, Ld_rep_c46273, Ld_rep_c46432, Ld_rep_c46461, Ld_rep_c46483, Ld_rep_c46558, Ld_rep_c46618, Ld_rep_c46654, Ld_rep_c46951, Ld_rep_c47089, Ld_rep_c47211, Ld_rep_c47233, Ld_rep_c47239, Ld_rep_c47342, Ld_rep_c47347,…	map00910
Nitrogen metabolism	525	synthase (ammonia)	ec:6.3.4.16	3	Ld_c23303, Ld_c23728, Ld_rep_c39786	map00910
Nitrogen metabolism	525	ligase	ec:6.3.1.2	17	Ld_c4749, Ld_rep_c44144, Ld_rep_c44477, Ld_rep_c44867, Ld_rep_c45271, Ld_rep_c45338, Ld_rep_c46841, Ld_s47132, Ld_rep_c48032, Ld_c73251, Ld_rep_c75529, Ld_rep_c75621, Ld_c82283, Ld_rep_c24285, Ld_rep_c33539, Ld_rep_c41413, Ld_rep_c42450	map00910
Nitrogen metabolism	525	oxidase	ec:1.9.3.1	156	Ld_c714, Ld_c3473, Ld_c4473, Ld_rep_c43966, Ld_rep_c44216, Ld_rep_c45253, Ld_rep_c45393, Ld_rep_c45410, Ld_rep_c45487, Ld_rep_c45574, Ld_rep_c45833, Ld_rep_c45854, Ld_rep_c46069, Ld_rep_c46515, Ld_rep_c46995, Ld_rep_c47493, Ld_rep_c47764, Ld_rep_c47911, Ld_rep_c47937, Ld_rep_c48058, Ld_rep_c48061, Ld_rep_c48206, Ld_rep_c48436, Ld_rep_c48639, Ld_rep_c48819, Ld_rep_c49067, Ld_rep_c49221, Ld_rep_c49…	map00910
Nitrogen metabolism	525	dehydratase	ec:4.2.1.1	20	Ld_c895, Ld_c1811, Ld_c3325, Ld_rep_c49501, Ld_rep_c50137, Ld_rep_c59065, Ld_rep_c65636, Ld_c78838, Ld_c81494, Ld_rep_c82109, Ld_c84248, Ld_rep_c92132, Ld_c5618, Ld_c12259, Ld_c23502, Ld_rep_c29208, Ld_rep_c29328, Ld_rep_c35633, Ld_rep_c39815, Ld_rep_c41889	map00910
Pyrimidine metabolism	410	synthase (glutamine hydrolysing)	ec:6.3.4.2	10	Ld_c579, Ld_c64112, Ld_rep_c72293, Ld_c72367, Ld_c88060, Ld_rep_c94326, Ld_c95642, Ld_c100349, Ld_c117705, Ld_c22976	map00240
Pyrimidine metabolism	410	dehydrogenase (NADP+)	ec:1.3.1.2	4	Ld_c77, Ld_rep_c59935, Ld_rep_c28927, Ld_rep_c35409	map00240
Pyrimidine metabolism	410	dehydrogenase (NAD+)	ec:1.3.1.1	3	Ld_c77, Ld_rep_c59935, Ld_rep_c28927	map00240
Pyrimidine metabolism	410	synthase	ec:4.2.1.70	5	Ld_rep_c44571, Ld_c6324, Ld_rep_c26476, Ld_rep_c27209, Ld_rep_c33429	map00240
Pyrimidine metabolism	410	decarboxylase	ec:4.1.1.23	2	Ld_c3591, Ld_c56329	map00240
Pyrimidine metabolism	410	kinase	ec:2.7.4.9	4	Ld_c2315, Ld_rep_c50689, Ld_c12319, Ld_c21833	map00240
Pyrimidine metabolism	410	kinase	ec:2.7.4.6	11	Ld_c4349, Ld_rep_c45475, Ld_rep_c46378, Ld_rep_c47804, Ld_rep_c71187, Ld_c76473, Ld_c95724, Ld_c110144, Ld_rep_c24989, Ld_rep_c34112, Ld_rep_c42082	map00240
Pyrimidine metabolism	410	kinase	ec:2.7.4.4	1	Ld_c2315	map00240
Pyrimidine metabolism	410	ec:3.5.1.6 beta-ureidopropionase	ec:3.5.1.6	8	Ld_c1644, Ld_c2577, Ld_c53678, Ld_rep_c63949, Ld_rep_c38357, Ld_rep_c38892, Ld_rep_c41936, Ld_rep_c43418	map00240
Pyrimidine metabolism	410	phosphoribosyltransferase	ec:2.4.2.10	2	Ld_c3591, Ld_c56329	map00240
Pyrimidine metabolism	410	synthase (glutamine-hydrolysing)	ec:6.3.5.5	2	Ld_c65558, Ld_rep_c39786	map00240
Pyrimidine metabolism	410	synthase	ec:2.1.1.45	6	Ld_c74573, Ld_c7816, Ld_c108638, Ld_c16123, Ld_c17750, Ld_rep_c29213	map00240
Pyrimidine metabolism	410	nucleotidyltransferase	ec:2.7.7.8	9	Ld_c4142, Ld_c55373, Ld_c74990, Ld_c5874, Ld_c99649, Ld_c9763, Ld_c16847, Ld_c23821, Ld_rep_c42057	map00240
Pyrimidine metabolism	410	DNA polymerase	ec:2.7.7.7	71	Ld_c148, Ld_c1314, Ld_c1535, Ld_c1993, Ld_c2228, Ld_c2437, Ld_c2613, Ld_c3255, Ld_c3477, Ld_c3657, Ld_c3697, Ld_rep_c50857, Ld_c53535, Ld_c53740, Ld_c53896, Ld_c54538, Ld_c56484, Ld_c56892, Ld_c57396, Ld_c58241, Ld_c61360, Ld_c62069, Ld_c63660, Ld_c64035, Ld_c64124, Ld_c66045, Ld_c68651, Ld_c72690, Ld_c73096, Ld_c73368, Ld_c75330, Ld_c75788, Ld_c77056, Ld_c77248, Ld_c77311, Ld_c77513, Ld_c86395, …	map00240
Pyrimidine metabolism	410	RNA polymerase	ec:2.7.7.6	164	Ld_c48, Ld_c97, Ld_c463, Ld_c1140, Ld_c1225, Ld_c1543, Ld_c1562, Ld_c1633, Ld_c1680, Ld_c1989, Ld_c2131, Ld_c3639, Ld_c3796, Ld_c3808, Ld_c4450, Ld_c4676, Ld_rep_c45577, Ld_rep_c45648, Ld_rep_c46852, Ld_rep_c48148, Ld_rep_c49837, Ld_rep_c50038, Ld_rep_c50258, Ld_rep_c54837, Ld_c55404, Ld_c55791, Ld_c56898, Ld_c57662, Ld_c57961, Ld_c59291, Ld_c60372, Ld_c61844, Ld_c62233, Ld_c62618, Ld_c63382, Ld_…	map00240
Pyrimidine metabolism	410	deaminase	ec:3.5.4.5	1	Ld_c5085	map00240
Pyrimidine metabolism	410	deaminase	ec:3.5.4.1	1	Ld_c7721	map00240
Pyrimidine metabolism	410	phosphoribosyltransferase	ec:2.4.2.9	1	Ld_c20805	map00240
Pyrimidine metabolism	410	phosphorylase	ec:2.4.2.3	5	Ld_c2118, Ld_rep_c56340, Ld_s117943, Ld_c18584, Ld_c23568	map00240
Pyrimidine metabolism	410	phosphorylase	ec:2.4.2.1	16	Ld_rep_c44402, Ld_rep_c44938, Ld_rep_c45355, Ld_rep_c46220, Ld_rep_c68334, Ld_rep_c84323, Ld_rep_c85292, Ld_rep_c38081, Ld_rep_c41425, Ld_rep_c41485, Ld_rep_c41614, Ld_rep_c41937, Ld_rep_c42129, Ld_rep_c42397, Ld_rep_c42436, Ld_rep_c42570	map00240
Pyrimidine metabolism	410	reductase	ec:1.17.4.2	2	Ld_c1223, Ld_c11545	map00240
Pyrimidine metabolism	410	reductase	ec:1.17.4.1	11	Ld_c4671, Ld_c55881, Ld_c56263, Ld_c59972, Ld_c62318, Ld_c63118, Ld_c75677, Ld_c5745, Ld_c6659, Ld_c11569, Ld_c19857	map00240
Pyrimidine metabolism	410	dehydrogenase (quinone)	ec:1.3.5.2	1	Ld_c93850	map00240
Pyrimidine metabolism	410	nucleosidase	ec:3.2.2.3	1	Ld_rep_c85207	map00240
Pyrimidine metabolism	410	uridine 5'-nucleotidase	ec:3.1.3.5	26	Ld_c757, Ld_c2404, Ld_rep_c43939, Ld_rep_c54844, Ld_rep_c73516, Ld_rep_c77153, Ld_c86908, Ld_c90187, Ld_rep_c91640, Ld_c5496, Ld_c5907, Ld_c6888, Ld_c9323, Ld_c114648, Ld_c11110, Ld_c14985, Ld_c18151, Ld_rep_c25920, Ld_rep_c26996, Ld_rep_c28018, Ld_rep_c36969, Ld_rep_c38587, Ld_rep_c39635, Ld_rep_c39794, Ld_rep_c41928, Ld_rep_c42922	map00240
Pyrimidine metabolism	410	diphosphate phosphatase	ec:3.6.1.6	12	Ld_c1486, Ld_c2404, Ld_rep_c43939, Ld_c55825, Ld_rep_c77153, Ld_s78036, Ld_c8469, Ld_c10945, Ld_c18151, Ld_c21211, Ld_rep_c39635, Ld_rep_c39794	map00240
Pyrimidine metabolism	410	carbamoylaspartic dehydrase	ec:3.5.2.3	4	Ld_c65558, Ld_c23303, Ld_c23728, Ld_rep_c39786	map00240
Pyrimidine metabolism	410	hydantoinase	ec:3.5.2.2	3	Ld_c3031, Ld_c90999, Ld_c18133	map00240
Pyrimidine metabolism	410	diphosphatase	ec:3.6.1.23	4	Ld_rep_c47851, Ld_rep_c48378, Ld_c6936, Ld_c22968	map00240
Pyrimidine metabolism	410	diphosphatase	ec:3.6.1.19	1	Ld_c1189	map00240
Pyrimidine metabolism	410	(asymmetrical)	ec:3.6.1.17	5	Ld_rep_c79706, Ld_rep_c25151, Ld_rep_c33896, Ld_rep_c39487, Ld_rep_c41037	map00240
Pyrimidine metabolism	410	kinase	ec:2.7.4.22	3	Ld_rep_c50689, Ld_c12319, Ld_c22832	map00240
Pyrimidine metabolism	410	kinase	ec:2.7.4.14	12	Ld_rep_c45508, Ld_rep_c47285, Ld_rep_c47605, Ld_rep_c48016, Ld_rep_c48765, Ld_rep_c50689, Ld_s68292, Ld_c75600, Ld_c12319, Ld_rep_c24229, Ld_rep_c33010, Ld_rep_c42957	map00240
Pyrimidine metabolism	410	kinase	ec:2.7.4.10	3	Ld_rep_c54593, Ld_rep_c64955, Ld_c4888	map00240
Pyrimidine metabolism	410	carbamoyltransferase	ec:2.1.3.2	4	Ld_c65558, Ld_c23303, Ld_c23728, Ld_rep_c39786	map00240
Pyrimidine metabolism	410	reductase	ec:1.8.1.9	9	Ld_c70167, Ld_rep_c72585, Ld_c11100, Ld_c14842, Ld_c15599, Ld_rep_c26608, Ld_rep_c27999, Ld_rep_c30698, Ld_rep_c31317	map00240
Pyrimidine metabolism	410	kinase	ec:2.7.1.74	1	Ld_c4197	map00240
Pyrimidine metabolism	410	kinase	ec:2.7.1.48	9	Ld_rep_c45508, Ld_rep_c47285, Ld_rep_c48016, Ld_c84268, Ld_c6173, Ld_c10354, Ld_c14831, Ld_rep_c24229, Ld_rep_c33010	map00240
Pyrimidine metabolism	410	kinase	ec:2.7.1.21	1	Ld_c4197	map00240
Pentose and glucuronate interconversions	361	ribulokinase (phosphorylating)	ec:2.7.1.16	1	Ld_c84219	map00040
Pentose and glucuronate interconversions	361	isomerase	ec:5.3.1.17	1	Ld_c685	map00040
Pentose and glucuronate interconversions	361	RhuK	ec:2.7.1.5	1	Ld_c14972	map00040
Pentose and glucuronate interconversions	361	3-epimerase	ec:5.1.3.1	6	Ld_rep_c48516, Ld_rep_c69666, Ld_rep_c32979, Ld_rep_c33001, Ld_rep_c39044, Ld_rep_c42064	map00040
Pentose and glucuronate interconversions	361	1,4-alpha-galacturonidase	ec:3.2.1.67	30	Ld_rep_c45264, Ld_rep_c45584, Ld_rep_c45744, Ld_rep_c46577, Ld_rep_c46885, Ld_rep_c47677, Ld_rep_c48177, Ld_rep_c48470, Ld_rep_c48692, Ld_rep_c49712, Ld_rep_c67491, Ld_rep_c70670, Ld_rep_c73958, Ld_rep_c27307, Ld_rep_c28708, Ld_rep_c30859, Ld_s31086, Ld_rep_c33875, Ld_rep_c34417, Ld_rep_c35152, Ld_rep_c35582, Ld_rep_c35639, Ld_rep_c35657, Ld_rep_c36509, Ld_rep_c39627, Ld_rep_c39932, Ld_rep_c40028…	map00040
Pentose and glucuronate interconversions	361	beta-glucuronide glucuronohydrolase glucuronidase	ec:3.2.1.31	8	Ld_rep_c67695, Ld_rep_c74271, Ld_c5970, Ld_c19810, Ld_rep_c26211, Ld_rep_c27306, Ld_rep_c28586, Ld_rep_c28879	map00040
Pentose and glucuronate interconversions	361	pectin depolymerase	ec:3.2.1.15	208	Ld_rep_c44375, Ld_rep_c44475, Ld_rep_c44568, Ld_rep_c44605, Ld_rep_c44751, Ld_rep_c44884, Ld_rep_c44933, Ld_rep_c44972, Ld_rep_c45168, Ld_rep_c45264, Ld_rep_c45282, Ld_rep_c45312, Ld_rep_c45584, Ld_rep_c45672, Ld_rep_c45718, Ld_rep_c45744, Ld_rep_c46047, Ld_rep_c46059, Ld_rep_c46513, Ld_rep_c46577, Ld_rep_c46885, Ld_rep_c47031, Ld_rep_c47257, Ld_rep_c47424, Ld_rep_c47551, Ld_rep_c47677, Ld_rep_c4…	map00040
Pentose and glucuronate interconversions	361	3-dehydrogenase	ec:1.1.1.125	2	Ld_c54731, Ld_c9724	map00040
Pentose and glucuronate interconversions	361	uridylyltransferase	ec:2.7.7.9	6	Ld_c69982, Ld_c5821, Ld_rep_c24579, Ld_rep_c29925, Ld_rep_c33389, Ld_rep_c35594	map00040
Pentose and glucuronate interconversions	361	dehydrogenase (NAD+)	ec:1.2.1.3	17	Ld_c1393, Ld_rep_c45910, Ld_rep_c48603, Ld_rep_c53531, Ld_rep_c59298, Ld_rep_c63689, Ld_c64056, Ld_rep_c64783, Ld_rep_c76100, Ld_rep_c90236, Ld_c17328, Ld_rep_c25080, Ld_rep_c25470, Ld_rep_c27773, Ld_rep_c33879, Ld_rep_c34139, Ld_rep_c35290	map00040
Pentose and glucuronate interconversions	361	aldolase	ec:4.1.2.19	1	Ld_c60990	map00040
Pentose and glucuronate interconversions	361	aldolase	ec:4.1.2.14	1	Ld_c22860	map00040
Pentose and glucuronate interconversions	361	1-naphthol glucuronyltransferase	ec:2.4.1.17	53	Ld_c190, Ld_c384, Ld_c966, Ld_c1104, Ld_c2913, Ld_c3032, Ld_c4462, Ld_c4777, Ld_rep_c44201, Ld_rep_c45606, Ld_rep_c45628, Ld_rep_c47047, Ld_rep_c47199, Ld_rep_c50596, Ld_rep_c51041, Ld_rep_c51098, Ld_rep_c51130, Ld_rep_c51153, Ld_c59021, Ld_c66019, Ld_rep_c66227, Ld_c70721, Ld_rep_c71116, Ld_rep_c77203, Ld_c83491, Ld_rep_c85019, Ld_c88720, Ld_c5901, Ld_c7489, Ld_c14865, Ld_c14912, Ld_c17408, Ld_c…	map00040
Pentose and glucuronate interconversions	361	6-dehydrogenase	ec:1.1.1.22	2	Ld_c71096, Ld_c7981	map00040
Pentose and glucuronate interconversions	361	reductase	ec:1.1.1.21	54	Ld_c814, Ld_c2733, Ld_c3681, Ld_rep_c43930, Ld_rep_c44245, Ld_rep_c44906, Ld_rep_c45139, Ld_rep_c45831, Ld_rep_c46247, Ld_rep_c46544, Ld_rep_c46859, Ld_rep_c46979, Ld_rep_c47425, Ld_rep_c50910, Ld_c57687, Ld_rep_c59497, Ld_c60618, Ld_rep_c63501, Ld_rep_c67808, Ld_c68947, Ld_rep_c78689, Ld_rep_c83950, Ld_c90078, Ld_c5835, Ld_c8331, Ld_c8370, Ld_c10418, Ld_c13844, Ld_c15393, Ld_c17164, Ld_c20875, L…	map00040
Glycolysis / Gluconeogenesis	354	phosphohexokinase	ec:2.7.1.11	9	Ld_c916, Ld_c1083, Ld_c1893, Ld_c60262, Ld_rep_c100772, Ld_c18623, Ld_c18639, Ld_c20527, Ld_rep_c28254	map00010
Glycolysis / Gluconeogenesis	354	carboxykinase (GTP)	ec:4.1.1.32	10	Ld_c1765, Ld_rep_c44135, Ld_rep_c47916, Ld_s48744, Ld_rep_c54543, Ld_rep_c54849, Ld_c63326, Ld_c23445, Ld_rep_c28595, Ld_rep_c42305	map00010
Glycolysis / Gluconeogenesis	354	isomerase	ec:5.3.1.9	12	Ld_c110, Ld_c63506, Ld_c13739, Ld_c14238, Ld_c18159, Ld_c19888, Ld_c20829, Ld_rep_c26690, Ld_rep_c27108, Ld_rep_c32755, Ld_rep_c34733, Ld_rep_c42177	map00010
Glycolysis / Gluconeogenesis	354	isomerase	ec:5.3.1.1	14	Ld_c2975, Ld_rep_c44615, Ld_rep_c45702, Ld_c57347, Ld_rep_c61270, Ld_rep_c69869, Ld_rep_c84427, Ld_c115779, Ld_rep_c32840, Ld_rep_c38518, Ld_rep_c39585, Ld_rep_c42215, Ld_rep_c43087, Ld_rep_c43386	map00010
Glycolysis / Gluconeogenesis	354	hexokinase type IV glucokinase	ec:2.7.1.1	11	Ld_c16, Ld_rep_c44199, Ld_rep_c44461, Ld_rep_c72581, Ld_c6069, Ld_c21263, Ld_rep_c26409, Ld_rep_c36841, Ld_rep_c38055, Ld_rep_c39773, Ld_rep_c41235	map00010
Glycolysis / Gluconeogenesis	354	hydratase	ec:4.2.1.11	25	Ld_c1796, Ld_rep_c57470, Ld_rep_c62772, Ld_rep_c67404, Ld_rep_c76196, Ld_rep_c83792, Ld_rep_c85208, Ld_rep_c85637, Ld_rep_c98082, Ld_c100389, Ld_rep_c107216, Ld_rep_c112282, Ld_c15406, Ld_c21507, Ld_c22683, Ld_c23782, Ld_rep_c26935, Ld_rep_c27701, Ld_rep_c29030, Ld_rep_c33136, Ld_rep_c36672, Ld_rep_c39069, Ld_rep_c39615, Ld_rep_c39617, Ld_rep_c41005	map00010
Glycolysis / Gluconeogenesis	354	1-epimerase	ec:5.1.3.3	9	Ld_c1319, Ld_rep_c81585, Ld_rep_c24588, Ld_rep_c28216, Ld_rep_c34424, Ld_rep_c35949, Ld_rep_c37177, Ld_rep_c38460, Ld_rep_c41987	map00010
Glycolysis / Gluconeogenesis	354	phospho-beta-glucosidase A	ec:3.2.1.86	1	Ld_c73436	map00010
Glycolysis / Gluconeogenesis	354	dehydrogenase (NADP+)	ec:1.1.1.2	6	Ld_c1393, Ld_rep_c45910, Ld_c64056, Ld_c17328, Ld_rep_c35240, Ld_rep_c42752	map00010
Glycolysis / Gluconeogenesis	354	dehydrogenase	ec:1.1.1.1	45	Ld_c3720, Ld_c3773, Ld_c4149, Ld_rep_c44468, Ld_rep_c46319, Ld_rep_c46780, Ld_rep_c47494, Ld_rep_c48489, Ld_rep_c50521, Ld_rep_c56285, Ld_c57868, Ld_c58400, Ld_rep_c60811, Ld_c62170, Ld_c63606, Ld_rep_c67116, Ld_rep_c67209, Ld_c73798, Ld_rep_c73870, Ld_c74374, Ld_c79631, Ld_c83770, Ld_c85069, Ld_c90900, Ld_c92322, Ld_c5186, Ld_c5991, Ld_c6410, Ld_c8381, Ld_c9545, Ld_c15182, Ld_c17077, Ld_c17608, …	map00010
Glycolysis / Gluconeogenesis	354	phosphatase	ec:3.1.3.13	3	Ld_rep_c87146, Ld_rep_c35256, Ld_rep_c42638	map00010
Glycolysis / Gluconeogenesis	354	hexose diphosphatase	ec:3.1.3.11	12	Ld_rep_c46213, Ld_rep_c47581, Ld_rep_c66972, Ld_rep_c71439, Ld_rep_c89186, Ld_rep_c92018, Ld_rep_c34233, Ld_rep_c39205, Ld_rep_c39304, Ld_rep_c43111, Ld_rep_c43123, Ld_rep_c43787	map00010
Glycolysis / Gluconeogenesis	354	ligase	ec:6.2.1.1	7	Ld_c1403, Ld_c1570, Ld_c71262, Ld_rep_c74567, Ld_rep_c83370, Ld_c8443, Ld_c14680	map00010
Glycolysis / Gluconeogenesis	354	kinase	ec:2.7.2.3	15	Ld_c4356, Ld_rep_c45362, Ld_rep_c47298, Ld_rep_c47417, Ld_rep_c48662, Ld_rep_c56552, Ld_rep_c83059, Ld_c92126, Ld_c11057, Ld_c13343, Ld_c19310, Ld_rep_c32800, Ld_rep_c38426, Ld_rep_c39722, Ld_rep_c41139	map00010
Glycolysis / Gluconeogenesis	354	acetyltransferase	ec:2.3.1.12	9	Ld_rep_c43923, Ld_rep_c55325, Ld_rep_c67059, Ld_c8515, Ld_c21176, Ld_rep_c24242, Ld_rep_c34033, Ld_rep_c34276, Ld_rep_c40363	map00010
Glycolysis / Gluconeogenesis	354	dehydrogenase (NADP+)	ec:1.2.1.9	2	Ld_c77858, Ld_c90493	map00010
Glycolysis / Gluconeogenesis	354	dehydrogenase [NAD(P)+]	ec:1.2.1.5	21	Ld_c232, Ld_c1393, Ld_c2285, Ld_rep_c45910, Ld_c64056, Ld_rep_c70690, Ld_rep_c72955, Ld_rep_c81981, Ld_rep_c98108, Ld_rep_c98438, Ld_rep_c117485, Ld_c17328, Ld_c19610, Ld_rep_c24468, Ld_rep_c32183, Ld_rep_c33075, Ld_rep_c33479, Ld_rep_c34011, Ld_rep_c34217, Ld_rep_c37516, Ld_rep_c39790	map00010
Glycolysis / Gluconeogenesis	354	dehydrogenase (NAD+)	ec:1.2.1.3	17	Ld_c1393, Ld_rep_c45910, Ld_rep_c48603, Ld_rep_c53531, Ld_rep_c59298, Ld_rep_c63689, Ld_c64056, Ld_rep_c64783, Ld_rep_c76100, Ld_rep_c90236, Ld_c17328, Ld_rep_c25080, Ld_rep_c25470, Ld_rep_c27773, Ld_rep_c33879, Ld_rep_c34139, Ld_rep_c35290	map00010
Glycolysis / Gluconeogenesis	354	aldolase	ec:4.1.2.13	19	Ld_rep_c53765, Ld_s68570, Ld_rep_c81283, Ld_rep_c89287, Ld_rep_c91783, Ld_s93796, Ld_rep_c94210, Ld_rep_c99795, Ld_c100991, Ld_rep_c115434, Ld_rep_c119336, Ld_rep_c119864, Ld_rep_c120606, Ld_rep_c24383, Ld_rep_c34209, Ld_rep_c36398, Ld_rep_c37135, Ld_rep_c40764, Ld_rep_c43250	map00010
Glycolysis / Gluconeogenesis	354	dehydrogenase	ec:1.1.1.27	6	Ld_c617, Ld_rep_c55511, Ld_c62847, Ld_c77731, Ld_c11465, Ld_c12826	map00010
Glycolysis / Gluconeogenesis	354	dehydrogenase (acetyl-transferring)	ec:1.2.4.1	21	Ld_c274, Ld_rep_c56274, Ld_rep_c61414, Ld_c67182, Ld_c76366, Ld_rep_c85041, Ld_rep_c89642, Ld_rep_c91635, Ld_rep_c91668, Ld_c94088, Ld_rep_c24269, Ld_rep_c25371, Ld_rep_c31016, Ld_rep_c32598, Ld_rep_c34147, Ld_rep_c35711, Ld_rep_c36907, Ld_rep_c37943, Ld_rep_c39225, Ld_rep_c39601, Ld_rep_c41749	map00010
Glycolysis / Gluconeogenesis	354	dehydrogenase	ec:1.8.1.4	12	Ld_rep_c59031, Ld_rep_c60754, Ld_rep_c24429, Ld_rep_c34277, Ld_rep_c35243, Ld_rep_c36404, Ld_rep_c36984, Ld_rep_c39360, Ld_rep_c39513, Ld_rep_c42409, Ld_rep_c43427, Ld_rep_c43610	map00010
Glycolysis / Gluconeogenesis	354	dehydrogenase (phosphorylating)	ec:1.2.1.12	12	Ld_c2660, Ld_rep_c45463, Ld_rep_c47469, Ld_c55559, Ld_rep_c63162, Ld_rep_c84166, Ld_rep_c85194, Ld_c85406, Ld_c21367, Ld_rep_c33931, Ld_rep_c38101, Ld_rep_c43659	map00010
Glycolysis / Gluconeogenesis	354	phosphotransferase	ec:2.7.1.69	33	Ld_c685, Ld_c1568, Ld_c1571, Ld_c3108, Ld_c3436, Ld_rep_c44156, Ld_rep_c48291, Ld_c53830, Ld_c56680, Ld_c57343, Ld_rep_c67044, Ld_c69097, Ld_rep_c69927, Ld_rep_c75238, Ld_rep_c77486, Ld_c79820, Ld_c90395, Ld_c90748, Ld_c5561, Ld_c6989, Ld_c7986, Ld_rep_c117690, Ld_c9909, Ld_c11212, Ld_c11640, Ld_c13978, Ld_c14515, Ld_c14637, Ld_c24061, Ld_rep_c24325, Ld_rep_c25274, Ld_rep_c36510, Ld_rep_c40355	map00010
Glycolysis / Gluconeogenesis	354	mutase	ec:5.4.2.4	3	Ld_rep_c87146, Ld_rep_c35256, Ld_rep_c42638	map00010
Glycolysis / Gluconeogenesis	354	(alpha-D-glucose-1,6-bisphosphate-dependent)	ec:5.4.2.2	9	Ld_s45881, Ld_rep_c47958, Ld_rep_c49616, Ld_rep_c86280, Ld_c7612, Ld_c23220, Ld_rep_c27000, Ld_rep_c28260, Ld_rep_c33433	map00010
Glycolysis / Gluconeogenesis	354	mutase	ec:5.4.2.1	13	Ld_rep_c47958, Ld_rep_c48078, Ld_rep_c48413, Ld_rep_c49616, Ld_rep_c66513, Ld_rep_c86280, Ld_rep_c87146, Ld_rep_c103563, Ld_c18183, Ld_rep_c24520, Ld_rep_c33433, Ld_rep_c35256, Ld_rep_c42638	map00010
Glycolysis / Gluconeogenesis	354	kinase	ec:2.7.1.40	17	Ld_rep_c44058, Ld_rep_c45097, Ld_rep_c47516, Ld_rep_c54522, Ld_c58973, Ld_rep_c76324, Ld_rep_c80735, Ld_c8767, Ld_c94337, Ld_c18207, Ld_c18623, Ld_rep_c38071, Ld_rep_c41575, Ld_rep_c41618, Ld_rep_c42314, Ld_rep_c42406, Ld_rep_c43341	map00010
Amino sugar and nucleotide sugar metabolism	335	decarboxylase	ec:4.1.1.35	3	Ld_c80401, Ld_c6677, Ld_rep_c27128	map00520
Amino sugar and nucleotide sugar metabolism	335	4,6-dehydratase	ec:4.2.1.47	8	Ld_rep_c44549, Ld_rep_c48055, Ld_rep_c24601, Ld_rep_c34962, Ld_rep_c37218, Ld_rep_c40680, Ld_rep_c42117, Ld_rep_c42445	map00520
Amino sugar and nucleotide sugar metabolism	335	isomerase	ec:5.3.1.9	12	Ld_c110, Ld_c63506, Ld_c13739, Ld_c14238, Ld_c18159, Ld_c19888, Ld_c20829, Ld_rep_c26690, Ld_rep_c27108, Ld_rep_c32755, Ld_rep_c34733, Ld_rep_c42177	map00520
Amino sugar and nucleotide sugar metabolism	335	isomerase	ec:5.3.1.8	9	Ld_rep_c44167, Ld_rep_c47491, Ld_rep_c48289, Ld_rep_c74923, Ld_rep_c93549, Ld_rep_c24995, Ld_rep_c33219, Ld_rep_c34820, Ld_rep_c38572	map00520
Amino sugar and nucleotide sugar metabolism	335	galactokinase (phosphorylating)	ec:2.7.1.6	15	Ld_c3434, Ld_rep_c46748, Ld_rep_c47903, Ld_rep_c48464, Ld_rep_c49657, Ld_rep_c49902, Ld_rep_c51311, Ld_rep_c51331, Ld_s67650, Ld_rep_c75044, Ld_s76926, Ld_c89099, Ld_rep_c24964, Ld_rep_c30719, Ld_rep_c34390	map00520
Amino sugar and nucleotide sugar metabolism	335	hexokinase type IV glucokinase	ec:2.7.1.1	11	Ld_c16, Ld_rep_c44199, Ld_rep_c44461, Ld_rep_c72581, Ld_c6069, Ld_c21263, Ld_rep_c26409, Ld_rep_c36841, Ld_rep_c38055, Ld_rep_c39773, Ld_rep_c41235	map00520
Amino sugar and nucleotide sugar metabolism	335	4-epimerase	ec:5.1.3.2	2	Ld_c61218, Ld_c92894	map00520
Amino sugar and nucleotide sugar metabolism	335	hexosaminidase	ec:3.2.1.52	19	Ld_c2388, Ld_c2957, Ld_c3235, Ld_s49913, Ld_rep_c53563, Ld_c55551, Ld_rep_c66641, Ld_c86194, Ld_rep_c87135, Ld_c7348, Ld_rep_c97779, Ld_rep_c100674, Ld_rep_c111613, Ld_c9833, Ld_c15598, Ld_c16543, Ld_c16635, Ld_c23128, Ld_rep_c32597	map00520
Amino sugar and nucleotide sugar metabolism	335	chitodextrinase	ec:3.2.1.14	93	Ld_c2889, Ld_c3215, Ld_c3644, Ld_rep_c44297, Ld_rep_c44308, Ld_rep_c44540, Ld_rep_c44983, Ld_rep_c45116, Ld_rep_c45531, Ld_rep_c45540, Ld_rep_c46480, Ld_rep_c46512, Ld_rep_c46550, Ld_rep_c46595, Ld_rep_c46662, Ld_rep_c47109, Ld_rep_c47552, Ld_rep_c47563, Ld_rep_c47571, Ld_rep_c47591, Ld_s47728, Ld_rep_c47841, Ld_rep_c49341, Ld_rep_c49830, Ld_rep_c55638, Ld_rep_c57848, Ld_rep_c58800, Ld_c59707, Ld…	map00520
Amino sugar and nucleotide sugar metabolism	335	uridylyltransferase	ec:2.7.7.9	6	Ld_c69982, Ld_c5821, Ld_rep_c24579, Ld_rep_c29925, Ld_rep_c33389, Ld_rep_c35594	map00520
Amino sugar and nucleotide sugar metabolism	335	reductase	ec:1.6.2.2	3	Ld_c2820, Ld_rep_c33101, Ld_rep_c39957	map00520
Amino sugar and nucleotide sugar metabolism	335	diphosphorylase	ec:2.7.7.23	4	Ld_c1110, Ld_c53681, Ld_c7078, Ld_rep_c29801	map00520
Amino sugar and nucleotide sugar metabolism	335	guanylyltransferase	ec:2.7.7.13	11	Ld_rep_c71828, Ld_c10767, Ld_rep_c24396, Ld_rep_c27486, Ld_rep_c29889, Ld_c31018, Ld_rep_c33362, Ld_rep_c34630, Ld_rep_c37071, Ld_rep_c41047, Ld_rep_c41876	map00520
Amino sugar and nucleotide sugar metabolism	335	uridylyltransferase	ec:2.7.7.12	7	Ld_rep_c45750, Ld_rep_c51261, Ld_rep_c30059, Ld_rep_c34059, Ld_rep_c34271, Ld_rep_c42686, Ld_rep_c43010	map00520
Amino sugar and nucleotide sugar metabolism	335	deaminase	ec:3.5.99.6	14	Ld_rep_c45308, Ld_rep_c46905, Ld_rep_c47402, Ld_rep_c48950, Ld_rep_c51195, Ld_rep_c58433, Ld_rep_c65618, Ld_rep_c68631, Ld_rep_c87553, Ld_rep_c92737, Ld_rep_c117989, Ld_c21814, Ld_c23797, Ld_rep_c38252	map00520
Amino sugar and nucleotide sugar metabolism	335	deacetylase	ec:3.5.1.41	7	Ld_c55781, Ld_c67220, Ld_c5806, Ld_s8545, Ld_c12073, Ld_c12378, Ld_c18444	map00520
Amino sugar and nucleotide sugar metabolism	335	deacetylase	ec:3.5.1.25	4	Ld_c352, Ld_c59489, Ld_rep_c83243, Ld_c16859	map00520
Amino sugar and nucleotide sugar metabolism	335	synthase	ec:1.1.1.271	6	Ld_rep_c49823, Ld_rep_c50340, Ld_rep_c50780, Ld_rep_c86109, Ld_c23796, Ld_rep_c28891	map00520
Amino sugar and nucleotide sugar metabolism	335	synthase	ec:2.4.1.16	15	Ld_c2983, Ld_c57006, Ld_c69131, Ld_c80045, Ld_c84607, Ld_c86753, Ld_c89555, Ld_c5012, Ld_c6505, Ld_c11156, Ld_c13107, Ld_c13402, Ld_c20413, Ld_c23576, Ld_rep_c30703	map00520
Amino sugar and nucleotide sugar metabolism	335	synthase	ec:2.5.1.57	3	Ld_c65301, Ld_c10587, Ld_c13788	map00520
Amino sugar and nucleotide sugar metabolism	335	synthase	ec:2.5.1.56	1	Ld_c13788	map00520
Amino sugar and nucleotide sugar metabolism	335	N-acetyltransferase	ec:2.3.1.4	4	Ld_rep_c66052, Ld_rep_c32992, Ld_rep_c38710, Ld_rep_c39417	map00520
Amino sugar and nucleotide sugar metabolism	335	6-dehydrogenase	ec:1.1.1.22	2	Ld_c71096, Ld_c7981	map00520
Amino sugar and nucleotide sugar metabolism	335	phosphotransferase	ec:2.7.1.69	33	Ld_c685, Ld_c1568, Ld_c1571, Ld_c3108, Ld_c3436, Ld_rep_c44156, Ld_rep_c48291, Ld_c53830, Ld_c56680, Ld_c57343, Ld_rep_c67044, Ld_c69097, Ld_rep_c69927, Ld_rep_c75238, Ld_rep_c77486, Ld_c79820, Ld_c90395, Ld_c90748, Ld_c5561, Ld_c6989, Ld_c7986, Ld_rep_c117690, Ld_c9909, Ld_c11212, Ld_c11640, Ld_c13978, Ld_c14515, Ld_c14637, Ld_c24061, Ld_rep_c24325, Ld_rep_c25274, Ld_rep_c36510, Ld_rep_c40355	map00520
Amino sugar and nucleotide sugar metabolism	335	mannose phosphomutase	ec:5.4.2.8	13	Ld_c1275, Ld_c54654, Ld_c71552, Ld_c5485, Ld_c5699, Ld_c7612, Ld_c10769, Ld_c19662, Ld_c23085, Ld_rep_c30777, Ld_rep_c31109, Ld_rep_c34030, Ld_rep_c42295	map00520
Amino sugar and nucleotide sugar metabolism	335	mutase	ec:5.4.2.3	10	Ld_c69, Ld_c1213, Ld_c54168, Ld_rep_c71996, Ld_rep_c110837, Ld_c23220, Ld_rep_c27000, Ld_rep_c28260, Ld_rep_c35837, Ld_rep_c37070	map00520
Amino sugar and nucleotide sugar metabolism	335	(alpha-D-glucose-1,6-bisphosphate-dependent)	ec:5.4.2.2	9	Ld_s45881, Ld_rep_c47958, Ld_rep_c49616, Ld_rep_c86280, Ld_c7612, Ld_c23220, Ld_rep_c27000, Ld_rep_c28260, Ld_rep_c33433	map00520
Amino sugar and nucleotide sugar metabolism	335	transaminase (isomerizing)	ec:2.6.1.16	16	Ld_c2239, Ld_rep_c46798, Ld_rep_c47734, Ld_rep_c62621, Ld_rep_c63823, Ld_c66128, Ld_rep_c74939, Ld_rep_c76759, Ld_rep_c94259, Ld_rep_c117931, Ld_rep_c24246, Ld_rep_c28674, Ld_rep_c33744, Ld_rep_c39990, Ld_rep_c40483, Ld_rep_c42429	map00520
Glutathione metabolism	298	decarboxylase	ec:4.1.1.17	8	Ld_c1286, Ld_c2640, Ld_c54745, Ld_c61741, Ld_c86013, Ld_c10019, Ld_c16729, Ld_c21752	map00480
Glutathione metabolism	298	gamma-glutamyl-amino acid cyclotransferase	ec:2.3.2.4	15	Ld_rep_c44358, Ld_rep_c46223, Ld_rep_c58290, Ld_c7898, Ld_rep_c102516, Ld_rep_c109841, Ld_rep_c118138, Ld_c15506, Ld_rep_c24709, Ld_rep_c33236, Ld_rep_c35732, Ld_rep_c35751, Ld_rep_c39024, Ld_rep_c41424, Ld_rep_c42807	map00480
Glutathione metabolism	298	glutamyl transpeptidase	ec:2.3.2.2	13	Ld_c183, Ld_c718, Ld_c2636, Ld_c4253, Ld_c58111, Ld_c72666, Ld_c75805, Ld_c94983, Ld_c95195, Ld_c21808, Ld_rep_c24726, Ld_rep_c26233, Ld_rep_c33140	map00480
Glutathione metabolism	298	synthase	ec:6.3.2.3	18	Ld_c998, Ld_rep_c45025, Ld_c54124, Ld_s65794, Ld_rep_c91241, Ld_c116424, Ld_rep_c117788, Ld_c23811, Ld_rep_c27611, Ld_rep_c32872, Ld_rep_c37170, Ld_rep_c38555, Ld_rep_c39009, Ld_rep_c39882, Ld_rep_c41137, Ld_rep_c42725, Ld_rep_c42934, Ld_rep_c43441	map00480
Glutathione metabolism	298	ligase	ec:6.3.2.2	21	Ld_c3703, Ld_rep_c57574, Ld_rep_c59455, Ld_rep_c66670, Ld_c73581, Ld_rep_c77190, Ld_rep_c77356, Ld_rep_c81387, Ld_c6233, Ld_c7105, Ld_rep_c97518, Ld_c118123, Ld_s119385, Ld_c11055, Ld_c16733, Ld_c21280, Ld_rep_c25811, Ld_rep_c27601, Ld_rep_c32843, Ld_rep_c38379, Ld_rep_c39971	map00480
Glutathione metabolism	298	peroxidase	ec:1.11.1.9	22	Ld_c3821, Ld_rep_c46023, Ld_rep_c46456, Ld_rep_c46961, Ld_rep_c48960, Ld_rep_c50931, Ld_rep_c60074, Ld_rep_c65619, Ld_rep_c68978, Ld_rep_c91134, Ld_c5896, Ld_rep_c104304, Ld_c108626, Ld_rep_c117594, Ld_c21972, Ld_rep_c25572, Ld_rep_c32832, Ld_rep_c35028, Ld_rep_c38983, Ld_rep_c41402, Ld_rep_c42823, Ld_rep_c43654	map00480
Glutathione metabolism	298	thioredoxin peroxidase	ec:1.11.1.15	29	Ld_rep_c44930, Ld_rep_c44966, Ld_rep_c45041, Ld_rep_c49648, Ld_rep_c50379, Ld_rep_c50885, Ld_rep_c51164, Ld_rep_c51182, Ld_rep_c57176, Ld_rep_c70003, Ld_rep_c70401, Ld_rep_c73681, Ld_rep_c83843, Ld_rep_c113083, Ld_c10135, Ld_rep_c24371, Ld_rep_c24451, Ld_rep_c33205, Ld_rep_c34726, Ld_rep_c35780, Ld_s36023, Ld_rep_c38195, Ld_rep_c38752, Ld_rep_c39251, Ld_rep_c39342, Ld_rep_c39353, Ld_rep_c41732, L…	map00480
Glutathione metabolism	298	glutathione peroxidase	ec:1.11.1.12	1	Ld_c21972	map00480
Glutathione metabolism	298	dehydrogenase (ascorbate)	ec:1.8.5.1	3	Ld_rep_c44006, Ld_c15488, Ld_rep_c37685	map00480
Glutathione metabolism	298	reductase	ec:1.17.4.1	11	Ld_c4671, Ld_c55881, Ld_c56263, Ld_c59972, Ld_c62318, Ld_c63118, Ld_c75677, Ld_c5745, Ld_c6659, Ld_c11569, Ld_c19857	map00480
Glutathione metabolism	298	(ATP-hydrolysing)	ec:3.5.2.9	2	Ld_c10426, Ld_c11239	map00480
Glutathione metabolism	298	dehydrogenase	ec:1.1.1.49	20	Ld_rep_c44399, Ld_rep_c45100, Ld_rep_c45642, Ld_rep_c46016, Ld_rep_c47990, Ld_rep_c48649, Ld_rep_c49431, Ld_rep_c57772, Ld_rep_c57805, Ld_c72460, Ld_rep_c80878, Ld_rep_c85915, Ld_rep_c86623, Ld_c90844, Ld_c9309, Ld_rep_c115995, Ld_s116651, Ld_rep_c32875, Ld_rep_c41401, Ld_rep_c43746	map00480
Glutathione metabolism	298	dehydrogenase (NADP+-dependent, decarboxylating)	ec:1.1.1.44	29	Ld_c2356, Ld_rep_c44769, Ld_rep_c45091, Ld_rep_c56541, Ld_c59349, Ld_rep_c61822, Ld_rep_c66811, Ld_rep_c73047, Ld_rep_c73615, Ld_rep_c78822, Ld_rep_c83212, Ld_rep_c86079, Ld_rep_c87668, Ld_rep_c91898, Ld_rep_c95651, Ld_c96411, Ld_s101950, Ld_rep_c103397, Ld_c10060, Ld_c14285, Ld_c18137, Ld_rep_c24816, Ld_rep_c29948, Ld_rep_c33576, Ld_rep_c35122, Ld_rep_c37446, Ld_rep_c38278, Ld_rep_c42905, Ld_rep…	map00480
Glutathione metabolism	298	dehydrogenase (NADP+)	ec:1.1.1.42	20	Ld_rep_c45273, Ld_rep_c47321, Ld_rep_c47428, Ld_rep_c48301, Ld_rep_c50453, Ld_rep_c50536, Ld_rep_c50569, Ld_rep_c56170, Ld_s79502, Ld_c6690, Ld_rep_c93545, Ld_rep_c104727, Ld_rep_c112615, Ld_rep_c24224, Ld_rep_c33463, Ld_rep_c36085, Ld_rep_c37455, Ld_rep_c37730, Ld_rep_c38634, Ld_rep_c41969	map00480
Glutathione metabolism	298	synthase	ec:2.5.1.22	2	Ld_c70822, Ld_c80630	map00480
Glutathione metabolism	298	transferase	ec:2.5.1.18	84	Ld_c877, Ld_rep_c43933, Ld_rep_c44006, Ld_rep_c44787, Ld_rep_c44830, Ld_rep_c45234, Ld_rep_c45451, Ld_rep_c45675, Ld_rep_c46125, Ld_rep_c46400, Ld_rep_c46463, Ld_rep_c47514, Ld_rep_c48870, Ld_rep_c49082, Ld_rep_c49360, Ld_rep_c49668, Ld_rep_c49906, Ld_rep_c50527, Ld_rep_c50625, Ld_rep_c50771, Ld_rep_c54053, Ld_rep_c59595, Ld_rep_c63330, Ld_c71363, Ld_rep_c75714, Ld_rep_c76354, Ld_rep_c80949, Ld_r…	map00480
Glutathione metabolism	298	synthase	ec:2.5.1.16	3	Ld_rep_c47407, Ld_c6560, Ld_c8135	map00480
Glutathione metabolism	298	reductase	ec:1.8.1.7	2	Ld_c70167, Ld_c15599	map00480
Glutathione metabolism	298	synthase	ec:1.5.4.1	3	Ld_rep_c44006, Ld_c15488, Ld_rep_c37685	map00480
Drug metabolism - other enzymes	284	dehydrogenase (NADP+)	ec:1.3.1.2	4	Ld_c77, Ld_rep_c59935, Ld_rep_c28927, Ld_rep_c35409	map00983
Drug metabolism - other enzymes	284	oxidase	ec:1.17.3.2	5	Ld_c614, Ld_c71772, Ld_c19597, Ld_rep_c31132, Ld_rep_c34512	map00983
Drug metabolism - other enzymes	284	ec:3.5.1.6 beta-ureidopropionase	ec:3.5.1.6	8	Ld_c1644, Ld_c2577, Ld_c53678, Ld_rep_c63949, Ld_rep_c38357, Ld_rep_c38892, Ld_rep_c41936, Ld_rep_c43418	map00983
Drug metabolism - other enzymes	284	phosphoribosyltransferase	ec:2.4.2.10	2	Ld_c3591, Ld_c56329	map00983
Drug metabolism - other enzymes	284	beta-glucuronide glucuronohydrolase glucuronidase	ec:3.2.1.31	8	Ld_rep_c67695, Ld_rep_c74271, Ld_c5970, Ld_c19810, Ld_rep_c26211, Ld_rep_c27306, Ld_rep_c28586, Ld_rep_c28879	map00983
Drug metabolism - other enzymes	284	synthase (glutamine-hydrolysing)	ec:6.3.5.2	13	Ld_c147, Ld_rep_c46359, Ld_rep_c54438, Ld_c69727, Ld_c74390, Ld_rep_c77957, Ld_rep_c84205, Ld_c6774, Ld_s118583, Ld_rep_c120577, Ld_c10452, Ld_c15543, Ld_c21588	map00983
Drug metabolism - other enzymes	284	deaminase	ec:3.5.4.5	1	Ld_c5085	map00983
Drug metabolism - other enzymes	284	phosphorylase	ec:2.4.2.3	5	Ld_c2118, Ld_rep_c56340, Ld_s117943, Ld_c18584, Ld_c23568	map00983
Drug metabolism - other enzymes	284	hydantoinase	ec:3.5.2.2	3	Ld_c3031, Ld_c90999, Ld_c18133	map00983
Drug metabolism - other enzymes	284	diphosphatase	ec:3.6.1.19	1	Ld_c1189	map00983
Drug metabolism - other enzymes	284	1-naphthol glucuronyltransferase	ec:2.4.1.17	53	Ld_c190, Ld_c384, Ld_c966, Ld_c1104, Ld_c2913, Ld_c3032, Ld_c4462, Ld_c4777, Ld_rep_c44201, Ld_rep_c45606, Ld_rep_c45628, Ld_rep_c47047, Ld_rep_c47199, Ld_rep_c50596, Ld_rep_c51041, Ld_rep_c51098, Ld_rep_c51130, Ld_rep_c51153, Ld_c59021, Ld_c66019, Ld_rep_c66227, Ld_c70721, Ld_rep_c71116, Ld_rep_c77203, Ld_c83491, Ld_rep_c85019, Ld_c88720, Ld_c5901, Ld_c7489, Ld_c14865, Ld_c14912, Ld_c17408, Ld_c…	map00983
Drug metabolism - other enzymes	284	N-acetyltransferase	ec:2.3.1.5	5	Ld_c53755, Ld_c82589, Ld_c20276, Ld_c21389, Ld_rep_c42730	map00983
Drug metabolism - other enzymes	284	dehydrogenase	ec:1.1.1.205	3	Ld_c2964, Ld_c60936, Ld_c7157	map00983
Drug metabolism - other enzymes	284	monooxygenase	ec:1.14.14.1	28	Ld_c468, Ld_c756, Ld_c2002, Ld_c2666, Ld_rep_c51084, Ld_c54274, Ld_rep_c57412, Ld_c65663, Ld_c68964, Ld_c69487, Ld_rep_c78280, Ld_s90233, Ld_c5295, Ld_c5746, Ld_c7494, Ld_c7797, Ld_c8564, Ld_c9045, Ld_c9475, Ld_c9655, Ld_c11997, Ld_c12714, Ld_c12872, Ld_c13135, Ld_c15465, Ld_c15784, Ld_rep_c27613, Ld_rep_c36458	map00983
Drug metabolism - other enzymes	284	ali-esterase	ec:3.1.1.1	135	Ld_c660, Ld_c755, Ld_c786, Ld_c854, Ld_c1008, Ld_c1249, Ld_c1443, Ld_c1751, Ld_c2893, Ld_c3106, Ld_c3247, Ld_c4042, Ld_rep_c43899, Ld_rep_c43922, Ld_rep_c44219, Ld_rep_c44855, Ld_rep_c45408, Ld_rep_c45632, Ld_rep_c45834, Ld_rep_c46030, Ld_rep_c46114, Ld_rep_c47036, Ld_rep_c47555, Ld_rep_c47598, Ld_rep_c49116, Ld_rep_c49652, Ld_rep_c49835, Ld_rep_c50139, Ld_rep_c53497, Ld_rep_c53802, Ld_c54290, Ld…	map00983
Drug metabolism - other enzymes	284	kinase	ec:2.7.1.48	9	Ld_rep_c45508, Ld_rep_c47285, Ld_rep_c48016, Ld_c84268, Ld_c6173, Ld_c10354, Ld_c14831, Ld_rep_c24229, Ld_rep_c33010	map00983
Drug metabolism - other enzymes	284	kinase	ec:2.7.1.21	1	Ld_c4197	map00983
Pyruvate metabolism	274	carboxykinase (GTP)	ec:4.1.1.32	10	Ld_c1765, Ld_rep_c44135, Ld_rep_c47916, Ld_s48744, Ld_rep_c54543, Ld_rep_c54849, Ld_c63326, Ld_c23445, Ld_rep_c28595, Ld_rep_c42305	map00620
Pyruvate metabolism	274	carboxylase	ec:6.4.1.2	10	Ld_c701, Ld_c58118, Ld_c63770, Ld_c70128, Ld_c72616, Ld_s83857, Ld_c6132, Ld_c6143, Ld_rep_c25935, Ld_rep_c28780	map00620
Pyruvate metabolism	274	carboxylase	ec:6.4.1.1	6	Ld_c1090, Ld_rep_c46369, Ld_c19650, Ld_c23590, Ld_rep_c31495, Ld_rep_c43882	map00620
Pyruvate metabolism	274	hydrolase	ec:3.1.2.6	10	Ld_rep_c45314, Ld_rep_c61998, Ld_rep_c71949, Ld_rep_c86884, Ld_rep_c24318, Ld_rep_c24817, Ld_rep_c33181, Ld_rep_c35430, Ld_rep_c35914, Ld_rep_c43730	map00620
Pyruvate metabolism	274	hydrolase	ec:3.1.2.1	6	Ld_c2329, Ld_rep_c46100, Ld_rep_c75209, Ld_rep_c26121, Ld_rep_c36051, Ld_rep_c39434	map00620
Pyruvate metabolism	274	ligase	ec:6.2.1.1	7	Ld_c1403, Ld_c1570, Ld_c71262, Ld_rep_c74567, Ld_rep_c83370, Ld_c8443, Ld_c14680	map00620
Pyruvate metabolism	274	C-acetyltransferase	ec:2.3.1.54	7	Ld_c619, Ld_rep_c57731, Ld_c72587, Ld_c77515, Ld_c15791, Ld_c16997, Ld_rep_c27632	map00620
Pyruvate metabolism	274	acetyltransferase	ec:2.3.1.12	9	Ld_rep_c43923, Ld_rep_c55325, Ld_rep_c67059, Ld_c8515, Ld_c21176, Ld_rep_c24242, Ld_rep_c34033, Ld_rep_c34276, Ld_rep_c40363	map00620
Pyruvate metabolism	274	reductase (NADP+)	ec:1.1.1.79	4	Ld_rep_c80083, Ld_rep_c24871, Ld_rep_c37206, Ld_rep_c39369	map00620
Pyruvate metabolism	274	lyase	ec:4.4.1.5	7	Ld_c726, Ld_rep_c47050, Ld_rep_c61934, Ld_rep_c74406, Ld_c77191, Ld_rep_c80954, Ld_rep_c32632	map00620
Pyruvate metabolism	274	acetylphosphatase	ec:3.6.1.7	6	Ld_rep_c49115, Ld_rep_c60590, Ld_rep_c83540, Ld_c5030, Ld_c5041, Ld_rep_c29596	map00620
Pyruvate metabolism	274	dehydrogenase (NAD+)	ec:1.2.1.3	17	Ld_c1393, Ld_rep_c45910, Ld_rep_c48603, Ld_rep_c53531, Ld_rep_c59298, Ld_rep_c63689, Ld_c64056, Ld_rep_c64783, Ld_rep_c76100, Ld_rep_c90236, Ld_c17328, Ld_rep_c25080, Ld_rep_c25470, Ld_rep_c27773, Ld_rep_c33879, Ld_rep_c34139, Ld_rep_c35290	map00620
Pyruvate metabolism	274	dehydrogenase (cytochrome)	ec:1.1.2.4	3	Ld_rep_c66839, Ld_c8505, Ld_rep_c35996	map00620
Pyruvate metabolism	274	dehydrogenase (oxaloacetate-decarboxylating) (NADP+)	ec:1.1.1.40	7	Ld_rep_c50984, Ld_rep_c53598, Ld_rep_c75596, Ld_rep_c32829, Ld_rep_c37453, Ld_rep_c39755, Ld_rep_c41035	map00620
Pyruvate metabolism	274	dehydrogenase (oxaloacetate-decarboxylating)	ec:1.1.1.38	20	Ld_rep_c44038, Ld_rep_c44640, Ld_rep_c49094, Ld_rep_c50984, Ld_rep_c53598, Ld_rep_c75596, Ld_rep_c90648, Ld_rep_c91828, Ld_rep_c100513, Ld_rep_c24389, Ld_rep_c27669, Ld_rep_c32829, Ld_rep_c35946, Ld_rep_c36403, Ld_rep_c37453, Ld_rep_c39755, Ld_rep_c41035, Ld_rep_c41766, Ld_rep_c41816, Ld_rep_c43268	map00620
Pyruvate metabolism	274	dehydrogenase	ec:1.1.1.37	25	Ld_c455, Ld_rep_c44192, Ld_rep_c44793, Ld_rep_c45401, Ld_rep_c45517, Ld_rep_c46496, Ld_rep_c46808, Ld_rep_c46978, Ld_rep_c47429, Ld_rep_c52837, Ld_rep_c54943, Ld_rep_c64605, Ld_rep_c66787, Ld_rep_c73270, Ld_rep_c75599, Ld_rep_c80595, Ld_c85397, Ld_s96471, Ld_c10695, Ld_rep_c24274, Ld_rep_c33190, Ld_rep_c38243, Ld_rep_c41395, Ld_rep_c41607, Ld_rep_c41821	map00620
Pyruvate metabolism	274	C-acetyltransferase	ec:2.3.1.9	9	Ld_c1280, Ld_rep_c47076, Ld_rep_c77425, Ld_c18687, Ld_rep_c32854, Ld_rep_c41328, Ld_rep_c42021, Ld_rep_c42330, Ld_rep_c43546	map00620
Pyruvate metabolism	274	acetyltransferase	ec:2.3.1.8	2	Ld_c66394, Ld_c67864	map00620
Pyruvate metabolism	274	dehydrogenase	ec:1.1.1.28	1	Ld_c11465	map00620
Pyruvate metabolism	274	dehydrogenase	ec:1.1.1.27	6	Ld_c617, Ld_rep_c55511, Ld_c62847, Ld_c77731, Ld_c11465, Ld_c12826	map00620
Pyruvate metabolism	274	reductase	ec:1.1.1.21	54	Ld_c814, Ld_c2733, Ld_c3681, Ld_rep_c43930, Ld_rep_c44245, Ld_rep_c44906, Ld_rep_c45139, Ld_rep_c45831, Ld_rep_c46247, Ld_rep_c46544, Ld_rep_c46859, Ld_rep_c46979, Ld_rep_c47425, Ld_rep_c50910, Ld_c57687, Ld_rep_c59497, Ld_c60618, Ld_rep_c63501, Ld_rep_c67808, Ld_c68947, Ld_rep_c78689, Ld_rep_c83950, Ld_c90078, Ld_c5835, Ld_c8331, Ld_c8370, Ld_c10418, Ld_c13844, Ld_c15393, Ld_c17164, Ld_c20875, L…	map00620
Pyruvate metabolism	274	dehydrogenase (acetyl-transferring)	ec:1.2.4.1	21	Ld_c274, Ld_rep_c56274, Ld_rep_c61414, Ld_c67182, Ld_c76366, Ld_rep_c85041, Ld_rep_c89642, Ld_rep_c91635, Ld_rep_c91668, Ld_c94088, Ld_rep_c24269, Ld_rep_c25371, Ld_rep_c31016, Ld_rep_c32598, Ld_rep_c34147, Ld_rep_c35711, Ld_rep_c36907, Ld_rep_c37943, Ld_rep_c39225, Ld_rep_c39601, Ld_rep_c41749	map00620
Pyruvate metabolism	274	dehydrogenase	ec:1.8.1.4	12	Ld_rep_c59031, Ld_rep_c60754, Ld_rep_c24429, Ld_rep_c34277, Ld_rep_c35243, Ld_rep_c36404, Ld_rep_c36984, Ld_rep_c39360, Ld_rep_c39513, Ld_rep_c42409, Ld_rep_c43427, Ld_rep_c43610	map00620
Pyruvate metabolism	274	dehydrogenase (acetylating)	ec:1.2.1.10	12	Ld_c1202, Ld_c1960, Ld_c3773, Ld_rep_c64783, Ld_rep_c76100, Ld_c92322, Ld_c8381, Ld_c17077, Ld_rep_c25080, Ld_rep_c33879, Ld_rep_c34139, Ld_rep_c35290	map00620
Pyruvate metabolism	274	kinase	ec:2.7.1.40	17	Ld_rep_c44058, Ld_rep_c45097, Ld_rep_c47516, Ld_rep_c54522, Ld_c58973, Ld_rep_c76324, Ld_rep_c80735, Ld_c8767, Ld_c94337, Ld_c18207, Ld_c18623, Ld_rep_c38071, Ld_rep_c41575, Ld_rep_c41618, Ld_rep_c42314, Ld_rep_c42406, Ld_rep_c43341	map00620
Fatty acid metabolism	272	hydratase	ec:4.2.1.74	10	Ld_rep_c56419, Ld_rep_c77425, Ld_c15917, Ld_c22997, Ld_rep_c24387, Ld_rep_c24687, Ld_rep_c26543, Ld_rep_c34359, Ld_rep_c34447, Ld_rep_c39410	map00071
Fatty acid metabolism	272	hydratase	ec:4.2.1.17	29	Ld_c827, Ld_c2582, Ld_c3529, Ld_c4846, Ld_rep_c44989, Ld_rep_c56419, Ld_c57124, Ld_rep_c66322, Ld_rep_c66629, Ld_rep_c76853, Ld_rep_c77425, Ld_rep_c84287, Ld_c7861, Ld_c10111, Ld_c15917, Ld_c18216, Ld_c19916, Ld_c22997, Ld_c24122, Ld_rep_c24387, Ld_rep_c24687, Ld_rep_c26543, Ld_rep_c27841, Ld_rep_c31841, Ld_rep_c34359, Ld_rep_c34447, Ld_rep_c34584, Ld_rep_c39410, Ld_rep_c40704	map00071
Fatty acid metabolism	272	1-monooxygenase	ec:1.14.15.3	13	Ld_c3628, Ld_c4500, Ld_rep_c45548, Ld_c56061, Ld_rep_c68243, Ld_rep_c75331, Ld_rep_c80737, Ld_rep_c27429, Ld_rep_c32609, Ld_rep_c33073, Ld_rep_c33314, Ld_rep_c38600, Ld_rep_c40848	map00071
Fatty acid metabolism	272	dehydrogenase	ec:1.1.1.1	45	Ld_c3720, Ld_c3773, Ld_c4149, Ld_rep_c44468, Ld_rep_c46319, Ld_rep_c46780, Ld_rep_c47494, Ld_rep_c48489, Ld_rep_c50521, Ld_rep_c56285, Ld_c57868, Ld_c58400, Ld_rep_c60811, Ld_c62170, Ld_c63606, Ld_rep_c67116, Ld_rep_c67209, Ld_c73798, Ld_rep_c73870, Ld_c74374, Ld_c79631, Ld_c83770, Ld_c85069, Ld_c90900, Ld_c92322, Ld_c5186, Ld_c5991, Ld_c6410, Ld_c8381, Ld_c9545, Ld_c15182, Ld_c17077, Ld_c17608, …	map00071
Fatty acid metabolism	272	ligase	ec:6.2.1.3	30	Ld_c159, Ld_c517, Ld_c2961, Ld_c3072, Ld_c3361, Ld_rep_c44992, Ld_rep_c52735, Ld_rep_c54139, Ld_rep_c56196, Ld_c61133, Ld_rep_c65580, Ld_rep_c66425, Ld_rep_c69953, Ld_c88462, Ld_c6120, Ld_c9751, Ld_c10775, Ld_c15392, Ld_c15758, Ld_rep_c24262, Ld_rep_c24348, Ld_rep_c29721, Ld_rep_c33943, Ld_rep_c35635, Ld_rep_c36782, Ld_rep_c38063, Ld_rep_c40052, Ld_rep_c40300, Ld_rep_c40605, Ld_rep_c42331	map00071
Fatty acid metabolism	272	O-palmitoyltransferase	ec:2.3.1.21	14	Ld_c3498, Ld_rep_c45874, Ld_c56305, Ld_rep_c62714, Ld_rep_c71678, Ld_rep_c73617, Ld_s77660, Ld_rep_c84762, Ld_rep_c92035, Ld_c10450, Ld_rep_c24685, Ld_rep_c31090, Ld_rep_c36125, Ld_rep_c38586	map00071
Fatty acid metabolism	272	C-acyltransferase	ec:2.3.1.16	21	Ld_c1200, Ld_rep_c45337, Ld_rep_c46488, Ld_rep_c47389, Ld_rep_c47608, Ld_rep_c48288, Ld_rep_c48915, Ld_rep_c61819, Ld_rep_c89673, Ld_c5509, Ld_rep_c24427, Ld_rep_c26133, Ld_rep_c26940, Ld_rep_c27552, Ld_rep_c29183, Ld_rep_c29260, Ld_rep_c29286, Ld_rep_c33015, Ld_rep_c34810, Ld_rep_c40086, Ld_rep_c42675	map00071
Fatty acid metabolism	272	acyl-CoA dehydrogenase	ec:1.3.8.1	6	Ld_rep_c46425, Ld_rep_c48472, Ld_rep_c53782, Ld_rep_c89322, Ld_c89352, Ld_rep_c40237	map00071
Fatty acid metabolism	272	dehydrogenase (acceptor)	ec:1.1.99.20	1	Ld_c64975	map00071
Fatty acid metabolism	272	dehydrogenase (NAD+)	ec:1.2.1.3	17	Ld_c1393, Ld_rep_c45910, Ld_rep_c48603, Ld_rep_c53531, Ld_rep_c59298, Ld_rep_c63689, Ld_c64056, Ld_rep_c64783, Ld_rep_c76100, Ld_rep_c90236, Ld_c17328, Ld_rep_c25080, Ld_rep_c25470, Ld_rep_c27773, Ld_rep_c33879, Ld_rep_c34139, Ld_rep_c35290	map00071
Fatty acid metabolism	272	C-acetyltransferase	ec:2.3.1.9	9	Ld_c1280, Ld_rep_c47076, Ld_rep_c77425, Ld_c18687, Ld_rep_c32854, Ld_rep_c41328, Ld_rep_c42021, Ld_rep_c42330, Ld_rep_c43546	map00071
Fatty acid metabolism	272	dehydrogenase	ec:1.1.1.35	43	Ld_c2582, Ld_rep_c45240, Ld_rep_c46743, Ld_rep_c47096, Ld_rep_c47187, Ld_rep_c47510, Ld_rep_c47968, Ld_rep_c48479, Ld_rep_c48889, Ld_rep_c49337, Ld_rep_c49686, Ld_rep_c50694, Ld_rep_c53520, Ld_rep_c62298, Ld_rep_c62877, Ld_rep_c66322, Ld_rep_c77425, Ld_rep_c82805, Ld_rep_c83053, Ld_rep_c84287, Ld_rep_c88208, Ld_rep_c111541, Ld_rep_c111867, Ld_rep_c115063, Ld_rep_c119639, Ld_c15917, Ld_c22997, Ld_…	map00071
Fatty acid metabolism	272	reductase	ec:1.18.1.3	8	Ld_c1737, Ld_rep_c45663, Ld_rep_c48013, Ld_rep_c48653, Ld_rep_c25782, Ld_rep_c26744, Ld_rep_c29432, Ld_rep_c32010	map00071
Fatty acid metabolism	272	oxidase	ec:1.3.3.6	16	Ld_c1120, Ld_rep_c44585, Ld_rep_c45731, Ld_rep_c48414, Ld_rep_c54566, Ld_rep_c64546, Ld_c65730, Ld_rep_c91657, Ld_c100662, Ld_s102877, Ld_c16602, Ld_rep_c30782, Ld_rep_c32808, Ld_rep_c33830, Ld_rep_c41519, Ld_rep_c41812	map00071
Fatty acid metabolism	272	dehydrogenase	ec:1.1.1.211	11	Ld_rep_c66322, Ld_rep_c77425, Ld_c5509, Ld_c15917, Ld_c22997, Ld_c24122, Ld_rep_c26543, Ld_rep_c29183, Ld_rep_c29286, Ld_rep_c34584, Ld_rep_c40704	map00071
Fatty acid metabolism	272	dehydrogenase	ec:1.2.1.48	1	Ld_rep_c37516	map00071
Fatty acid metabolism	272	monooxygenase	ec:1.14.14.1	28	Ld_c468, Ld_c756, Ld_c2002, Ld_c2666, Ld_rep_c51084, Ld_c54274, Ld_rep_c57412, Ld_c65663, Ld_c68964, Ld_c69487, Ld_rep_c78280, Ld_s90233, Ld_c5295, Ld_c5746, Ld_c7494, Ld_c7797, Ld_c8564, Ld_c9045, Ld_c9475, Ld_c9655, Ld_c11997, Ld_c12714, Ld_c12872, Ld_c13135, Ld_c15465, Ld_c15784, Ld_rep_c27613, Ld_rep_c36458	map00071
Fatty acid metabolism	272	isomerase	ec:5.3.3.8	2	Ld_rep_c81174, Ld_c21854	map00071
Metabolism of xenobiotics by cytochrome P450	271	epoxide hydrolase	ec:3.3.2.9	26	Ld_rep_c43987, Ld_rep_c44524, Ld_rep_c44609, Ld_rep_c44783, Ld_rep_c45131, Ld_rep_c45439, Ld_rep_c45796, Ld_rep_c46875, Ld_rep_c46902, Ld_rep_c47322, Ld_rep_c47547, Ld_rep_c48242, Ld_rep_c63438, Ld_rep_c64717, Ld_rep_c64837, Ld_rep_c65922, Ld_rep_c66005, Ld_rep_c70686, Ld_rep_c76625, Ld_rep_c84917, Ld_rep_c90508, Ld_rep_c24521, Ld_rep_c37222, Ld_rep_c37575, Ld_rep_c38867, Ld_rep_c41378	map00980
Metabolism of xenobiotics by cytochrome P450	271	reductase (NADPH)	ec:1.1.1.184	11	Ld_rep_c44066, Ld_rep_c46247, Ld_c69486, Ld_rep_c88762, Ld_c13855, Ld_rep_c26660, Ld_rep_c27368, Ld_rep_c35610, Ld_rep_c36095, Ld_rep_c39568, Ld_rep_c39770	map00980
Metabolism of xenobiotics by cytochrome P450	271	dehydrogenase	ec:1.1.1.1	45	Ld_c3720, Ld_c3773, Ld_c4149, Ld_rep_c44468, Ld_rep_c46319, Ld_rep_c46780, Ld_rep_c47494, Ld_rep_c48489, Ld_rep_c50521, Ld_rep_c56285, Ld_c57868, Ld_c58400, Ld_rep_c60811, Ld_c62170, Ld_c63606, Ld_rep_c67116, Ld_rep_c67209, Ld_c73798, Ld_rep_c73870, Ld_c74374, Ld_c79631, Ld_c83770, Ld_c85069, Ld_c90900, Ld_c92322, Ld_c5186, Ld_c5991, Ld_c6410, Ld_c8381, Ld_c9545, Ld_c15182, Ld_c17077, Ld_c17608, …	map00980
Metabolism of xenobiotics by cytochrome P450	271	dehydrogenase	ec:1.1.1.146	3	Ld_rep_c44195, Ld_c10264, Ld_rep_c32993	map00980
Metabolism of xenobiotics by cytochrome P450	271	dehydrogenase [NAD(P)+]	ec:1.2.1.5	21	Ld_c232, Ld_c1393, Ld_c2285, Ld_rep_c45910, Ld_c64056, Ld_rep_c70690, Ld_rep_c72955, Ld_rep_c81981, Ld_rep_c98108, Ld_rep_c98438, Ld_rep_c117485, Ld_c17328, Ld_c19610, Ld_rep_c24468, Ld_rep_c32183, Ld_rep_c33075, Ld_rep_c33479, Ld_rep_c34011, Ld_rep_c34217, Ld_rep_c37516, Ld_rep_c39790	map00980
Metabolism of xenobiotics by cytochrome P450	271	1-naphthol glucuronyltransferase	ec:2.4.1.17	53	Ld_c190, Ld_c384, Ld_c966, Ld_c1104, Ld_c2913, Ld_c3032, Ld_c4462, Ld_c4777, Ld_rep_c44201, Ld_rep_c45606, Ld_rep_c45628, Ld_rep_c47047, Ld_rep_c47199, Ld_rep_c50596, Ld_rep_c51041, Ld_rep_c51098, Ld_rep_c51130, Ld_rep_c51153, Ld_c59021, Ld_c66019, Ld_rep_c66227, Ld_c70721, Ld_rep_c71116, Ld_rep_c77203, Ld_c83491, Ld_rep_c85019, Ld_c88720, Ld_c5901, Ld_c7489, Ld_c14865, Ld_c14912, Ld_c17408, Ld_c…	map00980
Metabolism of xenobiotics by cytochrome P450	271	transferase	ec:2.5.1.18	84	Ld_c877, Ld_rep_c43933, Ld_rep_c44006, Ld_rep_c44787, Ld_rep_c44830, Ld_rep_c45234, Ld_rep_c45451, Ld_rep_c45675, Ld_rep_c46125, Ld_rep_c46400, Ld_rep_c46463, Ld_rep_c47514, Ld_rep_c48870, Ld_rep_c49082, Ld_rep_c49360, Ld_rep_c49668, Ld_rep_c49906, Ld_rep_c50527, Ld_rep_c50625, Ld_rep_c50771, Ld_rep_c54053, Ld_rep_c59595, Ld_rep_c63330, Ld_c71363, Ld_rep_c75714, Ld_rep_c76354, Ld_rep_c80949, Ld_r…	map00980
Metabolism of xenobiotics by cytochrome P450	271	monooxygenase	ec:1.14.14.1	28	Ld_c468, Ld_c756, Ld_c2002, Ld_c2666, Ld_rep_c51084, Ld_c54274, Ld_rep_c57412, Ld_c65663, Ld_c68964, Ld_c69487, Ld_rep_c78280, Ld_s90233, Ld_c5295, Ld_c5746, Ld_c7494, Ld_c7797, Ld_c8564, Ld_c9045, Ld_c9475, Ld_c9655, Ld_c11997, Ld_c12714, Ld_c12872, Ld_c13135, Ld_c15465, Ld_c15784, Ld_rep_c27613, Ld_rep_c36458	map00980
Aminoacyl-tRNA biosynthesis	269	ligase	ec:6.1.1.9	13	Ld_c447, Ld_c2981, Ld_c54446, Ld_c59352, Ld_c63721, Ld_c73699, Ld_c7894, Ld_c99423, Ld_c16995, Ld_c18855, Ld_c23035, Ld_c23687, Ld_rep_c34437	map00970
Aminoacyl-tRNA biosynthesis	269	ligase	ec:6.1.1.7	18	Ld_c1086, Ld_c1158, Ld_c54171, Ld_rep_c61355, Ld_c62077, Ld_c87779, Ld_c5227, Ld_c7117, Ld_c92728, Ld_c95282, Ld_c23592, Ld_rep_c24149, Ld_rep_c26080, Ld_rep_c26643, Ld_rep_c30652, Ld_rep_c35099, Ld_rep_c35483, Ld_rep_c35971	map00970
Aminoacyl-tRNA biosynthesis	269	ligase	ec:6.1.1.6	15	Ld_rep_c44553, Ld_c54107, Ld_c55529, Ld_c56964, Ld_rep_c64007, Ld_c73856, Ld_rep_c84452, Ld_c92158, Ld_c5352, Ld_c97666, Ld_c115759, Ld_rep_c116219, Ld_c18640, Ld_rep_c36856, Ld_rep_c41814	map00970
Aminoacyl-tRNA biosynthesis	269	ligase	ec:6.1.1.5	14	Ld_c1209, Ld_c3700, Ld_rep_c53996, Ld_c56656, Ld_c60565, Ld_c61837, Ld_c63393, Ld_c63431, Ld_c70409, Ld_c76501, Ld_rep_c84148, Ld_c100827, Ld_c16505, Ld_c16725	map00970
Aminoacyl-tRNA biosynthesis	269	ligase	ec:6.1.1.4	16	Ld_c1423, Ld_c1790, Ld_c2429, Ld_c2533, Ld_c2846, Ld_c59798, Ld_c72454, Ld_rep_c87274, Ld_c11041, Ld_c15622, Ld_c17829, Ld_c18775, Ld_c20114, Ld_rep_c26655, Ld_rep_c27661, Ld_rep_c28210	map00970
Aminoacyl-tRNA biosynthesis	269	ligase	ec:6.1.1.3	12	Ld_rep_c49120, Ld_rep_c54760, Ld_c63106, Ld_rep_c79370, Ld_c5021, Ld_c5636, Ld_rep_c24970, Ld_rep_c26416, Ld_rep_c36127, Ld_rep_c36911, Ld_rep_c38706, Ld_rep_c41588	map00970
Aminoacyl-tRNA biosynthesis	269	ligase	ec:6.1.1.2	16	Ld_c3430, Ld_c58531, Ld_rep_c84289, Ld_c91726, Ld_c92004, Ld_c92637, Ld_c110159, Ld_rep_c114455, Ld_rep_c24701, Ld_rep_c30182, Ld_rep_c33591, Ld_rep_c35554, Ld_rep_c37458, Ld_rep_c37555, Ld_rep_c38617, Ld_rep_c43160	map00970
Aminoacyl-tRNA biosynthesis	269	ligase	ec:6.1.1.1	10	Ld_c2431, Ld_rep_c63163, Ld_c8725, Ld_c12609, Ld_c14670, Ld_c18592, Ld_c21139, Ld_rep_c26428, Ld_rep_c29204, Ld_rep_c30530	map00970
Aminoacyl-tRNA biosynthesis	269	synthase (glutamine-hydrolysing)	ec:6.3.5.7	6	Ld_c3201, Ld_c4712, Ld_c58333, Ld_c4942, Ld_c14805, Ld_rep_c26189	map00970
Aminoacyl-tRNA biosynthesis	269	formyltransferase	ec:2.1.2.9	2	Ld_c3550, Ld_rep_c45670	map00970
Aminoacyl-tRNA biosynthesis	269	ligase	ec:6.1.1.22	15	Ld_c1306, Ld_rep_c45349, Ld_rep_c46435, Ld_rep_c47960, Ld_rep_c48595, Ld_rep_c48914, Ld_rep_c49046, Ld_rep_c58894, Ld_rep_c74774, Ld_c95711, Ld_rep_c101156, Ld_c18355, Ld_c19073, Ld_c23985, Ld_rep_c43635	map00970
Aminoacyl-tRNA biosynthesis	269	ligase	ec:6.1.1.21	7	Ld_c1903, Ld_c2702, Ld_rep_c49980, Ld_c61353, Ld_c10443, Ld_rep_c24514, Ld_rep_c36416	map00970
Aminoacyl-tRNA biosynthesis	269	ligase	ec:6.1.1.20	19	Ld_c186, Ld_c379, Ld_c2634, Ld_c3374, Ld_c60941, Ld_c63356, Ld_c72050, Ld_rep_c91661, Ld_c5492, Ld_c9008, Ld_c12430, Ld_c22906, Ld_rep_c26180, Ld_rep_c27985, Ld_rep_c28601, Ld_rep_c30338, Ld_rep_c31003, Ld_rep_c31979, Ld_rep_c34294	map00970
Aminoacyl-tRNA biosynthesis	269	ligase	ec:6.1.1.19	16	Ld_c643, Ld_c742, Ld_c1745, Ld_c3895, Ld_rep_c67518, Ld_c90536, Ld_c6686, Ld_s96215, Ld_rep_c96923, Ld_c107147, Ld_c11465, Ld_c19803, Ld_c21517, Ld_rep_c30074, Ld_rep_c32582, Ld_rep_c36015	map00970
Aminoacyl-tRNA biosynthesis	269	ligase	ec:6.1.1.18	12	Ld_c994, Ld_c2722, Ld_rep_c61581, Ld_c69413, Ld_rep_c91061, Ld_c96630, Ld_c10890, Ld_c17121, Ld_c19277, Ld_rep_c30307, Ld_rep_c30788, Ld_rep_c42792	map00970
Aminoacyl-tRNA biosynthesis	269	ligase	ec:6.1.1.17	23	Ld_c6, Ld_c447, Ld_c1621, Ld_c2981, Ld_c3453, Ld_c54446, Ld_c54860, Ld_c57195, Ld_c59352, Ld_s67278, Ld_c73543, Ld_c81285, Ld_rep_c89655, Ld_c5327, Ld_c9036, Ld_c10937, Ld_c13962, Ld_c15310, Ld_c16995, Ld_c18323, Ld_c23687, Ld_rep_c30307, Ld_rep_c42792	map00970
Aminoacyl-tRNA biosynthesis	269	ligase	ec:6.1.1.16	11	Ld_rep_c74858, Ld_c91560, Ld_c8890, Ld_c17675, Ld_c18312, Ld_rep_c24353, Ld_rep_c33444, Ld_rep_c33659, Ld_rep_c34376, Ld_rep_c36972, Ld_rep_c39504	map00970
Aminoacyl-tRNA biosynthesis	269	ligase	ec:6.1.1.15	26	Ld_c6, Ld_c3088, Ld_c3453, Ld_c3655, Ld_rep_c45569, Ld_rep_c47845, Ld_c54860, Ld_c56864, Ld_c57195, Ld_rep_c65791, Ld_rep_c66961, Ld_s67278, Ld_c73543, Ld_c81285, Ld_rep_c89655, Ld_c91442, Ld_c101407, Ld_rep_c107752, Ld_rep_c113125, Ld_c13257, Ld_c15310, Ld_c17512, Ld_rep_c30307, Ld_rep_c33157, Ld_rep_c39244, Ld_rep_c42792	map00970
Aminoacyl-tRNA biosynthesis	269	ligase	ec:6.1.1.14	8	Ld_c3115, Ld_c3835, Ld_c55372, Ld_s80769, Ld_c6815, Ld_c97733, Ld_c14694, Ld_rep_c32603	map00970
Aminoacyl-tRNA biosynthesis	269	ligase	ec:6.1.1.12	9	Ld_c2731, Ld_rep_c49940, Ld_rep_c110818, Ld_rep_c114436, Ld_rep_c24546, Ld_rep_c34422, Ld_rep_c34441, Ld_rep_c35659, Ld_rep_c36983	map00970
Aminoacyl-tRNA biosynthesis	269	ligase	ec:6.1.1.11	10	Ld_c898, Ld_c1039, Ld_c1301, Ld_rep_c58442, Ld_c6310, Ld_c99561, Ld_c10731, Ld_c10773, Ld_c18284, Ld_rep_c25523	map00970
Aminoacyl-tRNA biosynthesis	269	ligase	ec:6.1.1.10	10	Ld_c2015, Ld_rep_c62613, Ld_c72276, Ld_c80864, Ld_c5397, Ld_c16074, Ld_c20978, Ld_c21441, Ld_rep_c24845, Ld_rep_c29643	map00970
Glycine, serine and threonine metabolism	268	S-aminomethyldihydrolipoylprotein:(6S)-tetrahydrofolate aminomethyltransferase (ammonia-forming)	ec:2.1.2.10	13	Ld_c4049, Ld_c57220, Ld_c62428, Ld_c74629, Ld_c89280, Ld_c5437, Ld_c7096, Ld_c7262, Ld_c8942, Ld_c14325, Ld_c20225, Ld_rep_c28326, Ld_rep_c43617	map00260
Glycine, serine and threonine metabolism	268	oxidase	ec:1.4.3.3	9	Ld_c2545, Ld_rep_c44034, Ld_rep_c45006, Ld_rep_c56613, Ld_rep_c90141, Ld_c23288, Ld_rep_c26991, Ld_rep_c27897, Ld_rep_c38918	map00260
Glycine, serine and threonine metabolism	268	beta-synthase	ec:4.2.1.22	7	Ld_rep_c71088, Ld_rep_c72655, Ld_c80801, Ld_c6065, Ld_c7596, Ld_c17152, Ld_rep_c39286	map00260
Glycine, serine and threonine metabolism	268	ammonia-lyase	ec:4.3.1.19	4	Ld_rep_c70500, Ld_rep_c83602, Ld_rep_c84370, Ld_c6995	map00260
Glycine, serine and threonine metabolism	268	dehydrogenase	ec:1.1.1.1	45	Ld_c3720, Ld_c3773, Ld_c4149, Ld_rep_c44468, Ld_rep_c46319, Ld_rep_c46780, Ld_rep_c47494, Ld_rep_c48489, Ld_rep_c50521, Ld_rep_c56285, Ld_c57868, Ld_c58400, Ld_rep_c60811, Ld_c62170, Ld_c63606, Ld_rep_c67116, Ld_rep_c67209, Ld_c73798, Ld_rep_c73870, Ld_c74374, Ld_c79631, Ld_c83770, Ld_c85069, Ld_c90900, Ld_c92322, Ld_c5186, Ld_c5991, Ld_c6410, Ld_c8381, Ld_c9545, Ld_c15182, Ld_c17077, Ld_c17608, …	map00260
Glycine, serine and threonine metabolism	268	hydroxymethyltransferase	ec:2.1.2.1	15	Ld_rep_c44306, Ld_rep_c44952, Ld_rep_c45203, Ld_rep_c53443, Ld_rep_c62327, Ld_c92659, Ld_c96379, Ld_rep_c102101, Ld_rep_c117498, Ld_rep_c118055, Ld_rep_c119675, Ld_rep_c32823, Ld_rep_c40706, Ld_rep_c41774, Ld_rep_c43562	map00260
Glycine, serine and threonine metabolism	268	N-methyltransferase	ec:2.1.1.20	11	Ld_rep_c44431, Ld_rep_c49529, Ld_rep_c68360, Ld_rep_c68950, Ld_s117459, Ld_c12398, Ld_rep_c25995, Ld_rep_c30439, Ld_rep_c36002, Ld_rep_c38251, Ld_rep_c42062	map00260
Glycine, serine and threonine metabolism	268	dehydrogenase (decarboxylating)	ec:1.4.4.2	7	Ld_c57711, Ld_c58613, Ld_c82192, Ld_c5219, Ld_c96310, Ld_c116288, Ld_c12369	map00260
Glycine, serine and threonine metabolism	268	synthase	ec:2.3.1.37	13	Ld_rep_c59429, Ld_rep_c24149, Ld_rep_c30652, Ld_rep_c33147, Ld_rep_c33904, Ld_rep_c35099, Ld_rep_c35348, Ld_rep_c35483, Ld_rep_c35971, Ld_rep_c38898, Ld_rep_c40139, Ld_s40750, Ld_rep_c42716	map00260
Glycine, serine and threonine metabolism	268	dehydrogenase	ec:1.1.1.95	6	Ld_c3629, Ld_c54160, Ld_c55468, Ld_c73493, Ld_c14015, Ld_rep_c28913	map00260
Glycine, serine and threonine metabolism	268	phosphatase	ec:3.1.3.3	12	Ld_rep_c54556, Ld_rep_c75245, Ld_rep_c113287, Ld_rep_c119198, Ld_rep_c24512, Ld_rep_c30312, Ld_rep_c33563, Ld_rep_c34550, Ld_rep_c35672, Ld_rep_c39201, Ld_rep_c40382, Ld_rep_c42856	map00260
Glycine, serine and threonine metabolism	268	reductase	ec:1.1.1.81	4	Ld_rep_c80083, Ld_c6663, Ld_c7743, Ld_rep_c37206	map00260
Glycine, serine and threonine metabolism	268	gamma-lyase	ec:4.4.1.1	8	Ld_c3494, Ld_c4746, Ld_rep_c45684, Ld_rep_c47943, Ld_rep_c51198, Ld_c87805, Ld_rep_c31190, Ld_rep_c33784	map00260
Glycine, serine and threonine metabolism	268	dehydrogenase	ec:1.2.1.8	2	Ld_c9573, Ld_rep_c30318	map00260
Glycine, serine and threonine metabolism	268	dehydrogenase	ec:1.1.99.1	53	Ld_c958, Ld_c3258, Ld_c3612, Ld_rep_c46117, Ld_c55378, Ld_c56169, Ld_c57361, Ld_c64834, Ld_c64925, Ld_c64975, Ld_c70856, Ld_s72156, Ld_rep_c74072, Ld_c76162, Ld_rep_c79447, Ld_c79812, Ld_c84028, Ld_rep_c86017, Ld_rep_c86657, Ld_c86684, Ld_rep_c89615, Ld_c91950, Ld_c5398, Ld_c5684, Ld_c5902, Ld_c6085, Ld_c7465, Ld_c7688, Ld_c9250, Ld_c11246, Ld_c11711, Ld_c12592, Ld_c15134, Ld_c15150, Ld_c15180, L…	map00260
Glycine, serine and threonine metabolism	268	dehydrogenase	ec:1.1.1.29	2	Ld_rep_c80083, Ld_rep_c37206	map00260
Glycine, serine and threonine metabolism	268	O-phosphatidyltransferase	ec:2.7.8.8	1	Ld_rep_c91628	map00260
Glycine, serine and threonine metabolism	268	transaminase	ec:2.6.1.52	15	Ld_c2760, Ld_rep_c44267, Ld_rep_c68803, Ld_rep_c73086, Ld_rep_c78653, Ld_c19488, Ld_c21153, Ld_rep_c24494, Ld_rep_c35802, Ld_rep_c37232, Ld_rep_c37396, Ld_rep_c40041, Ld_rep_c40210, Ld_rep_c41557, Ld_rep_c43132	map00260
Glycine, serine and threonine metabolism	268	dehydrogenase	ec:1.8.1.4	12	Ld_rep_c59031, Ld_rep_c60754, Ld_rep_c24429, Ld_rep_c34277, Ld_rep_c35243, Ld_rep_c36404, Ld_rep_c36984, Ld_rep_c39360, Ld_rep_c39513, Ld_rep_c42409, Ld_rep_c43427, Ld_rep_c43610	map00260
Glycine, serine and threonine metabolism	268	transaminase	ec:2.6.1.44	10	Ld_c1165, Ld_c1920, Ld_c67190, Ld_c73733, Ld_c10844, Ld_c11588, Ld_c13413, Ld_rep_c26758, Ld_rep_c35170, Ld_rep_c43348	map00260
Glycine, serine and threonine metabolism	268	mutase	ec:5.4.2.1	13	Ld_rep_c47958, Ld_rep_c48078, Ld_rep_c48413, Ld_rep_c49616, Ld_rep_c66513, Ld_rep_c86280, Ld_rep_c87146, Ld_rep_c103563, Ld_c18183, Ld_rep_c24520, Ld_rep_c33433, Ld_rep_c35256, Ld_rep_c42638	map00260
Glycine, serine and threonine metabolism	268	3-kinase	ec:2.7.1.31	1	Ld_c6663	map00260
Glycine, serine and threonine metabolism	268	aldolase	ec:4.1.2.5	8	Ld_c2370, Ld_rep_c44072, Ld_rep_c45022, Ld_rep_c55436, Ld_rep_c62420, Ld_rep_c63246, Ld_c11582, Ld_rep_c33214	map00260
Citrate cycle (TCA cycle)	266	carboxykinase (GTP)	ec:4.1.1.32	10	Ld_c1765, Ld_rep_c44135, Ld_rep_c47916, Ld_s48744, Ld_rep_c54543, Ld_rep_c54849, Ld_c63326, Ld_c23445, Ld_rep_c28595, Ld_rep_c42305	map00020
Citrate cycle (TCA cycle)	266	carboxylase	ec:6.4.1.1	6	Ld_c1090, Ld_rep_c46369, Ld_c19650, Ld_c23590, Ld_rep_c31495, Ld_rep_c43882	map00020
Citrate cycle (TCA cycle)	266	(pro-3S)-lyase	ec:4.1.3.6	3	Ld_c89652, Ld_c6479, Ld_c10455	map00020
Citrate cycle (TCA cycle)	266	citrate synthase	ec:2.3.3.8	26	Ld_c1060, Ld_c2367, Ld_rep_c45326, Ld_rep_c48017, Ld_rep_c48679, Ld_rep_c63756, Ld_rep_c80854, Ld_rep_c95648, Ld_rep_c103008, Ld_c13697, Ld_c18105, Ld_rep_c26542, Ld_rep_c26684, Ld_rep_c27055, Ld_rep_c27491, Ld_rep_c28783, Ld_rep_c28955, Ld_rep_c30544, Ld_rep_c30739, Ld_rep_c31076, Ld_rep_c31807, Ld_rep_c31810, Ld_rep_c32155, Ld_rep_c34882, Ld_rep_c35519, Ld_rep_c36681	map00020
Citrate cycle (TCA cycle)	266	(Si)-synthase	ec:2.3.3.1	6	Ld_rep_c46221, Ld_c62866, Ld_rep_c66685, Ld_rep_c77868, Ld_c17000, Ld_rep_c30188	map00020
Citrate cycle (TCA cycle)	266	ligase (ADP-forming)	ec:6.2.1.5	31	Ld_c1060, Ld_c2367, Ld_rep_c45326, Ld_rep_c48017, Ld_rep_c48679, Ld_rep_c63756, Ld_rep_c80854, Ld_rep_c84351, Ld_rep_c95648, Ld_rep_c103008, Ld_c13697, Ld_c18105, Ld_rep_c26542, Ld_rep_c26684, Ld_rep_c27055, Ld_rep_c27491, Ld_rep_c28783, Ld_rep_c28955, Ld_rep_c30544, Ld_rep_c30739, Ld_rep_c31076, Ld_rep_c31807, Ld_rep_c31810, Ld_rep_c32155, Ld_rep_c33283, Ld_rep_c33729, Ld_rep_c34882, Ld_rep_c355…	map00020
Citrate cycle (TCA cycle)	266	ligase (GDP-forming)	ec:6.2.1.4	17	Ld_rep_c47166, Ld_rep_c79036, Ld_c10233, Ld_c13697, Ld_rep_c26542, Ld_rep_c26684, Ld_rep_c27055, Ld_rep_c27121, Ld_rep_c28783, Ld_rep_c28955, Ld_rep_c31076, Ld_rep_c33554, Ld_rep_c34882, Ld_rep_c36681, Ld_rep_c37004, Ld_rep_c38398, Ld_rep_c43827	map00020
Citrate cycle (TCA cycle)	266	succinyltransferase	ec:2.3.1.61	2	Ld_rep_c62354, Ld_c8515	map00020
Citrate cycle (TCA cycle)	266	dehydrogenase (ubiquinone)	ec:1.3.5.1	14	Ld_c1111, Ld_rep_c44286, Ld_rep_c45551, Ld_rep_c46713, Ld_rep_c47258, Ld_rep_c48059, Ld_rep_c49486, Ld_c71767, Ld_c21828, Ld_rep_c31079, Ld_rep_c32833, Ld_rep_c39631, Ld_rep_c42018, Ld_rep_c43391	map00020
Citrate cycle (TCA cycle)	266	acetyltransferase	ec:2.3.1.12	9	Ld_rep_c43923, Ld_rep_c55325, Ld_rep_c67059, Ld_c8515, Ld_c21176, Ld_rep_c24242, Ld_rep_c34033, Ld_rep_c34276, Ld_rep_c40363	map00020
Citrate cycle (TCA cycle)	266	dehydrogenase (NADP+)	ec:1.1.1.42	20	Ld_rep_c45273, Ld_rep_c47321, Ld_rep_c47428, Ld_rep_c48301, Ld_rep_c50453, Ld_rep_c50536, Ld_rep_c50569, Ld_rep_c56170, Ld_s79502, Ld_c6690, Ld_rep_c93545, Ld_rep_c104727, Ld_rep_c112615, Ld_rep_c24224, Ld_rep_c33463, Ld_rep_c36085, Ld_rep_c37455, Ld_rep_c37730, Ld_rep_c38634, Ld_rep_c41969	map00020
Citrate cycle (TCA cycle)	266	dehydrogenase (NAD+)	ec:1.1.1.41	30	Ld_rep_c47428, Ld_rep_c48521, Ld_s48991, Ld_s51996, Ld_rep_c56170, Ld_rep_c57180, Ld_rep_c71923, Ld_rep_c76804, Ld_rep_c76987, Ld_rep_c85341, Ld_c7199, Ld_c13269, Ld_c23374, Ld_rep_c24443, Ld_rep_c25914, Ld_rep_c26347, Ld_rep_c27473, Ld_rep_c27768, Ld_rep_c27896, Ld_rep_c32769, Ld_rep_c33134, Ld_rep_c33920, Ld_rep_c34076, Ld_rep_c35624, Ld_rep_c37730, Ld_rep_c38289, Ld_rep_c38634, Ld_rep_c39057, …	map00020
Citrate cycle (TCA cycle)	266	dehydrogenase	ec:1.1.1.37	25	Ld_c455, Ld_rep_c44192, Ld_rep_c44793, Ld_rep_c45401, Ld_rep_c45517, Ld_rep_c46496, Ld_rep_c46808, Ld_rep_c46978, Ld_rep_c47429, Ld_rep_c52837, Ld_rep_c54943, Ld_rep_c64605, Ld_rep_c66787, Ld_rep_c73270, Ld_rep_c75599, Ld_rep_c80595, Ld_c85397, Ld_s96471, Ld_c10695, Ld_rep_c24274, Ld_rep_c33190, Ld_rep_c38243, Ld_rep_c41395, Ld_rep_c41607, Ld_rep_c41821	map00020
Citrate cycle (TCA cycle)	266	dehydrogenase (succinyl-transferring)	ec:1.2.4.2	18	Ld_c3079, Ld_c54364, Ld_c55589, Ld_rep_c56083, Ld_c57486, Ld_c57936, Ld_rep_c60082, Ld_rep_c86284, Ld_c90575, Ld_c91683, Ld_c99934, Ld_c114162, Ld_c10947, Ld_c16943, Ld_c18563, Ld_rep_c26563, Ld_rep_c28203, Ld_rep_c33685	map00020
Citrate cycle (TCA cycle)	266	dehydrogenase (acetyl-transferring)	ec:1.2.4.1	21	Ld_c274, Ld_rep_c56274, Ld_rep_c61414, Ld_c67182, Ld_c76366, Ld_rep_c85041, Ld_rep_c89642, Ld_rep_c91635, Ld_rep_c91668, Ld_c94088, Ld_rep_c24269, Ld_rep_c25371, Ld_rep_c31016, Ld_rep_c32598, Ld_rep_c34147, Ld_rep_c35711, Ld_rep_c36907, Ld_rep_c37943, Ld_rep_c39225, Ld_rep_c39601, Ld_rep_c41749	map00020
Citrate cycle (TCA cycle)	266	dehydrogenase	ec:1.8.1.4	12	Ld_rep_c59031, Ld_rep_c60754, Ld_rep_c24429, Ld_rep_c34277, Ld_rep_c35243, Ld_rep_c36404, Ld_rep_c36984, Ld_rep_c39360, Ld_rep_c39513, Ld_rep_c42409, Ld_rep_c43427, Ld_rep_c43610	map00020
Citrate cycle (TCA cycle)	266	dehydrogenase	ec:1.3.99.1	8	Ld_rep_c81372, Ld_rep_c84180, Ld_rep_c38125, Ld_rep_c42814, Ld_rep_c42861, Ld_rep_c43257, Ld_rep_c43605, Ld_rep_c43865	map00020
Citrate cycle (TCA cycle)	266	hydratase	ec:4.2.1.3	42	Ld_c744, Ld_rep_c45128, Ld_rep_c48911, Ld_rep_c57334, Ld_rep_c60657, Ld_rep_c62478, Ld_rep_c63657, Ld_rep_c66028, Ld_rep_c72749, Ld_rep_c76526, Ld_rep_c79002, Ld_rep_c79123, Ld_rep_c90858, Ld_rep_c93960, Ld_rep_c96172, Ld_rep_c104490, Ld_rep_c104633, Ld_rep_c109302, Ld_rep_c114783, Ld_c11592, Ld_c13548, Ld_rep_c24382, Ld_rep_c25742, Ld_rep_c27256, Ld_rep_c27438, Ld_rep_c28040, Ld_rep_c28990, Ld_r…	map00020
Citrate cycle (TCA cycle)	266	hydratase	ec:4.2.1.2	7	Ld_c17724, Ld_rep_c24707, Ld_rep_c30882, Ld_rep_c33568, Ld_rep_c40274, Ld_s40569, Ld_rep_c40927	map00020
Glycerolipid metabolism	255	lipase	ec:3.1.1.34	5	Ld_c854, Ld_c1484, Ld_c75541, Ld_c11016, Ld_c18637	map00561
Glycerolipid metabolism	255	lipase	ec:3.1.1.23	12	Ld_c4472, Ld_rep_c65145, Ld_c5540, Ld_c7183, Ld_c8820, Ld_rep_c95276, Ld_c13034, Ld_rep_c25344, Ld_rep_c26073, Ld_rep_c30153, Ld_rep_c34128, Ld_rep_c42738	map00561
Glycerolipid metabolism	255	dehydrogenase (NADP+)	ec:1.1.1.2	6	Ld_c1393, Ld_rep_c45910, Ld_c64056, Ld_c17328, Ld_rep_c35240, Ld_rep_c42752	map00561
Glycerolipid metabolism	255	melibiase	ec:3.2.1.22	6	Ld_rep_c63505, Ld_rep_c63634, Ld_rep_c76503, Ld_rep_c24511, Ld_rep_c35527, Ld_rep_c38247	map00561
Glycerolipid metabolism	255	O-acyltransferase	ec:2.3.1.51	18	Ld_c1750, Ld_c2052, Ld_c3663, Ld_c54237, Ld_c55769, Ld_c63972, Ld_c72426, Ld_s91419, Ld_c6951, Ld_c7023, Ld_c18340, Ld_rep_c26368, Ld_rep_c26721, Ld_rep_c30558, Ld_rep_c30838, Ld_rep_c37074, Ld_rep_c39543, Ld_rep_c42992	map00561
Glycerolipid metabolism	255	O-acyltransferase	ec:2.3.1.22	1	Ld_rep_c58092	map00561
Glycerolipid metabolism	255	O-acyltransferase	ec:2.3.1.20	5	Ld_rep_c48737, Ld_rep_c58092, Ld_c13576, Ld_rep_c24529, Ld_rep_c33817	map00561
Glycerolipid metabolism	255	phosphatase	ec:3.1.3.4	3	Ld_c15674, Ld_rep_c29379, Ld_rep_c36974	map00561
Glycerolipid metabolism	255	1-O-acyltransferase	ec:2.3.1.15	8	Ld_rep_c56445, Ld_rep_c64179, Ld_c71640, Ld_rep_c76647, Ld_c9303, Ld_rep_c116532, Ld_rep_c24287, Ld_rep_c30838	map00561
Glycerolipid metabolism	255	dehydrogenase (NAD+)	ec:1.2.1.3	17	Ld_c1393, Ld_rep_c45910, Ld_rep_c48603, Ld_rep_c53531, Ld_rep_c59298, Ld_rep_c63689, Ld_c64056, Ld_rep_c64783, Ld_rep_c76100, Ld_rep_c90236, Ld_c17328, Ld_rep_c25080, Ld_rep_c25470, Ld_rep_c27773, Ld_rep_c33879, Ld_rep_c34139, Ld_rep_c35290	map00561
Glycerolipid metabolism	255	kinase (ATP dependent)	ec:2.7.1.107	12	Ld_c277, Ld_c935, Ld_c62603, Ld_rep_c67126, Ld_c72325, Ld_rep_c73865, Ld_c79672, Ld_c86249, Ld_c8347, Ld_c101067, Ld_c12500, Ld_c16841	map00561
Glycerolipid metabolism	255	reductase	ec:1.1.1.21	54	Ld_c814, Ld_c2733, Ld_c3681, Ld_rep_c43930, Ld_rep_c44245, Ld_rep_c44906, Ld_rep_c45139, Ld_rep_c45831, Ld_rep_c46247, Ld_rep_c46544, Ld_rep_c46859, Ld_rep_c46979, Ld_rep_c47425, Ld_rep_c50910, Ld_c57687, Ld_rep_c59497, Ld_c60618, Ld_rep_c63501, Ld_rep_c67808, Ld_c68947, Ld_rep_c78689, Ld_rep_c83950, Ld_c90078, Ld_c5835, Ld_c8331, Ld_c8370, Ld_c10418, Ld_c13844, Ld_c15393, Ld_c17164, Ld_c20875, L…	map00561
Glycerolipid metabolism	255	lipase	ec:3.1.1.3	101	Ld_c755, Ld_c854, Ld_c1008, Ld_c1249, Ld_c1443, Ld_c1484, Ld_c1751, Ld_c2893, Ld_c3106, Ld_c3247, Ld_rep_c43899, Ld_rep_c44219, Ld_rep_c45632, Ld_rep_c46030, Ld_rep_c47036, Ld_s47701, Ld_rep_c49116, Ld_rep_c50139, Ld_rep_c53497, Ld_rep_c53802, Ld_c54290, Ld_rep_c54884, Ld_c55424, Ld_rep_c55444, Ld_c56607, Ld_c56929, Ld_rep_c59205, Ld_c59368, Ld_rep_c61358, Ld_rep_c62005, Ld_rep_c65352, Ld_c65715,…	map00561
Glycerolipid metabolism	255	3-kinase	ec:2.7.1.31	1	Ld_c6663	map00561
Glycerolipid metabolism	255	kinase	ec:2.7.1.30	15	Ld_c93, Ld_c3506, Ld_c3707, Ld_rep_c44360, Ld_c61751, Ld_c73211, Ld_rep_c76118, Ld_c4982, Ld_c6352, Ld_c8229, Ld_rep_c95179, Ld_rep_c100001, Ld_rep_c101250, Ld_c10798, Ld_rep_c26008	map00561
Glycerolipid metabolism	255	kinase	ec:2.7.1.29	2	Ld_c108930, Ld_c119546	map00561
Drug metabolism - cytochrome P450	245	dehydrogenase	ec:1.1.1.1	45	Ld_c3720, Ld_c3773, Ld_c4149, Ld_rep_c44468, Ld_rep_c46319, Ld_rep_c46780, Ld_rep_c47494, Ld_rep_c48489, Ld_rep_c50521, Ld_rep_c56285, Ld_c57868, Ld_c58400, Ld_rep_c60811, Ld_c62170, Ld_c63606, Ld_rep_c67116, Ld_rep_c67209, Ld_c73798, Ld_rep_c73870, Ld_c74374, Ld_c79631, Ld_c83770, Ld_c85069, Ld_c90900, Ld_c92322, Ld_c5186, Ld_c5991, Ld_c6410, Ld_c8381, Ld_c9545, Ld_c15182, Ld_c17077, Ld_c17608, …	map00982
Drug metabolism - cytochrome P450	245	monooxygenase	ec:1.14.13.8	14	Ld_c382, Ld_rep_c50108, Ld_rep_c56976, Ld_c57703, Ld_c72734, Ld_rep_c72979, Ld_c74157, Ld_rep_c91533, Ld_c6399, Ld_rep_c27342, Ld_rep_c29536, Ld_rep_c37850, Ld_rep_c39590, Ld_rep_c41297	map00982
Drug metabolism - cytochrome P450	245	dehydrogenase [NAD(P)+]	ec:1.2.1.5	21	Ld_c232, Ld_c1393, Ld_c2285, Ld_rep_c45910, Ld_c64056, Ld_rep_c70690, Ld_rep_c72955, Ld_rep_c81981, Ld_rep_c98108, Ld_rep_c98438, Ld_rep_c117485, Ld_c17328, Ld_c19610, Ld_rep_c24468, Ld_rep_c32183, Ld_rep_c33075, Ld_rep_c33479, Ld_rep_c34011, Ld_rep_c34217, Ld_rep_c37516, Ld_rep_c39790	map00982
Drug metabolism - cytochrome P450	245	1-naphthol glucuronyltransferase	ec:2.4.1.17	53	Ld_c190, Ld_c384, Ld_c966, Ld_c1104, Ld_c2913, Ld_c3032, Ld_c4462, Ld_c4777, Ld_rep_c44201, Ld_rep_c45606, Ld_rep_c45628, Ld_rep_c47047, Ld_rep_c47199, Ld_rep_c50596, Ld_rep_c51041, Ld_rep_c51098, Ld_rep_c51130, Ld_rep_c51153, Ld_c59021, Ld_c66019, Ld_rep_c66227, Ld_c70721, Ld_rep_c71116, Ld_rep_c77203, Ld_c83491, Ld_rep_c85019, Ld_c88720, Ld_c5901, Ld_c7489, Ld_c14865, Ld_c14912, Ld_c17408, Ld_c…	map00982
Drug metabolism - cytochrome P450	245	transferase	ec:2.5.1.18	84	Ld_c877, Ld_rep_c43933, Ld_rep_c44006, Ld_rep_c44787, Ld_rep_c44830, Ld_rep_c45234, Ld_rep_c45451, Ld_rep_c45675, Ld_rep_c46125, Ld_rep_c46400, Ld_rep_c46463, Ld_rep_c47514, Ld_rep_c48870, Ld_rep_c49082, Ld_rep_c49360, Ld_rep_c49668, Ld_rep_c49906, Ld_rep_c50527, Ld_rep_c50625, Ld_rep_c50771, Ld_rep_c54053, Ld_rep_c59595, Ld_rep_c63330, Ld_c71363, Ld_rep_c75714, Ld_rep_c76354, Ld_rep_c80949, Ld_r…	map00982
Drug metabolism - cytochrome P450	245	monooxygenase	ec:1.14.14.1	28	Ld_c468, Ld_c756, Ld_c2002, Ld_c2666, Ld_rep_c51084, Ld_c54274, Ld_rep_c57412, Ld_c65663, Ld_c68964, Ld_c69487, Ld_rep_c78280, Ld_s90233, Ld_c5295, Ld_c5746, Ld_c7494, Ld_c7797, Ld_c8564, Ld_c9045, Ld_c9475, Ld_c9655, Ld_c11997, Ld_c12714, Ld_c12872, Ld_c13135, Ld_c15465, Ld_c15784, Ld_rep_c27613, Ld_rep_c36458	map00982
Carbon fixation pathways in prokaryotes	240	ligase	ec:6.3.4.3	13	Ld_c3460, Ld_rep_c43968, Ld_rep_c45392, Ld_rep_c45670, Ld_rep_c48229, Ld_rep_c58496, Ld_rep_c70589, Ld_s81520, Ld_rep_c86591, Ld_c94067, Ld_rep_c32285, Ld_rep_c37223, Ld_rep_c38616	map00720
Carbon fixation pathways in prokaryotes	240	reductase [NAD(P)H]	ec:1.5.1.20	1	Ld_c10496	map00720
Carbon fixation pathways in prokaryotes	240	carboxylase	ec:6.4.1.3	16	Ld_c701, Ld_c2288, Ld_c3630, Ld_rep_c44212, Ld_rep_c57218, Ld_rep_c60234, Ld_s83274, Ld_s83857, Ld_c6143, Ld_rep_c24235, Ld_rep_c28780, Ld_rep_c31417, Ld_rep_c36520, Ld_rep_c37945, Ld_rep_c38796, Ld_rep_c41831	map00720
Carbon fixation pathways in prokaryotes	240	carboxylase	ec:6.4.1.2	10	Ld_c701, Ld_c58118, Ld_c63770, Ld_c70128, Ld_c72616, Ld_s83857, Ld_c6132, Ld_c6143, Ld_rep_c25935, Ld_rep_c28780	map00720
Carbon fixation pathways in prokaryotes	240	carboxylase	ec:6.4.1.1	6	Ld_c1090, Ld_rep_c46369, Ld_c19650, Ld_c23590, Ld_rep_c31495, Ld_rep_c43882	map00720
Carbon fixation pathways in prokaryotes	240	cyclohydrolase	ec:3.5.4.9	9	Ld_rep_c43968, Ld_rep_c45392, Ld_rep_c47418, Ld_rep_c48229, Ld_rep_c70589, Ld_s81520, Ld_rep_c86591, Ld_rep_c37223, Ld_rep_c38616	map00720
Carbon fixation pathways in prokaryotes	240	citrate synthase	ec:2.3.3.8	26	Ld_c1060, Ld_c2367, Ld_rep_c45326, Ld_rep_c48017, Ld_rep_c48679, Ld_rep_c63756, Ld_rep_c80854, Ld_rep_c95648, Ld_rep_c103008, Ld_c13697, Ld_c18105, Ld_rep_c26542, Ld_rep_c26684, Ld_rep_c27055, Ld_rep_c27491, Ld_rep_c28783, Ld_rep_c28955, Ld_rep_c30544, Ld_rep_c30739, Ld_rep_c31076, Ld_rep_c31807, Ld_rep_c31810, Ld_rep_c32155, Ld_rep_c34882, Ld_rep_c35519, Ld_rep_c36681	map00720
Carbon fixation pathways in prokaryotes	240	ligase (ADP-forming)	ec:6.2.1.5	31	Ld_c1060, Ld_c2367, Ld_rep_c45326, Ld_rep_c48017, Ld_rep_c48679, Ld_rep_c63756, Ld_rep_c80854, Ld_rep_c84351, Ld_rep_c95648, Ld_rep_c103008, Ld_c13697, Ld_c18105, Ld_rep_c26542, Ld_rep_c26684, Ld_rep_c27055, Ld_rep_c27491, Ld_rep_c28783, Ld_rep_c28955, Ld_rep_c30544, Ld_rep_c30739, Ld_rep_c31076, Ld_rep_c31807, Ld_rep_c31810, Ld_rep_c32155, Ld_rep_c33283, Ld_rep_c33729, Ld_rep_c34882, Ld_rep_c355…	map00720
Carbon fixation pathways in prokaryotes	240	ligase	ec:6.2.1.1	7	Ld_c1403, Ld_c1570, Ld_c71262, Ld_rep_c74567, Ld_rep_c83370, Ld_c8443, Ld_c14680	map00720
Carbon fixation pathways in prokaryotes	240	dehydrogenase (NADP+)	ec:1.1.1.42	20	Ld_rep_c45273, Ld_rep_c47321, Ld_rep_c47428, Ld_rep_c48301, Ld_rep_c50453, Ld_rep_c50536, Ld_rep_c50569, Ld_rep_c56170, Ld_s79502, Ld_c6690, Ld_rep_c93545, Ld_rep_c104727, Ld_rep_c112615, Ld_rep_c24224, Ld_rep_c33463, Ld_rep_c36085, Ld_rep_c37455, Ld_rep_c37730, Ld_rep_c38634, Ld_rep_c41969	map00720
Carbon fixation pathways in prokaryotes	240	dehydrogenase	ec:1.1.1.37	25	Ld_c455, Ld_rep_c44192, Ld_rep_c44793, Ld_rep_c45401, Ld_rep_c45517, Ld_rep_c46496, Ld_rep_c46808, Ld_rep_c46978, Ld_rep_c47429, Ld_rep_c52837, Ld_rep_c54943, Ld_rep_c64605, Ld_rep_c66787, Ld_rep_c73270, Ld_rep_c75599, Ld_rep_c80595, Ld_c85397, Ld_s96471, Ld_c10695, Ld_rep_c24274, Ld_rep_c33190, Ld_rep_c38243, Ld_rep_c41395, Ld_rep_c41607, Ld_rep_c41821	map00720
Carbon fixation pathways in prokaryotes	240	C-acetyltransferase	ec:2.3.1.9	9	Ld_c1280, Ld_rep_c47076, Ld_rep_c77425, Ld_c18687, Ld_rep_c32854, Ld_rep_c41328, Ld_rep_c42021, Ld_rep_c42330, Ld_rep_c43546	map00720
Carbon fixation pathways in prokaryotes	240	acetyltransferase	ec:2.3.1.8	2	Ld_c66394, Ld_c67864	map00720
Carbon fixation pathways in prokaryotes	240	dehydrogenase	ec:1.1.1.35	43	Ld_c2582, Ld_rep_c45240, Ld_rep_c46743, Ld_rep_c47096, Ld_rep_c47187, Ld_rep_c47510, Ld_rep_c47968, Ld_rep_c48479, Ld_rep_c48889, Ld_rep_c49337, Ld_rep_c49686, Ld_rep_c50694, Ld_rep_c53520, Ld_rep_c62298, Ld_rep_c62877, Ld_rep_c66322, Ld_rep_c77425, Ld_rep_c82805, Ld_rep_c83053, Ld_rep_c84287, Ld_rep_c88208, Ld_rep_c111541, Ld_rep_c111867, Ld_rep_c115063, Ld_rep_c119639, Ld_c15917, Ld_c22997, Ld_…	map00720
Carbon fixation pathways in prokaryotes	240	dehydrogenase (NADP+)	ec:1.5.1.5	17	Ld_c3460, Ld_rep_c43968, Ld_rep_c45392, Ld_rep_c45670, Ld_rep_c47418, Ld_rep_c48229, Ld_rep_c58496, Ld_rep_c70589, Ld_rep_c78446, Ld_s81520, Ld_rep_c86591, Ld_c94618, Ld_rep_c25392, Ld_rep_c32285, Ld_rep_c37223, Ld_rep_c38503, Ld_rep_c38616	map00720
Carbon fixation pathways in prokaryotes	240	dehydrogenase	ec:1.3.99.1	8	Ld_rep_c81372, Ld_rep_c84180, Ld_rep_c38125, Ld_rep_c42814, Ld_rep_c42861, Ld_rep_c43257, Ld_rep_c43605, Ld_rep_c43865	map00720
Carbon fixation pathways in prokaryotes	240	hydratase	ec:4.2.1.3	42	Ld_c744, Ld_rep_c45128, Ld_rep_c48911, Ld_rep_c57334, Ld_rep_c60657, Ld_rep_c62478, Ld_rep_c63657, Ld_rep_c66028, Ld_rep_c72749, Ld_rep_c76526, Ld_rep_c79002, Ld_rep_c79123, Ld_rep_c90858, Ld_rep_c93960, Ld_rep_c96172, Ld_rep_c104490, Ld_rep_c104633, Ld_rep_c109302, Ld_rep_c114783, Ld_c11592, Ld_c13548, Ld_rep_c24382, Ld_rep_c25742, Ld_rep_c27256, Ld_rep_c27438, Ld_rep_c28040, Ld_rep_c28990, Ld_r…	map00720
Carbon fixation pathways in prokaryotes	240	hydratase	ec:4.2.1.2	7	Ld_c17724, Ld_rep_c24707, Ld_rep_c30882, Ld_rep_c33568, Ld_rep_c40274, Ld_s40569, Ld_rep_c40927	map00720
Tryptophan metabolism	225	decarboxylase	ec:4.1.1.28	2	Ld_c66819, Ld_c11845	map00380
Tryptophan metabolism	225	hydratase	ec:4.2.1.17	29	Ld_c827, Ld_c2582, Ld_c3529, Ld_c4846, Ld_rep_c44989, Ld_rep_c56419, Ld_c57124, Ld_rep_c66322, Ld_rep_c66629, Ld_rep_c76853, Ld_rep_c77425, Ld_rep_c84287, Ld_c7861, Ld_c10111, Ld_c15917, Ld_c18216, Ld_c19916, Ld_c22997, Ld_c24122, Ld_rep_c24387, Ld_rep_c24687, Ld_rep_c26543, Ld_rep_c27841, Ld_rep_c31841, Ld_rep_c34359, Ld_rep_c34447, Ld_rep_c34584, Ld_rep_c39410, Ld_rep_c40704	map00380
Tryptophan metabolism	225	equilase	ec:1.11.1.6	10	Ld_rep_c44719, Ld_c59900, Ld_rep_c91153, Ld_c104830, Ld_rep_c109471, Ld_c10690, Ld_c23936, Ld_rep_c26936, Ld_rep_c28872, Ld_rep_c34329	map00380
Tryptophan metabolism	225	kynurenine formamidase	ec:3.5.1.9	1	Ld_rep_c42681	map00380
Tryptophan metabolism	225	acylamidase	ec:3.5.1.4	15	Ld_c1014, Ld_c1016, Ld_rep_c44562, Ld_rep_c47147, Ld_rep_c47419, Ld_c53817, Ld_rep_c55869, Ld_rep_c67202, Ld_c71281, Ld_rep_c72430, Ld_s85924, Ld_c5357, Ld_c7131, Ld_c23042, Ld_rep_c39494	map00380
Tryptophan metabolism	225	myrosinase	ec:3.2.1.147	23	Ld_rep_c45378, Ld_rep_c46026, Ld_rep_c49182, Ld_rep_c57163, Ld_c61044, Ld_rep_c77505, Ld_rep_c79905, Ld_c17742, Ld_c18717, Ld_c21130, Ld_rep_c26894, Ld_rep_c27362, Ld_rep_c28819, Ld_rep_c33641, Ld_rep_c34056, Ld_rep_c35444, Ld_rep_c35619, Ld_rep_c37646, Ld_rep_c38946, Ld_rep_c39650, Ld_rep_c40387, Ld_rep_c41705, Ld_rep_c43152	map00380
Tryptophan metabolism	225	N-acetyltransferase	ec:2.3.1.87	5	Ld_c53755, Ld_c82589, Ld_c20276, Ld_c21389, Ld_rep_c42730	map00380
Tryptophan metabolism	225	5-monooxygenase	ec:1.14.16.4	8	Ld_rep_c52769, Ld_rep_c53566, Ld_rep_c55240, Ld_c6287, Ld_c14387, Ld_c18003, Ld_c22475, Ld_rep_c41855	map00380
Tryptophan metabolism	225	dehydrogenase (NAD+)	ec:1.2.1.3	17	Ld_c1393, Ld_rep_c45910, Ld_rep_c48603, Ld_rep_c53531, Ld_rep_c59298, Ld_rep_c63689, Ld_c64056, Ld_rep_c64783, Ld_rep_c76100, Ld_rep_c90236, Ld_c17328, Ld_rep_c25080, Ld_rep_c25470, Ld_rep_c27773, Ld_rep_c33879, Ld_rep_c34139, Ld_rep_c35290	map00380
Tryptophan metabolism	225	C-acetyltransferase	ec:2.3.1.9	9	Ld_c1280, Ld_rep_c47076, Ld_rep_c77425, Ld_c18687, Ld_rep_c32854, Ld_rep_c41328, Ld_rep_c42021, Ld_rep_c42330, Ld_rep_c43546	map00380
Tryptophan metabolism	225	dehydrogenase	ec:1.1.1.35	43	Ld_c2582, Ld_rep_c45240, Ld_rep_c46743, Ld_rep_c47096, Ld_rep_c47187, Ld_rep_c47510, Ld_rep_c47968, Ld_rep_c48479, Ld_rep_c48889, Ld_rep_c49337, Ld_rep_c49686, Ld_rep_c50694, Ld_rep_c53520, Ld_rep_c62298, Ld_rep_c62877, Ld_rep_c66322, Ld_rep_c77425, Ld_rep_c82805, Ld_rep_c83053, Ld_rep_c84287, Ld_rep_c88208, Ld_rep_c111541, Ld_rep_c111867, Ld_rep_c115063, Ld_rep_c119639, Ld_c15917, Ld_c22997, Ld_…	map00380
Tryptophan metabolism	225	2,3-dioxygenase	ec:1.13.11.11	8	Ld_rep_c44754, Ld_rep_c50075, Ld_s88234, Ld_c7654, Ld_c8632, Ld_rep_c27100, Ld_rep_c33534, Ld_rep_c40974	map00380
Tryptophan metabolism	225	dehydrogenase (succinyl-transferring)	ec:1.2.4.2	18	Ld_c3079, Ld_c54364, Ld_c55589, Ld_rep_c56083, Ld_c57486, Ld_c57936, Ld_rep_c60082, Ld_rep_c86284, Ld_c90575, Ld_c91683, Ld_c99934, Ld_c114162, Ld_c10947, Ld_c16943, Ld_c18563, Ld_rep_c26563, Ld_rep_c28203, Ld_rep_c33685	map00380
Tryptophan metabolism	225	transaminase	ec:2.6.1.7	20	Ld_c338, Ld_rep_c45895, Ld_c58064, Ld_rep_c67004, Ld_c81530, Ld_rep_c83468, Ld_rep_c92583, Ld_c14856, Ld_c16231, Ld_rep_c24434, Ld_rep_c32444, Ld_rep_c32911, Ld_rep_c33532, Ld_rep_c34413, Ld_rep_c36289, Ld_rep_c38234, Ld_rep_c38338, Ld_rep_c41685, Ld_rep_c42202, Ld_rep_c43395	map00380
Tryptophan metabolism	225	monooxygenase	ec:1.14.14.1	28	Ld_c468, Ld_c756, Ld_c2002, Ld_c2666, Ld_rep_c51084, Ld_c54274, Ld_rep_c57412, Ld_c65663, Ld_c68964, Ld_c69487, Ld_rep_c78280, Ld_s90233, Ld_c5295, Ld_c5746, Ld_c7494, Ld_c7797, Ld_c8564, Ld_c9045, Ld_c9475, Ld_c9655, Ld_c11997, Ld_c12714, Ld_c12872, Ld_c13135, Ld_c15465, Ld_c15784, Ld_rep_c27613, Ld_rep_c36458	map00380
Fructose and mannose metabolism	224	phosphohexokinase	ec:2.7.1.11	9	Ld_c916, Ld_c1083, Ld_c1893, Ld_c60262, Ld_rep_c100772, Ld_c18623, Ld_c18639, Ld_c20527, Ld_rep_c28254	map00051
Fructose and mannose metabolism	224	isomerase	ec:5.3.1.14	2	Ld_c2495, Ld_c90460	map00051
Fructose and mannose metabolism	224	4,6-dehydratase	ec:4.2.1.47	8	Ld_rep_c44549, Ld_rep_c48055, Ld_rep_c24601, Ld_rep_c34962, Ld_rep_c37218, Ld_rep_c40680, Ld_rep_c42117, Ld_rep_c42445	map00051
Fructose and mannose metabolism	224	isomerase	ec:5.3.1.8	9	Ld_rep_c44167, Ld_rep_c47491, Ld_rep_c48289, Ld_rep_c74923, Ld_rep_c93549, Ld_rep_c24995, Ld_rep_c33219, Ld_rep_c34820, Ld_rep_c38572	map00051
Fructose and mannose metabolism	224	isomerase	ec:5.3.1.6	5	Ld_c23999, Ld_rep_c24462, Ld_rep_c36101, Ld_rep_c39011, Ld_rep_c40537	map00051
Fructose and mannose metabolism	224	isomerase	ec:5.3.1.1	14	Ld_c2975, Ld_rep_c44615, Ld_rep_c45702, Ld_c57347, Ld_rep_c61270, Ld_rep_c69869, Ld_rep_c84427, Ld_c115779, Ld_rep_c32840, Ld_rep_c38518, Ld_rep_c39585, Ld_rep_c42215, Ld_rep_c43087, Ld_rep_c43386	map00051
Fructose and mannose metabolism	224	RhuK	ec:2.7.1.5	1	Ld_c14972	map00051
Fructose and mannose metabolism	224	hexokinase type IV glucokinase	ec:2.7.1.1	11	Ld_c16, Ld_rep_c44199, Ld_rep_c44461, Ld_rep_c72581, Ld_c6069, Ld_c21263, Ld_rep_c26409, Ld_rep_c36841, Ld_rep_c38055, Ld_rep_c39773, Ld_rep_c41235	map00051
Fructose and mannose metabolism	224	2-phosphatase	ec:3.1.3.46	11	Ld_c2744, Ld_rep_c44413, Ld_rep_c55460, Ld_c62540, Ld_rep_c71051, Ld_c92554, Ld_c5037, Ld_c6235, Ld_c15860, Ld_rep_c28724, Ld_rep_c40213	map00051
Fructose and mannose metabolism	224	hexose diphosphatase	ec:3.1.3.11	12	Ld_rep_c46213, Ld_rep_c47581, Ld_rep_c66972, Ld_rep_c71439, Ld_rep_c89186, Ld_rep_c92018, Ld_rep_c34233, Ld_rep_c39205, Ld_rep_c39304, Ld_rep_c43111, Ld_rep_c43123, Ld_rep_c43787	map00051
Fructose and mannose metabolism	224	guanylyltransferase	ec:2.7.7.13	11	Ld_rep_c71828, Ld_c10767, Ld_rep_c24396, Ld_rep_c27486, Ld_rep_c29889, Ld_c31018, Ld_rep_c33362, Ld_rep_c34630, Ld_rep_c37071, Ld_rep_c41047, Ld_rep_c41876	map00051
Fructose and mannose metabolism	224	synthase	ec:1.1.1.271	6	Ld_rep_c49823, Ld_rep_c50340, Ld_rep_c50780, Ld_rep_c86109, Ld_c23796, Ld_rep_c28891	map00051
Fructose and mannose metabolism	224	aldolase	ec:4.1.2.19	1	Ld_c60990	map00051
Fructose and mannose metabolism	224	aldolase	ec:4.1.2.13	19	Ld_rep_c53765, Ld_s68570, Ld_rep_c81283, Ld_rep_c89287, Ld_rep_c91783, Ld_s93796, Ld_rep_c94210, Ld_rep_c99795, Ld_c100991, Ld_rep_c115434, Ld_rep_c119336, Ld_rep_c119864, Ld_rep_c120606, Ld_rep_c24383, Ld_rep_c34209, Ld_rep_c36398, Ld_rep_c37135, Ld_rep_c40764, Ld_rep_c43250	map00051
Fructose and mannose metabolism	224	phosphofructokinase 2	ec:2.7.1.105	11	Ld_c2744, Ld_rep_c44413, Ld_rep_c55460, Ld_c62540, Ld_rep_c71051, Ld_c92554, Ld_c5037, Ld_c6235, Ld_c15860, Ld_rep_c28724, Ld_rep_c40213	map00051
Fructose and mannose metabolism	224	reductase	ec:1.1.1.21	54	Ld_c814, Ld_c2733, Ld_c3681, Ld_rep_c43930, Ld_rep_c44245, Ld_rep_c44906, Ld_rep_c45139, Ld_rep_c45831, Ld_rep_c46247, Ld_rep_c46544, Ld_rep_c46859, Ld_rep_c46979, Ld_rep_c47425, Ld_rep_c50910, Ld_c57687, Ld_rep_c59497, Ld_c60618, Ld_rep_c63501, Ld_rep_c67808, Ld_c68947, Ld_rep_c78689, Ld_rep_c83950, Ld_c90078, Ld_c5835, Ld_c8331, Ld_c8370, Ld_c10418, Ld_c13844, Ld_c15393, Ld_c17164, Ld_c20875, L…	map00051
Fructose and mannose metabolism	224	2-dehydrogenase	ec:1.1.1.14	5	Ld_c4248, Ld_c4443, Ld_c80234, Ld_c82731, Ld_rep_c27125	map00051
Fructose and mannose metabolism	224	phosphotransferase	ec:2.7.1.69	33	Ld_c685, Ld_c1568, Ld_c1571, Ld_c3108, Ld_c3436, Ld_rep_c44156, Ld_rep_c48291, Ld_c53830, Ld_c56680, Ld_c57343, Ld_rep_c67044, Ld_c69097, Ld_rep_c69927, Ld_rep_c75238, Ld_rep_c77486, Ld_c79820, Ld_c90395, Ld_c90748, Ld_c5561, Ld_c6989, Ld_c7986, Ld_rep_c117690, Ld_c9909, Ld_c11212, Ld_c11640, Ld_c13978, Ld_c14515, Ld_c14637, Ld_c24061, Ld_rep_c24325, Ld_rep_c25274, Ld_rep_c36510, Ld_rep_c40355	map00051
Fructose and mannose metabolism	224	mannose phosphomutase	ec:5.4.2.8	13	Ld_c1275, Ld_c54654, Ld_c71552, Ld_c5485, Ld_c5699, Ld_c7612, Ld_c10769, Ld_c19662, Ld_c23085, Ld_rep_c30777, Ld_rep_c31109, Ld_rep_c34030, Ld_rep_c42295	map00051
Galactose metabolism	221	phosphohexokinase	ec:2.7.1.11	9	Ld_c916, Ld_c1083, Ld_c1893, Ld_c60262, Ld_rep_c100772, Ld_c18623, Ld_c18639, Ld_c20527, Ld_rep_c28254	map00052
Galactose metabolism	221	oxidase	ec:1.1.3.9	2	Ld_c1687, Ld_c19148	map00052
Galactose metabolism	221	isomerase	ec:5.3.1.26	1	Ld_c23999	map00052
Galactose metabolism	221	galactokinase (phosphorylating)	ec:2.7.1.6	15	Ld_c3434, Ld_rep_c46748, Ld_rep_c47903, Ld_rep_c48464, Ld_rep_c49657, Ld_rep_c49902, Ld_rep_c51311, Ld_rep_c51331, Ld_s67650, Ld_rep_c75044, Ld_s76926, Ld_c89099, Ld_rep_c24964, Ld_rep_c30719, Ld_rep_c34390	map00052
Galactose metabolism	221	hexokinase type IV glucokinase	ec:2.7.1.1	11	Ld_c16, Ld_rep_c44199, Ld_rep_c44461, Ld_rep_c72581, Ld_c6069, Ld_c21263, Ld_rep_c26409, Ld_rep_c36841, Ld_rep_c38055, Ld_rep_c39773, Ld_rep_c41235	map00052
Galactose metabolism	221	4-epimerase	ec:5.1.3.2	2	Ld_c61218, Ld_c92894	map00052
Galactose metabolism	221	lactase (ambiguous)	ec:3.2.1.23	38	Ld_rep_c43897, Ld_rep_c43983, Ld_rep_c44293, Ld_rep_c46071, Ld_rep_c46303, Ld_rep_c48510, Ld_rep_c54918, Ld_c56137, Ld_rep_c69088, Ld_c82168, Ld_rep_c92360, Ld_rep_c92381, Ld_c5760, Ld_c6862, Ld_c7201, Ld_c9580, Ld_c12751, Ld_rep_c24298, Ld_rep_c24381, Ld_rep_c25562, Ld_rep_c28049, Ld_rep_c28360, Ld_rep_c33223, Ld_rep_c33404, Ld_rep_c33424, Ld_rep_c33809, Ld_rep_c34188, Ld_rep_c34211, Ld_rep_c348…	map00052
Galactose metabolism	221	melibiase	ec:3.2.1.22	6	Ld_rep_c63505, Ld_rep_c63634, Ld_rep_c76503, Ld_rep_c24511, Ld_rep_c35527, Ld_rep_c38247	map00052
Galactose metabolism	221	maltase	ec:3.2.1.20	23	Ld_c2836, Ld_c4383, Ld_rep_c44037, Ld_rep_c44754, Ld_rep_c46106, Ld_rep_c48057, Ld_rep_c48703, Ld_rep_c50075, Ld_rep_c55256, Ld_rep_c66203, Ld_rep_c75430, Ld_c7654, Ld_c9054, Ld_rep_c25746, Ld_rep_c27537, Ld_rep_c30881, Ld_rep_c32798, Ld_rep_c33442, Ld_rep_c36083, Ld_rep_c40147, Ld_rep_c43019, Ld_rep_c43165, Ld_rep_c43564	map00052
Galactose metabolism	221	uridylyltransferase	ec:2.7.7.9	6	Ld_c69982, Ld_c5821, Ld_rep_c24579, Ld_rep_c29925, Ld_rep_c33389, Ld_rep_c35594	map00052
Galactose metabolism	221	lactase-phlorizin hydrolase	ec:3.2.1.108	1	Ld_rep_c25974	map00052
Galactose metabolism	221	uridylyltransferase	ec:2.7.7.12	7	Ld_rep_c45750, Ld_rep_c51261, Ld_rep_c30059, Ld_rep_c34059, Ld_rep_c34271, Ld_rep_c42686, Ld_rep_c43010	map00052
Galactose metabolism	221	deacetylase	ec:3.5.1.25	4	Ld_c352, Ld_c59489, Ld_rep_c83243, Ld_c16859	map00052
Galactose metabolism	221	reductase	ec:1.1.1.21	54	Ld_c814, Ld_c2733, Ld_c3681, Ld_rep_c43930, Ld_rep_c44245, Ld_rep_c44906, Ld_rep_c45139, Ld_rep_c45831, Ld_rep_c46247, Ld_rep_c46544, Ld_rep_c46859, Ld_rep_c46979, Ld_rep_c47425, Ld_rep_c50910, Ld_c57687, Ld_rep_c59497, Ld_c60618, Ld_rep_c63501, Ld_rep_c67808, Ld_c68947, Ld_rep_c78689, Ld_rep_c83950, Ld_c90078, Ld_c5835, Ld_c8331, Ld_c8370, Ld_c10418, Ld_c13844, Ld_c15393, Ld_c17164, Ld_c20875, L…	map00052
Galactose metabolism	221	phosphotransferase	ec:2.7.1.69	33	Ld_c685, Ld_c1568, Ld_c1571, Ld_c3108, Ld_c3436, Ld_rep_c44156, Ld_rep_c48291, Ld_c53830, Ld_c56680, Ld_c57343, Ld_rep_c67044, Ld_c69097, Ld_rep_c69927, Ld_rep_c75238, Ld_rep_c77486, Ld_c79820, Ld_c90395, Ld_c90748, Ld_c5561, Ld_c6989, Ld_c7986, Ld_rep_c117690, Ld_c9909, Ld_c11212, Ld_c11640, Ld_c13978, Ld_c14515, Ld_c14637, Ld_c24061, Ld_rep_c24325, Ld_rep_c25274, Ld_rep_c36510, Ld_rep_c40355	map00052
Galactose metabolism	221	(alpha-D-glucose-1,6-bisphosphate-dependent)	ec:5.4.2.2	9	Ld_s45881, Ld_rep_c47958, Ld_rep_c49616, Ld_rep_c86280, Ld_c7612, Ld_c23220, Ld_rep_c27000, Ld_rep_c28260, Ld_rep_c33433	map00052
Arginine and proline metabolism	215	synthase	ec:6.3.4.5	3	Ld_rep_c47368, Ld_rep_c48402, Ld_c9237	map00330
Arginine and proline metabolism	215	decarboxylase	ec:4.1.1.50	1	Ld_c104942	map00330
Arginine and proline metabolism	215	dehydrogenase	ec:1.5.99.8	7	Ld_c3136, Ld_rep_c73735, Ld_rep_c74657, Ld_rep_c89824, Ld_rep_c94503, Ld_c18652, Ld_rep_c27717	map00330
Arginine and proline metabolism	215	deiminase	ec:3.5.3.6	1	Ld_c24	map00330
Arginine and proline metabolism	215	arginine amidinase	ec:3.5.3.1	4	Ld_c1185, Ld_rep_c26926, Ld_rep_c34228, Ld_rep_c41048	map00330
Arginine and proline metabolism	215	decarboxylase	ec:4.1.1.17	8	Ld_c1286, Ld_c2640, Ld_c54745, Ld_c61741, Ld_c86013, Ld_c10019, Ld_c16729, Ld_c21752	map00330
Arginine and proline metabolism	215	dehydrogenase	ec:1.5.1.12	9	Ld_c1112, Ld_c56152, Ld_rep_c57590, Ld_rep_c66002, Ld_rep_c84658, Ld_rep_c25470, Ld_rep_c25881, Ld_s31922, Ld_rep_c37582	map00330
Arginine and proline metabolism	215	oxidase	ec:1.4.3.3	9	Ld_c2545, Ld_rep_c44034, Ld_rep_c45006, Ld_rep_c56613, Ld_rep_c90141, Ld_c23288, Ld_rep_c26991, Ld_rep_c27897, Ld_rep_c38918	map00330
Arginine and proline metabolism	215	oxidase	ec:1.4.3.10	2	Ld_c56297, Ld_c11540	map00330
Arginine and proline metabolism	215	cyclodeaminase	ec:4.3.1.12	1	Ld_c4576	map00330
Arginine and proline metabolism	215	acylamidase	ec:3.5.1.4	15	Ld_c1014, Ld_c1016, Ld_rep_c44562, Ld_rep_c47147, Ld_rep_c47419, Ld_c53817, Ld_rep_c55869, Ld_rep_c67202, Ld_c71281, Ld_rep_c72430, Ld_s85924, Ld_c5357, Ld_c7131, Ld_c23042, Ld_rep_c39494	map00330
Arginine and proline metabolism	215	glutaminase I	ec:3.5.1.2	2	Ld_c61486, Ld_c72248	map00330
Arginine and proline metabolism	215	dehydrogenase [NAD(P)+]	ec:1.4.1.3	5	Ld_rep_c86017, Ld_rep_c86657, Ld_rep_c33199, Ld_rep_c34627, Ld_rep_c38622	map00330
Arginine and proline metabolism	215	dehydrogenase	ec:1.4.1.2	5	Ld_rep_c86017, Ld_rep_c86657, Ld_rep_c33199, Ld_rep_c34627, Ld_rep_c38622	map00330
Arginine and proline metabolism	215	deaminase	ec:3.5.4.1	1	Ld_c7721	map00330
Arginine and proline metabolism	215	N-acetyltransferase	ec:2.3.1.57	2	Ld_c12347, Ld_rep_c39275	map00330
Arginine and proline metabolism	215	5-kinase	ec:2.7.2.11	16	Ld_rep_c44019, Ld_c57533, Ld_rep_c66668, Ld_rep_c70379, Ld_rep_c86473, Ld_c86779, Ld_c6052, Ld_c7171, Ld_c7798, Ld_c8113, Ld_c115159, Ld_c119625, Ld_c22675, Ld_rep_c25011, Ld_rep_c33114, Ld_rep_c41905	map00330
Arginine and proline metabolism	215	dehydropeptidase II	ec:3.5.1.14	9	Ld_rep_c45151, Ld_rep_c49079, Ld_rep_c49363, Ld_rep_c55091, Ld_rep_c91153, Ld_rep_c32884, Ld_rep_c38967, Ld_rep_c39871, Ld_rep_c41296	map00330
Arginine and proline metabolism	215	dehydrogenase (NAD+)	ec:1.2.1.3	17	Ld_c1393, Ld_rep_c45910, Ld_rep_c48603, Ld_rep_c53531, Ld_rep_c59298, Ld_rep_c63689, Ld_c64056, Ld_rep_c64783, Ld_rep_c76100, Ld_rep_c90236, Ld_c17328, Ld_rep_c25080, Ld_rep_c25470, Ld_rep_c27773, Ld_rep_c33879, Ld_rep_c34139, Ld_rep_c35290	map00330
Arginine and proline metabolism	215	lyase	ec:4.3.2.1	2	Ld_c2089, Ld_c17724	map00330
Arginine and proline metabolism	215	aldolase	ec:4.1.2.14	1	Ld_c22860	map00330
Arginine and proline metabolism	215	synthase (ammonia)	ec:6.3.4.16	3	Ld_c23303, Ld_c23728, Ld_rep_c39786	map00330
Arginine and proline metabolism	215	dioxygenase	ec:1.14.11.2	4	Ld_rep_c48056, Ld_c11321, Ld_c11571, Ld_c17684	map00330
Arginine and proline metabolism	215	reductase	ec:1.5.1.2	15	Ld_c3412, Ld_c3780, Ld_rep_c49090, Ld_rep_c49708, Ld_rep_c49783, Ld_c64812, Ld_rep_c77785, Ld_c12235, Ld_c16375, Ld_rep_c25688, Ld_rep_c27857, Ld_rep_c28692, Ld_rep_c30531, Ld_rep_c39132, Ld_rep_c41318	map00330
Arginine and proline metabolism	215	carbamoyltransferase	ec:2.1.3.3	2	Ld_c24, Ld_c67307	map00330
Arginine and proline metabolism	215	synthase	ec:2.5.1.22	2	Ld_c70822, Ld_c80630	map00330
Arginine and proline metabolism	215	synthase	ec:2.5.1.16	3	Ld_rep_c47407, Ld_c6560, Ld_c8135	map00330
Arginine and proline metabolism	215	dehydrogenase	ec:1.2.1.41	14	Ld_rep_c44019, Ld_c57533, Ld_rep_c66668, Ld_rep_c70379, Ld_rep_c86473, Ld_c86779, Ld_c6052, Ld_c7171, Ld_c7798, Ld_c8113, Ld_c22675, Ld_rep_c25011, Ld_rep_c33114, Ld_rep_c41905	map00330
Arginine and proline metabolism	215	transaminase	ec:2.6.1.1	25	Ld_rep_c45895, Ld_rep_c47545, Ld_rep_c48192, Ld_c58064, Ld_rep_c59279, Ld_rep_c67004, Ld_rep_c74849, Ld_c75101, Ld_rep_c76806, Ld_rep_c83468, Ld_c85692, Ld_rep_c86375, Ld_rep_c92583, Ld_c20721, Ld_rep_c24434, Ld_rep_c27534, Ld_rep_c33532, Ld_rep_c34413, Ld_rep_c35729, Ld_rep_c36289, Ld_rep_c38027, Ld_rep_c39428, Ld_c41249, Ld_rep_c41685, Ld_rep_c41994	map00330
Arginine and proline metabolism	215	ligase	ec:6.3.1.2	17	Ld_c4749, Ld_rep_c44144, Ld_rep_c44477, Ld_rep_c44867, Ld_rep_c45271, Ld_rep_c45338, Ld_rep_c46841, Ld_s47132, Ld_rep_c48032, Ld_c73251, Ld_rep_c75529, Ld_rep_c75621, Ld_c82283, Ld_rep_c24285, Ld_rep_c33539, Ld_rep_c41413, Ld_rep_c42450	map00330
Arginine and proline metabolism	215	aminotransferase	ec:2.6.1.13	19	Ld_c1165, Ld_c1969, Ld_c3878, Ld_c3891, Ld_rep_c54268, Ld_rep_c56100, Ld_c69247, Ld_c73733, Ld_rep_c81702, Ld_rep_c92425, Ld_c8963, Ld_c10844, Ld_c11588, Ld_c13160, Ld_rep_c30476, Ld_rep_c33758, Ld_rep_c35170, Ld_rep_c42755, Ld_rep_c43850	map00330
Arginine and proline metabolism	215	transaminase	ec:2.6.1.11	1	Ld_c8963	map00330
Arginine and proline metabolism	215	kinase	ec:2.7.3.3	12	Ld_rep_c44070, Ld_s44866, Ld_rep_c44876, Ld_rep_c45907, Ld_rep_c46246, Ld_rep_c47442, Ld_c70605, Ld_rep_c29938, Ld_rep_c32974, Ld_rep_c33349, Ld_rep_c38363, Ld_rep_c39175	map00330
Valine, leucine and isoleucine degradation	213	hydratase	ec:4.2.1.18	2	Ld_c10111, Ld_c19916	map00280
Valine, leucine and isoleucine degradation	213	hydratase	ec:4.2.1.17	29	Ld_c827, Ld_c2582, Ld_c3529, Ld_c4846, Ld_rep_c44989, Ld_rep_c56419, Ld_c57124, Ld_rep_c66322, Ld_rep_c66629, Ld_rep_c76853, Ld_rep_c77425, Ld_rep_c84287, Ld_c7861, Ld_c10111, Ld_c15917, Ld_c18216, Ld_c19916, Ld_c22997, Ld_c24122, Ld_rep_c24387, Ld_rep_c24687, Ld_rep_c26543, Ld_rep_c27841, Ld_rep_c31841, Ld_rep_c34359, Ld_rep_c34447, Ld_rep_c34584, Ld_rep_c39410, Ld_rep_c40704	map00280
Valine, leucine and isoleucine degradation	213	carboxylase	ec:6.4.1.4	10	Ld_c3630, Ld_rep_c47536, Ld_rep_c57218, Ld_rep_c77230, Ld_c8274, Ld_c23767, Ld_rep_c28646, Ld_rep_c28780, Ld_rep_c29107, Ld_rep_c31417	map00280
Valine, leucine and isoleucine degradation	213	carboxylase	ec:6.4.1.3	16	Ld_c701, Ld_c2288, Ld_c3630, Ld_rep_c44212, Ld_rep_c57218, Ld_rep_c60234, Ld_s83274, Ld_s83857, Ld_c6143, Ld_rep_c24235, Ld_rep_c28780, Ld_rep_c31417, Ld_rep_c36520, Ld_rep_c37945, Ld_rep_c38796, Ld_rep_c41831	map00280
Valine, leucine and isoleucine degradation	213	hydrolase	ec:3.1.2.4	6	Ld_c53999, Ld_rep_c73246, Ld_c12189, Ld_rep_c26443, Ld_rep_c31535, Ld_rep_c37410	map00280
Valine, leucine and isoleucine degradation	213	CoA-transferase	ec:2.8.3.5	13	Ld_rep_c45057, Ld_rep_c52397, Ld_rep_c59666, Ld_rep_c86207, Ld_rep_c87755, Ld_c7759, Ld_rep_c26333, Ld_rep_c27673, Ld_rep_c28760, Ld_rep_c31219, Ld_rep_c31243, Ld_rep_c34916, Ld_rep_c41847	map00280
Valine, leucine and isoleucine degradation	213	dehydrogenase	ec:1.1.1.178	1	Ld_rep_c82805	map00280
Valine, leucine and isoleucine degradation	213	lyase	ec:4.1.3.4	4	Ld_c95, Ld_c83957, Ld_c114076, Ld_c19443	map00280
Valine, leucine and isoleucine degradation	213	(2-methylpropanoyl)transferase	ec:2.3.1.168	6	Ld_rep_c104084, Ld_rep_c24787, Ld_rep_c34694, Ld_rep_c35664, Ld_rep_c37765, Ld_rep_c40829	map00280
Valine, leucine and isoleucine degradation	213	C-acyltransferase	ec:2.3.1.16	21	Ld_c1200, Ld_rep_c45337, Ld_rep_c46488, Ld_rep_c47389, Ld_rep_c47608, Ld_rep_c48288, Ld_rep_c48915, Ld_rep_c61819, Ld_rep_c89673, Ld_c5509, Ld_rep_c24427, Ld_rep_c26133, Ld_rep_c26940, Ld_rep_c27552, Ld_rep_c29183, Ld_rep_c29260, Ld_rep_c29286, Ld_rep_c33015, Ld_rep_c34810, Ld_rep_c40086, Ld_rep_c42675	map00280
Valine, leucine and isoleucine degradation	213	acyl-CoA dehydrogenase	ec:1.3.8.1	6	Ld_rep_c46425, Ld_rep_c48472, Ld_rep_c53782, Ld_rep_c89322, Ld_c89352, Ld_rep_c40237	map00280
Valine, leucine and isoleucine degradation	213	dehydrogenase (NAD+)	ec:1.2.1.3	17	Ld_c1393, Ld_rep_c45910, Ld_rep_c48603, Ld_rep_c53531, Ld_rep_c59298, Ld_rep_c63689, Ld_c64056, Ld_rep_c64783, Ld_rep_c76100, Ld_rep_c90236, Ld_c17328, Ld_rep_c25080, Ld_rep_c25470, Ld_rep_c27773, Ld_rep_c33879, Ld_rep_c34139, Ld_rep_c35290	map00280
Valine, leucine and isoleucine degradation	213	C-acetyltransferase	ec:2.3.1.9	9	Ld_c1280, Ld_rep_c47076, Ld_rep_c77425, Ld_c18687, Ld_rep_c32854, Ld_rep_c41328, Ld_rep_c42021, Ld_rep_c42330, Ld_rep_c43546	map00280
Valine, leucine and isoleucine degradation	213	dehydrogenase	ec:1.1.1.35	43	Ld_c2582, Ld_rep_c45240, Ld_rep_c46743, Ld_rep_c47096, Ld_rep_c47187, Ld_rep_c47510, Ld_rep_c47968, Ld_rep_c48479, Ld_rep_c48889, Ld_rep_c49337, Ld_rep_c49686, Ld_rep_c50694, Ld_rep_c53520, Ld_rep_c62298, Ld_rep_c62877, Ld_rep_c66322, Ld_rep_c77425, Ld_rep_c82805, Ld_rep_c83053, Ld_rep_c84287, Ld_rep_c88208, Ld_rep_c111541, Ld_rep_c111867, Ld_rep_c115063, Ld_rep_c119639, Ld_c15917, Ld_c22997, Ld_…	map00280
Valine, leucine and isoleucine degradation	213	dehydrogenase	ec:1.1.1.31	14	Ld_c2356, Ld_rep_c56541, Ld_c59349, Ld_rep_c61822, Ld_rep_c66811, Ld_rep_c73615, Ld_rep_c83212, Ld_rep_c87668, Ld_rep_c95651, Ld_c10060, Ld_c14285, Ld_rep_c24816, Ld_rep_c33576, Ld_rep_c37446	map00280
Valine, leucine and isoleucine degradation	213	dehydrogenase (2-methylpropanoyl-transferring)	ec:1.2.4.4	3	Ld_c1589, Ld_rep_c53885, Ld_c17525	map00280
Valine, leucine and isoleucine degradation	213	synthase	ec:2.3.3.10	1	Ld_c4008	map00280
Valine, leucine and isoleucine degradation	213	dehydrogenase	ec:1.8.1.4	12	Ld_rep_c59031, Ld_rep_c60754, Ld_rep_c24429, Ld_rep_c34277, Ld_rep_c35243, Ld_rep_c36404, Ld_rep_c36984, Ld_rep_c39360, Ld_rep_c39513, Ld_rep_c42409, Ld_rep_c43427, Ld_rep_c43610	map00280
Valine, leucine and isoleucine degradation	213	transaminase	ec:2.6.1.42	4	Ld_c487, Ld_rep_c45499, Ld_rep_c45554, Ld_c12091	map00280
Valine, leucine and isoleucine degradation	213	dehydrogenase (acylating)	ec:1.2.1.27	14	Ld_rep_c44727, Ld_rep_c46796, Ld_rep_c48480, Ld_rep_c49006, Ld_rep_c56316, Ld_rep_c72617, Ld_rep_c111994, Ld_rep_c32837, Ld_rep_c39079, Ld_rep_c40689, Ld_rep_c41467, Ld_rep_c41600, Ld_rep_c42203, Ld_rep_c43759	map00280
Pentose phosphate pathway	207	deoxyribokinase	ec:2.7.1.15	3	Ld_c4624, Ld_rep_c27304, Ld_rep_c35386	map00030
Pentose phosphate pathway	207	phosphohexokinase	ec:2.7.1.11	9	Ld_c916, Ld_c1083, Ld_c1893, Ld_c60262, Ld_rep_c100772, Ld_c18623, Ld_c18639, Ld_c20527, Ld_rep_c28254	map00030
Pentose phosphate pathway	207	diphosphokinase	ec:2.7.6.1	6	Ld_c963, Ld_c4950, Ld_c15875, Ld_c16714, Ld_rep_c26626, Ld_rep_c30576	map00030
Pentose phosphate pathway	207	isomerase	ec:5.3.1.9	12	Ld_c110, Ld_c63506, Ld_c13739, Ld_c14238, Ld_c18159, Ld_c19888, Ld_c20829, Ld_rep_c26690, Ld_rep_c27108, Ld_rep_c32755, Ld_rep_c34733, Ld_rep_c42177	map00030
Pentose phosphate pathway	207	isomerase	ec:5.3.1.6	5	Ld_c23999, Ld_rep_c24462, Ld_rep_c36101, Ld_rep_c39011, Ld_rep_c40537	map00030
Pentose phosphate pathway	207	3-epimerase	ec:5.1.3.1	6	Ld_rep_c48516, Ld_rep_c69666, Ld_rep_c32979, Ld_rep_c33001, Ld_rep_c39044, Ld_rep_c42064	map00030
Pentose phosphate pathway	207	phosphogluconolactonase	ec:3.1.1.31	4	Ld_rep_c56043, Ld_c6943, Ld_rep_c32990, Ld_rep_c39592	map00030
Pentose phosphate pathway	207	dihydroxyacetonetransferase	ec:2.2.1.2	12	Ld_c2055, Ld_rep_c78330, Ld_c13739, Ld_rep_c24297, Ld_rep_c26840, Ld_rep_c33857, Ld_rep_c35033, Ld_rep_c36294, Ld_rep_c36332, Ld_rep_c38382, Ld_rep_c40022, Ld_rep_c42965	map00030
Pentose phosphate pathway	207	glycolaldehydetransferase	ec:2.2.1.1	13	Ld_rep_c57563, Ld_rep_c58565, Ld_c60264, Ld_rep_c64134, Ld_rep_c70618, Ld_rep_c81703, Ld_c11039, Ld_rep_c25415, Ld_rep_c31073, Ld_rep_c34643, Ld_rep_c36436, Ld_rep_c39675, Ld_rep_c43530	map00030
Pentose phosphate pathway	207	hexose diphosphatase	ec:3.1.3.11	12	Ld_rep_c46213, Ld_rep_c47581, Ld_rep_c66972, Ld_rep_c71439, Ld_rep_c89186, Ld_rep_c92018, Ld_rep_c34233, Ld_rep_c39205, Ld_rep_c39304, Ld_rep_c43111, Ld_rep_c43123, Ld_rep_c43787	map00030
Pentose phosphate pathway	207	dehydrogenase (acceptor)	ec:1.1.99.10	34	Ld_c958, Ld_c3258, Ld_c3612, Ld_c55378, Ld_c56169, Ld_c57361, Ld_rep_c79447, Ld_c84028, Ld_rep_c86017, Ld_rep_c86657, Ld_rep_c89615, Ld_c5398, Ld_c5902, Ld_c6085, Ld_c7688, Ld_c9250, Ld_c11711, Ld_c15134, Ld_c15150, Ld_c15185, Ld_c15231, Ld_c17417, Ld_c17968, Ld_c19776, Ld_c21073, Ld_c21483, Ld_rep_c25503, Ld_c29814, Ld_rep_c33199, Ld_rep_c33662, Ld_rep_c33777, Ld_rep_c34627, Ld_rep_c38622, Ld_re…	map00030
Pentose phosphate pathway	207	aldolase	ec:4.1.2.14	1	Ld_c22860	map00030
Pentose phosphate pathway	207	aldolase	ec:4.1.2.13	19	Ld_rep_c53765, Ld_s68570, Ld_rep_c81283, Ld_rep_c89287, Ld_rep_c91783, Ld_s93796, Ld_rep_c94210, Ld_rep_c99795, Ld_c100991, Ld_rep_c115434, Ld_rep_c119336, Ld_rep_c119864, Ld_rep_c120606, Ld_rep_c24383, Ld_rep_c34209, Ld_rep_c36398, Ld_rep_c37135, Ld_rep_c40764, Ld_rep_c43250	map00030
Pentose phosphate pathway	207	dehydrogenase	ec:1.1.1.49	20	Ld_rep_c44399, Ld_rep_c45100, Ld_rep_c45642, Ld_rep_c46016, Ld_rep_c47990, Ld_rep_c48649, Ld_rep_c49431, Ld_rep_c57772, Ld_rep_c57805, Ld_c72460, Ld_rep_c80878, Ld_rep_c85915, Ld_rep_c86623, Ld_c90844, Ld_c9309, Ld_rep_c115995, Ld_s116651, Ld_rep_c32875, Ld_rep_c41401, Ld_rep_c43746	map00030
Pentose phosphate pathway	207	1-dehydrogenase	ec:1.1.1.47	4	Ld_rep_c54163, Ld_rep_c87189, Ld_rep_c89041, Ld_s36711	map00030
Pentose phosphate pathway	207	dehydrogenase (NADP+-dependent, decarboxylating)	ec:1.1.1.44	29	Ld_c2356, Ld_rep_c44769, Ld_rep_c45091, Ld_rep_c56541, Ld_c59349, Ld_rep_c61822, Ld_rep_c66811, Ld_rep_c73047, Ld_rep_c73615, Ld_rep_c78822, Ld_rep_c83212, Ld_rep_c86079, Ld_rep_c87668, Ld_rep_c91898, Ld_rep_c95651, Ld_c96411, Ld_s101950, Ld_rep_c103397, Ld_c10060, Ld_c14285, Ld_c18137, Ld_rep_c24816, Ld_rep_c29948, Ld_rep_c33576, Ld_rep_c35122, Ld_rep_c37446, Ld_rep_c38278, Ld_rep_c42905, Ld_rep…	map00030
Pentose phosphate pathway	207	2-dehydrogenase	ec:1.1.1.215	1	Ld_rep_c39369	map00030
Pentose phosphate pathway	207	(alpha-D-glucose-1,6-bisphosphate-dependent)	ec:5.4.2.2	9	Ld_s45881, Ld_rep_c47958, Ld_rep_c49616, Ld_rep_c86280, Ld_c7612, Ld_c23220, Ld_rep_c27000, Ld_rep_c28260, Ld_rep_c33433	map00030
Pentose phosphate pathway	207	aldolase	ec:4.1.2.4	9	Ld_c74204, Ld_rep_c75179, Ld_c5130, Ld_rep_c93557, Ld_c11465, Ld_c14008, Ld_rep_c33450, Ld_rep_c40497, Ld_rep_c41684	map00030
Glycerophospholipid metabolism	205	phosphodiesterase	ec:3.1.4.46	8	Ld_c1531, Ld_rep_c55547, Ld_rep_c114987, Ld_c10155, Ld_c10703, Ld_rep_c28493, Ld_c37116, Ld_rep_c42697	map00564
Glycerophospholipid metabolism	205	decarboxylase	ec:4.1.1.65	4	Ld_c800, Ld_c79710, Ld_c87392, Ld_c14191	map00564
Glycerophospholipid metabolism	205	D	ec:3.1.4.4	3	Ld_c4773, Ld_c58931, Ld_c19923	map00564
Glycerophospholipid metabolism	205	3-phosphatidyltransferase	ec:2.7.8.11	2	Ld_rep_c24557, Ld_rep_c35870	map00564
Glycerophospholipid metabolism	205	A1	ec:3.1.1.32	37	Ld_c2707, Ld_rep_c44162, Ld_rep_c45485, Ld_rep_c45695, Ld_rep_c46428, Ld_rep_c46431, Ld_rep_c47784, Ld_rep_c47946, Ld_rep_c49961, Ld_rep_c50143, Ld_rep_c53924, Ld_rep_c57163, Ld_rep_c66429, Ld_rep_c72524, Ld_rep_c73059, Ld_c80958, Ld_rep_c85526, Ld_rep_c92384, Ld_c8452, Ld_c11666, Ld_c16791, Ld_c18738, Ld_c19639, Ld_rep_c24172, Ld_rep_c26587, Ld_rep_c28819, Ld_rep_c32960, Ld_rep_c33166, Ld_rep_c3…	map00564
Glycerophospholipid metabolism	205	dehydrogenase (NAD+)	ec:1.1.1.8	12	Ld_c837, Ld_rep_c64327, Ld_rep_c80796, Ld_rep_c86017, Ld_rep_c86657, Ld_c89420, Ld_c6385, Ld_c115688, Ld_c12237, Ld_rep_c33199, Ld_rep_c34627, Ld_rep_c38622	map00564
Glycerophospholipid metabolism	205	cytidylyltransferase	ec:2.7.7.41	4	Ld_c55733, Ld_c82974, Ld_c14723, Ld_c17923	map00564
Glycerophospholipid metabolism	205	cytidylyltransferase	ec:2.7.7.15	4	Ld_c6217, Ld_c8625, Ld_rep_c32965, Ld_rep_c42337	map00564
Glycerophospholipid metabolism	205	cytidylyltransferase	ec:2.7.7.14	4	Ld_rep_c74147, Ld_c9612, Ld_rep_c26269, Ld_rep_c41996	map00564
Glycerophospholipid metabolism	205	O-acyltransferase	ec:2.3.1.51	18	Ld_c1750, Ld_c2052, Ld_c3663, Ld_c54237, Ld_c55769, Ld_c63972, Ld_c72426, Ld_s91419, Ld_c6951, Ld_c7023, Ld_c18340, Ld_rep_c26368, Ld_rep_c26721, Ld_rep_c30558, Ld_rep_c30838, Ld_rep_c37074, Ld_rep_c39543, Ld_rep_c42992	map00564
Glycerophospholipid metabolism	205	O-acyltransferase	ec:2.3.1.43	4	Ld_c1210, Ld_rep_c85806, Ld_c19896, Ld_rep_c30435	map00564
Glycerophospholipid metabolism	205	O-acyltransferase	ec:2.3.1.42	3	Ld_rep_c56445, Ld_rep_c76647, Ld_rep_c24287	map00564
Glycerophospholipid metabolism	205	phosphatase	ec:3.1.3.4	3	Ld_c15674, Ld_rep_c29379, Ld_rep_c36974	map00564
Glycerophospholipid metabolism	205	1-O-acyltransferase	ec:2.3.1.15	8	Ld_rep_c56445, Ld_rep_c64179, Ld_c71640, Ld_rep_c76647, Ld_c9303, Ld_rep_c116532, Ld_rep_c24287, Ld_rep_c30838	map00564
Glycerophospholipid metabolism	205	kinase (ATP dependent)	ec:2.7.1.107	12	Ld_c277, Ld_c935, Ld_c62603, Ld_rep_c67126, Ld_c72325, Ld_rep_c73865, Ld_c79672, Ld_c86249, Ld_c8347, Ld_c101067, Ld_c12500, Ld_c16841	map00564
Glycerophospholipid metabolism	205	O-phosphatidyltransferase	ec:2.7.8.8	1	Ld_rep_c91628	map00564
Glycerophospholipid metabolism	205	cholinephosphotransferase	ec:2.7.8.2	3	Ld_rep_c44573, Ld_c13087, Ld_rep_c41694	map00564
Glycerophospholipid metabolism	205	EPT	ec:2.7.8.1	2	Ld_c1389, Ld_c13087	map00564
Glycerophospholipid metabolism	205	dehydrogenase	ec:1.1.5.3	13	Ld_c1618, Ld_rep_c65925, Ld_c65982, Ld_rep_c76287, Ld_rep_c90319, Ld_rep_c90523, Ld_c99661, Ld_c12734, Ld_rep_c25478, Ld_rep_c29064, Ld_rep_c30742, Ld_rep_c35442, Ld_rep_c36028	map00564
Glycerophospholipid metabolism	205	kinase	ec:2.7.1.82	5	Ld_c1934, Ld_c54066, Ld_c17912, Ld_rep_c27430, Ld_rep_c36160	map00564
Glycerophospholipid metabolism	205	true cholinesterase	ec:3.1.1.7	3	Ld_rep_c59205, Ld_c15921, Ld_rep_c32434	map00564
Glycerophospholipid metabolism	205	lecithinase B	ec:3.1.1.5	14	Ld_c2193, Ld_c2732, Ld_rep_c45424, Ld_rep_c46953, Ld_c54213, Ld_c56406, Ld_rep_c57511, Ld_c67294, Ld_rep_c71421, Ld_c6171, Ld_c6179, Ld_c21121, Ld_rep_c25438, Ld_rep_c38520	map00564
Glycerophospholipid metabolism	205	A2	ec:3.1.1.4	44	Ld_c50, Ld_c809, Ld_c2027, Ld_c3580, Ld_c3794, Ld_rep_c45810, Ld_rep_c46674, Ld_rep_c50646, Ld_rep_c52322, Ld_c54509, Ld_c54570, Ld_c58536, Ld_c58685, Ld_c58813, Ld_rep_c60450, Ld_c62032, Ld_c69407, Ld_c71505, Ld_c81798, Ld_rep_c85265, Ld_rep_c87052, Ld_rep_c87379, Ld_c87455, Ld_c91484, Ld_c92514, Ld_c5959, Ld_c7512, Ld_c104231, Ld_c120768, Ld_c11674, Ld_c14148, Ld_c14573, Ld_c14702, Ld_c15156, L…	map00564
Glycerophospholipid metabolism	205	kinase	ec:2.7.1.32	4	Ld_c1934, Ld_c17912, Ld_rep_c27430, Ld_rep_c36160	map00564
Glycerophospholipid metabolism	205	oxidase	ec:1.1.3.21	4	Ld_rep_c65925, Ld_rep_c29064, Ld_rep_c30742, Ld_rep_c35442	map00564
Lysine degradation	201	hydratase	ec:4.2.1.17	29	Ld_c827, Ld_c2582, Ld_c3529, Ld_c4846, Ld_rep_c44989, Ld_rep_c56419, Ld_c57124, Ld_rep_c66322, Ld_rep_c66629, Ld_rep_c76853, Ld_rep_c77425, Ld_rep_c84287, Ld_c7861, Ld_c10111, Ld_c15917, Ld_c18216, Ld_c19916, Ld_c22997, Ld_c24122, Ld_rep_c24387, Ld_rep_c24687, Ld_rep_c26543, Ld_rep_c27841, Ld_rep_c31841, Ld_rep_c34359, Ld_rep_c34447, Ld_rep_c34584, Ld_rep_c39410, Ld_rep_c40704	map00310
Lysine degradation	201	N-methyltransferase	ec:2.1.1.43	81	Ld_c17, Ld_c1153, Ld_c1181, Ld_c1265, Ld_c1624, Ld_c1680, Ld_c2147, Ld_c3174, Ld_c3604, Ld_c4112, Ld_c4808, Ld_rep_c46517, Ld_rep_c49545, Ld_rep_c51612, Ld_rep_c54807, Ld_c55199, Ld_rep_c56676, Ld_rep_c56767, Ld_c57247, Ld_rep_c58102, Ld_c59878, Ld_c60023, Ld_c60644, Ld_c61557, Ld_c61838, Ld_c62099, Ld_rep_c62366, Ld_c62496, Ld_rep_c62819, Ld_rep_c64050, Ld_c65069, Ld_s65078, Ld_c67147, Ld_c68562…	map00310
Lysine degradation	201	succinyltransferase	ec:2.3.1.61	2	Ld_rep_c62354, Ld_c8515	map00310
Lysine degradation	201	dehydrogenase (NAD+)	ec:1.2.1.3	17	Ld_c1393, Ld_rep_c45910, Ld_rep_c48603, Ld_rep_c53531, Ld_rep_c59298, Ld_rep_c63689, Ld_c64056, Ld_rep_c64783, Ld_rep_c76100, Ld_rep_c90236, Ld_c17328, Ld_rep_c25080, Ld_rep_c25470, Ld_rep_c27773, Ld_rep_c33879, Ld_rep_c34139, Ld_rep_c35290	map00310
Lysine degradation	201	5-dioxygenase	ec:1.14.11.4	6	Ld_c583, Ld_c777, Ld_c74167, Ld_s82421, Ld_c20366, Ld_c21790	map00310
Lysine degradation	201	C-acetyltransferase	ec:2.3.1.9	9	Ld_c1280, Ld_rep_c47076, Ld_rep_c77425, Ld_c18687, Ld_rep_c32854, Ld_rep_c41328, Ld_rep_c42021, Ld_rep_c42330, Ld_rep_c43546	map00310
Lysine degradation	201	dehydrogenase	ec:1.1.1.35	43	Ld_c2582, Ld_rep_c45240, Ld_rep_c46743, Ld_rep_c47096, Ld_rep_c47187, Ld_rep_c47510, Ld_rep_c47968, Ld_rep_c48479, Ld_rep_c48889, Ld_rep_c49337, Ld_rep_c49686, Ld_rep_c50694, Ld_rep_c53520, Ld_rep_c62298, Ld_rep_c62877, Ld_rep_c66322, Ld_rep_c77425, Ld_rep_c82805, Ld_rep_c83053, Ld_rep_c84287, Ld_rep_c88208, Ld_rep_c111541, Ld_rep_c111867, Ld_rep_c115063, Ld_rep_c119639, Ld_c15917, Ld_c22997, Ld_…	map00310
Lysine degradation	201	dehydrogenase (NADP+, L-lysine-forming)	ec:1.5.1.8	2	Ld_rep_c48738, Ld_c54350	map00310
Lysine degradation	201	dehydrogenase (succinyl-transferring)	ec:1.2.4.2	18	Ld_c3079, Ld_c54364, Ld_c55589, Ld_rep_c56083, Ld_c57486, Ld_c57936, Ld_rep_c60082, Ld_rep_c86284, Ld_c90575, Ld_c91683, Ld_c99934, Ld_c114162, Ld_c10947, Ld_c16943, Ld_c18563, Ld_rep_c26563, Ld_rep_c28203, Ld_rep_c33685	map00310
Lysine degradation	201	dehydrogenase	ec:1.2.1.31	4	Ld_rep_c90236, Ld_rep_c90312, Ld_c9573, Ld_rep_c30318	map00310
Lysine degradation	201	transaminase	ec:2.6.1.39	2	Ld_c81530, Ld_c6957	map00310
Methane metabolism	200	phosphohexokinase	ec:2.7.1.11	9	Ld_c916, Ld_c1083, Ld_c1893, Ld_c60262, Ld_rep_c100772, Ld_c18623, Ld_c18639, Ld_c20527, Ld_rep_c28254	map00680
Methane metabolism	200	hydratase	ec:4.2.1.11	25	Ld_c1796, Ld_rep_c57470, Ld_rep_c62772, Ld_rep_c67404, Ld_rep_c76196, Ld_rep_c83792, Ld_rep_c85208, Ld_rep_c85637, Ld_rep_c98082, Ld_c100389, Ld_rep_c107216, Ld_rep_c112282, Ld_c15406, Ld_c21507, Ld_c22683, Ld_c23782, Ld_rep_c26935, Ld_rep_c27701, Ld_rep_c29030, Ld_rep_c33136, Ld_rep_c36672, Ld_rep_c39069, Ld_rep_c39615, Ld_rep_c39617, Ld_rep_c41005	map00680
Methane metabolism	200	hydroxymethyltransferase	ec:2.1.2.1	15	Ld_rep_c44306, Ld_rep_c44952, Ld_rep_c45203, Ld_rep_c53443, Ld_rep_c62327, Ld_c92659, Ld_c96379, Ld_rep_c102101, Ld_rep_c117498, Ld_rep_c118055, Ld_rep_c119675, Ld_rep_c32823, Ld_rep_c40706, Ld_rep_c41774, Ld_rep_c43562	map00680
Methane metabolism	200	monooxygenase	ec:1.14.13.8	14	Ld_c382, Ld_rep_c50108, Ld_rep_c56976, Ld_c57703, Ld_c72734, Ld_rep_c72979, Ld_c74157, Ld_rep_c91533, Ld_c6399, Ld_rep_c27342, Ld_rep_c29536, Ld_rep_c37850, Ld_rep_c39590, Ld_rep_c41297	map00680
Methane metabolism	200	hexose diphosphatase	ec:3.1.3.11	12	Ld_rep_c46213, Ld_rep_c47581, Ld_rep_c66972, Ld_rep_c71439, Ld_rep_c89186, Ld_rep_c92018, Ld_rep_c34233, Ld_rep_c39205, Ld_rep_c39304, Ld_rep_c43111, Ld_rep_c43123, Ld_rep_c43787	map00680
Methane metabolism	200	ligase	ec:6.2.1.1	7	Ld_c1403, Ld_c1570, Ld_c71262, Ld_rep_c74567, Ld_rep_c83370, Ld_c8443, Ld_c14680	map00680
Methane metabolism	200	dehydrogenase	ec:1.1.1.95	6	Ld_c3629, Ld_c54160, Ld_c55468, Ld_c73493, Ld_c14015, Ld_rep_c28913	map00680
Methane metabolism	200	phosphatase	ec:3.1.3.3	12	Ld_rep_c54556, Ld_rep_c75245, Ld_rep_c113287, Ld_rep_c119198, Ld_rep_c24512, Ld_rep_c30312, Ld_rep_c33563, Ld_rep_c34550, Ld_rep_c35672, Ld_rep_c39201, Ld_rep_c40382, Ld_rep_c42856	map00680
Methane metabolism	200	dehydrogenase	ec:1.1.1.284	8	Ld_rep_c44468, Ld_rep_c46319, Ld_rep_c46780, Ld_rep_c56285, Ld_rep_c67209, Ld_rep_c68168, Ld_rep_c38107, Ld_rep_c42300	map00680
Methane metabolism	200	aldolase	ec:4.1.2.13	19	Ld_rep_c53765, Ld_s68570, Ld_rep_c81283, Ld_rep_c89287, Ld_rep_c91783, Ld_s93796, Ld_rep_c94210, Ld_rep_c99795, Ld_c100991, Ld_rep_c115434, Ld_rep_c119336, Ld_rep_c119864, Ld_rep_c120606, Ld_rep_c24383, Ld_rep_c34209, Ld_rep_c36398, Ld_rep_c37135, Ld_rep_c40764, Ld_rep_c43250	map00680
Methane metabolism	200	dehydrogenase	ec:1.1.1.37	25	Ld_c455, Ld_rep_c44192, Ld_rep_c44793, Ld_rep_c45401, Ld_rep_c45517, Ld_rep_c46496, Ld_rep_c46808, Ld_rep_c46978, Ld_rep_c47429, Ld_rep_c52837, Ld_rep_c54943, Ld_rep_c64605, Ld_rep_c66787, Ld_rep_c73270, Ld_rep_c75599, Ld_rep_c80595, Ld_c85397, Ld_s96471, Ld_c10695, Ld_rep_c24274, Ld_rep_c33190, Ld_rep_c38243, Ld_rep_c41395, Ld_rep_c41607, Ld_rep_c41821	map00680
Methane metabolism	200	acetyltransferase	ec:2.3.1.8	2	Ld_c66394, Ld_c67864	map00680
Methane metabolism	200	dehydrogenase	ec:1.1.1.29	2	Ld_rep_c80083, Ld_rep_c37206	map00680
Methane metabolism	200	dehydrogenase	ec:1.2.1.46	2	Ld_rep_c56285, Ld_rep_c68168	map00680
Methane metabolism	200	transaminase	ec:2.6.1.52	15	Ld_c2760, Ld_rep_c44267, Ld_rep_c68803, Ld_rep_c73086, Ld_rep_c78653, Ld_c19488, Ld_c21153, Ld_rep_c24494, Ld_rep_c35802, Ld_rep_c37232, Ld_rep_c37396, Ld_rep_c40041, Ld_rep_c40210, Ld_rep_c41557, Ld_rep_c43132	map00680
Methane metabolism	200	hydrolase	ec:3.1.2.12	14	Ld_rep_c43922, Ld_rep_c44855, Ld_rep_c46114, Ld_rep_c68746, Ld_rep_c76953, Ld_s94783, Ld_rep_c25107, Ld_rep_c29798, Ld_rep_c33182, Ld_rep_c38844, Ld_rep_c39271, Ld_rep_c40326, Ld_rep_c42116, Ld_rep_c42948	map00680
Methane metabolism	200	mutase	ec:5.4.2.1	13	Ld_rep_c47958, Ld_rep_c48078, Ld_rep_c48413, Ld_rep_c49616, Ld_rep_c66513, Ld_rep_c86280, Ld_rep_c87146, Ld_rep_c103563, Ld_c18183, Ld_rep_c24520, Ld_rep_c33433, Ld_rep_c35256, Ld_rep_c42638	map00680
Methane metabolism	200	kinase	ec:2.7.1.29	2	Ld_c108930, Ld_c119546	map00680
Aminobenzoate degradation	190	hydratase	ec:4.2.1.17	29	Ld_c827, Ld_c2582, Ld_c3529, Ld_c4846, Ld_rep_c44989, Ld_rep_c56419, Ld_c57124, Ld_rep_c66322, Ld_rep_c66629, Ld_rep_c76853, Ld_rep_c77425, Ld_rep_c84287, Ld_c7861, Ld_c10111, Ld_c15917, Ld_c18216, Ld_c19916, Ld_c22997, Ld_c24122, Ld_rep_c24387, Ld_rep_c24687, Ld_rep_c26543, Ld_rep_c27841, Ld_rep_c31841, Ld_rep_c34359, Ld_rep_c34447, Ld_rep_c34584, Ld_rep_c39410, Ld_rep_c40704	map00627
Aminobenzoate degradation	190	acylamidase	ec:3.5.1.4	15	Ld_c1014, Ld_c1016, Ld_rep_c44562, Ld_rep_c47147, Ld_rep_c47419, Ld_c53817, Ld_rep_c55869, Ld_rep_c67202, Ld_c71281, Ld_rep_c72430, Ld_s85924, Ld_c5357, Ld_c7131, Ld_c23042, Ld_rep_c39494	map00627
Aminobenzoate degradation	190	nitrophenyl phosphatase	ec:3.1.3.41	5	Ld_c1781, Ld_rep_c48592, Ld_c67101, Ld_c21614, Ld_rep_c24189	map00627
Aminobenzoate degradation	190	phosphatase	ec:3.1.3.2	94	Ld_c566, Ld_c758, Ld_c1364, Ld_c1858, Ld_c2067, Ld_c2624, Ld_c2633, Ld_c2784, Ld_c2829, Ld_c3481, Ld_c3829, Ld_c3963, Ld_c4101, Ld_c4414, Ld_c4772, Ld_rep_c46520, Ld_rep_c46777, Ld_rep_c47532, Ld_rep_c49507, Ld_rep_c51302, Ld_rep_c51852, Ld_rep_c54011, Ld_rep_c54247, Ld_rep_c54457, Ld_c55376, Ld_c56476, Ld_rep_c57665, Ld_rep_c58300, Ld_c59989, Ld_c64569, Ld_rep_c66197, Ld_c68903, Ld_c69440, Ld_re…	map00627
Aminobenzoate degradation	190	phosphatase	ec:3.1.3.1	13	Ld_c154, Ld_rep_c57706, Ld_c83407, Ld_rep_c88322, Ld_c7708, Ld_c18095, Ld_c19272, Ld_rep_c27391, Ld_rep_c28251, Ld_rep_c29380, Ld_rep_c30857, Ld_rep_c31460, Ld_rep_c39121	map00627
Aminobenzoate degradation	190	acetylphosphatase	ec:3.6.1.7	6	Ld_rep_c49115, Ld_rep_c60590, Ld_rep_c83540, Ld_c5030, Ld_c5041, Ld_rep_c29596	map00627
Aminobenzoate degradation	190	monooxygenase	ec:1.14.14.1	28	Ld_c468, Ld_c756, Ld_c2002, Ld_c2666, Ld_rep_c51084, Ld_c54274, Ld_rep_c57412, Ld_c65663, Ld_c68964, Ld_c69487, Ld_rep_c78280, Ld_s90233, Ld_c5295, Ld_c5746, Ld_c7494, Ld_c7797, Ld_c8564, Ld_c9045, Ld_c9475, Ld_c9655, Ld_c11997, Ld_c12714, Ld_c12872, Ld_c13135, Ld_c15465, Ld_c15784, Ld_rep_c27613, Ld_rep_c36458	map00627
Carbon fixation in photosynthetic organisms	183	heptulokinase	ec:2.7.1.14	2	Ld_c64312, Ld_c5551	map00710
Carbon fixation in photosynthetic organisms	183	isomerase	ec:5.3.1.6	5	Ld_c23999, Ld_rep_c24462, Ld_rep_c36101, Ld_rep_c39011, Ld_rep_c40537	map00710
Carbon fixation in photosynthetic organisms	183	isomerase	ec:5.3.1.1	14	Ld_c2975, Ld_rep_c44615, Ld_rep_c45702, Ld_c57347, Ld_rep_c61270, Ld_rep_c69869, Ld_rep_c84427, Ld_c115779, Ld_rep_c32840, Ld_rep_c38518, Ld_rep_c39585, Ld_rep_c42215, Ld_rep_c43087, Ld_rep_c43386	map00710
Carbon fixation in photosynthetic organisms	183	3-epimerase	ec:5.1.3.1	6	Ld_rep_c48516, Ld_rep_c69666, Ld_rep_c32979, Ld_rep_c33001, Ld_rep_c39044, Ld_rep_c42064	map00710
Carbon fixation in photosynthetic organisms	183	glycolaldehydetransferase	ec:2.2.1.1	13	Ld_rep_c57563, Ld_rep_c58565, Ld_c60264, Ld_rep_c64134, Ld_rep_c70618, Ld_rep_c81703, Ld_c11039, Ld_rep_c25415, Ld_rep_c31073, Ld_rep_c34643, Ld_rep_c36436, Ld_rep_c39675, Ld_rep_c43530	map00710
Carbon fixation in photosynthetic organisms	183	hexose diphosphatase	ec:3.1.3.11	12	Ld_rep_c46213, Ld_rep_c47581, Ld_rep_c66972, Ld_rep_c71439, Ld_rep_c89186, Ld_rep_c92018, Ld_rep_c34233, Ld_rep_c39205, Ld_rep_c39304, Ld_rep_c43111, Ld_rep_c43123, Ld_rep_c43787	map00710
Carbon fixation in photosynthetic organisms	183	kinase	ec:2.7.2.3	15	Ld_c4356, Ld_rep_c45362, Ld_rep_c47298, Ld_rep_c47417, Ld_rep_c48662, Ld_rep_c56552, Ld_rep_c83059, Ld_c92126, Ld_c11057, Ld_c13343, Ld_c19310, Ld_rep_c32800, Ld_rep_c38426, Ld_rep_c39722, Ld_rep_c41139	map00710
Carbon fixation in photosynthetic organisms	183	aldolase	ec:4.1.2.13	19	Ld_rep_c53765, Ld_s68570, Ld_rep_c81283, Ld_rep_c89287, Ld_rep_c91783, Ld_s93796, Ld_rep_c94210, Ld_rep_c99795, Ld_c100991, Ld_rep_c115434, Ld_rep_c119336, Ld_rep_c119864, Ld_rep_c120606, Ld_rep_c24383, Ld_rep_c34209, Ld_rep_c36398, Ld_rep_c37135, Ld_rep_c40764, Ld_rep_c43250	map00710
Carbon fixation in photosynthetic organisms	183	dehydrogenase (oxaloacetate-decarboxylating) (NADP+)	ec:1.1.1.40	7	Ld_rep_c50984, Ld_rep_c53598, Ld_rep_c75596, Ld_rep_c32829, Ld_rep_c37453, Ld_rep_c39755, Ld_rep_c41035	map00710
Carbon fixation in photosynthetic organisms	183	dehydrogenase	ec:1.1.1.37	25	Ld_c455, Ld_rep_c44192, Ld_rep_c44793, Ld_rep_c45401, Ld_rep_c45517, Ld_rep_c46496, Ld_rep_c46808, Ld_rep_c46978, Ld_rep_c47429, Ld_rep_c52837, Ld_rep_c54943, Ld_rep_c64605, Ld_rep_c66787, Ld_rep_c73270, Ld_rep_c75599, Ld_rep_c80595, Ld_c85397, Ld_s96471, Ld_c10695, Ld_rep_c24274, Ld_rep_c33190, Ld_rep_c38243, Ld_rep_c41395, Ld_rep_c41607, Ld_rep_c41821	map00710
Carbon fixation in photosynthetic organisms	183	transaminase	ec:2.6.1.2	11	Ld_rep_c44317, Ld_rep_c88282, Ld_c11659, Ld_rep_c24757, Ld_rep_c26162, Ld_rep_c32568, Ld_rep_c35183, Ld_rep_c36542, Ld_rep_c37150, Ld_rep_c39669, Ld_rep_c40500	map00710
Carbon fixation in photosynthetic organisms	183	transaminase	ec:2.6.1.1	25	Ld_rep_c45895, Ld_rep_c47545, Ld_rep_c48192, Ld_c58064, Ld_rep_c59279, Ld_rep_c67004, Ld_rep_c74849, Ld_c75101, Ld_rep_c76806, Ld_rep_c83468, Ld_c85692, Ld_rep_c86375, Ld_rep_c92583, Ld_c20721, Ld_rep_c24434, Ld_rep_c27534, Ld_rep_c33532, Ld_rep_c34413, Ld_rep_c35729, Ld_rep_c36289, Ld_rep_c38027, Ld_rep_c39428, Ld_c41249, Ld_rep_c41685, Ld_rep_c41994	map00710
Carbon fixation in photosynthetic organisms	183	dehydrogenase (phosphorylating)	ec:1.2.1.12	12	Ld_c2660, Ld_rep_c45463, Ld_rep_c47469, Ld_c55559, Ld_rep_c63162, Ld_rep_c84166, Ld_rep_c85194, Ld_c85406, Ld_c21367, Ld_rep_c33931, Ld_rep_c38101, Ld_rep_c43659	map00710
Carbon fixation in photosynthetic organisms	183	kinase	ec:2.7.1.40	17	Ld_rep_c44058, Ld_rep_c45097, Ld_rep_c47516, Ld_rep_c54522, Ld_c58973, Ld_rep_c76324, Ld_rep_c80735, Ld_c8767, Ld_c94337, Ld_c18207, Ld_c18623, Ld_rep_c38071, Ld_rep_c41575, Ld_rep_c41618, Ld_rep_c42314, Ld_rep_c42406, Ld_rep_c43341	map00710
Porphyrin and chlorophyll metabolism	181	decarboxylase	ec:4.1.1.37	8	Ld_s52925, Ld_s74133, Ld_s91276, Ld_rep_c24479, Ld_rep_c34572, Ld_rep_c39314, Ld_rep_c41840, Ld_rep_c43005	map00860
Porphyrin and chlorophyll metabolism	181	synthase	ec:4.2.1.75	4	Ld_rep_c84330, Ld_c9456, Ld_rep_c30069, Ld_rep_c34786	map00860
Porphyrin and chlorophyll metabolism	181	ferrochelatase	ec:4.99.1.4	1	Ld_c81468	map00860
Porphyrin and chlorophyll metabolism	181	ferro-protoporphyrin chelatase	ec:4.99.1.1	6	Ld_rep_c65361, Ld_c11047, Ld_rep_c26791, Ld_c32217, Ld_rep_c37971, Ld_rep_c39937	map00860
Porphyrin and chlorophyll metabolism	181	synthase	ec:4.2.1.24	5	Ld_c2816, Ld_c105488, Ld_rep_c107161, Ld_c16526, Ld_c19659	map00860
Porphyrin and chlorophyll metabolism	181	beta-glucuronide glucuronohydrolase glucuronidase	ec:3.2.1.31	8	Ld_rep_c67695, Ld_rep_c74271, Ld_c5970, Ld_c19810, Ld_rep_c26211, Ld_rep_c27306, Ld_rep_c28586, Ld_rep_c28879	map00860
Porphyrin and chlorophyll metabolism	181	synthase	ec:4.4.1.17	4	Ld_s62230, Ld_c9398, Ld_rep_c117426, Ld_rep_c34903	map00860
Porphyrin and chlorophyll metabolism	181	synthase	ec:2.3.1.37	13	Ld_rep_c59429, Ld_rep_c24149, Ld_rep_c30652, Ld_rep_c33147, Ld_rep_c33904, Ld_rep_c35099, Ld_rep_c35348, Ld_rep_c35483, Ld_rep_c35971, Ld_rep_c38898, Ld_rep_c40139, Ld_s40750, Ld_rep_c42716	map00860
Porphyrin and chlorophyll metabolism	181	synthase	ec:2.5.1.61	5	Ld_rep_c79615, Ld_c9020, Ld_rep_c97037, Ld_rep_c28804, Ld_rep_c30538	map00860
Porphyrin and chlorophyll metabolism	181	1-naphthol glucuronyltransferase	ec:2.4.1.17	53	Ld_c190, Ld_c384, Ld_c966, Ld_c1104, Ld_c2913, Ld_c3032, Ld_c4462, Ld_c4777, Ld_rep_c44201, Ld_rep_c45606, Ld_rep_c45628, Ld_rep_c47047, Ld_rep_c47199, Ld_rep_c50596, Ld_rep_c51041, Ld_rep_c51098, Ld_rep_c51130, Ld_rep_c51153, Ld_c59021, Ld_c66019, Ld_rep_c66227, Ld_c70721, Ld_rep_c71116, Ld_rep_c77203, Ld_c83491, Ld_rep_c85019, Ld_c88720, Ld_c5901, Ld_c7489, Ld_c14865, Ld_c14912, Ld_c17408, Ld_c…	map00860
Porphyrin and chlorophyll metabolism	181	ligase	ec:6.1.1.17	23	Ld_c6, Ld_c447, Ld_c1621, Ld_c2981, Ld_c3453, Ld_c54446, Ld_c54860, Ld_c57195, Ld_c59352, Ld_s67278, Ld_c73543, Ld_c81285, Ld_rep_c89655, Ld_c5327, Ld_c9036, Ld_c10937, Ld_c13962, Ld_c15310, Ld_c16995, Ld_c18323, Ld_c23687, Ld_rep_c30307, Ld_rep_c42792	map00860
Porphyrin and chlorophyll metabolism	181	oxidase	ec:1.3.3.4	5	Ld_c300, Ld_rep_c87945, Ld_c14321, Ld_rep_c38923, Ld_rep_c39109	map00860
Porphyrin and chlorophyll metabolism	181	oxidase	ec:1.3.3.3	6	Ld_c11913, Ld_rep_c26663, Ld_rep_c26801, Ld_rep_c27426, Ld_rep_c35893, Ld_rep_c37242	map00860
Porphyrin and chlorophyll metabolism	181	ceruloplasmin	ec:1.16.3.1	20	Ld_c1928, Ld_rep_c44328, Ld_rep_c45334, Ld_rep_c45752, Ld_rep_c45873, Ld_rep_c47040, Ld_rep_c49288, Ld_rep_c50176, Ld_s54316, Ld_c71993, Ld_rep_c73487, Ld_rep_c74902, Ld_rep_c79823, Ld_rep_c85507, Ld_rep_c91159, Ld_rep_c35781, Ld_rep_c36971, Ld_rep_c37747, Ld_rep_c38126, Ld_rep_c38437	map00860
Porphyrin and chlorophyll metabolism	181	acid a,c-diamide adenosyltransferase	ec:2.5.1.17	1	Ld_c239	map00860
Porphyrin and chlorophyll metabolism	181	reductase	ec:1.3.1.33	15	Ld_c668, Ld_rep_c46522, Ld_rep_c55738, Ld_c63692, Ld_c64218, Ld_rep_c77077, Ld_c7826, Ld_c8852, Ld_c13855, Ld_c19484, Ld_c20113, Ld_c20730, Ld_rep_c27862, Ld_rep_c30073, Ld_rep_c38764	map00860
Porphyrin and chlorophyll metabolism	181	reductase	ec:1.3.1.24	4	Ld_rep_c46410, Ld_rep_c47986, Ld_rep_c48888, Ld_rep_c64355	map00860
Glyoxylate and dicarboxylate metabolism	178	isomerase	ec:5.3.1.22	5	Ld_rep_c54583, Ld_rep_c82215, Ld_c13752, Ld_rep_c34457, Ld_rep_c37098	map00630
Glyoxylate and dicarboxylate metabolism	178	carboxylase	ec:6.4.1.3	16	Ld_c701, Ld_c2288, Ld_c3630, Ld_rep_c44212, Ld_rep_c57218, Ld_rep_c60234, Ld_s83274, Ld_s83857, Ld_c6143, Ld_rep_c24235, Ld_rep_c28780, Ld_rep_c31417, Ld_rep_c36520, Ld_rep_c37945, Ld_rep_c38796, Ld_rep_c41831	map00630
Glyoxylate and dicarboxylate metabolism	178	equilase	ec:1.11.1.6	10	Ld_rep_c44719, Ld_c59900, Ld_rep_c91153, Ld_c104830, Ld_rep_c109471, Ld_c10690, Ld_c23936, Ld_rep_c26936, Ld_rep_c28872, Ld_rep_c34329	map00630
Glyoxylate and dicarboxylate metabolism	178	kynurenine formamidase	ec:3.5.1.9	1	Ld_rep_c42681	map00630
Glyoxylate and dicarboxylate metabolism	178	hydroxymethyltransferase	ec:2.1.2.1	15	Ld_rep_c44306, Ld_rep_c44952, Ld_rep_c45203, Ld_rep_c53443, Ld_rep_c62327, Ld_c92659, Ld_c96379, Ld_rep_c102101, Ld_rep_c117498, Ld_rep_c118055, Ld_rep_c119675, Ld_rep_c32823, Ld_rep_c40706, Ld_rep_c41774, Ld_rep_c43562	map00630
Glyoxylate and dicarboxylate metabolism	178	phosphatase	ec:3.1.3.18	7	Ld_c2063, Ld_c55226, Ld_rep_c59800, Ld_c5271, Ld_c10607, Ld_c17288, Ld_c21916	map00630
Glyoxylate and dicarboxylate metabolism	178	(Si)-synthase	ec:2.3.3.1	6	Ld_rep_c46221, Ld_c62866, Ld_rep_c66685, Ld_rep_c77868, Ld_c17000, Ld_rep_c30188	map00630
Glyoxylate and dicarboxylate metabolism	178	decarboxylase	ec:4.1.1.8	8	Ld_rep_c67229, Ld_rep_c24433, Ld_rep_c26511, Ld_rep_c33779, Ld_rep_c34443, Ld_rep_c35274, Ld_rep_c37052, Ld_rep_c42771	map00630
Glyoxylate and dicarboxylate metabolism	178	reductase	ec:1.1.1.81	4	Ld_rep_c80083, Ld_c6663, Ld_c7743, Ld_rep_c37206	map00630
Glyoxylate and dicarboxylate metabolism	178	reductase (NADP+)	ec:1.1.1.79	4	Ld_rep_c80083, Ld_rep_c24871, Ld_rep_c37206, Ld_rep_c39369	map00630
Glyoxylate and dicarboxylate metabolism	178	reductase	ec:1.1.1.60	3	Ld_rep_c73615, Ld_rep_c83212, Ld_c14285	map00630
Glyoxylate and dicarboxylate metabolism	178	dehydrogenase	ec:1.1.1.37	25	Ld_c455, Ld_rep_c44192, Ld_rep_c44793, Ld_rep_c45401, Ld_rep_c45517, Ld_rep_c46496, Ld_rep_c46808, Ld_rep_c46978, Ld_rep_c47429, Ld_rep_c52837, Ld_rep_c54943, Ld_rep_c64605, Ld_rep_c66787, Ld_rep_c73270, Ld_rep_c75599, Ld_rep_c80595, Ld_c85397, Ld_s96471, Ld_c10695, Ld_rep_c24274, Ld_rep_c33190, Ld_rep_c38243, Ld_rep_c41395, Ld_rep_c41607, Ld_rep_c41821	map00630
Glyoxylate and dicarboxylate metabolism	178	C-acetyltransferase	ec:2.3.1.9	9	Ld_c1280, Ld_rep_c47076, Ld_rep_c77425, Ld_c18687, Ld_rep_c32854, Ld_rep_c41328, Ld_rep_c42021, Ld_rep_c42330, Ld_rep_c43546	map00630
Glyoxylate and dicarboxylate metabolism	178	reductase	ec:1.1.1.36	7	Ld_rep_c50694, Ld_rep_c82805, Ld_rep_c83053, Ld_rep_c35328, Ld_rep_c39713, Ld_rep_c41726, Ld_rep_c41921	map00630
Glyoxylate and dicarboxylate metabolism	178	dehydrogenase	ec:1.1.1.29	2	Ld_rep_c80083, Ld_rep_c37206	map00630
Glyoxylate and dicarboxylate metabolism	178	reductase	ec:1.1.1.26	2	Ld_rep_c80083, Ld_rep_c39369	map00630
Glyoxylate and dicarboxylate metabolism	178	ligase	ec:6.3.1.2	17	Ld_c4749, Ld_rep_c44144, Ld_rep_c44477, Ld_rep_c44867, Ld_rep_c45271, Ld_rep_c45338, Ld_rep_c46841, Ld_s47132, Ld_rep_c48032, Ld_c73251, Ld_rep_c75529, Ld_rep_c75621, Ld_c82283, Ld_rep_c24285, Ld_rep_c33539, Ld_rep_c41413, Ld_rep_c42450	map00630
Glyoxylate and dicarboxylate metabolism	178	3-kinase	ec:2.7.1.31	1	Ld_c6663	map00630
Glyoxylate and dicarboxylate metabolism	178	hydratase	ec:4.2.1.3	42	Ld_c744, Ld_rep_c45128, Ld_rep_c48911, Ld_rep_c57334, Ld_rep_c60657, Ld_rep_c62478, Ld_rep_c63657, Ld_rep_c66028, Ld_rep_c72749, Ld_rep_c76526, Ld_rep_c79002, Ld_rep_c79123, Ld_rep_c90858, Ld_rep_c93960, Ld_rep_c96172, Ld_rep_c104490, Ld_rep_c104633, Ld_rep_c109302, Ld_rep_c114783, Ld_c11592, Ld_c13548, Ld_rep_c24382, Ld_rep_c25742, Ld_rep_c27256, Ld_rep_c27438, Ld_rep_c28040, Ld_rep_c28990, Ld_r…	map00630
Glyoxylate and dicarboxylate metabolism	178	oxidase	ec:1.1.3.15	1	Ld_rep_c90719	map00630
Sphingolipid metabolism	174	phosphodiesterase D	ec:3.1.4.41	4	Ld_c420, Ld_c73609, Ld_c10934, Ld_c14920	map00600
Sphingolipid metabolism	174	phosphodiesterase	ec:3.1.4.12	69	Ld_c1057, Ld_c2308, Ld_c3167, Ld_c3620, Ld_c4366, Ld_rep_c45407, Ld_rep_c45591, Ld_rep_c46327, Ld_rep_c46738, Ld_rep_c47533, Ld_rep_c47612, Ld_rep_c47939, Ld_rep_c48076, Ld_rep_c48779, Ld_rep_c48980, Ld_rep_c49013, Ld_rep_c50409, Ld_c54875, Ld_c59634, Ld_rep_c62153, Ld_c63374, Ld_rep_c63455, Ld_rep_c66447, Ld_rep_c67684, Ld_c72373, Ld_c73609, Ld_c78336, Ld_c81192, Ld_rep_c84598, Ld_rep_c91127, Ld…	map00600
Sphingolipid metabolism	174	psychosine hydrolase	ec:3.2.1.45	17	Ld_rep_c61669, Ld_rep_c91006, Ld_c6192, Ld_rep_c101401, Ld_rep_c112617, Ld_rep_c116596, Ld_rep_c24452, Ld_rep_c26343, Ld_rep_c26793, Ld_rep_c33770, Ld_rep_c34792, Ld_rep_c35556, Ld_rep_c36526, Ld_rep_c36540, Ld_rep_c36793, Ld_rep_c39085, Ld_rep_c40753	map00600
Sphingolipid metabolism	174	lactase (ambiguous)	ec:3.2.1.23	38	Ld_rep_c43897, Ld_rep_c43983, Ld_rep_c44293, Ld_rep_c46071, Ld_rep_c46303, Ld_rep_c48510, Ld_rep_c54918, Ld_c56137, Ld_rep_c69088, Ld_c82168, Ld_rep_c92360, Ld_rep_c92381, Ld_c5760, Ld_c6862, Ld_c7201, Ld_c9580, Ld_c12751, Ld_rep_c24298, Ld_rep_c24381, Ld_rep_c25562, Ld_rep_c28049, Ld_rep_c28360, Ld_rep_c33223, Ld_rep_c33404, Ld_rep_c33424, Ld_rep_c33809, Ld_rep_c34188, Ld_rep_c34211, Ld_rep_c348…	map00600
Sphingolipid metabolism	174	melibiase	ec:3.2.1.22	6	Ld_rep_c63505, Ld_rep_c63634, Ld_rep_c76503, Ld_rep_c24511, Ld_rep_c35527, Ld_rep_c38247	map00600
Sphingolipid metabolism	174	reductase	ec:1.1.1.102	3	Ld_rep_c82576, Ld_c11819, Ld_rep_c38644	map00600
Sphingolipid metabolism	174	C-palmitoyltransferase	ec:2.3.1.50	16	Ld_rep_c43993, Ld_rep_c44169, Ld_rep_c64246, Ld_c87201, Ld_c18704, Ld_c20725, Ld_c21518, Ld_rep_c24249, Ld_rep_c32898, Ld_rep_c35560, Ld_rep_c35998, Ld_rep_c38608, Ld_rep_c41227, Ld_rep_c41692, Ld_rep_c41795, Ld_rep_c43435	map00600
Sphingolipid metabolism	174	glucosyltransferase	ec:2.4.1.80	4	Ld_c2645, Ld_rep_c73378, Ld_rep_c90616, Ld_rep_c31439	map00600
Sphingolipid metabolism	174	acylsphingosine deacylase	ec:3.5.1.23	2	Ld_rep_c75973, Ld_rep_c40758	map00600
Sphingolipid metabolism	174	N-acyltransferase	ec:2.3.1.24	1	Ld_rep_c28995	map00600
Sphingolipid metabolism	174	phosphatase	ec:3.1.3.4	3	Ld_c15674, Ld_rep_c29379, Ld_rep_c36974	map00600
Sphingolipid metabolism	174	aldolase	ec:4.1.2.27	8	Ld_rep_c44752, Ld_rep_c65631, Ld_rep_c24357, Ld_rep_c34103, Ld_rep_c36268, Ld_rep_c36580, Ld_rep_c39853, Ld_rep_c40509	map00600
Sphingolipid metabolism	174	kinase	ec:2.7.1.138	4	Ld_c72325, Ld_rep_c73865, Ld_c79672, Ld_c8347	map00600
Propanoate metabolism	166	decarboxylase	ec:4.1.1.41	2	Ld_c7861, Ld_c18216	map00640
Propanoate metabolism	166	hydratase	ec:4.2.1.17	29	Ld_c827, Ld_c2582, Ld_c3529, Ld_c4846, Ld_rep_c44989, Ld_rep_c56419, Ld_c57124, Ld_rep_c66322, Ld_rep_c66629, Ld_rep_c76853, Ld_rep_c77425, Ld_rep_c84287, Ld_c7861, Ld_c10111, Ld_c15917, Ld_c18216, Ld_c19916, Ld_c22997, Ld_c24122, Ld_rep_c24387, Ld_rep_c24687, Ld_rep_c26543, Ld_rep_c27841, Ld_rep_c31841, Ld_rep_c34359, Ld_rep_c34447, Ld_rep_c34584, Ld_rep_c39410, Ld_rep_c40704	map00640
Propanoate metabolism	166	carboxylase	ec:6.4.1.3	16	Ld_c701, Ld_c2288, Ld_c3630, Ld_rep_c44212, Ld_rep_c57218, Ld_rep_c60234, Ld_s83274, Ld_s83857, Ld_c6143, Ld_rep_c24235, Ld_rep_c28780, Ld_rep_c31417, Ld_rep_c36520, Ld_rep_c37945, Ld_rep_c38796, Ld_rep_c41831	map00640
Propanoate metabolism	166	carboxylase	ec:6.4.1.2	10	Ld_c701, Ld_c58118, Ld_c63770, Ld_c70128, Ld_c72616, Ld_s83857, Ld_c6132, Ld_c6143, Ld_rep_c25935, Ld_rep_c28780	map00640
Propanoate metabolism	166	hydrolase	ec:3.1.2.4	6	Ld_c53999, Ld_rep_c73246, Ld_c12189, Ld_rep_c26443, Ld_rep_c31535, Ld_rep_c37410	map00640
Propanoate metabolism	166	ligase (ADP-forming)	ec:6.2.1.5	31	Ld_c1060, Ld_c2367, Ld_rep_c45326, Ld_rep_c48017, Ld_rep_c48679, Ld_rep_c63756, Ld_rep_c80854, Ld_rep_c84351, Ld_rep_c95648, Ld_rep_c103008, Ld_c13697, Ld_c18105, Ld_rep_c26542, Ld_rep_c26684, Ld_rep_c27055, Ld_rep_c27491, Ld_rep_c28783, Ld_rep_c28955, Ld_rep_c30544, Ld_rep_c30739, Ld_rep_c31076, Ld_rep_c31807, Ld_rep_c31810, Ld_rep_c32155, Ld_rep_c33283, Ld_rep_c33729, Ld_rep_c34882, Ld_rep_c355…	map00640
Propanoate metabolism	166	ligase (GDP-forming)	ec:6.2.1.4	17	Ld_rep_c47166, Ld_rep_c79036, Ld_c10233, Ld_c13697, Ld_rep_c26542, Ld_rep_c26684, Ld_rep_c27055, Ld_rep_c27121, Ld_rep_c28783, Ld_rep_c28955, Ld_rep_c31076, Ld_rep_c33554, Ld_rep_c34882, Ld_rep_c36681, Ld_rep_c37004, Ld_rep_c38398, Ld_rep_c43827	map00640
Propanoate metabolism	166	ligase	ec:6.2.1.1	7	Ld_c1403, Ld_c1570, Ld_c71262, Ld_rep_c74567, Ld_rep_c83370, Ld_c8443, Ld_c14680	map00640
Propanoate metabolism	166	C-acetyltransferase	ec:2.3.1.54	7	Ld_c619, Ld_rep_c57731, Ld_c72587, Ld_c77515, Ld_c15791, Ld_c16997, Ld_rep_c27632	map00640
Propanoate metabolism	166	dehydrogenase (NAD+)	ec:1.2.1.3	17	Ld_c1393, Ld_rep_c45910, Ld_rep_c48603, Ld_rep_c53531, Ld_rep_c59298, Ld_rep_c63689, Ld_c64056, Ld_rep_c64783, Ld_rep_c76100, Ld_rep_c90236, Ld_c17328, Ld_rep_c25080, Ld_rep_c25470, Ld_rep_c27773, Ld_rep_c33879, Ld_rep_c34139, Ld_rep_c35290	map00640
Propanoate metabolism	166	C-acetyltransferase	ec:2.3.1.9	9	Ld_c1280, Ld_rep_c47076, Ld_rep_c77425, Ld_c18687, Ld_rep_c32854, Ld_rep_c41328, Ld_rep_c42021, Ld_rep_c42330, Ld_rep_c43546	map00640
Propanoate metabolism	166	acetyltransferase	ec:2.3.1.8	2	Ld_c66394, Ld_c67864	map00640
Propanoate metabolism	166	dehydrogenase	ec:1.1.1.27	6	Ld_c617, Ld_rep_c55511, Ld_c62847, Ld_c77731, Ld_c11465, Ld_c12826	map00640
Propanoate metabolism	166	dehydrogenase (acylating)	ec:1.2.1.27	14	Ld_rep_c44727, Ld_rep_c46796, Ld_rep_c48480, Ld_rep_c49006, Ld_rep_c56316, Ld_rep_c72617, Ld_rep_c111994, Ld_rep_c32837, Ld_rep_c39079, Ld_rep_c40689, Ld_rep_c41467, Ld_rep_c41600, Ld_rep_c42203, Ld_rep_c43759	map00640
Propanoate metabolism	166	dehydrogenase (acetylating)	ec:1.2.1.18	13	Ld_rep_c44727, Ld_rep_c46796, Ld_rep_c48480, Ld_rep_c49006, Ld_rep_c56316, Ld_rep_c72617, Ld_rep_c32837, Ld_rep_c39079, Ld_rep_c40689, Ld_rep_c41467, Ld_rep_c41600, Ld_rep_c42203, Ld_rep_c43759	map00640
Propanoate metabolism	166	transaminase	ec:2.6.1.19	10	Ld_rep_c45974, Ld_rep_c86222, Ld_c5045, Ld_c21809, Ld_rep_c26410, Ld_rep_c26648, Ld_rep_c26952, Ld_rep_c30863, Ld_rep_c34379, Ld_rep_c40115	map00640
Biosynthesis of unsaturated fatty acids	165	hydratase	ec:4.2.1.17	29	Ld_c827, Ld_c2582, Ld_c3529, Ld_c4846, Ld_rep_c44989, Ld_rep_c56419, Ld_c57124, Ld_rep_c66322, Ld_rep_c66629, Ld_rep_c76853, Ld_rep_c77425, Ld_rep_c84287, Ld_c7861, Ld_c10111, Ld_c15917, Ld_c18216, Ld_c19916, Ld_c22997, Ld_c24122, Ld_rep_c24387, Ld_rep_c24687, Ld_rep_c26543, Ld_rep_c27841, Ld_rep_c31841, Ld_rep_c34359, Ld_rep_c34447, Ld_rep_c34584, Ld_rep_c39410, Ld_rep_c40704	map01040
Biosynthesis of unsaturated fatty acids	165	hydrolase	ec:3.1.2.2	2	Ld_c14801, Ld_rep_c35105	map01040
Biosynthesis of unsaturated fatty acids	165	reductase	ec:1.1.1.100	70	Ld_c1068, Ld_c2345, Ld_c2475, Ld_c2648, Ld_c2658, Ld_c3059, Ld_rep_c44067, Ld_rep_c44798, Ld_rep_c45679, Ld_rep_c46482, Ld_rep_c46728, Ld_rep_c46924, Ld_rep_c46986, Ld_rep_c47524, Ld_c47669, Ld_rep_c47678, Ld_rep_c51166, Ld_rep_c55897, Ld_rep_c56479, Ld_c56657, Ld_c56868, Ld_rep_c63589, Ld_c64529, Ld_c66433, Ld_rep_c66479, Ld_rep_c67230, Ld_c68211, Ld_c70382, Ld_rep_c71309, Ld_c74250, Ld_c76725, …	map01040
Biosynthesis of unsaturated fatty acids	165	C-acyltransferase	ec:2.3.1.16	21	Ld_c1200, Ld_rep_c45337, Ld_rep_c46488, Ld_rep_c47389, Ld_rep_c47608, Ld_rep_c48288, Ld_rep_c48915, Ld_rep_c61819, Ld_rep_c89673, Ld_c5509, Ld_rep_c24427, Ld_rep_c26133, Ld_rep_c26940, Ld_rep_c27552, Ld_rep_c29183, Ld_rep_c29260, Ld_rep_c29286, Ld_rep_c33015, Ld_rep_c34810, Ld_rep_c40086, Ld_rep_c42675	map01040
Biosynthesis of unsaturated fatty acids	165	9-desaturase	ec:1.14.19.1	23	Ld_c2105, Ld_c4254, Ld_c4691, Ld_rep_c43985, Ld_rep_c44315, Ld_rep_c44327, Ld_rep_c45624, Ld_rep_c46133, Ld_rep_c46787, Ld_rep_c47042, Ld_c57991, Ld_rep_c68875, Ld_c85445, Ld_rep_c91387, Ld_c7807, Ld_c15739, Ld_c20176, Ld_c22451, Ld_rep_c28987, Ld_rep_c32818, Ld_rep_c41398, Ld_rep_c41755, Ld_rep_c43818	map01040
Biosynthesis of unsaturated fatty acids	165	oxidase	ec:1.3.3.6	16	Ld_c1120, Ld_rep_c44585, Ld_rep_c45731, Ld_rep_c48414, Ld_rep_c54566, Ld_rep_c64546, Ld_c65730, Ld_rep_c91657, Ld_c100662, Ld_s102877, Ld_c16602, Ld_rep_c30782, Ld_rep_c32808, Ld_rep_c33830, Ld_rep_c41519, Ld_rep_c41812	map01040
Biosynthesis of unsaturated fatty acids	165	dehydrogenase	ec:1.1.1.211	11	Ld_rep_c66322, Ld_rep_c77425, Ld_c5509, Ld_c15917, Ld_c22997, Ld_c24122, Ld_rep_c26543, Ld_rep_c29183, Ld_rep_c29286, Ld_rep_c34584, Ld_rep_c40704	map01040
Biosynthesis of unsaturated fatty acids	165	reductase (NADPH)	ec:1.3.1.38	4	Ld_rep_c49007, Ld_s49220, Ld_rep_c67920, Ld_rep_c90661	map01040
Phenylalanine metabolism	165	decarboxylase	ec:4.1.1.28	2	Ld_c66819, Ld_c11845	map00360
Phenylalanine metabolism	165	hydratase	ec:4.2.1.17	29	Ld_c827, Ld_c2582, Ld_c3529, Ld_c4846, Ld_rep_c44989, Ld_rep_c56419, Ld_c57124, Ld_rep_c66322, Ld_rep_c66629, Ld_rep_c76853, Ld_rep_c77425, Ld_rep_c84287, Ld_c7861, Ld_c10111, Ld_c15917, Ld_c18216, Ld_c19916, Ld_c22997, Ld_c24122, Ld_rep_c24387, Ld_rep_c24687, Ld_rep_c26543, Ld_rep_c27841, Ld_rep_c31841, Ld_rep_c34359, Ld_rep_c34447, Ld_rep_c34584, Ld_rep_c39410, Ld_rep_c40704	map00360
Phenylalanine metabolism	165	lactoperoxidase	ec:1.11.1.7	42	Ld_c698, Ld_c4661, Ld_rep_c44930, Ld_rep_c44966, Ld_rep_c45106, Ld_rep_c50379, Ld_c56184, Ld_rep_c58682, Ld_c63145, Ld_c63276, Ld_rep_c63482, Ld_c67496, Ld_c67720, Ld_rep_c70401, Ld_c80360, Ld_c83224, Ld_rep_c83843, Ld_c84808, Ld_c85234, Ld_c88956, Ld_c90604, Ld_c6133, Ld_c6746, Ld_c7513, Ld_c103421, Ld_c115295, Ld_c10122, Ld_c14815, Ld_c15460, Ld_c18060, Ld_rep_c24451, Ld_rep_c27091, Ld_rep_c289…	map00360
Phenylalanine metabolism	165	acylamidase	ec:3.5.1.4	15	Ld_c1014, Ld_c1016, Ld_rep_c44562, Ld_rep_c47147, Ld_rep_c47419, Ld_c53817, Ld_rep_c55869, Ld_rep_c67202, Ld_c71281, Ld_rep_c72430, Ld_s85924, Ld_c5357, Ld_c7131, Ld_c23042, Ld_rep_c39494	map00360
Phenylalanine metabolism	165	N-benzoyltransferase	ec:2.3.1.71	1	Ld_rep_c91153	map00360
Phenylalanine metabolism	165	4-monooxygenase	ec:1.14.16.1	13	Ld_rep_c45411, Ld_rep_c52769, Ld_rep_c53566, Ld_rep_c53741, Ld_rep_c55240, Ld_c86468, Ld_c6287, Ld_c8655, Ld_c9173, Ld_c14387, Ld_c18003, Ld_c22475, Ld_rep_c41855	map00360
Phenylalanine metabolism	165	N-acyltransferase	ec:2.3.1.13	1	Ld_rep_c91153	map00360
Phenylalanine metabolism	165	dehydrogenase [NAD(P)+]	ec:1.2.1.5	21	Ld_c232, Ld_c1393, Ld_c2285, Ld_rep_c45910, Ld_c64056, Ld_rep_c70690, Ld_rep_c72955, Ld_rep_c81981, Ld_rep_c98108, Ld_rep_c98438, Ld_rep_c117485, Ld_c17328, Ld_c19610, Ld_rep_c24468, Ld_rep_c32183, Ld_rep_c33075, Ld_rep_c33479, Ld_rep_c34011, Ld_rep_c34217, Ld_rep_c37516, Ld_rep_c39790	map00360
Phenylalanine metabolism	165	dioxygenase	ec:1.13.11.27	8	Ld_rep_c44125, Ld_rep_c44132, Ld_rep_c80954, Ld_c7077, Ld_c12243, Ld_rep_c25473, Ld_rep_c38464, Ld_rep_c42259	map00360
Phenylalanine metabolism	165	transaminase	ec:2.6.1.57	25	Ld_rep_c45895, Ld_rep_c47545, Ld_rep_c48192, Ld_c58064, Ld_rep_c59279, Ld_rep_c67004, Ld_rep_c74849, Ld_c75101, Ld_rep_c76806, Ld_rep_c83468, Ld_c85692, Ld_rep_c86375, Ld_rep_c92583, Ld_c20721, Ld_rep_c24434, Ld_rep_c27534, Ld_rep_c33532, Ld_rep_c34413, Ld_rep_c35729, Ld_rep_c36289, Ld_rep_c38027, Ld_rep_c39428, Ld_c41249, Ld_rep_c41685, Ld_rep_c41994	map00360
Phenylalanine metabolism	165	transaminase	ec:2.6.1.9	25	Ld_rep_c45895, Ld_rep_c47545, Ld_rep_c48192, Ld_c58064, Ld_rep_c59279, Ld_rep_c67004, Ld_rep_c74849, Ld_c75101, Ld_rep_c76806, Ld_rep_c83468, Ld_c85692, Ld_rep_c86375, Ld_rep_c92583, Ld_c20721, Ld_rep_c24434, Ld_rep_c27534, Ld_rep_c33532, Ld_rep_c34413, Ld_rep_c35729, Ld_rep_c36289, Ld_rep_c38027, Ld_rep_c39428, Ld_c41249, Ld_rep_c41685, Ld_rep_c41994	map00360
Phenylalanine metabolism	165	transaminase	ec:2.6.1.5	29	Ld_rep_c45895, Ld_rep_c47545, Ld_rep_c48192, Ld_c58064, Ld_rep_c59279, Ld_rep_c67004, Ld_rep_c74849, Ld_c75101, Ld_rep_c76806, Ld_rep_c81203, Ld_rep_c83468, Ld_c85692, Ld_rep_c86375, Ld_rep_c92583, Ld_c10113, Ld_c20721, Ld_rep_c24434, Ld_rep_c27534, Ld_rep_c27681, Ld_rep_c33532, Ld_rep_c34413, Ld_rep_c34766, Ld_rep_c35729, Ld_rep_c36289, Ld_rep_c38027, Ld_rep_c39428, Ld_c41249, Ld_rep_c41685, Ld_…	map00360
Phenylalanine metabolism	165	transaminase	ec:2.6.1.1	25	Ld_rep_c45895, Ld_rep_c47545, Ld_rep_c48192, Ld_c58064, Ld_rep_c59279, Ld_rep_c67004, Ld_rep_c74849, Ld_c75101, Ld_rep_c76806, Ld_rep_c83468, Ld_c85692, Ld_rep_c86375, Ld_rep_c92583, Ld_c20721, Ld_rep_c24434, Ld_rep_c27534, Ld_rep_c33532, Ld_rep_c34413, Ld_rep_c35729, Ld_rep_c36289, Ld_rep_c38027, Ld_rep_c39428, Ld_c41249, Ld_rep_c41685, Ld_rep_c41994	map00360
Phenylalanine metabolism	165	ligase	ec:6.2.1.12	4	Ld_rep_c52443, Ld_c56669, Ld_rep_c81054, Ld_c5992	map00360
Phenylalanine metabolism	165	racemase (ATP-hydrolysing)	ec:5.1.1.11	1	Ld_c17390	map00360
Arachidonic acid metabolism	163	hydrolase	ec:3.3.2.6	4	Ld_rep_c53465, Ld_c15016, Ld_rep_c24309, Ld_rep_c34028	map00590
Arachidonic acid metabolism	163	synthase	ec:5.3.99.3	6	Ld_rep_c44418, Ld_rep_c90225, Ld_rep_c90666, Ld_rep_c24839, Ld_rep_c36894, Ld_rep_c42294	map00590
Arachidonic acid metabolism	163	synthase	ec:5.3.99.2	16	Ld_rep_c43954, Ld_rep_c44830, Ld_rep_c45930, Ld_rep_c47514, Ld_rep_c54130, Ld_rep_c76488, Ld_rep_c91874, Ld_rep_c24355, Ld_rep_c24751, Ld_rep_c25257, Ld_rep_c33018, Ld_rep_c34865, Ld_rep_c38360, Ld_rep_c40253, Ld_rep_c42318, Ld_rep_c43163	map00590
Arachidonic acid metabolism	163	epoxide hydrolase	ec:3.3.2.10	2	Ld_rep_c44524, Ld_rep_c45131	map00590
Arachidonic acid metabolism	163	glutamyl transpeptidase	ec:2.3.2.2	13	Ld_c183, Ld_c718, Ld_c2636, Ld_c4253, Ld_c58111, Ld_c72666, Ld_c75805, Ld_c94983, Ld_c95195, Ld_c21808, Ld_rep_c24726, Ld_rep_c26233, Ld_rep_c33140	map00590
Arachidonic acid metabolism	163	1-monooxygenase	ec:1.14.15.3	13	Ld_c3628, Ld_c4500, Ld_rep_c45548, Ld_c56061, Ld_rep_c68243, Ld_rep_c75331, Ld_rep_c80737, Ld_rep_c27429, Ld_rep_c32609, Ld_rep_c33073, Ld_rep_c33314, Ld_rep_c38600, Ld_rep_c40848	map00590
Arachidonic acid metabolism	163	peroxidase	ec:1.11.1.9	22	Ld_c3821, Ld_rep_c46023, Ld_rep_c46456, Ld_rep_c46961, Ld_rep_c48960, Ld_rep_c50931, Ld_rep_c60074, Ld_rep_c65619, Ld_rep_c68978, Ld_rep_c91134, Ld_c5896, Ld_rep_c104304, Ld_c108626, Ld_rep_c117594, Ld_c21972, Ld_rep_c25572, Ld_rep_c32832, Ld_rep_c35028, Ld_rep_c38983, Ld_rep_c41402, Ld_rep_c42823, Ld_rep_c43654	map00590
Arachidonic acid metabolism	163	9-reductase	ec:1.1.1.189	3	Ld_c69486, Ld_c6499, Ld_rep_c41534	map00590
Arachidonic acid metabolism	163	reductase (NADPH)	ec:1.1.1.184	11	Ld_rep_c44066, Ld_rep_c46247, Ld_c69486, Ld_rep_c88762, Ld_c13855, Ld_rep_c26660, Ld_rep_c27368, Ld_rep_c35610, Ld_rep_c36095, Ld_rep_c39568, Ld_rep_c39770	map00590
Arachidonic acid metabolism	163	synthase	ec:1.14.99.1	2	Ld_c67496, Ld_c85234	map00590
Arachidonic acid metabolism	163	20-monooxygenase	ec:1.14.13.30	1	Ld_c9475	map00590
Arachidonic acid metabolism	163	monooxygenase	ec:1.14.14.1	28	Ld_c468, Ld_c756, Ld_c2002, Ld_c2666, Ld_rep_c51084, Ld_c54274, Ld_rep_c57412, Ld_c65663, Ld_c68964, Ld_c69487, Ld_rep_c78280, Ld_s90233, Ld_c5295, Ld_c5746, Ld_c7494, Ld_c7797, Ld_c8564, Ld_c9045, Ld_c9475, Ld_c9655, Ld_c11997, Ld_c12714, Ld_c12872, Ld_c13135, Ld_c15465, Ld_c15784, Ld_rep_c27613, Ld_rep_c36458	map00590
Arachidonic acid metabolism	163	A2	ec:3.1.1.4	44	Ld_c50, Ld_c809, Ld_c2027, Ld_c3580, Ld_c3794, Ld_rep_c45810, Ld_rep_c46674, Ld_rep_c50646, Ld_rep_c52322, Ld_c54509, Ld_c54570, Ld_c58536, Ld_c58685, Ld_c58813, Ld_rep_c60450, Ld_c62032, Ld_c69407, Ld_c71505, Ld_c81798, Ld_rep_c85265, Ld_rep_c87052, Ld_rep_c87379, Ld_c87455, Ld_c91484, Ld_c92514, Ld_c5959, Ld_c7512, Ld_c104231, Ld_c120768, Ld_c11674, Ld_c14148, Ld_c14573, Ld_c14702, Ld_c15156, L…	map00590
Butanoate metabolism	163	decarboxylase	ec:4.1.1.15	3	Ld_c4749, Ld_s47132, Ld_c82283	map00650
Butanoate metabolism	163	hydratase	ec:4.2.1.17	29	Ld_c827, Ld_c2582, Ld_c3529, Ld_c4846, Ld_rep_c44989, Ld_rep_c56419, Ld_c57124, Ld_rep_c66322, Ld_rep_c66629, Ld_rep_c76853, Ld_rep_c77425, Ld_rep_c84287, Ld_c7861, Ld_c10111, Ld_c15917, Ld_c18216, Ld_c19916, Ld_c22997, Ld_c24122, Ld_rep_c24387, Ld_rep_c24687, Ld_rep_c26543, Ld_rep_c27841, Ld_rep_c31841, Ld_rep_c34359, Ld_rep_c34447, Ld_rep_c34584, Ld_rep_c39410, Ld_rep_c40704	map00650
Butanoate metabolism	163	CoA-transferase	ec:2.8.3.5	13	Ld_rep_c45057, Ld_rep_c52397, Ld_rep_c59666, Ld_rep_c86207, Ld_rep_c87755, Ld_c7759, Ld_rep_c26333, Ld_rep_c27673, Ld_rep_c28760, Ld_rep_c31219, Ld_rep_c31243, Ld_rep_c34916, Ld_rep_c41847	map00650
Butanoate metabolism	163	lyase	ec:4.1.3.4	4	Ld_c95, Ld_c83957, Ld_c114076, Ld_c19443	map00650
Butanoate metabolism	163	synthase	ec:2.2.1.6	3	Ld_c2407, Ld_c61423, Ld_c74958	map00650
Butanoate metabolism	163	C-acetyltransferase	ec:2.3.1.54	7	Ld_c619, Ld_rep_c57731, Ld_c72587, Ld_c77515, Ld_c15791, Ld_c16997, Ld_rep_c27632	map00650
Butanoate metabolism	163	decarboxylase	ec:4.1.1.5	1	Ld_c74958	map00650
Butanoate metabolism	163	acyl-CoA dehydrogenase	ec:1.3.8.1	6	Ld_rep_c46425, Ld_rep_c48472, Ld_rep_c53782, Ld_rep_c89322, Ld_c89352, Ld_rep_c40237	map00650
Butanoate metabolism	163	dehydrogenase	ec:1.1.99.2	1	Ld_c4436	map00650
Butanoate metabolism	163	C-acetyltransferase	ec:2.3.1.9	9	Ld_c1280, Ld_rep_c47076, Ld_rep_c77425, Ld_c18687, Ld_rep_c32854, Ld_rep_c41328, Ld_rep_c42021, Ld_rep_c42330, Ld_rep_c43546	map00650
Butanoate metabolism	163	reductase	ec:1.1.1.36	7	Ld_rep_c50694, Ld_rep_c82805, Ld_rep_c83053, Ld_rep_c35328, Ld_rep_c39713, Ld_rep_c41726, Ld_rep_c41921	map00650
Butanoate metabolism	163	dehydrogenase	ec:1.1.1.35	43	Ld_c2582, Ld_rep_c45240, Ld_rep_c46743, Ld_rep_c47096, Ld_rep_c47187, Ld_rep_c47510, Ld_rep_c47968, Ld_rep_c48479, Ld_rep_c48889, Ld_rep_c49337, Ld_rep_c49686, Ld_rep_c50694, Ld_rep_c53520, Ld_rep_c62298, Ld_rep_c62877, Ld_rep_c66322, Ld_rep_c77425, Ld_rep_c82805, Ld_rep_c83053, Ld_rep_c84287, Ld_rep_c88208, Ld_rep_c111541, Ld_rep_c111867, Ld_rep_c115063, Ld_rep_c119639, Ld_c15917, Ld_c22997, Ld_…	map00650
Butanoate metabolism	163	dehydrogenase	ec:1.1.1.30	1	Ld_c7588	map00650
Butanoate metabolism	163	dehydrogenase (acetyl-transferring)	ec:1.2.4.1	21	Ld_c274, Ld_rep_c56274, Ld_rep_c61414, Ld_c67182, Ld_c76366, Ld_rep_c85041, Ld_rep_c89642, Ld_rep_c91635, Ld_rep_c91668, Ld_c94088, Ld_rep_c24269, Ld_rep_c25371, Ld_rep_c31016, Ld_rep_c32598, Ld_rep_c34147, Ld_rep_c35711, Ld_rep_c36907, Ld_rep_c37943, Ld_rep_c39225, Ld_rep_c39601, Ld_rep_c41749	map00650
Butanoate metabolism	163	synthase	ec:2.3.3.10	1	Ld_c4008	map00650
Butanoate metabolism	163	dehydrogenase (NAD+)	ec:1.2.1.24	2	Ld_c3813, Ld_c19894	map00650
Butanoate metabolism	163	dehydrogenase [NAD(P)+]	ec:1.2.1.16	3	Ld_c3813, Ld_c16094, Ld_c19894	map00650
Butanoate metabolism	163	dehydrogenase	ec:1.3.99.1	8	Ld_rep_c81372, Ld_rep_c84180, Ld_rep_c38125, Ld_rep_c42814, Ld_rep_c42861, Ld_rep_c43257, Ld_rep_c43605, Ld_rep_c43865	map00650
Butanoate metabolism	163	dehydrogenase (acetylating)	ec:1.2.1.10	12	Ld_c1202, Ld_c1960, Ld_c3773, Ld_rep_c64783, Ld_rep_c76100, Ld_c92322, Ld_c8381, Ld_c17077, Ld_rep_c25080, Ld_rep_c33879, Ld_rep_c34139, Ld_rep_c35290	map00650
Butanoate metabolism	163	transaminase	ec:2.6.1.19	10	Ld_rep_c45974, Ld_rep_c86222, Ld_c5045, Ld_c21809, Ld_rep_c26410, Ld_rep_c26648, Ld_rep_c26952, Ld_rep_c30863, Ld_rep_c34379, Ld_rep_c40115	map00650
Alanine, aspartate and glutamate metabolism	157	synthase	ec:6.3.4.5	3	Ld_rep_c47368, Ld_rep_c48402, Ld_c9237	map00250
Alanine, aspartate and glutamate metabolism	157	synthase	ec:6.3.4.4	5	Ld_c347, Ld_c66537, Ld_c76376, Ld_c89285, Ld_c119621	map00250
Alanine, aspartate and glutamate metabolism	157	synthase (NADH)	ec:1.4.1.14	6	Ld_c54888, Ld_c61869, Ld_c66943, Ld_c6467, Ld_c13251, Ld_rep_c27833	map00250
Alanine, aspartate and glutamate metabolism	157	synthase (NADPH)	ec:1.4.1.13	2	Ld_c13251, Ld_rep_c27833	map00250
Alanine, aspartate and glutamate metabolism	157	decarboxylase	ec:4.1.1.15	3	Ld_c4749, Ld_s47132, Ld_c82283	map00250
Alanine, aspartate and glutamate metabolism	157	dehydrogenase	ec:1.5.1.12	9	Ld_c1112, Ld_c56152, Ld_rep_c57590, Ld_rep_c66002, Ld_rep_c84658, Ld_rep_c25470, Ld_rep_c25881, Ld_s31922, Ld_rep_c37582	map00250
Alanine, aspartate and glutamate metabolism	157	oxidase	ec:1.4.3.1	6	Ld_rep_c44034, Ld_rep_c45006, Ld_c23288, Ld_rep_c26991, Ld_rep_c27897, Ld_rep_c38918	map00250
Alanine, aspartate and glutamate metabolism	157	phosphoribosyldiphosphate 5-amidotransferase	ec:2.4.2.14	8	Ld_c2797, Ld_c57653, Ld_rep_c63492, Ld_c68798, Ld_c14461, Ld_c19641, Ld_rep_c25878, Ld_rep_c35833	map00250
Alanine, aspartate and glutamate metabolism	157	alpha-keto acid-omega-amidase	ec:3.5.1.3	2	Ld_rep_c67022, Ld_rep_c37407	map00250
Alanine, aspartate and glutamate metabolism	157	glutaminase I	ec:3.5.1.2	2	Ld_c61486, Ld_c72248	map00250
Alanine, aspartate and glutamate metabolism	157	asparaginase II	ec:3.5.1.1	6	Ld_c3307, Ld_c3356, Ld_c59985, Ld_c6171, Ld_rep_c32917, Ld_rep_c38507	map00250
Alanine, aspartate and glutamate metabolism	157	synthase (glutamine-hydrolysing)	ec:6.3.5.5	2	Ld_c65558, Ld_rep_c39786	map00250
Alanine, aspartate and glutamate metabolism	157	synthase (glutamine-hydrolysing)	ec:6.3.5.4	4	Ld_c56701, Ld_c9648, Ld_c10644, Ld_c21002	map00250
Alanine, aspartate and glutamate metabolism	157	dehydrogenase [NAD(P)+]	ec:1.4.1.3	5	Ld_rep_c86017, Ld_rep_c86657, Ld_rep_c33199, Ld_rep_c34627, Ld_rep_c38622	map00250
Alanine, aspartate and glutamate metabolism	157	dehydrogenase	ec:1.4.1.2	5	Ld_rep_c86017, Ld_rep_c86657, Ld_rep_c33199, Ld_rep_c34627, Ld_rep_c38622	map00250
Alanine, aspartate and glutamate metabolism	157	lyase	ec:4.3.2.2	3	Ld_c4381, Ld_c24067, Ld_c29800	map00250
Alanine, aspartate and glutamate metabolism	157	lyase	ec:4.3.2.1	2	Ld_c2089, Ld_c17724	map00250
Alanine, aspartate and glutamate metabolism	157	synthase (ammonia)	ec:6.3.4.16	3	Ld_c23303, Ld_c23728, Ld_rep_c39786	map00250
Alanine, aspartate and glutamate metabolism	157	carbamoyltransferase	ec:2.1.3.2	4	Ld_c65558, Ld_c23303, Ld_c23728, Ld_rep_c39786	map00250
Alanine, aspartate and glutamate metabolism	157	transaminase	ec:2.6.1.2	11	Ld_rep_c44317, Ld_rep_c88282, Ld_c11659, Ld_rep_c24757, Ld_rep_c26162, Ld_rep_c32568, Ld_rep_c35183, Ld_rep_c36542, Ld_rep_c37150, Ld_rep_c39669, Ld_rep_c40500	map00250
Alanine, aspartate and glutamate metabolism	157	transaminase	ec:2.6.1.1	25	Ld_rep_c45895, Ld_rep_c47545, Ld_rep_c48192, Ld_c58064, Ld_rep_c59279, Ld_rep_c67004, Ld_rep_c74849, Ld_c75101, Ld_rep_c76806, Ld_rep_c83468, Ld_c85692, Ld_rep_c86375, Ld_rep_c92583, Ld_c20721, Ld_rep_c24434, Ld_rep_c27534, Ld_rep_c33532, Ld_rep_c34413, Ld_rep_c35729, Ld_rep_c36289, Ld_rep_c38027, Ld_rep_c39428, Ld_c41249, Ld_rep_c41685, Ld_rep_c41994	map00250
Alanine, aspartate and glutamate metabolism	157	transaminase	ec:2.6.1.44	10	Ld_c1165, Ld_c1920, Ld_c67190, Ld_c73733, Ld_c10844, Ld_c11588, Ld_c13413, Ld_rep_c26758, Ld_rep_c35170, Ld_rep_c43348	map00250
Alanine, aspartate and glutamate metabolism	157	dehydrogenase (NAD+)	ec:1.2.1.24	2	Ld_c3813, Ld_c19894	map00250
Alanine, aspartate and glutamate metabolism	157	ligase	ec:6.3.1.2	17	Ld_c4749, Ld_rep_c44144, Ld_rep_c44477, Ld_rep_c44867, Ld_rep_c45271, Ld_rep_c45338, Ld_rep_c46841, Ld_s47132, Ld_rep_c48032, Ld_c73251, Ld_rep_c75529, Ld_rep_c75621, Ld_c82283, Ld_rep_c24285, Ld_rep_c33539, Ld_rep_c41413, Ld_rep_c42450	map00250
Alanine, aspartate and glutamate metabolism	157	dehydrogenase [NAD(P)+]	ec:1.2.1.16	3	Ld_c3813, Ld_c16094, Ld_c19894	map00250
Alanine, aspartate and glutamate metabolism	157	transaminase	ec:2.6.1.19	10	Ld_rep_c45974, Ld_rep_c86222, Ld_c5045, Ld_c21809, Ld_rep_c26410, Ld_rep_c26648, Ld_rep_c26952, Ld_rep_c30863, Ld_rep_c34379, Ld_rep_c40115	map00250
Alanine, aspartate and glutamate metabolism	157	transaminase (isomerizing)	ec:2.6.1.16	16	Ld_c2239, Ld_rep_c46798, Ld_rep_c47734, Ld_rep_c62621, Ld_rep_c63823, Ld_c66128, Ld_rep_c74939, Ld_rep_c76759, Ld_rep_c94259, Ld_rep_c117931, Ld_rep_c24246, Ld_rep_c28674, Ld_rep_c33744, Ld_rep_c39990, Ld_rep_c40483, Ld_rep_c42429	map00250
Phosphatidylinositol signaling system	152	phospholipase C	ec:3.1.4.11	14	Ld_c3437, Ld_c4856, Ld_rep_c68014, Ld_rep_c82376, Ld_c90518, Ld_c7597, Ld_c104569, Ld_rep_c113295, Ld_c10004, Ld_c15471, Ld_c17558, Ld_c17906, Ld_c22375, Ld_c22468	map04070
Phosphatidylinositol signaling system	152	3-phosphatidyltransferase	ec:2.7.8.11	2	Ld_rep_c24557, Ld_rep_c35870	map04070
Phosphatidylinositol signaling system	152	3-phosphatase	ec:3.1.3.67	6	Ld_c55267, Ld_c62269, Ld_c91890, Ld_c11204, Ld_c15584, Ld_rep_c30011	map04070
Phosphatidylinositol signaling system	152	inositol-1,3-bisphosphate 3-phosphatase	ec:3.1.3.64	2	Ld_c54626, Ld_c6565	map04070
Phosphatidylinositol signaling system	152	kinase C	ec:2.7.11.13	31	Ld_c2, Ld_c260, Ld_c2150, Ld_c3791, Ld_c3883, Ld_rep_c51522, Ld_c56734, Ld_c63695, Ld_c66175, Ld_s71525, Ld_c78573, Ld_c83873, Ld_c91548, Ld_c91797, Ld_c4923, Ld_c6751, Ld_c7586, Ld_c8961, Ld_c11029, Ld_c13770, Ld_c15477, Ld_c15631, Ld_c15735, Ld_c19271, Ld_c19583, Ld_c23122, Ld_c23995, Ld_rep_c27375, Ld_rep_c28268, Ld_rep_c33718, Ld_rep_c36027	map04070
Phosphatidylinositol signaling system	152	5-phosphatase	ec:3.1.3.56	10	Ld_c2016, Ld_c61031, Ld_c61791, Ld_c75988, Ld_c76081, Ld_c76304, Ld_c6900, Ld_c16570, Ld_c23196, Ld_rep_c40863	map04070
Phosphatidylinositol signaling system	152	5-phosphatase	ec:3.1.3.36	7	Ld_c1437, Ld_c58243, Ld_c61791, Ld_c76081, Ld_c6900, Ld_c9788, Ld_c23196	map04070
Phosphatidylinositol signaling system	152	phosphatase	ec:3.1.3.25	12	Ld_c2568, Ld_c3343, Ld_rep_c46325, Ld_rep_c56714, Ld_rep_c83111, Ld_c23174, Ld_rep_c26937, Ld_rep_c29324, Ld_rep_c32891, Ld_rep_c39235, Ld_rep_c41790, Ld_rep_c42502	map04070
Phosphatidylinositol signaling system	152	cytidylyltransferase	ec:2.7.7.41	4	Ld_c55733, Ld_c82974, Ld_c14723, Ld_c17923	map04070
Phosphatidylinositol signaling system	152	5/6-kinase	ec:2.7.1.159	1	Ld_c5120	map04070
Phosphatidylinositol signaling system	152	2-kinase	ec:2.7.1.158	2	Ld_c1253, Ld_c14437	map04070
Phosphatidylinositol signaling system	152	3-kinase	ec:2.7.1.154	4	Ld_c57556, Ld_c60042, Ld_c68188, Ld_c23008	map04070
Phosphatidylinositol signaling system	152	3-kinase	ec:2.7.1.153	4	Ld_c3801, Ld_c5826, Ld_c20663, Ld_c22193	map04070
Phosphatidylinositol signaling system	152	5-kinase	ec:2.7.1.150	8	Ld_c59310, Ld_c65711, Ld_c66388, Ld_c67460, Ld_c91348, Ld_c13115, Ld_c19932, Ld_rep_c28292	map04070
Phosphatidylinositol signaling system	152	5-kinase	ec:2.7.1.140	3	Ld_rep_c67609, Ld_rep_c39162, Ld_rep_c39867	map04070
Phosphatidylinositol signaling system	152	3-kinase	ec:2.7.1.137	7	Ld_c1711, Ld_c3005, Ld_rep_c52066, Ld_c75395, Ld_rep_c75972, Ld_c9314, Ld_rep_c42705	map04070
Phosphatidylinositol signaling system	152	3-kinase	ec:2.7.1.127	14	Ld_c364, Ld_c704, Ld_rep_c66875, Ld_rep_c67609, Ld_rep_c75158, Ld_rep_c81175, Ld_rep_c87521, Ld_c6177, Ld_c6471, Ld_c12607, Ld_rep_c28805, Ld_rep_c32997, Ld_rep_c39162, Ld_rep_c39867	map04070
Phosphatidylinositol signaling system	152	kinase (ATP dependent)	ec:2.7.1.107	12	Ld_c277, Ld_c935, Ld_c62603, Ld_rep_c67126, Ld_c72325, Ld_rep_c73865, Ld_c79672, Ld_c86249, Ld_c8347, Ld_c101067, Ld_c12500, Ld_c16841	map04070
Phosphatidylinositol signaling system	152	5-kinase	ec:2.7.1.68	14	Ld_c623, Ld_c812, Ld_rep_c54510, Ld_c59310, Ld_rep_c69708, Ld_rep_c79921, Ld_c91348, Ld_c14888, Ld_rep_c24789, Ld_rep_c27666, Ld_rep_c29085, Ld_rep_c33274, Ld_rep_c36192, Ld_rep_c42250	map04070
Phosphatidylinositol signaling system	152	4-kinase	ec:2.7.1.67	4	Ld_c2709, Ld_rep_c48805, Ld_c57002, Ld_rep_c35003	map04070
Cysteine and methionine metabolism	149	decarboxylase	ec:4.1.1.50	1	Ld_c104942	map00270
Cysteine and methionine metabolism	149	isomerase	ec:5.3.1.23	3	Ld_c57642, Ld_c72667, Ld_c23628	map00270
Cysteine and methionine metabolism	149	1-phosphate dehydratase	ec:4.2.1.109	3	Ld_rep_c75110, Ld_c15773, Ld_rep_c25030	map00270
Cysteine and methionine metabolism	149	beta-synthase	ec:4.2.1.22	7	Ld_rep_c71088, Ld_rep_c72655, Ld_c80801, Ld_c6065, Ld_c7596, Ld_c17152, Ld_rep_c39286	map00270
Cysteine and methionine metabolism	149	phosphorylase	ec:2.4.2.28	7	Ld_c533, Ld_rep_c44402, Ld_rep_c44938, Ld_rep_c46123, Ld_rep_c84063, Ld_rep_c85292, Ld_rep_c41425	map00270
Cysteine and methionine metabolism	149	synthase	ec:3.1.3.77	1	Ld_c5271	map00270
Cysteine and methionine metabolism	149	synthase	ec:4.4.1.14	11	Ld_rep_c44317, Ld_rep_c59279, Ld_c85692, Ld_c11659, Ld_c20721, Ld_rep_c24757, Ld_rep_c26162, Ld_rep_c27534, Ld_rep_c36542, Ld_rep_c37150, Ld_rep_c39669	map00270
Cysteine and methionine metabolism	149	(cytosine-5-)-methyltransferase	ec:2.1.1.37	6	Ld_c56522, Ld_c57098, Ld_c62133, Ld_c74549, Ld_c10458, Ld_c23997	map00270
Cysteine and methionine metabolism	149	adenosyltransferase	ec:2.5.1.6	9	Ld_rep_c45905, Ld_c58759, Ld_c96483, Ld_c13005, Ld_rep_c25706, Ld_rep_c35591, Ld_rep_c35691, Ld_rep_c40445, Ld_rep_c43653	map00270
Cysteine and methionine metabolism	149	S-methyltransferase	ec:2.1.1.10	8	Ld_c2143, Ld_rep_c63214, Ld_c71850, Ld_c81509, Ld_c5511, Ld_c6618, Ld_c13431, Ld_rep_c29713	map00270
Cysteine and methionine metabolism	149	S-adenosylhomocysteine synthase	ec:3.3.1.1	16	Ld_c393, Ld_c1833, Ld_c54575, Ld_c57003, Ld_c63041, Ld_rep_c65177, Ld_rep_c70562, Ld_rep_c78926, Ld_rep_c81656, Ld_rep_c84634, Ld_rep_c93582, Ld_rep_c102456, Ld_rep_c109987, Ld_rep_c24415, Ld_rep_c33536, Ld_rep_c34893	map00270
Cysteine and methionine metabolism	149	nucleosidase	ec:3.2.2.9	1	Ld_c73565	map00270
Cysteine and methionine metabolism	149	gamma-lyase	ec:4.4.1.1	8	Ld_c3494, Ld_c4746, Ld_rep_c45684, Ld_rep_c47943, Ld_rep_c51198, Ld_c87805, Ld_rep_c31190, Ld_rep_c33784	map00270
Cysteine and methionine metabolism	149	dioxygenase [iron(II)-requiring]	ec:1.13.11.54	17	Ld_rep_c48457, Ld_rep_c48871, Ld_rep_c48973, Ld_rep_c49185, Ld_rep_c51440, Ld_rep_c61028, Ld_rep_c63783, Ld_rep_c80550, Ld_rep_c85666, Ld_rep_c87499, Ld_rep_c103821, Ld_c22679, Ld_rep_c33625, Ld_rep_c35394, Ld_s35791, Ld_rep_c39335, Ld_rep_c40320	map00270
Cysteine and methionine metabolism	149	synthase	ec:2.5.1.47	2	Ld_c6065, Ld_c7596	map00270
Cysteine and methionine metabolism	149	dehydrogenase	ec:1.1.1.27	6	Ld_c617, Ld_rep_c55511, Ld_c62847, Ld_c77731, Ld_c11465, Ld_c12826	map00270
Cysteine and methionine metabolism	149	dioxygenase	ec:1.13.11.20	15	Ld_rep_c44726, Ld_rep_c47926, Ld_rep_c48624, Ld_rep_c48887, Ld_rep_c49207, Ld_rep_c64424, Ld_rep_c68893, Ld_rep_c72424, Ld_rep_c75161, Ld_rep_c26975, Ld_rep_c34732, Ld_rep_c38380, Ld_rep_c39135, Ld_rep_c41247, Ld_rep_c43532	map00270
Cysteine and methionine metabolism	149	synthase	ec:2.5.1.22	2	Ld_c70822, Ld_c80630	map00270
Cysteine and methionine metabolism	149	synthase	ec:2.5.1.16	3	Ld_rep_c47407, Ld_c6560, Ld_c8135	map00270
Cysteine and methionine metabolism	149	transaminase	ec:2.6.1.57	25	Ld_rep_c45895, Ld_rep_c47545, Ld_rep_c48192, Ld_c58064, Ld_rep_c59279, Ld_rep_c67004, Ld_rep_c74849, Ld_c75101, Ld_rep_c76806, Ld_rep_c83468, Ld_c85692, Ld_rep_c86375, Ld_rep_c92583, Ld_c20721, Ld_rep_c24434, Ld_rep_c27534, Ld_rep_c33532, Ld_rep_c34413, Ld_rep_c35729, Ld_rep_c36289, Ld_rep_c38027, Ld_rep_c39428, Ld_c41249, Ld_rep_c41685, Ld_rep_c41994	map00270
Cysteine and methionine metabolism	149	transaminase	ec:2.6.1.5	29	Ld_rep_c45895, Ld_rep_c47545, Ld_rep_c48192, Ld_c58064, Ld_rep_c59279, Ld_rep_c67004, Ld_rep_c74849, Ld_c75101, Ld_rep_c76806, Ld_rep_c81203, Ld_rep_c83468, Ld_c85692, Ld_rep_c86375, Ld_rep_c92583, Ld_c10113, Ld_c20721, Ld_rep_c24434, Ld_rep_c27534, Ld_rep_c27681, Ld_rep_c33532, Ld_rep_c34413, Ld_rep_c34766, Ld_rep_c35729, Ld_rep_c36289, Ld_rep_c38027, Ld_rep_c39428, Ld_c41249, Ld_rep_c41685, Ld_…	map00270
Cysteine and methionine metabolism	149	transaminase	ec:2.6.1.1	25	Ld_rep_c45895, Ld_rep_c47545, Ld_rep_c48192, Ld_c58064, Ld_rep_c59279, Ld_rep_c67004, Ld_rep_c74849, Ld_c75101, Ld_rep_c76806, Ld_rep_c83468, Ld_c85692, Ld_rep_c86375, Ld_rep_c92583, Ld_c20721, Ld_rep_c24434, Ld_rep_c27534, Ld_rep_c33532, Ld_rep_c34413, Ld_rep_c35729, Ld_rep_c36289, Ld_rep_c38027, Ld_rep_c39428, Ld_c41249, Ld_rep_c41685, Ld_rep_c41994	map00270
Cysteine and methionine metabolism	149	nucleosidase	ec:3.2.2.16	1	Ld_c73565	map00270
Retinol metabolism	148	1-monooxygenase	ec:1.14.15.3	13	Ld_c3628, Ld_c4500, Ld_rep_c45548, Ld_c56061, Ld_rep_c68243, Ld_rep_c75331, Ld_rep_c80737, Ld_rep_c27429, Ld_rep_c32609, Ld_rep_c33073, Ld_rep_c33314, Ld_rep_c38600, Ld_rep_c40848	map00830
Retinol metabolism	148	dehydrogenase	ec:1.1.1.1	45	Ld_c3720, Ld_c3773, Ld_c4149, Ld_rep_c44468, Ld_rep_c46319, Ld_rep_c46780, Ld_rep_c47494, Ld_rep_c48489, Ld_rep_c50521, Ld_rep_c56285, Ld_c57868, Ld_c58400, Ld_rep_c60811, Ld_c62170, Ld_c63606, Ld_rep_c67116, Ld_rep_c67209, Ld_c73798, Ld_rep_c73870, Ld_c74374, Ld_c79631, Ld_c83770, Ld_c85069, Ld_c90900, Ld_c92322, Ld_c5186, Ld_c5991, Ld_c6410, Ld_c8381, Ld_c9545, Ld_c15182, Ld_c17077, Ld_c17608, …	map00830
Retinol metabolism	148	dehydrogenase (NAD+)	ec:1.1.1.105	3	Ld_c3721, Ld_c3950, Ld_c91776	map00830
Retinol metabolism	148	O-fatty-acyltransferase	ec:2.3.1.76	1	Ld_rep_c58092	map00830
Retinol metabolism	148	1-naphthol glucuronyltransferase	ec:2.4.1.17	53	Ld_c190, Ld_c384, Ld_c966, Ld_c1104, Ld_c2913, Ld_c3032, Ld_c4462, Ld_c4777, Ld_rep_c44201, Ld_rep_c45606, Ld_rep_c45628, Ld_rep_c47047, Ld_rep_c47199, Ld_rep_c50596, Ld_rep_c51041, Ld_rep_c51098, Ld_rep_c51130, Ld_rep_c51153, Ld_c59021, Ld_c66019, Ld_rep_c66227, Ld_c70721, Ld_rep_c71116, Ld_rep_c77203, Ld_c83491, Ld_rep_c85019, Ld_c88720, Ld_c5901, Ld_c7489, Ld_c14865, Ld_c14912, Ld_c17408, Ld_c…	map00830
Retinol metabolism	148	dehydrogenase	ec:1.2.1.36	5	Ld_rep_c59298, Ld_c7032, Ld_rep_c29614, Ld_rep_c31164, Ld_rep_c39568	map00830
Retinol metabolism	148	monooxygenase	ec:1.14.14.1	28	Ld_c468, Ld_c756, Ld_c2002, Ld_c2666, Ld_rep_c51084, Ld_c54274, Ld_rep_c57412, Ld_c65663, Ld_c68964, Ld_c69487, Ld_rep_c78280, Ld_s90233, Ld_c5295, Ld_c5746, Ld_c7494, Ld_c7797, Ld_c8564, Ld_c9045, Ld_c9475, Ld_c9655, Ld_c11997, Ld_c12714, Ld_c12872, Ld_c13135, Ld_c15465, Ld_c15784, Ld_rep_c27613, Ld_rep_c36458	map00830
Thiamine metabolism	148	diphosphokinase	ec:2.7.6.2	3	Ld_c1164, Ld_c6713, Ld_c96204	map00730
Thiamine metabolism	148	desulfurase	ec:2.8.1.7	8	Ld_c101, Ld_c3494, Ld_c4746, Ld_c75645, Ld_c80558, Ld_c82294, Ld_c82386, Ld_c19151	map00730
Thiamine metabolism	148	phosphatase	ec:3.6.1.15	137	Ld_c12, Ld_c144, Ld_c375, Ld_c532, Ld_c868, Ld_c1302, Ld_c1558, Ld_c1731, Ld_c1759, Ld_c1907, Ld_c2078, Ld_c2158, Ld_c2404, Ld_c2732, Ld_c3352, Ld_c3675, Ld_c3754, Ld_c3852, Ld_c4235, Ld_c4466, Ld_rep_c43939, Ld_rep_c44105, Ld_rep_c44854, Ld_rep_c45304, Ld_rep_c45605, Ld_rep_c46843, Ld_rep_c47197, Ld_rep_c47380, Ld_rep_c48244, Ld_rep_c48324, Ld_rep_c48430, Ld_rep_c48748, Ld_rep_c49458, Ld_rep_c49…	map00730
alpha-Linolenic acid metabolism	147	hydratase	ec:4.2.1.17	29	Ld_c827, Ld_c2582, Ld_c3529, Ld_c4846, Ld_rep_c44989, Ld_rep_c56419, Ld_c57124, Ld_rep_c66322, Ld_rep_c66629, Ld_rep_c76853, Ld_rep_c77425, Ld_rep_c84287, Ld_c7861, Ld_c10111, Ld_c15917, Ld_c18216, Ld_c19916, Ld_c22997, Ld_c24122, Ld_rep_c24387, Ld_rep_c24687, Ld_rep_c26543, Ld_rep_c27841, Ld_rep_c31841, Ld_rep_c34359, Ld_rep_c34447, Ld_rep_c34584, Ld_rep_c39410, Ld_rep_c40704	map00592
alpha-Linolenic acid metabolism	147	A1	ec:3.1.1.32	37	Ld_c2707, Ld_rep_c44162, Ld_rep_c45485, Ld_rep_c45695, Ld_rep_c46428, Ld_rep_c46431, Ld_rep_c47784, Ld_rep_c47946, Ld_rep_c49961, Ld_rep_c50143, Ld_rep_c53924, Ld_rep_c57163, Ld_rep_c66429, Ld_rep_c72524, Ld_rep_c73059, Ld_c80958, Ld_rep_c85526, Ld_rep_c92384, Ld_c8452, Ld_c11666, Ld_c16791, Ld_c18738, Ld_c19639, Ld_rep_c24172, Ld_rep_c26587, Ld_rep_c28819, Ld_rep_c32960, Ld_rep_c33166, Ld_rep_c3…	map00592
alpha-Linolenic acid metabolism	147	C-acyltransferase	ec:2.3.1.16	21	Ld_c1200, Ld_rep_c45337, Ld_rep_c46488, Ld_rep_c47389, Ld_rep_c47608, Ld_rep_c48288, Ld_rep_c48915, Ld_rep_c61819, Ld_rep_c89673, Ld_c5509, Ld_rep_c24427, Ld_rep_c26133, Ld_rep_c26940, Ld_rep_c27552, Ld_rep_c29183, Ld_rep_c29260, Ld_rep_c29286, Ld_rep_c33015, Ld_rep_c34810, Ld_rep_c40086, Ld_rep_c42675	map00592
alpha-Linolenic acid metabolism	147	oxidase	ec:1.3.3.6	16	Ld_c1120, Ld_rep_c44585, Ld_rep_c45731, Ld_rep_c48414, Ld_rep_c54566, Ld_rep_c64546, Ld_c65730, Ld_rep_c91657, Ld_c100662, Ld_s102877, Ld_c16602, Ld_rep_c30782, Ld_rep_c32808, Ld_rep_c33830, Ld_rep_c41519, Ld_rep_c41812	map00592
alpha-Linolenic acid metabolism	147	A2	ec:3.1.1.4	44	Ld_c50, Ld_c809, Ld_c2027, Ld_c3580, Ld_c3794, Ld_rep_c45810, Ld_rep_c46674, Ld_rep_c50646, Ld_rep_c52322, Ld_c54509, Ld_c54570, Ld_c58536, Ld_c58685, Ld_c58813, Ld_rep_c60450, Ld_c62032, Ld_c69407, Ld_c71505, Ld_c81798, Ld_rep_c85265, Ld_rep_c87052, Ld_rep_c87379, Ld_c87455, Ld_c91484, Ld_c92514, Ld_c5959, Ld_c7512, Ld_c104231, Ld_c120768, Ld_c11674, Ld_c14148, Ld_c14573, Ld_c14702, Ld_c15156, L…	map00592
Inositol phosphate metabolism	141	phospholipase C	ec:3.1.4.11	14	Ld_c3437, Ld_c4856, Ld_rep_c68014, Ld_rep_c82376, Ld_c90518, Ld_c7597, Ld_c104569, Ld_rep_c113295, Ld_c10004, Ld_c15471, Ld_c17558, Ld_c17906, Ld_c22375, Ld_c22468	map00562
Inositol phosphate metabolism	141	3-phosphatidyltransferase	ec:2.7.8.11	2	Ld_rep_c24557, Ld_rep_c35870	map00562
Inositol phosphate metabolism	141	isomerase	ec:5.3.1.1	14	Ld_c2975, Ld_rep_c44615, Ld_rep_c45702, Ld_c57347, Ld_rep_c61270, Ld_rep_c69869, Ld_rep_c84427, Ld_c115779, Ld_rep_c32840, Ld_rep_c38518, Ld_rep_c39585, Ld_rep_c42215, Ld_rep_c43087, Ld_rep_c43386	map00562
Inositol phosphate metabolism	141	oxygenase	ec:1.13.99.1	4	Ld_c4463, Ld_rep_c67023, Ld_c105140, Ld_rep_c42016	map00562
Inositol phosphate metabolism	141	3-phosphatase	ec:3.1.3.67	6	Ld_c55267, Ld_c62269, Ld_c91890, Ld_c11204, Ld_c15584, Ld_rep_c30011	map00562
Inositol phosphate metabolism	141	inositol-1,3-bisphosphate 3-phosphatase	ec:3.1.3.64	2	Ld_c54626, Ld_c6565	map00562
Inositol phosphate metabolism	141	inositol-polyphosphate phosphatase	ec:3.1.3.62	3	Ld_c2624, Ld_c2829, Ld_c6032	map00562
Inositol phosphate metabolism	141	5-phosphatase	ec:3.1.3.56	10	Ld_c2016, Ld_c61031, Ld_c61791, Ld_c75988, Ld_c76081, Ld_c76304, Ld_c6900, Ld_c16570, Ld_c23196, Ld_rep_c40863	map00562
Inositol phosphate metabolism	141	5-phosphatase	ec:3.1.3.36	7	Ld_c1437, Ld_c58243, Ld_c61791, Ld_c76081, Ld_c6900, Ld_c9788, Ld_c23196	map00562
Inositol phosphate metabolism	141	phosphatase	ec:3.1.3.25	12	Ld_c2568, Ld_c3343, Ld_rep_c46325, Ld_rep_c56714, Ld_rep_c83111, Ld_c23174, Ld_rep_c26937, Ld_rep_c29324, Ld_rep_c32891, Ld_rep_c39235, Ld_rep_c41790, Ld_rep_c42502	map00562
Inositol phosphate metabolism	141	5/6-kinase	ec:2.7.1.159	1	Ld_c5120	map00562
Inositol phosphate metabolism	141	2-kinase	ec:2.7.1.158	2	Ld_c1253, Ld_c14437	map00562
Inositol phosphate metabolism	141	3-kinase	ec:2.7.1.154	4	Ld_c57556, Ld_c60042, Ld_c68188, Ld_c23008	map00562
Inositol phosphate metabolism	141	3-kinase	ec:2.7.1.153	4	Ld_c3801, Ld_c5826, Ld_c20663, Ld_c22193	map00562
Inositol phosphate metabolism	141	multikinase	ec:2.7.1.151	3	Ld_rep_c67609, Ld_rep_c39162, Ld_rep_c39867	map00562
Inositol phosphate metabolism	141	5-kinase	ec:2.7.1.150	8	Ld_c59310, Ld_c65711, Ld_c66388, Ld_c67460, Ld_c91348, Ld_c13115, Ld_c19932, Ld_rep_c28292	map00562
Inositol phosphate metabolism	141	5-kinase	ec:2.7.1.140	3	Ld_rep_c67609, Ld_rep_c39162, Ld_rep_c39867	map00562
Inositol phosphate metabolism	141	3-kinase	ec:2.7.1.137	7	Ld_c1711, Ld_c3005, Ld_rep_c52066, Ld_c75395, Ld_rep_c75972, Ld_c9314, Ld_rep_c42705	map00562
Inositol phosphate metabolism	141	1-kinase	ec:2.7.1.134	1	Ld_c5120	map00562
Inositol phosphate metabolism	141	3-kinase	ec:2.7.1.127	14	Ld_c364, Ld_c704, Ld_rep_c66875, Ld_rep_c67609, Ld_rep_c75158, Ld_rep_c81175, Ld_rep_c87521, Ld_c6177, Ld_c6471, Ld_c12607, Ld_rep_c28805, Ld_rep_c32997, Ld_rep_c39162, Ld_rep_c39867	map00562
Inositol phosphate metabolism	141	dehydrogenase (acetylating)	ec:1.2.1.18	13	Ld_rep_c44727, Ld_rep_c46796, Ld_rep_c48480, Ld_rep_c49006, Ld_rep_c56316, Ld_rep_c72617, Ld_rep_c32837, Ld_rep_c39079, Ld_rep_c40689, Ld_rep_c41467, Ld_rep_c41600, Ld_rep_c42203, Ld_rep_c43759	map00562
Inositol phosphate metabolism	141	synthase	ec:5.5.1.4	2	Ld_c9374, Ld_c22271	map00562
Inositol phosphate metabolism	141	5-kinase	ec:2.7.1.68	14	Ld_c623, Ld_c812, Ld_rep_c54510, Ld_c59310, Ld_rep_c69708, Ld_rep_c79921, Ld_c91348, Ld_c14888, Ld_rep_c24789, Ld_rep_c27666, Ld_rep_c29085, Ld_rep_c33274, Ld_rep_c36192, Ld_rep_c42250	map00562
Inositol phosphate metabolism	141	4-kinase	ec:2.7.1.67	4	Ld_c2709, Ld_rep_c48805, Ld_c57002, Ld_rep_c35003	map00562
Tyrosine metabolism	134	decarboxylase	ec:4.1.1.68	3	Ld_c3726, Ld_rep_c24856, Ld_rep_c36541	map00350
Tyrosine metabolism	134	beta-diketonase	ec:3.7.1.2	8	Ld_rep_c49767, Ld_c56544, Ld_c70825, Ld_rep_c86330, Ld_c14237, Ld_rep_c26896, Ld_rep_c27023, Ld_rep_c32173	map00350
Tyrosine metabolism	134	decarboxylase	ec:4.1.1.28	2	Ld_c66819, Ld_c11845	map00350
Tyrosine metabolism	134	decarboxylase	ec:4.1.1.25	1	Ld_c11845	map00350
Tyrosine metabolism	134	peroxidase	ec:1.11.1.8	3	Ld_c57439, Ld_c23294, Ld_c23559	map00350
Tyrosine metabolism	134	isomerase	ec:5.3.3.12	1	Ld_c1576	map00350
Tyrosine metabolism	134	Delta-isomerase	ec:5.3.3.10	3	Ld_c3726, Ld_rep_c24856, Ld_rep_c36541	map00350
Tyrosine metabolism	134	dehydrogenase	ec:1.1.1.1	45	Ld_c3720, Ld_c3773, Ld_c4149, Ld_rep_c44468, Ld_rep_c46319, Ld_rep_c46780, Ld_rep_c47494, Ld_rep_c48489, Ld_rep_c50521, Ld_rep_c56285, Ld_c57868, Ld_c58400, Ld_rep_c60811, Ld_c62170, Ld_c63606, Ld_rep_c67116, Ld_rep_c67209, Ld_c73798, Ld_rep_c73870, Ld_c74374, Ld_c79631, Ld_c83770, Ld_c85069, Ld_c90900, Ld_c92322, Ld_c5186, Ld_c5991, Ld_c6410, Ld_c8381, Ld_c9545, Ld_c15182, Ld_c17077, Ld_c17608, …	map00350
Tyrosine metabolism	134	monophenol monooxygenase	ec:1.14.18.1	3	Ld_c59697, Ld_c4896, Ld_c12972	map00350
Tyrosine metabolism	134	3-monooxygenase	ec:1.14.16.2	1	Ld_c82594	map00350
Tyrosine metabolism	134	1,2-dioxygenase	ec:1.13.11.5	2	Ld_c90026, Ld_c9662	map00350
Tyrosine metabolism	134	dehydrogenase [NAD(P)+]	ec:1.2.1.5	21	Ld_c232, Ld_c1393, Ld_c2285, Ld_rep_c45910, Ld_c64056, Ld_rep_c70690, Ld_rep_c72955, Ld_rep_c81981, Ld_rep_c98108, Ld_rep_c98438, Ld_rep_c117485, Ld_c17328, Ld_c19610, Ld_rep_c24468, Ld_rep_c32183, Ld_rep_c33075, Ld_rep_c33479, Ld_rep_c34011, Ld_rep_c34217, Ld_rep_c37516, Ld_rep_c39790	map00350
Tyrosine metabolism	134	dioxygenase	ec:1.13.11.27	8	Ld_rep_c44125, Ld_rep_c44132, Ld_rep_c80954, Ld_c7077, Ld_c12243, Ld_rep_c25473, Ld_rep_c38464, Ld_rep_c42259	map00350
Tyrosine metabolism	134	isomerase	ec:5.2.1.2	2	Ld_c3961, Ld_c15817	map00350
Tyrosine metabolism	134	transaminase	ec:2.6.1.57	25	Ld_rep_c45895, Ld_rep_c47545, Ld_rep_c48192, Ld_c58064, Ld_rep_c59279, Ld_rep_c67004, Ld_rep_c74849, Ld_c75101, Ld_rep_c76806, Ld_rep_c83468, Ld_c85692, Ld_rep_c86375, Ld_rep_c92583, Ld_c20721, Ld_rep_c24434, Ld_rep_c27534, Ld_rep_c33532, Ld_rep_c34413, Ld_rep_c35729, Ld_rep_c36289, Ld_rep_c38027, Ld_rep_c39428, Ld_c41249, Ld_rep_c41685, Ld_rep_c41994	map00350
Tyrosine metabolism	134	transaminase	ec:2.6.1.9	25	Ld_rep_c45895, Ld_rep_c47545, Ld_rep_c48192, Ld_c58064, Ld_rep_c59279, Ld_rep_c67004, Ld_rep_c74849, Ld_c75101, Ld_rep_c76806, Ld_rep_c83468, Ld_c85692, Ld_rep_c86375, Ld_rep_c92583, Ld_c20721, Ld_rep_c24434, Ld_rep_c27534, Ld_rep_c33532, Ld_rep_c34413, Ld_rep_c35729, Ld_rep_c36289, Ld_rep_c38027, Ld_rep_c39428, Ld_c41249, Ld_rep_c41685, Ld_rep_c41994	map00350
Tyrosine metabolism	134	transaminase	ec:2.6.1.5	29	Ld_rep_c45895, Ld_rep_c47545, Ld_rep_c48192, Ld_c58064, Ld_rep_c59279, Ld_rep_c67004, Ld_rep_c74849, Ld_c75101, Ld_rep_c76806, Ld_rep_c81203, Ld_rep_c83468, Ld_c85692, Ld_rep_c86375, Ld_rep_c92583, Ld_c10113, Ld_c20721, Ld_rep_c24434, Ld_rep_c27534, Ld_rep_c27681, Ld_rep_c33532, Ld_rep_c34413, Ld_rep_c34766, Ld_rep_c35729, Ld_rep_c36289, Ld_rep_c38027, Ld_rep_c39428, Ld_c41249, Ld_rep_c41685, Ld_…	map00350
Tyrosine metabolism	134	transaminase	ec:2.6.1.1	25	Ld_rep_c45895, Ld_rep_c47545, Ld_rep_c48192, Ld_c58064, Ld_rep_c59279, Ld_rep_c67004, Ld_rep_c74849, Ld_c75101, Ld_rep_c76806, Ld_rep_c83468, Ld_c85692, Ld_rep_c86375, Ld_rep_c92583, Ld_c20721, Ld_rep_c24434, Ld_rep_c27534, Ld_rep_c33532, Ld_rep_c34413, Ld_rep_c35729, Ld_rep_c36289, Ld_rep_c38027, Ld_rep_c39428, Ld_c41249, Ld_rep_c41685, Ld_rep_c41994	map00350
Tyrosine metabolism	134	dehydrogenase [NAD(P)+]	ec:1.2.1.16	3	Ld_c3813, Ld_c16094, Ld_c19894	map00350
Tyrosine metabolism	134	beta-monooxygenase	ec:1.14.17.1	3	Ld_c3983, Ld_c75428, Ld_c8484	map00350
T cell receptor signaling pathway	121	phosphatase	ec:3.1.3.16	77	Ld_c339, Ld_c379, Ld_c971, Ld_c987, Ld_c1295, Ld_c1816, Ld_c1883, Ld_c2739, Ld_c3502, Ld_c3705, Ld_c4015, Ld_c4769, Ld_c4817, Ld_rep_c44221, Ld_rep_c44333, Ld_rep_c46805, Ld_rep_c47403, Ld_rep_c47691, Ld_rep_c49558, Ld_c56075, Ld_rep_c59236, Ld_rep_c59386, Ld_c63005, Ld_c63741, Ld_c63984, Ld_c66314, Ld_c67947, Ld_rep_c69409, Ld_c72020, Ld_c74761, Ld_c76072, Ld_c76551, Ld_rep_c76907, Ld_rep_c77981…	map04660
T cell receptor signaling pathway	121	protein-tyrosine kinase	ec:2.7.10.2	44	Ld_c1336, Ld_c2383, Ld_c3876, Ld_c4554, Ld_rep_c50646, Ld_rep_c52322, Ld_c53906, Ld_c54488, Ld_c55356, Ld_rep_c60450, Ld_rep_c68126, Ld_c70888, Ld_rep_c75268, Ld_c87907, Ld_c91236, Ld_c6560, Ld_c6725, Ld_c7156, Ld_c7458, Ld_c7557, Ld_c7710, Ld_c8420, Ld_c9310, Ld_c9331, Ld_c10836, Ld_c11695, Ld_c12627, Ld_c13203, Ld_c14223, Ld_c14685, Ld_c15569, Ld_c16578, Ld_c17717, Ld_c18581, Ld_c18667, Ld_c196…	map04660
Ascorbate and aldarate metabolism	121	dehydrogenase (ascorbate)	ec:1.8.5.1	3	Ld_rep_c44006, Ld_c15488, Ld_rep_c37685	map00053
Ascorbate and aldarate metabolism	121	oxygenase	ec:1.13.99.1	4	Ld_c4463, Ld_rep_c67023, Ld_c105140, Ld_rep_c42016	map00053
Ascorbate and aldarate metabolism	121	oxidase	ec:1.10.3.3	9	Ld_c1666, Ld_c1954, Ld_rep_c44457, Ld_rep_c45610, Ld_rep_c46487, Ld_c86547, Ld_rep_c24130, Ld_rep_c37157, Ld_rep_c41416	map00053
Ascorbate and aldarate metabolism	121	dehydrogenase (NAD+)	ec:1.2.1.3	17	Ld_c1393, Ld_rep_c45910, Ld_rep_c48603, Ld_rep_c53531, Ld_rep_c59298, Ld_rep_c63689, Ld_c64056, Ld_rep_c64783, Ld_rep_c76100, Ld_rep_c90236, Ld_c17328, Ld_rep_c25080, Ld_rep_c25470, Ld_rep_c27773, Ld_rep_c33879, Ld_rep_c34139, Ld_rep_c35290	map00053
Ascorbate and aldarate metabolism	121	1-naphthol glucuronyltransferase	ec:2.4.1.17	53	Ld_c190, Ld_c384, Ld_c966, Ld_c1104, Ld_c2913, Ld_c3032, Ld_c4462, Ld_c4777, Ld_rep_c44201, Ld_rep_c45606, Ld_rep_c45628, Ld_rep_c47047, Ld_rep_c47199, Ld_rep_c50596, Ld_rep_c51041, Ld_rep_c51098, Ld_rep_c51130, Ld_rep_c51153, Ld_c59021, Ld_c66019, Ld_rep_c66227, Ld_c70721, Ld_rep_c71116, Ld_rep_c77203, Ld_c83491, Ld_rep_c85019, Ld_c88720, Ld_c5901, Ld_c7489, Ld_c14865, Ld_c14912, Ld_c17408, Ld_c…	map00053
Ascorbate and aldarate metabolism	121	6-dehydrogenase	ec:1.1.1.22	2	Ld_c71096, Ld_c7981	map00053
Ascorbate and aldarate metabolism	121	phosphotransferase	ec:2.7.1.69	33	Ld_c685, Ld_c1568, Ld_c1571, Ld_c3108, Ld_c3436, Ld_rep_c44156, Ld_rep_c48291, Ld_c53830, Ld_c56680, Ld_c57343, Ld_rep_c67044, Ld_c69097, Ld_rep_c69927, Ld_rep_c75238, Ld_rep_c77486, Ld_c79820, Ld_c90395, Ld_c90748, Ld_c5561, Ld_c6989, Ld_c7986, Ld_rep_c117690, Ld_c9909, Ld_c11212, Ld_c11640, Ld_c13978, Ld_c14515, Ld_c14637, Ld_c24061, Ld_rep_c24325, Ld_rep_c25274, Ld_rep_c36510, Ld_rep_c40355	map00053
beta-Alanine metabolism	115	dehydrogenase (NADP+)	ec:1.3.1.2	4	Ld_c77, Ld_rep_c59935, Ld_rep_c28927, Ld_rep_c35409	map00410
beta-Alanine metabolism	115	dehydrogenase (NAD+)	ec:1.3.1.1	3	Ld_c77, Ld_rep_c59935, Ld_rep_c28927	map00410
beta-Alanine metabolism	115	decarboxylase	ec:4.1.1.15	3	Ld_c4749, Ld_s47132, Ld_c82283	map00410
beta-Alanine metabolism	115	hydratase	ec:4.2.1.17	29	Ld_c827, Ld_c2582, Ld_c3529, Ld_c4846, Ld_rep_c44989, Ld_rep_c56419, Ld_c57124, Ld_rep_c66322, Ld_rep_c66629, Ld_rep_c76853, Ld_rep_c77425, Ld_rep_c84287, Ld_c7861, Ld_c10111, Ld_c15917, Ld_c18216, Ld_c19916, Ld_c22997, Ld_c24122, Ld_rep_c24387, Ld_rep_c24687, Ld_rep_c26543, Ld_rep_c27841, Ld_rep_c31841, Ld_rep_c34359, Ld_rep_c34447, Ld_rep_c34584, Ld_rep_c39410, Ld_rep_c40704	map00410
beta-Alanine metabolism	115	hydrolase	ec:3.1.2.4	6	Ld_c53999, Ld_rep_c73246, Ld_c12189, Ld_rep_c26443, Ld_rep_c31535, Ld_rep_c37410	map00410
beta-Alanine metabolism	115	ec:3.5.1.6 beta-ureidopropionase	ec:3.5.1.6	8	Ld_c1644, Ld_c2577, Ld_c53678, Ld_rep_c63949, Ld_rep_c38357, Ld_rep_c38892, Ld_rep_c41936, Ld_rep_c43418	map00410
beta-Alanine metabolism	115	dehydrogenase [NAD(P)+]	ec:1.2.1.5	21	Ld_c232, Ld_c1393, Ld_c2285, Ld_rep_c45910, Ld_c64056, Ld_rep_c70690, Ld_rep_c72955, Ld_rep_c81981, Ld_rep_c98108, Ld_rep_c98438, Ld_rep_c117485, Ld_c17328, Ld_c19610, Ld_rep_c24468, Ld_rep_c32183, Ld_rep_c33075, Ld_rep_c33479, Ld_rep_c34011, Ld_rep_c34217, Ld_rep_c37516, Ld_rep_c39790	map00410
beta-Alanine metabolism	115	dehydrogenase (NAD+)	ec:1.2.1.3	17	Ld_c1393, Ld_rep_c45910, Ld_rep_c48603, Ld_rep_c53531, Ld_rep_c59298, Ld_rep_c63689, Ld_c64056, Ld_rep_c64783, Ld_rep_c76100, Ld_rep_c90236, Ld_c17328, Ld_rep_c25080, Ld_rep_c25470, Ld_rep_c27773, Ld_rep_c33879, Ld_rep_c34139, Ld_rep_c35290	map00410
beta-Alanine metabolism	115	hydantoinase	ec:3.5.2.2	3	Ld_c3031, Ld_c90999, Ld_c18133	map00410
beta-Alanine metabolism	115	synthase	ec:2.5.1.22	2	Ld_c70822, Ld_c80630	map00410
beta-Alanine metabolism	115	synthase	ec:2.5.1.16	3	Ld_rep_c47407, Ld_c6560, Ld_c8135	map00410
beta-Alanine metabolism	115	dehydrogenase (acetylating)	ec:1.2.1.18	13	Ld_rep_c44727, Ld_rep_c46796, Ld_rep_c48480, Ld_rep_c49006, Ld_rep_c56316, Ld_rep_c72617, Ld_rep_c32837, Ld_rep_c39079, Ld_rep_c40689, Ld_rep_c41467, Ld_rep_c41600, Ld_rep_c42203, Ld_rep_c43759	map00410
beta-Alanine metabolism	115	transaminase	ec:2.6.1.19	10	Ld_rep_c45974, Ld_rep_c86222, Ld_c5045, Ld_c21809, Ld_rep_c26410, Ld_rep_c26648, Ld_rep_c26952, Ld_rep_c30863, Ld_rep_c34379, Ld_rep_c40115	map00410
Riboflavin metabolism	113	reductase [NAD(P)H]	ec:1.5.1.41	3	Ld_rep_c46410, Ld_rep_c47986, Ld_rep_c64355	map00740
Riboflavin metabolism	113	reductase (NADPH)	ec:1.5.1.30	3	Ld_rep_c46410, Ld_rep_c47986, Ld_rep_c64355	map00740
Riboflavin metabolism	113	reductase	ec:1.1.1.193	2	Ld_c80197, Ld_c95734	map00740
Riboflavin metabolism	113	monophenol monooxygenase	ec:1.14.18.1	3	Ld_c59697, Ld_c4896, Ld_c12972	map00740
Riboflavin metabolism	113	deaminase	ec:3.5.4.26	2	Ld_c53666, Ld_c80197	map00740
Riboflavin metabolism	113	synthetase	ec:2.7.7.2	6	Ld_rep_c91836, Ld_c9698, Ld_c19537, Ld_rep_c24879, Ld_rep_c35271, Ld_rep_c38955	map00740
Riboflavin metabolism	113	phosphatase	ec:3.1.3.2	94	Ld_c566, Ld_c758, Ld_c1364, Ld_c1858, Ld_c2067, Ld_c2624, Ld_c2633, Ld_c2784, Ld_c2829, Ld_c3481, Ld_c3829, Ld_c3963, Ld_c4101, Ld_c4414, Ld_c4772, Ld_rep_c46520, Ld_rep_c46777, Ld_rep_c47532, Ld_rep_c49507, Ld_rep_c51302, Ld_rep_c51852, Ld_rep_c54011, Ld_rep_c54247, Ld_rep_c54457, Ld_c55376, Ld_c56476, Ld_rep_c57665, Ld_rep_c58300, Ld_c59989, Ld_c64569, Ld_rep_c66197, Ld_c68903, Ld_c69440, Ld_re…	map00740
Riboflavin metabolism	113	kinase	ec:2.7.1.26	4	Ld_c59114, Ld_c70035, Ld_c108637, Ld_c20269	map00740
Steroid hormone biosynthesis	113	monooxygenase (side-chain-cleaving)	ec:1.14.15.6	5	Ld_rep_c45069, Ld_c69887, Ld_c71668, Ld_c14980, Ld_c19869	map00140
Steroid hormone biosynthesis	113	11beta-monooxygenase	ec:1.14.15.4	1	Ld_c18145	map00140
Steroid hormone biosynthesis	113	dehydrogenase	ec:1.1.1.149	1	Ld_c68947	map00140
Steroid hormone biosynthesis	113	dehydrogenase	ec:1.1.1.146	3	Ld_rep_c44195, Ld_c10264, Ld_rep_c32993	map00140
Steroid hormone biosynthesis	113	17-dehydrogenase	ec:1.1.1.62	21	Ld_rep_c45383, Ld_rep_c46531, Ld_rep_c47130, Ld_rep_c50694, Ld_rep_c75432, Ld_rep_c80460, Ld_rep_c82805, Ld_rep_c83053, Ld_rep_c83739, Ld_rep_c26499, Ld_rep_c34101, Ld_rep_c35328, Ld_rep_c35396, Ld_rep_c35891, Ld_rep_c39594, Ld_rep_c39680, Ld_rep_c39713, Ld_rep_c41241, Ld_rep_c41726, Ld_rep_c41921, Ld_rep_c42962	map00140
Steroid hormone biosynthesis	113	1-naphthol glucuronyltransferase	ec:2.4.1.17	53	Ld_c190, Ld_c384, Ld_c966, Ld_c1104, Ld_c2913, Ld_c3032, Ld_c4462, Ld_c4777, Ld_rep_c44201, Ld_rep_c45606, Ld_rep_c45628, Ld_rep_c47047, Ld_rep_c47199, Ld_rep_c50596, Ld_rep_c51041, Ld_rep_c51098, Ld_rep_c51130, Ld_rep_c51153, Ld_c59021, Ld_c66019, Ld_rep_c66227, Ld_c70721, Ld_rep_c71116, Ld_rep_c77203, Ld_c83491, Ld_rep_c85019, Ld_c88720, Ld_c5901, Ld_c7489, Ld_c14865, Ld_c14912, Ld_c17408, Ld_c…	map00140
Steroid hormone biosynthesis	113	dehydrogenase (NAD+)	ec:1.1.1.239	6	Ld_rep_c50694, Ld_rep_c83053, Ld_rep_c35328, Ld_rep_c39713, Ld_rep_c41726, Ld_rep_c41921	map00140
Steroid hormone biosynthesis	113	monooxygenase	ec:1.14.14.1	28	Ld_c468, Ld_c756, Ld_c2002, Ld_c2666, Ld_rep_c51084, Ld_c54274, Ld_rep_c57412, Ld_c65663, Ld_c68964, Ld_c69487, Ld_rep_c78280, Ld_s90233, Ld_c5295, Ld_c5746, Ld_c7494, Ld_c7797, Ld_c8564, Ld_c9045, Ld_c9475, Ld_c9655, Ld_c11997, Ld_c12714, Ld_c12872, Ld_c13135, Ld_c15465, Ld_c15784, Ld_rep_c27613, Ld_rep_c36458	map00140
Steroid hormone biosynthesis	113	4-dehydrogenase (NADP+)	ec:1.3.1.22	1	Ld_rep_c33538	map00140
Fatty acid biosynthesis	112	dehydratase	ec:4.2.1.59	13	Ld_rep_c44067, Ld_rep_c46482, Ld_rep_c47524, Ld_rep_c51166, Ld_c56868, Ld_rep_c77118, Ld_c5312, Ld_c7510, Ld_c19986, Ld_rep_c27967, Ld_rep_c31611, Ld_c32558, Ld_rep_c41503	map00061
Fatty acid biosynthesis	112	carboxylase	ec:6.4.1.2	10	Ld_c701, Ld_c58118, Ld_c63770, Ld_c70128, Ld_c72616, Ld_s83857, Ld_c6132, Ld_c6143, Ld_rep_c25935, Ld_rep_c28780	map00061
Fatty acid biosynthesis	112	reductase	ec:1.1.1.100	70	Ld_c1068, Ld_c2345, Ld_c2475, Ld_c2648, Ld_c2658, Ld_c3059, Ld_rep_c44067, Ld_rep_c44798, Ld_rep_c45679, Ld_rep_c46482, Ld_rep_c46728, Ld_rep_c46924, Ld_rep_c46986, Ld_rep_c47524, Ld_c47669, Ld_rep_c47678, Ld_rep_c51166, Ld_rep_c55897, Ld_rep_c56479, Ld_c56657, Ld_c56868, Ld_rep_c63589, Ld_c64529, Ld_c66433, Ld_rep_c66479, Ld_rep_c67230, Ld_c68211, Ld_c70382, Ld_rep_c71309, Ld_c74250, Ld_c76725, …	map00061
Fatty acid biosynthesis	112	synthase	ec:2.3.1.86	1	Ld_rep_c38063	map00061
Fatty acid biosynthesis	112	synthase	ec:2.3.1.85	1	Ld_c57014	map00061
Fatty acid biosynthesis	112	synthase I	ec:2.3.1.41	46	Ld_c83, Ld_c2345, Ld_c2475, Ld_c2648, Ld_c2658, Ld_rep_c44067, Ld_rep_c46482, Ld_rep_c47524, Ld_c47669, Ld_rep_c51166, Ld_rep_c55897, Ld_c56657, Ld_c56868, Ld_rep_c63589, Ld_c64529, Ld_c66433, Ld_rep_c66479, Ld_rep_c67230, Ld_c68211, Ld_c74250, Ld_c76725, Ld_rep_c77118, Ld_c77510, Ld_rep_c81587, Ld_c81966, Ld_c87676, Ld_c88415, Ld_c89037, Ld_rep_c89257, Ld_c5312, Ld_c6062, Ld_c6798, Ld_c7098, Ld_…	map00061
Fatty acid biosynthesis	112	S-malonyltransferase	ec:2.3.1.39	47	Ld_c708, Ld_c2345, Ld_c2475, Ld_c2648, Ld_c2658, Ld_rep_c44067, Ld_rep_c46482, Ld_rep_c47524, Ld_c47669, Ld_rep_c51166, Ld_rep_c55897, Ld_c56657, Ld_c56868, Ld_rep_c63589, Ld_c64529, Ld_c66433, Ld_rep_c66479, Ld_rep_c67230, Ld_c68211, Ld_c74250, Ld_c76725, Ld_rep_c77118, Ld_c77510, Ld_rep_c81587, Ld_c81966, Ld_c87676, Ld_c88415, Ld_c89037, Ld_rep_c89257, Ld_c5312, Ld_c6062, Ld_c6798, Ld_c7098, Ld…	map00061
Fatty acid biosynthesis	112	carboxylase	ec:6.3.4.14	32	Ld_c701, Ld_c1090, Ld_rep_c46369, Ld_rep_c47536, Ld_c58118, Ld_c63770, Ld_c70128, Ld_c72616, Ld_rep_c77230, Ld_rep_c83459, Ld_c6143, Ld_c8274, Ld_rep_c94617, Ld_rep_c96905, Ld_rep_c97568, Ld_rep_c101416, Ld_rep_c105424, Ld_c118453, Ld_rep_c119055, Ld_c19650, Ld_c23590, Ld_c23767, Ld_rep_c24235, Ld_rep_c25935, Ld_rep_c25956, Ld_rep_c28646, Ld_rep_c29107, Ld_rep_c31495, Ld_rep_c36520, Ld_rep_c37945…	map00061
Fatty acid biosynthesis	112	hydrolase	ec:3.1.2.14	51	Ld_c2345, Ld_c2475, Ld_c2648, Ld_c2658, Ld_c3059, Ld_rep_c44067, Ld_rep_c46482, Ld_rep_c46924, Ld_rep_c46986, Ld_rep_c47524, Ld_c47669, Ld_rep_c51166, Ld_rep_c55897, Ld_c56657, Ld_c56868, Ld_rep_c63589, Ld_c64529, Ld_c66433, Ld_rep_c66479, Ld_rep_c67230, Ld_c68211, Ld_c69791, Ld_c70382, Ld_c74250, Ld_c76725, Ld_rep_c77118, Ld_c77510, Ld_rep_c81587, Ld_c81966, Ld_c87676, Ld_c88415, Ld_c89037, Ld_r…	map00061
Other glycan degradation	108	endo-beta-N-acetylglucosaminidase	ec:3.2.1.96	3	Ld_c2775, Ld_c77123, Ld_rep_c26639	map00511
Other glycan degradation	108	hexosaminidase	ec:3.2.1.52	19	Ld_c2388, Ld_c2957, Ld_c3235, Ld_s49913, Ld_rep_c53563, Ld_c55551, Ld_rep_c66641, Ld_c86194, Ld_rep_c87135, Ld_c7348, Ld_rep_c97779, Ld_rep_c100674, Ld_rep_c111613, Ld_c9833, Ld_c15598, Ld_c16543, Ld_c16635, Ld_c23128, Ld_rep_c32597	map00511
Other glycan degradation	108	alpha-fucosidase	ec:3.2.1.51	7	Ld_rep_c55346, Ld_c5365, Ld_c98320, Ld_c11692, Ld_rep_c26381, Ld_rep_c26961, Ld_rep_c30005	map00511
Other glycan degradation	108	psychosine hydrolase	ec:3.2.1.45	17	Ld_rep_c61669, Ld_rep_c91006, Ld_c6192, Ld_rep_c101401, Ld_rep_c112617, Ld_rep_c116596, Ld_rep_c24452, Ld_rep_c26343, Ld_rep_c26793, Ld_rep_c33770, Ld_rep_c34792, Ld_rep_c35556, Ld_rep_c36526, Ld_rep_c36540, Ld_rep_c36793, Ld_rep_c39085, Ld_rep_c40753	map00511
Other glycan degradation	108	mannanase	ec:3.2.1.25	6	Ld_rep_c55269, Ld_rep_c58918, Ld_c6370, Ld_rep_c27555, Ld_rep_c29404, Ld_rep_c29602	map00511
Other glycan degradation	108	alpha-D-mannosidase	ec:3.2.1.24	15	Ld_c2451, Ld_rep_c55878, Ld_c55931, Ld_rep_c70839, Ld_c5717, Ld_c6455, Ld_c95545, Ld_c97204, Ld_c98353, Ld_c106694, Ld_c120755, Ld_c14638, Ld_c17073, Ld_c24043, Ld_rep_c36998	map00511
Other glycan degradation	108	lactase (ambiguous)	ec:3.2.1.23	38	Ld_rep_c43897, Ld_rep_c43983, Ld_rep_c44293, Ld_rep_c46071, Ld_rep_c46303, Ld_rep_c48510, Ld_rep_c54918, Ld_c56137, Ld_rep_c69088, Ld_c82168, Ld_rep_c92360, Ld_rep_c92381, Ld_c5760, Ld_c6862, Ld_c7201, Ld_c9580, Ld_c12751, Ld_rep_c24298, Ld_rep_c24381, Ld_rep_c25562, Ld_rep_c28049, Ld_rep_c28360, Ld_rep_c33223, Ld_rep_c33404, Ld_rep_c33424, Ld_rep_c33809, Ld_rep_c34188, Ld_rep_c34211, Ld_rep_c348…	map00511
Other glycan degradation	108	aspartylglucosylamine deaspartylase	ec:3.5.1.26	3	Ld_c2803, Ld_c20492, Ld_rep_c38507	map00511
Fatty acid elongation	105	hydratase	ec:4.2.1.74	10	Ld_rep_c56419, Ld_rep_c77425, Ld_c15917, Ld_c22997, Ld_rep_c24387, Ld_rep_c24687, Ld_rep_c26543, Ld_rep_c34359, Ld_rep_c34447, Ld_rep_c39410	map00062
Fatty acid elongation	105	hydratase	ec:4.2.1.17	29	Ld_c827, Ld_c2582, Ld_c3529, Ld_c4846, Ld_rep_c44989, Ld_rep_c56419, Ld_c57124, Ld_rep_c66322, Ld_rep_c66629, Ld_rep_c76853, Ld_rep_c77425, Ld_rep_c84287, Ld_c7861, Ld_c10111, Ld_c15917, Ld_c18216, Ld_c19916, Ld_c22997, Ld_c24122, Ld_rep_c24387, Ld_rep_c24687, Ld_rep_c26543, Ld_rep_c27841, Ld_rep_c31841, Ld_rep_c34359, Ld_rep_c34447, Ld_rep_c34584, Ld_rep_c39410, Ld_rep_c40704	map00062
Fatty acid elongation	105	hydrolase	ec:3.1.2.2	2	Ld_c14801, Ld_rep_c35105	map00062
Fatty acid elongation	105	C-acyltransferase	ec:2.3.1.16	21	Ld_c1200, Ld_rep_c45337, Ld_rep_c46488, Ld_rep_c47389, Ld_rep_c47608, Ld_rep_c48288, Ld_rep_c48915, Ld_rep_c61819, Ld_rep_c89673, Ld_c5509, Ld_rep_c24427, Ld_rep_c26133, Ld_rep_c26940, Ld_rep_c27552, Ld_rep_c29183, Ld_rep_c29260, Ld_rep_c29286, Ld_rep_c33015, Ld_rep_c34810, Ld_rep_c40086, Ld_rep_c42675	map00062
Fatty acid elongation	105	dehydrogenase	ec:1.1.1.35	43	Ld_c2582, Ld_rep_c45240, Ld_rep_c46743, Ld_rep_c47096, Ld_rep_c47187, Ld_rep_c47510, Ld_rep_c47968, Ld_rep_c48479, Ld_rep_c48889, Ld_rep_c49337, Ld_rep_c49686, Ld_rep_c50694, Ld_rep_c53520, Ld_rep_c62298, Ld_rep_c62877, Ld_rep_c66322, Ld_rep_c77425, Ld_rep_c82805, Ld_rep_c83053, Ld_rep_c84287, Ld_rep_c88208, Ld_rep_c111541, Ld_rep_c111867, Ld_rep_c115063, Ld_rep_c119639, Ld_c15917, Ld_c22997, Ld_…	map00062
Fatty acid elongation	105	dehydrogenase	ec:1.1.1.211	11	Ld_rep_c66322, Ld_rep_c77425, Ld_c5509, Ld_c15917, Ld_c22997, Ld_c24122, Ld_rep_c26543, Ld_rep_c29183, Ld_rep_c29286, Ld_rep_c34584, Ld_rep_c40704	map00062
Fatty acid elongation	105	hydrolase	ec:3.1.2.22	18	Ld_s46388, Ld_rep_c50760, Ld_rep_c57954, Ld_c58378, Ld_rep_c81792, Ld_rep_c86736, Ld_c7771, Ld_rep_c117564, Ld_c14801, Ld_rep_c24360, Ld_rep_c25585, Ld_rep_c32256, Ld_rep_c35105, Ld_rep_c35364, Ld_rep_c37965, Ld_rep_c38457, Ld_rep_c41572, Ld_rep_c42455	map00062
Fatty acid elongation	105	reductase (NADPH)	ec:1.3.1.38	4	Ld_rep_c49007, Ld_s49220, Ld_rep_c67920, Ld_rep_c90661	map00062
One carbon pool by folate	89	ligase	ec:6.3.4.3	13	Ld_c3460, Ld_rep_c43968, Ld_rep_c45392, Ld_rep_c45670, Ld_rep_c48229, Ld_rep_c58496, Ld_rep_c70589, Ld_s81520, Ld_rep_c86591, Ld_c94067, Ld_rep_c32285, Ld_rep_c37223, Ld_rep_c38616	map00670
One carbon pool by folate	89	S-aminomethyldihydrolipoylprotein:(6S)-tetrahydrofolate aminomethyltransferase (ammonia-forming)	ec:2.1.2.10	13	Ld_c4049, Ld_c57220, Ld_c62428, Ld_c74629, Ld_c89280, Ld_c5437, Ld_c7096, Ld_c7262, Ld_c8942, Ld_c14325, Ld_c20225, Ld_rep_c28326, Ld_rep_c43617	map00670
One carbon pool by folate	89	reductase [NAD(P)H]	ec:1.5.1.20	1	Ld_c10496	map00670
One carbon pool by folate	89	dehydrogenase (NAD+)	ec:1.5.1.15	3	Ld_rep_c47418, Ld_rep_c25392, Ld_rep_c38503	map00670
One carbon pool by folate	89	synthase	ec:2.1.1.45	6	Ld_c74573, Ld_c7816, Ld_c108638, Ld_c16123, Ld_c17750, Ld_rep_c29213	map00670
One carbon pool by folate	89	formyltransferase	ec:2.1.2.9	2	Ld_c3550, Ld_rep_c45670	map00670
One carbon pool by folate	89	formyltransferase	ec:2.1.2.3	16	Ld_c2680, Ld_c3651, Ld_c56394, Ld_rep_c63726, Ld_rep_c71676, Ld_rep_c80332, Ld_rep_c86271, Ld_s104190, Ld_c18571, Ld_c18617, Ld_rep_c31757, Ld_rep_c32341, Ld_rep_c38280, Ld_rep_c42595, Ld_rep_c43291, Ld_rep_c43498	map00670
One carbon pool by folate	89	formyltransferase	ec:2.1.2.2	1	Ld_rep_c43019	map00670
One carbon pool by folate	89	hydroxymethyltransferase	ec:2.1.2.1	15	Ld_rep_c44306, Ld_rep_c44952, Ld_rep_c45203, Ld_rep_c53443, Ld_rep_c62327, Ld_c92659, Ld_c96379, Ld_rep_c102101, Ld_rep_c117498, Ld_rep_c118055, Ld_rep_c119675, Ld_rep_c32823, Ld_rep_c40706, Ld_rep_c41774, Ld_rep_c43562	map00670
One carbon pool by folate	89	cyclohydrolase	ec:3.5.4.9	9	Ld_rep_c43968, Ld_rep_c45392, Ld_rep_c47418, Ld_rep_c48229, Ld_rep_c70589, Ld_s81520, Ld_rep_c86591, Ld_rep_c37223, Ld_rep_c38616	map00670
One carbon pool by folate	89	cyclo-ligase	ec:6.3.3.2	8	Ld_rep_c44302, Ld_rep_c65341, Ld_rep_c77640, Ld_c5703, Ld_rep_c24710, Ld_rep_c33139, Ld_rep_c39250, Ld_rep_c42626	map00670
One carbon pool by folate	89	dehydrogenase	ec:1.5.1.6	4	Ld_rep_c70141, Ld_rep_c75307, Ld_rep_c26261, Ld_rep_c39261	map00670
One carbon pool by folate	89	dehydrogenase (NADP+)	ec:1.5.1.5	17	Ld_c3460, Ld_rep_c43968, Ld_rep_c45392, Ld_rep_c45670, Ld_rep_c47418, Ld_rep_c48229, Ld_rep_c58496, Ld_rep_c70589, Ld_rep_c78446, Ld_s81520, Ld_rep_c86591, Ld_c94618, Ld_rep_c25392, Ld_rep_c32285, Ld_rep_c37223, Ld_rep_c38503, Ld_rep_c38616	map00670
One carbon pool by folate	89	reductase	ec:1.5.1.3	8	Ld_rep_c48697, Ld_rep_c52020, Ld_c59037, Ld_c91432, Ld_c15667, Ld_c17750, Ld_rep_c25283, Ld_rep_c29213	map00670
Geraniol degradation	87	hydratase	ec:4.2.1.17	29	Ld_c827, Ld_c2582, Ld_c3529, Ld_c4846, Ld_rep_c44989, Ld_rep_c56419, Ld_c57124, Ld_rep_c66322, Ld_rep_c66629, Ld_rep_c76853, Ld_rep_c77425, Ld_rep_c84287, Ld_c7861, Ld_c10111, Ld_c15917, Ld_c18216, Ld_c19916, Ld_c22997, Ld_c24122, Ld_rep_c24387, Ld_rep_c24687, Ld_rep_c26543, Ld_rep_c27841, Ld_rep_c31841, Ld_rep_c34359, Ld_rep_c34447, Ld_rep_c34584, Ld_rep_c39410, Ld_rep_c40704	map00281
Geraniol degradation	87	lyase	ec:4.1.3.4	4	Ld_c95, Ld_c83957, Ld_c114076, Ld_c19443	map00281
Geraniol degradation	87	C-acyltransferase	ec:2.3.1.16	21	Ld_c1200, Ld_rep_c45337, Ld_rep_c46488, Ld_rep_c47389, Ld_rep_c47608, Ld_rep_c48288, Ld_rep_c48915, Ld_rep_c61819, Ld_rep_c89673, Ld_c5509, Ld_rep_c24427, Ld_rep_c26133, Ld_rep_c26940, Ld_rep_c27552, Ld_rep_c29183, Ld_rep_c29260, Ld_rep_c29286, Ld_rep_c33015, Ld_rep_c34810, Ld_rep_c40086, Ld_rep_c42675	map00281
Geraniol degradation	87	dehydrogenase	ec:1.1.1.35	43	Ld_c2582, Ld_rep_c45240, Ld_rep_c46743, Ld_rep_c47096, Ld_rep_c47187, Ld_rep_c47510, Ld_rep_c47968, Ld_rep_c48479, Ld_rep_c48889, Ld_rep_c49337, Ld_rep_c49686, Ld_rep_c50694, Ld_rep_c53520, Ld_rep_c62298, Ld_rep_c62877, Ld_rep_c66322, Ld_rep_c77425, Ld_rep_c82805, Ld_rep_c83053, Ld_rep_c84287, Ld_rep_c88208, Ld_rep_c111541, Ld_rep_c111867, Ld_rep_c115063, Ld_rep_c119639, Ld_c15917, Ld_c22997, Ld_…	map00281
Phenylpropanoid biosynthesis	84	lactoperoxidase	ec:1.11.1.7	42	Ld_c698, Ld_c4661, Ld_rep_c44930, Ld_rep_c44966, Ld_rep_c45106, Ld_rep_c50379, Ld_c56184, Ld_rep_c58682, Ld_c63145, Ld_c63276, Ld_rep_c63482, Ld_c67496, Ld_c67720, Ld_rep_c70401, Ld_c80360, Ld_c83224, Ld_rep_c83843, Ld_c84808, Ld_c85234, Ld_c88956, Ld_c90604, Ld_c6133, Ld_c6746, Ld_c7513, Ld_c103421, Ld_c115295, Ld_c10122, Ld_c14815, Ld_c15460, Ld_c18060, Ld_rep_c24451, Ld_rep_c27091, Ld_rep_c289…	map00940
Phenylpropanoid biosynthesis	84	gentiobiase	ec:3.2.1.21	38	Ld_rep_c45695, Ld_rep_c46071, Ld_rep_c46428, Ld_rep_c47631, Ld_rep_c47946, Ld_rep_c57163, Ld_c61044, Ld_rep_c61669, Ld_rep_c62154, Ld_c64829, Ld_rep_c66429, Ld_rep_c70544, Ld_rep_c72524, Ld_rep_c73059, Ld_rep_c76999, Ld_c80958, Ld_rep_c85526, Ld_rep_c92384, Ld_c5973, Ld_c6192, Ld_c8296, Ld_c11666, Ld_c18717, Ld_c18738, Ld_c18779, Ld_rep_c26586, Ld_rep_c26587, Ld_rep_c26793, Ld_rep_c27362, Ld_rep_…	map00940
Phenylpropanoid biosynthesis	84	ligase	ec:6.2.1.12	4	Ld_rep_c52443, Ld_c56669, Ld_rep_c81054, Ld_c5992	map00940
Glycosaminoglycan degradation	79	chondroitinsulfatase	ec:3.1.6.12	11	Ld_c378, Ld_c64617, Ld_c87587, Ld_c90230, Ld_c9984, Ld_c18953, Ld_c19990, Ld_c20189, Ld_c20480, Ld_c22108, Ld_rep_c35415	map00531
Glycosaminoglycan degradation	79	hexosaminidase	ec:3.2.1.52	19	Ld_c2388, Ld_c2957, Ld_c3235, Ld_s49913, Ld_rep_c53563, Ld_c55551, Ld_rep_c66641, Ld_c86194, Ld_rep_c87135, Ld_c7348, Ld_rep_c97779, Ld_rep_c100674, Ld_rep_c111613, Ld_c9833, Ld_c15598, Ld_c16543, Ld_c16635, Ld_c23128, Ld_rep_c32597	map00531
Glycosaminoglycan degradation	79	hyaluronidase	ec:3.2.1.35	1	Ld_c87766	map00531
Glycosaminoglycan degradation	79	beta-glucuronide glucuronohydrolase glucuronidase	ec:3.2.1.31	8	Ld_rep_c67695, Ld_rep_c74271, Ld_c5970, Ld_c19810, Ld_rep_c26211, Ld_rep_c27306, Ld_rep_c28586, Ld_rep_c28879	map00531
Glycosaminoglycan degradation	79	lactase (ambiguous)	ec:3.2.1.23	38	Ld_rep_c43897, Ld_rep_c43983, Ld_rep_c44293, Ld_rep_c46071, Ld_rep_c46303, Ld_rep_c48510, Ld_rep_c54918, Ld_c56137, Ld_rep_c69088, Ld_c82168, Ld_rep_c92360, Ld_rep_c92381, Ld_c5760, Ld_c6862, Ld_c7201, Ld_c9580, Ld_c12751, Ld_rep_c24298, Ld_rep_c24381, Ld_rep_c25562, Ld_rep_c28049, Ld_rep_c28360, Ld_rep_c33223, Ld_rep_c33404, Ld_rep_c33424, Ld_rep_c33809, Ld_rep_c34188, Ld_rep_c34211, Ld_rep_c348…	map00531
Glycosaminoglycan degradation	79	N-acetyltransferase	ec:2.3.1.78	2	Ld_rep_c62551, Ld_rep_c38910	map00531
Nicotinate and nicotinamide metabolism	77	transhydrogenase (AB-specific)	ec:1.6.1.2	6	Ld_c59523, Ld_c92441, Ld_c10290, Ld_c11174, Ld_c14189, Ld_c16587	map00760
Nicotinate and nicotinamide metabolism	77	diphosphorylase (carboxylating)	ec:2.4.2.19	1	Ld_c200	map00760
Nicotinate and nicotinamide metabolism	77	synthase (glutamine-hydrolysing)	ec:6.3.5.1	5	Ld_c374, Ld_c54645, Ld_c90980, Ld_c13964, Ld_c23093	map00760
Nicotinate and nicotinamide metabolism	77	adenylyltransferase	ec:2.7.7.1	4	Ld_rep_c56624, Ld_rep_c57451, Ld_rep_c25083, Ld_rep_c39170	map00760
Nicotinate and nicotinamide metabolism	77	phosphorylase	ec:2.4.2.1	16	Ld_rep_c44402, Ld_rep_c44938, Ld_rep_c45355, Ld_rep_c46220, Ld_rep_c68334, Ld_rep_c84323, Ld_rep_c85292, Ld_rep_c38081, Ld_rep_c41425, Ld_rep_c41485, Ld_rep_c41614, Ld_rep_c41937, Ld_rep_c42129, Ld_rep_c42397, Ld_rep_c42436, Ld_rep_c42570	map00760
Nicotinate and nicotinamide metabolism	77	nucleosidase	ec:3.2.2.3	1	Ld_rep_c85207	map00760
Nicotinate and nicotinamide metabolism	77	nicotinamide deaminase	ec:3.5.1.19	4	Ld_rep_c44564, Ld_c10924, Ld_c16961, Ld_rep_c27133	map00760
Nicotinate and nicotinamide metabolism	77	uridine 5'-nucleotidase	ec:3.1.3.5	26	Ld_c757, Ld_c2404, Ld_rep_c43939, Ld_rep_c54844, Ld_rep_c73516, Ld_rep_c77153, Ld_c86908, Ld_c90187, Ld_rep_c91640, Ld_c5496, Ld_c5907, Ld_c6888, Ld_c9323, Ld_c114648, Ld_c11110, Ld_c14985, Ld_c18151, Ld_rep_c25920, Ld_rep_c26996, Ld_rep_c28018, Ld_rep_c36969, Ld_rep_c38587, Ld_rep_c39635, Ld_rep_c39794, Ld_rep_c41928, Ld_rep_c42922	map00760
Nicotinate and nicotinamide metabolism	77	diphosphatase	ec:3.6.1.22	1	Ld_rep_c68638	map00760
Nicotinate and nicotinamide metabolism	77	synthase	ec:6.3.1.5	3	Ld_c147, Ld_rep_c84205, Ld_c10452	map00760
Nicotinate and nicotinamide metabolism	77	kinase	ec:2.7.1.23	8	Ld_c277, Ld_rep_c48155, Ld_rep_c71684, Ld_c6213, Ld_c6336, Ld_c96133, Ld_c13055, Ld_c21607	map00760
Nicotinate and nicotinamide metabolism	77	kinase	ec:2.7.1.22	2	Ld_c14230, Ld_c17711	map00760
N-Glycan biosynthesis	74	N-acetylglucosaminephosphotransferase	ec:2.7.8.15	3	Ld_c128, Ld_c21742, Ld_c23723	map00510
N-Glycan biosynthesis	74	1,3-alpha-glucosidase	ec:3.2.1.84	9	Ld_rep_c50556, Ld_rep_c60237, Ld_c61676, Ld_rep_c73449, Ld_c13047, Ld_rep_c26934, Ld_rep_c38094, Ld_rep_c40629, Ld_rep_c41464	map00510
N-Glycan biosynthesis	74	4-beta-N-acetylglucosaminyltransferase	ec:2.4.1.145	1	Ld_c57111	map00510
N-Glycan biosynthesis	74	4-beta-N-acetylglucosaminyltransferase	ec:2.4.1.144	1	Ld_c129	map00510
N-Glycan biosynthesis	74	2-beta-N-acetylglucosaminyltransferase	ec:2.4.1.143	2	Ld_c442, Ld_c15657	map00510
N-Glycan biosynthesis	74	beta-mannosyltransferase	ec:2.4.1.142	6	Ld_rep_c44338, Ld_rep_c79515, Ld_rep_c24727, Ld_s36381, Ld_rep_c36481, Ld_rep_c38375	map00510
N-Glycan biosynthesis	74	N-acetylglucosaminyltransferase	ec:2.4.1.141	1	Ld_c12671	map00510
N-Glycan biosynthesis	74	alpha-1,3-mannosyltransferase	ec:2.4.1.132	1	Ld_rep_c30535	map00510
N-Glycan biosynthesis	74	beta-glucosyltransferase	ec:2.4.1.117	5	Ld_c791, Ld_rep_c50071, Ld_rep_c61408, Ld_c18099, Ld_rep_c28855	map00510
N-Glycan biosynthesis	74	2-beta-N-acetylglucosaminyltransferase	ec:2.4.1.101	5	Ld_rep_c83944, Ld_rep_c24359, Ld_rep_c32982, Ld_rep_c37902, Ld_rep_c41131	map00510
N-Glycan biosynthesis	74	1,3-1,6-alpha-mannosidase	ec:3.2.1.114	8	Ld_c878, Ld_rep_c49001, Ld_rep_c49271, Ld_c67691, Ld_c10708, Ld_c17546, Ld_c21181, Ld_c24074	map00510
N-Glycan biosynthesis	74	1,2-alpha-mannosidase	ec:3.2.1.113	15	Ld_c276, Ld_c1365, Ld_rep_c49772, Ld_c55302, Ld_c75141, Ld_rep_c76352, Ld_c12081, Ld_c14355, Ld_c16987, Ld_c20822, Ld_rep_c25106, Ld_rep_c26426, Ld_rep_c26459, Ld_rep_c29953, Ld_rep_c34037	map00510
N-Glycan biosynthesis	74	glucosidase	ec:3.2.1.106	2	Ld_c67529, Ld_c73781	map00510
N-Glycan biosynthesis	74	beta-D-mannosyltransferase	ec:2.4.1.83	7	Ld_rep_c45886, Ld_rep_c57151, Ld_rep_c24797, Ld_rep_c33296, Ld_rep_c35260, Ld_rep_c38715, Ld_rep_c42252	map00510
N-Glycan biosynthesis	74	6-alpha-L-fucosyltransferase	ec:2.4.1.68	1	Ld_c16156	map00510
N-Glycan biosynthesis	74	dolichol diphosphatase	ec:3.6.1.43	3	Ld_c530, Ld_c16853, Ld_c23856	map00510
N-Glycan biosynthesis	74	beta-1,4-galactosyltransferase	ec:2.4.1.38	1	Ld_c19920	map00510
N-Glycan biosynthesis	74	kinase	ec:2.7.1.108	3	Ld_c2779, Ld_rep_c92417, Ld_c10370	map00510
Biotin metabolism	73	dehydratase	ec:4.2.1.59	13	Ld_rep_c44067, Ld_rep_c46482, Ld_rep_c47524, Ld_rep_c51166, Ld_c56868, Ld_rep_c77118, Ld_c5312, Ld_c7510, Ld_c19986, Ld_rep_c27967, Ld_rep_c31611, Ld_c32558, Ld_rep_c41503	map00780
Biotin metabolism	73	reductase	ec:1.1.1.100	70	Ld_c1068, Ld_c2345, Ld_c2475, Ld_c2648, Ld_c2658, Ld_c3059, Ld_rep_c44067, Ld_rep_c44798, Ld_rep_c45679, Ld_rep_c46482, Ld_rep_c46728, Ld_rep_c46924, Ld_rep_c46986, Ld_rep_c47524, Ld_c47669, Ld_rep_c47678, Ld_rep_c51166, Ld_rep_c55897, Ld_rep_c56479, Ld_c56657, Ld_c56868, Ld_rep_c63589, Ld_c64529, Ld_c66433, Ld_rep_c66479, Ld_rep_c67230, Ld_c68211, Ld_c70382, Ld_rep_c71309, Ld_c74250, Ld_c76725, …	map00780
Biotin metabolism	73	synthase I	ec:2.3.1.41	46	Ld_c83, Ld_c2345, Ld_c2475, Ld_c2648, Ld_c2658, Ld_rep_c44067, Ld_rep_c46482, Ld_rep_c47524, Ld_c47669, Ld_rep_c51166, Ld_rep_c55897, Ld_c56657, Ld_c56868, Ld_rep_c63589, Ld_c64529, Ld_c66433, Ld_rep_c66479, Ld_rep_c67230, Ld_c68211, Ld_c74250, Ld_c76725, Ld_rep_c77118, Ld_c77510, Ld_rep_c81587, Ld_c81966, Ld_c87676, Ld_c88415, Ld_c89037, Ld_rep_c89257, Ld_c5312, Ld_c6062, Ld_c6798, Ld_c7098, Ld_…	map00780
Biotin metabolism	73	ligase	ec:6.3.4.15	2	Ld_c6487, Ld_c17905	map00780
Biotin metabolism	73	(ATP-hydrolysing)] ligase	ec:6.3.4.10	1	Ld_c6487	map00780
Biotin metabolism	73	reductase (NADPH, B-specific)	ec:1.3.1.10	49	Ld_c2345, Ld_c2475, Ld_c2648, Ld_c2658, Ld_c3059, Ld_rep_c44067, Ld_rep_c46482, Ld_rep_c46924, Ld_rep_c46986, Ld_rep_c47524, Ld_c47669, Ld_rep_c51166, Ld_rep_c55897, Ld_c56657, Ld_c56868, Ld_rep_c63589, Ld_c64529, Ld_c66433, Ld_rep_c66479, Ld_rep_c67230, Ld_c68211, Ld_c70382, Ld_c74250, Ld_c76725, Ld_rep_c77118, Ld_c77510, Ld_rep_c81587, Ld_c81966, Ld_c87676, Ld_c88415, Ld_c89037, Ld_rep_c89257, …	map00780
Linoleic acid metabolism	72	monooxygenase	ec:1.14.14.1	28	Ld_c468, Ld_c756, Ld_c2002, Ld_c2666, Ld_rep_c51084, Ld_c54274, Ld_rep_c57412, Ld_c65663, Ld_c68964, Ld_c69487, Ld_rep_c78280, Ld_s90233, Ld_c5295, Ld_c5746, Ld_c7494, Ld_c7797, Ld_c8564, Ld_c9045, Ld_c9475, Ld_c9655, Ld_c11997, Ld_c12714, Ld_c12872, Ld_c13135, Ld_c15465, Ld_c15784, Ld_rep_c27613, Ld_rep_c36458	map00591
Linoleic acid metabolism	72	A2	ec:3.1.1.4	44	Ld_c50, Ld_c809, Ld_c2027, Ld_c3580, Ld_c3794, Ld_rep_c45810, Ld_rep_c46674, Ld_rep_c50646, Ld_rep_c52322, Ld_c54509, Ld_c54570, Ld_c58536, Ld_c58685, Ld_c58813, Ld_rep_c60450, Ld_c62032, Ld_c69407, Ld_c71505, Ld_c81798, Ld_rep_c85265, Ld_rep_c87052, Ld_rep_c87379, Ld_c87455, Ld_c91484, Ld_c92514, Ld_c5959, Ld_c7512, Ld_c104231, Ld_c120768, Ld_c11674, Ld_c14148, Ld_c14573, Ld_c14702, Ld_c15156, L…	map00591
Cyanoamino acid metabolism	72	glutamyl transpeptidase	ec:2.3.2.2	13	Ld_c183, Ld_c718, Ld_c2636, Ld_c4253, Ld_c58111, Ld_c72666, Ld_c75805, Ld_c94983, Ld_c95195, Ld_c21808, Ld_rep_c24726, Ld_rep_c26233, Ld_rep_c33140	map00460
Cyanoamino acid metabolism	72	asparaginase II	ec:3.5.1.1	6	Ld_c3307, Ld_c3356, Ld_c59985, Ld_c6171, Ld_rep_c32917, Ld_rep_c38507	map00460
Cyanoamino acid metabolism	72	gentiobiase	ec:3.2.1.21	38	Ld_rep_c45695, Ld_rep_c46071, Ld_rep_c46428, Ld_rep_c47631, Ld_rep_c47946, Ld_rep_c57163, Ld_c61044, Ld_rep_c61669, Ld_rep_c62154, Ld_c64829, Ld_rep_c66429, Ld_rep_c70544, Ld_rep_c72524, Ld_rep_c73059, Ld_rep_c76999, Ld_c80958, Ld_rep_c85526, Ld_rep_c92384, Ld_c5973, Ld_c6192, Ld_c8296, Ld_c11666, Ld_c18717, Ld_c18738, Ld_c18779, Ld_rep_c26586, Ld_rep_c26587, Ld_rep_c26793, Ld_rep_c27362, Ld_rep_…	map00460
Cyanoamino acid metabolism	72	hydroxymethyltransferase	ec:2.1.2.1	15	Ld_rep_c44306, Ld_rep_c44952, Ld_rep_c45203, Ld_rep_c53443, Ld_rep_c62327, Ld_c92659, Ld_c96379, Ld_rep_c102101, Ld_rep_c117498, Ld_rep_c118055, Ld_rep_c119675, Ld_rep_c32823, Ld_rep_c40706, Ld_rep_c41774, Ld_rep_c43562	map00460
Various types of N-glycan biosynthesis	71	hexosaminidase	ec:3.2.1.52	19	Ld_c2388, Ld_c2957, Ld_c3235, Ld_s49913, Ld_rep_c53563, Ld_c55551, Ld_rep_c66641, Ld_c86194, Ld_rep_c87135, Ld_c7348, Ld_rep_c97779, Ld_rep_c100674, Ld_rep_c111613, Ld_c9833, Ld_c15598, Ld_c16543, Ld_c16635, Ld_c23128, Ld_rep_c32597	map00513
Various types of N-glycan biosynthesis	71	4-beta-N-acetylglucosaminyltransferase	ec:2.4.1.145	1	Ld_c57111	map00513
Various types of N-glycan biosynthesis	71	2-beta-N-acetylglucosaminyltransferase	ec:2.4.1.143	2	Ld_c442, Ld_c15657	map00513
Various types of N-glycan biosynthesis	71	beta-mannosyltransferase	ec:2.4.1.142	6	Ld_rep_c44338, Ld_rep_c79515, Ld_rep_c24727, Ld_s36381, Ld_rep_c36481, Ld_rep_c38375	map00513
Various types of N-glycan biosynthesis	71	N-acetylglucosaminyltransferase	ec:2.4.1.141	1	Ld_c12671	map00513
Various types of N-glycan biosynthesis	71	alpha-1,3-mannosyltransferase	ec:2.4.1.132	1	Ld_rep_c30535	map00513
Various types of N-glycan biosynthesis	71	2-beta-N-acetylglucosaminyltransferase	ec:2.4.1.101	5	Ld_rep_c83944, Ld_rep_c24359, Ld_rep_c32982, Ld_rep_c37902, Ld_rep_c41131	map00513
Various types of N-glycan biosynthesis	71	1,3-1,6-alpha-mannosidase	ec:3.2.1.114	8	Ld_c878, Ld_rep_c49001, Ld_rep_c49271, Ld_c67691, Ld_c10708, Ld_c17546, Ld_c21181, Ld_c24074	map00513
Various types of N-glycan biosynthesis	71	1,2-alpha-mannosidase	ec:3.2.1.113	15	Ld_c276, Ld_c1365, Ld_rep_c49772, Ld_c55302, Ld_c75141, Ld_rep_c76352, Ld_c12081, Ld_c14355, Ld_c16987, Ld_c20822, Ld_rep_c25106, Ld_rep_c26426, Ld_rep_c26459, Ld_rep_c29953, Ld_rep_c34037	map00513
Various types of N-glycan biosynthesis	71	6-alpha-L-fucosyltransferase	ec:2.4.1.68	1	Ld_c16156	map00513
Various types of N-glycan biosynthesis	71	beta-1,4-galactosyltransferase	ec:2.4.1.38	1	Ld_c19920	map00513
Various types of N-glycan biosynthesis	71	4-beta-N-acetylgalactosaminyltransferase	ec:2.4.1.244	4	Ld_rep_c44821, Ld_rep_c25375, Ld_rep_c33579, Ld_rep_c39581	map00513
Various types of N-glycan biosynthesis	71	alpha-1,6-mannosyltransferase	ec:2.4.1.232	4	Ld_c3379, Ld_rep_c30535, Ld_rep_c36081, Ld_rep_c40823	map00513
Various types of N-glycan biosynthesis	71	3-alpha-L-fucosyltransferase	ec:2.4.1.214	4	Ld_rep_c62893, Ld_rep_c75469, Ld_c6343, Ld_rep_c24131	map00513
Benzoate degradation	70	hydratase	ec:4.2.1.17	29	Ld_c827, Ld_c2582, Ld_c3529, Ld_c4846, Ld_rep_c44989, Ld_rep_c56419, Ld_c57124, Ld_rep_c66322, Ld_rep_c66629, Ld_rep_c76853, Ld_rep_c77425, Ld_rep_c84287, Ld_c7861, Ld_c10111, Ld_c15917, Ld_c18216, Ld_c19916, Ld_c22997, Ld_c24122, Ld_rep_c24387, Ld_rep_c24687, Ld_rep_c26543, Ld_rep_c27841, Ld_rep_c31841, Ld_rep_c34359, Ld_rep_c34447, Ld_rep_c34584, Ld_rep_c39410, Ld_rep_c40704	map00362
Benzoate degradation	70	C-acyltransferase	ec:2.3.1.16	21	Ld_c1200, Ld_rep_c45337, Ld_rep_c46488, Ld_rep_c47389, Ld_rep_c47608, Ld_rep_c48288, Ld_rep_c48915, Ld_rep_c61819, Ld_rep_c89673, Ld_c5509, Ld_rep_c24427, Ld_rep_c26133, Ld_rep_c26940, Ld_rep_c27552, Ld_rep_c29183, Ld_rep_c29260, Ld_rep_c29286, Ld_rep_c33015, Ld_rep_c34810, Ld_rep_c40086, Ld_rep_c42675	map00362
Benzoate degradation	70	C-acetyltransferase	ec:2.3.1.9	9	Ld_c1280, Ld_rep_c47076, Ld_rep_c77425, Ld_c18687, Ld_rep_c32854, Ld_rep_c41328, Ld_rep_c42021, Ld_rep_c42330, Ld_rep_c43546	map00362
Benzoate degradation	70	dehydrogenase (acetylating)	ec:1.2.1.10	12	Ld_c1202, Ld_c1960, Ld_c3773, Ld_rep_c64783, Ld_rep_c76100, Ld_c92322, Ld_c8381, Ld_c17077, Ld_rep_c25080, Ld_rep_c33879, Ld_rep_c34139, Ld_rep_c35290	map00362
Caprolactam degradation	68	hydratase	ec:4.2.1.17	29	Ld_c827, Ld_c2582, Ld_c3529, Ld_c4846, Ld_rep_c44989, Ld_rep_c56419, Ld_c57124, Ld_rep_c66322, Ld_rep_c66629, Ld_rep_c76853, Ld_rep_c77425, Ld_rep_c84287, Ld_c7861, Ld_c10111, Ld_c15917, Ld_c18216, Ld_c19916, Ld_c22997, Ld_c24122, Ld_rep_c24387, Ld_rep_c24687, Ld_rep_c26543, Ld_rep_c27841, Ld_rep_c31841, Ld_rep_c34359, Ld_rep_c34447, Ld_rep_c34584, Ld_rep_c39410, Ld_rep_c40704	map00930
Caprolactam degradation	68	dehydrogenase (NADP+)	ec:1.1.1.2	6	Ld_c1393, Ld_rep_c45910, Ld_c64056, Ld_c17328, Ld_rep_c35240, Ld_rep_c42752	map00930
Caprolactam degradation	68	dehydrogenase	ec:1.1.1.35	43	Ld_c2582, Ld_rep_c45240, Ld_rep_c46743, Ld_rep_c47096, Ld_rep_c47187, Ld_rep_c47510, Ld_rep_c47968, Ld_rep_c48479, Ld_rep_c48889, Ld_rep_c49337, Ld_rep_c49686, Ld_rep_c50694, Ld_rep_c53520, Ld_rep_c62298, Ld_rep_c62877, Ld_rep_c66322, Ld_rep_c77425, Ld_rep_c82805, Ld_rep_c83053, Ld_rep_c84287, Ld_rep_c88208, Ld_rep_c111541, Ld_rep_c111867, Ld_rep_c115063, Ld_rep_c119639, Ld_c15917, Ld_c22997, Ld_…	map00930
Chloroalkane and chloroalkene degradation	65	epoxide hydrolase	ec:3.3.2.10	2	Ld_rep_c44524, Ld_rep_c45131	map00625
Chloroalkane and chloroalkene degradation	65	dehydrogenase	ec:1.1.1.1	45	Ld_c3720, Ld_c3773, Ld_c4149, Ld_rep_c44468, Ld_rep_c46319, Ld_rep_c46780, Ld_rep_c47494, Ld_rep_c48489, Ld_rep_c50521, Ld_rep_c56285, Ld_c57868, Ld_c58400, Ld_rep_c60811, Ld_c62170, Ld_c63606, Ld_rep_c67116, Ld_rep_c67209, Ld_c73798, Ld_rep_c73870, Ld_c74374, Ld_c79631, Ld_c83770, Ld_c85069, Ld_c90900, Ld_c92322, Ld_c5186, Ld_c5991, Ld_c6410, Ld_c8381, Ld_c9545, Ld_c15182, Ld_c17077, Ld_c17608, …	map00625
Chloroalkane and chloroalkene degradation	65	dehydrogenase (NAD+)	ec:1.2.1.3	17	Ld_c1393, Ld_rep_c45910, Ld_rep_c48603, Ld_rep_c53531, Ld_rep_c59298, Ld_rep_c63689, Ld_c64056, Ld_rep_c64783, Ld_rep_c76100, Ld_rep_c90236, Ld_c17328, Ld_rep_c25080, Ld_rep_c25470, Ld_rep_c27773, Ld_rep_c33879, Ld_rep_c34139, Ld_rep_c35290	map00625
Chloroalkane and chloroalkene degradation	65	dehydrogenase	ec:1.2.1.46	2	Ld_rep_c56285, Ld_rep_c68168	map00625
Histidine metabolism	63	decarboxylase	ec:4.1.1.28	2	Ld_c66819, Ld_c11845	map00340
Histidine metabolism	63	decarboxylase	ec:4.1.1.22	2	Ld_c66986, Ld_c78332	map00340
Histidine metabolism	63	dehydrogenase [NAD(P)+]	ec:1.2.1.5	21	Ld_c232, Ld_c1393, Ld_c2285, Ld_rep_c45910, Ld_c64056, Ld_rep_c70690, Ld_rep_c72955, Ld_rep_c81981, Ld_rep_c98108, Ld_rep_c98438, Ld_rep_c117485, Ld_c17328, Ld_c19610, Ld_rep_c24468, Ld_rep_c32183, Ld_rep_c33075, Ld_rep_c33479, Ld_rep_c34011, Ld_rep_c34217, Ld_rep_c37516, Ld_rep_c39790	map00340
Histidine metabolism	63	dehydrogenase (NAD+)	ec:1.2.1.3	17	Ld_c1393, Ld_rep_c45910, Ld_rep_c48603, Ld_rep_c53531, Ld_rep_c59298, Ld_rep_c63689, Ld_c64056, Ld_rep_c64783, Ld_rep_c76100, Ld_rep_c90236, Ld_c17328, Ld_rep_c25080, Ld_rep_c25470, Ld_rep_c27773, Ld_rep_c33879, Ld_rep_c34139, Ld_rep_c35290	map00340
Histidine metabolism	63	transaminase	ec:2.6.1.9	25	Ld_rep_c45895, Ld_rep_c47545, Ld_rep_c48192, Ld_c58064, Ld_rep_c59279, Ld_rep_c67004, Ld_rep_c74849, Ld_c75101, Ld_rep_c76806, Ld_rep_c83468, Ld_c85692, Ld_rep_c86375, Ld_rep_c92583, Ld_c20721, Ld_rep_c24434, Ld_rep_c27534, Ld_rep_c33532, Ld_rep_c34413, Ld_rep_c35729, Ld_rep_c36289, Ld_rep_c38027, Ld_rep_c39428, Ld_c41249, Ld_rep_c41685, Ld_rep_c41994	map00340
Glycosphingolipid biosynthesis - ganglio series	62	hexosaminidase	ec:3.2.1.52	19	Ld_c2388, Ld_c2957, Ld_c3235, Ld_s49913, Ld_rep_c53563, Ld_c55551, Ld_rep_c66641, Ld_c86194, Ld_rep_c87135, Ld_c7348, Ld_rep_c97779, Ld_rep_c100674, Ld_rep_c111613, Ld_c9833, Ld_c15598, Ld_c16543, Ld_c16635, Ld_c23128, Ld_rep_c32597	map00604
Glycosphingolipid biosynthesis - ganglio series	62	lactase (ambiguous)	ec:3.2.1.23	38	Ld_rep_c43897, Ld_rep_c43983, Ld_rep_c44293, Ld_rep_c46071, Ld_rep_c46303, Ld_rep_c48510, Ld_rep_c54918, Ld_c56137, Ld_rep_c69088, Ld_c82168, Ld_rep_c92360, Ld_rep_c92381, Ld_c5760, Ld_c6862, Ld_c7201, Ld_c9580, Ld_c12751, Ld_rep_c24298, Ld_rep_c24381, Ld_rep_c25562, Ld_rep_c28049, Ld_rep_c28360, Ld_rep_c33223, Ld_rep_c33404, Ld_rep_c33424, Ld_rep_c33809, Ld_rep_c34188, Ld_rep_c34211, Ld_rep_c348…	map00604
Glycosphingolipid biosynthesis - ganglio series	62	galactosyltransferase	ec:2.4.1.62	5	Ld_c627, Ld_c3716, Ld_rep_c48156, Ld_c22975, Ld_rep_c29743	map00604
Ether lipid metabolism	60	D	ec:3.1.4.4	3	Ld_c4773, Ld_c58931, Ld_c19923	map00565
Ether lipid metabolism	60	esterase	ec:3.1.1.47	6	Ld_c1480, Ld_c2696, Ld_c4649, Ld_c56140, Ld_c65126, Ld_c116916	map00565
Ether lipid metabolism	60	phosphatase	ec:3.1.3.4	3	Ld_c15674, Ld_rep_c29379, Ld_rep_c36974	map00565
Ether lipid metabolism	60	cholinephosphotransferase	ec:2.7.8.2	3	Ld_rep_c44573, Ld_c13087, Ld_rep_c41694	map00565
Ether lipid metabolism	60	EPT	ec:2.7.8.1	2	Ld_c1389, Ld_c13087	map00565
Ether lipid metabolism	60	A2	ec:3.1.1.4	44	Ld_c50, Ld_c809, Ld_c2027, Ld_c3580, Ld_c3794, Ld_rep_c45810, Ld_rep_c46674, Ld_rep_c50646, Ld_rep_c52322, Ld_c54509, Ld_c54570, Ld_c58536, Ld_c58685, Ld_c58813, Ld_rep_c60450, Ld_c62032, Ld_c69407, Ld_c71505, Ld_c81798, Ld_rep_c85265, Ld_rep_c87052, Ld_rep_c87379, Ld_c87455, Ld_c91484, Ld_c92514, Ld_c5959, Ld_c7512, Ld_c104231, Ld_c120768, Ld_c11674, Ld_c14148, Ld_c14573, Ld_c14702, Ld_c15156, L…	map00565
Primary bile acid biosynthesis	55	hydratase	ec:4.2.1.107	3	Ld_c1767, Ld_rep_c25480, Ld_rep_c34101	map00120
Primary bile acid biosynthesis	55	C-acyltransferase	ec:2.3.1.176	2	Ld_rep_c47608, Ld_rep_c49461	map00120
Primary bile acid biosynthesis	55	ligase	ec:6.2.1.7	2	Ld_c1911, Ld_c19038	map00120
Primary bile acid biosynthesis	55	dehydrogenase	ec:1.1.1.35	43	Ld_c2582, Ld_rep_c45240, Ld_rep_c46743, Ld_rep_c47096, Ld_rep_c47187, Ld_rep_c47510, Ld_rep_c47968, Ld_rep_c48479, Ld_rep_c48889, Ld_rep_c49337, Ld_rep_c49686, Ld_rep_c50694, Ld_rep_c53520, Ld_rep_c62298, Ld_rep_c62877, Ld_rep_c66322, Ld_rep_c77425, Ld_rep_c82805, Ld_rep_c83053, Ld_rep_c84287, Ld_rep_c88208, Ld_rep_c111541, Ld_rep_c111867, Ld_rep_c115063, Ld_rep_c119639, Ld_c15917, Ld_c22997, Ld_…	map00120
Primary bile acid biosynthesis	55	racemase	ec:5.1.99.4	5	Ld_rep_c82971, Ld_c5924, Ld_rep_c28983, Ld_rep_c29135, Ld_rep_c34373	map00120
Terpenoid backbone biosynthesis	54	decarboxylase	ec:4.1.1.33	5	Ld_c288, Ld_c59921, Ld_c60137, Ld_c62690, Ld_c117935	map00900
Terpenoid backbone biosynthesis	54	O-methyltransferase	ec:2.1.1.100	4	Ld_c4084, Ld_rep_c44075, Ld_rep_c63879, Ld_rep_c28571	map00900
Terpenoid backbone biosynthesis	54	kinase	ec:2.7.4.2	4	Ld_c1654, Ld_c66353, Ld_c112855, Ld_c16353	map00900
Terpenoid backbone biosynthesis	54	geranyl-diphosphate synthase	ec:2.5.1.1	11	Ld_c4711, Ld_rep_c45144, Ld_rep_c63244, Ld_rep_c67649, Ld_rep_c76344, Ld_c5531, Ld_c9221, Ld_rep_c26497, Ld_rep_c26541, Ld_rep_c35646, Ld_rep_c39678	map00900
Terpenoid backbone biosynthesis	54	farnesyltransferase	ec:2.5.1.58	4	Ld_c1067, Ld_c4793, Ld_c14390, Ld_c19947	map00900
Terpenoid backbone biosynthesis	54	C-acetyltransferase	ec:2.3.1.9	9	Ld_c1280, Ld_rep_c47076, Ld_rep_c77425, Ld_c18687, Ld_rep_c32854, Ld_rep_c41328, Ld_rep_c42021, Ld_rep_c42330, Ld_rep_c43546	map00900
Terpenoid backbone biosynthesis	54	reductase (NADPH)	ec:1.1.1.34	2	Ld_c285, Ld_c105872	map00900
Terpenoid backbone biosynthesis	54	diphosphate synthase	ec:2.5.1.30	5	Ld_c157, Ld_rep_c92230, Ld_c6154, Ld_c8333, Ld_c13603	map00900
Terpenoid backbone biosynthesis	54	diphosphate synthase	ec:2.5.1.29	4	Ld_c4711, Ld_rep_c67649, Ld_rep_c26541, Ld_rep_c39678	map00900
Terpenoid backbone biosynthesis	54	diphosphate synthase	ec:2.5.1.10	8	Ld_c4711, Ld_rep_c45144, Ld_rep_c63244, Ld_rep_c67649, Ld_c5531, Ld_rep_c26497, Ld_rep_c26541, Ld_rep_c39678	map00900
Terpenoid backbone biosynthesis	54	synthase	ec:2.3.3.10	1	Ld_c4008	map00900
Terpenoid backbone biosynthesis	54	Delta-isomerase	ec:5.3.3.2	6	Ld_rep_c44018, Ld_rep_c95665, Ld_rep_c33013, Ld_rep_c38539, Ld_rep_c40148, Ld_rep_c41207	map00900
Terpenoid backbone biosynthesis	54	kinase	ec:2.7.1.36	3	Ld_c263, Ld_c17191, Ld_c20969	map00900
Toluene degradation	51	dehydrogenase	ec:1.1.1.35	43	Ld_c2582, Ld_rep_c45240, Ld_rep_c46743, Ld_rep_c47096, Ld_rep_c47187, Ld_rep_c47510, Ld_rep_c47968, Ld_rep_c48479, Ld_rep_c48889, Ld_rep_c49337, Ld_rep_c49686, Ld_rep_c50694, Ld_rep_c53520, Ld_rep_c62298, Ld_rep_c62877, Ld_rep_c66322, Ld_rep_c77425, Ld_rep_c82805, Ld_rep_c83053, Ld_rep_c84287, Ld_rep_c88208, Ld_rep_c111541, Ld_rep_c111867, Ld_rep_c115063, Ld_rep_c119639, Ld_c15917, Ld_c22997, Ld_…	map00623
Toluene degradation	51	dehydrogenase	ec:1.3.99.1	8	Ld_rep_c81372, Ld_rep_c84180, Ld_rep_c38125, Ld_rep_c42814, Ld_rep_c42861, Ld_rep_c43257, Ld_rep_c43605, Ld_rep_c43865	map00623
Ubiquinone and other terpenoid-quinone biosynthesis	50	3-O-methyltransferase	ec:2.1.1.64	2	Ld_rep_c54010, Ld_rep_c25042	map00130
Ubiquinone and other terpenoid-quinone biosynthesis	50	reductase (warfarin-sensitive)	ec:1.1.4.1	4	Ld_rep_c25085, Ld_rep_c37393, Ld_rep_c37505, Ld_rep_c39247	map00130
Ubiquinone and other terpenoid-quinone biosynthesis	50	dioxygenase	ec:1.13.11.27	8	Ld_rep_c44125, Ld_rep_c44132, Ld_rep_c80954, Ld_c7077, Ld_c12243, Ld_rep_c25473, Ld_rep_c38464, Ld_rep_c42259	map00130
Ubiquinone and other terpenoid-quinone biosynthesis	50	polyprenyltransferase	ec:2.5.1.39	1	Ld_c55404	map00130
Ubiquinone and other terpenoid-quinone biosynthesis	50	ligase	ec:6.2.1.26	2	Ld_rep_c44992, Ld_rep_c29956	map00130
Ubiquinone and other terpenoid-quinone biosynthesis	50	transaminase	ec:2.6.1.5	29	Ld_rep_c45895, Ld_rep_c47545, Ld_rep_c48192, Ld_c58064, Ld_rep_c59279, Ld_rep_c67004, Ld_rep_c74849, Ld_c75101, Ld_rep_c76806, Ld_rep_c81203, Ld_rep_c83468, Ld_c85692, Ld_rep_c86375, Ld_rep_c92583, Ld_c10113, Ld_c20721, Ld_rep_c24434, Ld_rep_c27534, Ld_rep_c27681, Ld_rep_c33532, Ld_rep_c34413, Ld_rep_c34766, Ld_rep_c35729, Ld_rep_c36289, Ld_rep_c38027, Ld_rep_c39428, Ld_c41249, Ld_rep_c41685, Ld_…	map00130
Ubiquinone and other terpenoid-quinone biosynthesis	50	ligase	ec:6.2.1.12	4	Ld_rep_c52443, Ld_c56669, Ld_rep_c81054, Ld_c5992	map00130
Pantothenate and CoA biosynthesis	49	dehydrogenase (NADP+)	ec:1.3.1.2	4	Ld_c77, Ld_rep_c59935, Ld_rep_c28927, Ld_rep_c35409	map00770
Pantothenate and CoA biosynthesis	49	dehydrogenase (NAD+)	ec:1.3.1.1	3	Ld_c77, Ld_rep_c59935, Ld_rep_c28927	map00770
Pantothenate and CoA biosynthesis	49	decarboxylase	ec:4.1.1.36	5	Ld_rep_c61987, Ld_rep_c76573, Ld_c6778, Ld_rep_c26538, Ld_rep_c32336	map00770
Pantothenate and CoA biosynthesis	49	ligase	ec:6.3.2.5	2	Ld_c3742, Ld_c6468	map00770
Pantothenate and CoA biosynthesis	49	ec:3.5.1.6 beta-ureidopropionase	ec:3.5.1.6	8	Ld_c1644, Ld_c2577, Ld_c53678, Ld_rep_c63949, Ld_rep_c38357, Ld_rep_c38892, Ld_rep_c41936, Ld_rep_c43418	map00770
Pantothenate and CoA biosynthesis	49	synthase	ec:2.2.1.6	3	Ld_c2407, Ld_c61423, Ld_c74958	map00770
Pantothenate and CoA biosynthesis	49	adenylyltransferase	ec:2.7.7.3	1	Ld_c20389	map00770
Pantothenate and CoA biosynthesis	49	reductoisomerase	ec:1.1.1.86	1	Ld_rep_c78926	map00770
Pantothenate and CoA biosynthesis	49	hydantoinase	ec:3.5.2.2	3	Ld_c3031, Ld_c90999, Ld_c18133	map00770
Pantothenate and CoA biosynthesis	49	synthase	ec:2.7.8.7	5	Ld_c74573, Ld_c7432, Ld_c8178, Ld_c11130, Ld_c16683	map00770
Pantothenate and CoA biosynthesis	49	transaminase	ec:2.6.1.42	4	Ld_c487, Ld_rep_c45499, Ld_rep_c45554, Ld_c12091	map00770
Pantothenate and CoA biosynthesis	49	kinase	ec:2.7.1.33	10	Ld_s52806, Ld_rep_c65206, Ld_rep_c78560, Ld_rep_c91585, Ld_c9108, Ld_rep_c94200, Ld_rep_c95046, Ld_c100262, Ld_c11423, Ld_c15511	map00770
Pantothenate and CoA biosynthesis	49	kinase	ec:2.7.1.24	3	Ld_c6173, Ld_c9364, Ld_rep_c26394	map00770
Selenocompound metabolism	48	water dikinase	ec:2.7.9.3	5	Ld_rep_c45468, Ld_rep_c47029, Ld_rep_c48861, Ld_rep_c24522, Ld_rep_c39312	map00450
Selenocompound metabolism	48	adenylyltransferase	ec:2.7.7.4	16	Ld_c1399, Ld_c2815, Ld_c3739, Ld_c4511, Ld_c54664, Ld_rep_c63322, Ld_rep_c82151, Ld_c88523, Ld_c15665, Ld_rep_c26079, Ld_rep_c27308, Ld_rep_c30763, Ld_rep_c31849, Ld_rep_c34633, Ld_rep_c40725, Ld_rep_c42004	map00450
Selenocompound metabolism	48	gamma-lyase	ec:4.4.1.1	8	Ld_c3494, Ld_c4746, Ld_rep_c45684, Ld_rep_c47943, Ld_rep_c51198, Ld_c87805, Ld_rep_c31190, Ld_rep_c33784	map00450
Selenocompound metabolism	48	ligase	ec:6.1.1.10	10	Ld_c2015, Ld_rep_c62613, Ld_c72276, Ld_c80864, Ld_c5397, Ld_c16074, Ld_c20978, Ld_c21441, Ld_rep_c24845, Ld_rep_c29643	map00450
Selenocompound metabolism	48	reductase	ec:1.8.1.9	9	Ld_c70167, Ld_rep_c72585, Ld_c11100, Ld_c14842, Ld_c15599, Ld_rep_c26608, Ld_rep_c27999, Ld_rep_c30698, Ld_rep_c31317	map00450
Limonene and pinene degradation	46	hydratase	ec:4.2.1.17	29	Ld_c827, Ld_c2582, Ld_c3529, Ld_c4846, Ld_rep_c44989, Ld_rep_c56419, Ld_c57124, Ld_rep_c66322, Ld_rep_c66629, Ld_rep_c76853, Ld_rep_c77425, Ld_rep_c84287, Ld_c7861, Ld_c10111, Ld_c15917, Ld_c18216, Ld_c19916, Ld_c22997, Ld_c24122, Ld_rep_c24387, Ld_rep_c24687, Ld_rep_c26543, Ld_rep_c27841, Ld_rep_c31841, Ld_rep_c34359, Ld_rep_c34447, Ld_rep_c34584, Ld_rep_c39410, Ld_rep_c40704	map00903
Limonene and pinene degradation	46	dehydrogenase (NAD+)	ec:1.2.1.3	17	Ld_c1393, Ld_rep_c45910, Ld_rep_c48603, Ld_rep_c53531, Ld_rep_c59298, Ld_rep_c63689, Ld_c64056, Ld_rep_c64783, Ld_rep_c76100, Ld_rep_c90236, Ld_c17328, Ld_rep_c25080, Ld_rep_c25470, Ld_rep_c27773, Ld_rep_c33879, Ld_rep_c34139, Ld_rep_c35290	map00903
Naphthalene degradation	45	dehydrogenase	ec:1.1.1.1	45	Ld_c3720, Ld_c3773, Ld_c4149, Ld_rep_c44468, Ld_rep_c46319, Ld_rep_c46780, Ld_rep_c47494, Ld_rep_c48489, Ld_rep_c50521, Ld_rep_c56285, Ld_c57868, Ld_c58400, Ld_rep_c60811, Ld_c62170, Ld_c63606, Ld_rep_c67116, Ld_rep_c67209, Ld_c73798, Ld_rep_c73870, Ld_c74374, Ld_c79631, Ld_c83770, Ld_c85069, Ld_c90900, Ld_c92322, Ld_c5186, Ld_c5991, Ld_c6410, Ld_c8381, Ld_c9545, Ld_c15182, Ld_c17077, Ld_c17608, …	map00626
Taurine and hypotaurine metabolism	43	decarboxylase	ec:4.1.1.15	3	Ld_c4749, Ld_s47132, Ld_c82283	map00430
Taurine and hypotaurine metabolism	43	glutamyl transpeptidase	ec:2.3.2.2	13	Ld_c183, Ld_c718, Ld_c2636, Ld_c4253, Ld_c58111, Ld_c72666, Ld_c75805, Ld_c94983, Ld_c95195, Ld_c21808, Ld_rep_c24726, Ld_rep_c26233, Ld_rep_c33140	map00430
Taurine and hypotaurine metabolism	43	dehydrogenase	ec:1.4.1.2	5	Ld_rep_c86017, Ld_rep_c86657, Ld_rep_c33199, Ld_rep_c34627, Ld_rep_c38622	map00430
Taurine and hypotaurine metabolism	43	acetyltransferase	ec:2.3.1.8	2	Ld_c66394, Ld_c67864	map00430
Taurine and hypotaurine metabolism	43	dioxygenase	ec:1.13.11.20	15	Ld_rep_c44726, Ld_rep_c47926, Ld_rep_c48624, Ld_rep_c48887, Ld_rep_c49207, Ld_rep_c64424, Ld_rep_c68893, Ld_rep_c72424, Ld_rep_c75161, Ld_rep_c26975, Ld_rep_c34732, Ld_rep_c38380, Ld_rep_c39135, Ld_rep_c41247, Ld_rep_c43532	map00430
Taurine and hypotaurine metabolism	43	dioxygenase	ec:1.13.11.19	5	Ld_c1706, Ld_rep_c73158, Ld_rep_c111632, Ld_c21428, Ld_rep_c26795	map00430
Phenylalanine, tyrosine and tryptophan biosynthesis	43	4-monooxygenase	ec:1.14.16.1	13	Ld_rep_c45411, Ld_rep_c52769, Ld_rep_c53566, Ld_rep_c53741, Ld_rep_c55240, Ld_c86468, Ld_c6287, Ld_c8655, Ld_c9173, Ld_c14387, Ld_c18003, Ld_c22475, Ld_rep_c41855	map00400
Phenylalanine, tyrosine and tryptophan biosynthesis	43	transaminase	ec:2.6.1.57	25	Ld_rep_c45895, Ld_rep_c47545, Ld_rep_c48192, Ld_c58064, Ld_rep_c59279, Ld_rep_c67004, Ld_rep_c74849, Ld_c75101, Ld_rep_c76806, Ld_rep_c83468, Ld_c85692, Ld_rep_c86375, Ld_rep_c92583, Ld_c20721, Ld_rep_c24434, Ld_rep_c27534, Ld_rep_c33532, Ld_rep_c34413, Ld_rep_c35729, Ld_rep_c36289, Ld_rep_c38027, Ld_rep_c39428, Ld_c41249, Ld_rep_c41685, Ld_rep_c41994	map00400
Phenylalanine, tyrosine and tryptophan biosynthesis	43	transaminase	ec:2.6.1.9	25	Ld_rep_c45895, Ld_rep_c47545, Ld_rep_c48192, Ld_c58064, Ld_rep_c59279, Ld_rep_c67004, Ld_rep_c74849, Ld_c75101, Ld_rep_c76806, Ld_rep_c83468, Ld_c85692, Ld_rep_c86375, Ld_rep_c92583, Ld_c20721, Ld_rep_c24434, Ld_rep_c27534, Ld_rep_c33532, Ld_rep_c34413, Ld_rep_c35729, Ld_rep_c36289, Ld_rep_c38027, Ld_rep_c39428, Ld_c41249, Ld_rep_c41685, Ld_rep_c41994	map00400
Phenylalanine, tyrosine and tryptophan biosynthesis	43	transaminase	ec:2.6.1.5	29	Ld_rep_c45895, Ld_rep_c47545, Ld_rep_c48192, Ld_c58064, Ld_rep_c59279, Ld_rep_c67004, Ld_rep_c74849, Ld_c75101, Ld_rep_c76806, Ld_rep_c81203, Ld_rep_c83468, Ld_c85692, Ld_rep_c86375, Ld_rep_c92583, Ld_c10113, Ld_c20721, Ld_rep_c24434, Ld_rep_c27534, Ld_rep_c27681, Ld_rep_c33532, Ld_rep_c34413, Ld_rep_c34766, Ld_rep_c35729, Ld_rep_c36289, Ld_rep_c38027, Ld_rep_c39428, Ld_c41249, Ld_rep_c41685, Ld_…	map00400
Phenylalanine, tyrosine and tryptophan biosynthesis	43	transaminase	ec:2.6.1.1	25	Ld_rep_c45895, Ld_rep_c47545, Ld_rep_c48192, Ld_c58064, Ld_rep_c59279, Ld_rep_c67004, Ld_rep_c74849, Ld_c75101, Ld_rep_c76806, Ld_rep_c83468, Ld_c85692, Ld_rep_c86375, Ld_rep_c92583, Ld_c20721, Ld_rep_c24434, Ld_rep_c27534, Ld_rep_c33532, Ld_rep_c34413, Ld_rep_c35729, Ld_rep_c36289, Ld_rep_c38027, Ld_rep_c39428, Ld_c41249, Ld_rep_c41685, Ld_rep_c41994	map00400
Phenylalanine, tyrosine and tryptophan biosynthesis	43	kinase	ec:2.7.1.71	1	Ld_rep_c32219	map00400
Folate biosynthesis	43	reductase	ec:1.5.1.34	5	Ld_c4140, Ld_c58374, Ld_rep_c26183, Ld_rep_c34344, Ld_rep_c35578	map00790
Folate biosynthesis	43	reductase (L-erythro-7,8-dihydrobiopterin forming)	ec:1.1.1.153	2	Ld_c59270, Ld_c8270	map00790
Folate biosynthesis	43	synthase	ec:4.2.3.12	4	Ld_c2910, Ld_rep_c47794, Ld_rep_c56469, Ld_rep_c42145	map00790
Folate biosynthesis	43	cyclohydrolase I	ec:3.5.4.16	5	Ld_rep_c66928, Ld_rep_c77272, Ld_rep_c78556, Ld_c9863, Ld_rep_c32237	map00790
Folate biosynthesis	43	synthase	ec:6.3.2.17	6	Ld_c1918, Ld_rep_c62067, Ld_c62532, Ld_rep_c73988, Ld_c16169, Ld_c16175	map00790
Folate biosynthesis	43	phosphatase	ec:3.1.3.1	13	Ld_c154, Ld_rep_c57706, Ld_c83407, Ld_rep_c88322, Ld_c7708, Ld_c18095, Ld_c19272, Ld_rep_c27391, Ld_rep_c28251, Ld_rep_c29380, Ld_rep_c30857, Ld_rep_c31460, Ld_rep_c39121	map00790
Folate biosynthesis	43	reductase	ec:1.5.1.3	8	Ld_rep_c48697, Ld_rep_c52020, Ld_c59037, Ld_c91432, Ld_c15667, Ld_c17750, Ld_rep_c25283, Ld_rep_c29213	map00790
Caffeine metabolism	39	oxidase	ec:1.17.3.2	5	Ld_c614, Ld_c71772, Ld_c19597, Ld_rep_c31132, Ld_rep_c34512	map00232
Caffeine metabolism	39	urate hydroxylase	ec:1.7.3.3	1	Ld_c1434	map00232
Caffeine metabolism	39	N-acetyltransferase	ec:2.3.1.5	5	Ld_c53755, Ld_c82589, Ld_c20276, Ld_c21389, Ld_rep_c42730	map00232
Caffeine metabolism	39	monooxygenase	ec:1.14.14.1	28	Ld_c468, Ld_c756, Ld_c2002, Ld_c2666, Ld_rep_c51084, Ld_c54274, Ld_rep_c57412, Ld_c65663, Ld_c68964, Ld_c69487, Ld_rep_c78280, Ld_s90233, Ld_c5295, Ld_c5746, Ld_c7494, Ld_c7797, Ld_c8564, Ld_c9045, Ld_c9475, Ld_c9655, Ld_c11997, Ld_c12714, Ld_c12872, Ld_c13135, Ld_c15465, Ld_c15784, Ld_rep_c27613, Ld_rep_c36458	map00232
Streptomycin biosynthesis	38	4,6-dehydratase	ec:4.2.1.46	3	Ld_rep_c65950, Ld_c6677, Ld_rep_c27128	map00521
Streptomycin biosynthesis	38	hexokinase type IV glucokinase	ec:2.7.1.1	11	Ld_c16, Ld_rep_c44199, Ld_rep_c44461, Ld_rep_c72581, Ld_c6069, Ld_c21263, Ld_rep_c26409, Ld_rep_c36841, Ld_rep_c38055, Ld_rep_c39773, Ld_rep_c41235	map00521
Streptomycin biosynthesis	38	reductase	ec:1.1.1.133	1	Ld_rep_c42117	map00521
Streptomycin biosynthesis	38	phosphatase	ec:3.1.3.25	12	Ld_c2568, Ld_c3343, Ld_rep_c46325, Ld_rep_c56714, Ld_rep_c83111, Ld_c23174, Ld_rep_c26937, Ld_rep_c29324, Ld_rep_c32891, Ld_rep_c39235, Ld_rep_c41790, Ld_rep_c42502	map00521
Streptomycin biosynthesis	38	synthase	ec:5.5.1.4	2	Ld_c9374, Ld_c22271	map00521
Streptomycin biosynthesis	38	(alpha-D-glucose-1,6-bisphosphate-dependent)	ec:5.4.2.2	9	Ld_s45881, Ld_rep_c47958, Ld_rep_c49616, Ld_rep_c86280, Ld_c7612, Ld_c23220, Ld_rep_c27000, Ld_rep_c28260, Ld_rep_c33433	map00521
Glycosphingolipid biosynthesis - globo series	37	hexosaminidase	ec:3.2.1.52	19	Ld_c2388, Ld_c2957, Ld_c3235, Ld_s49913, Ld_rep_c53563, Ld_c55551, Ld_rep_c66641, Ld_c86194, Ld_rep_c87135, Ld_c7348, Ld_rep_c97779, Ld_rep_c100674, Ld_rep_c111613, Ld_c9833, Ld_c15598, Ld_c16543, Ld_c16635, Ld_c23128, Ld_rep_c32597	map00603
Glycosphingolipid biosynthesis - globo series	37	alpha-acetylgalactosaminidase	ec:3.2.1.49	12	Ld_c58651, Ld_rep_c65221, Ld_rep_c65589, Ld_rep_c76503, Ld_c5943, Ld_rep_c28441, Ld_rep_c33796, Ld_rep_c35138, Ld_rep_c35527, Ld_rep_c38309, Ld_rep_c39292, Ld_rep_c42418	map00603
Glycosphingolipid biosynthesis - globo series	37	melibiase	ec:3.2.1.22	6	Ld_rep_c63505, Ld_rep_c63634, Ld_rep_c76503, Ld_rep_c24511, Ld_rep_c35527, Ld_rep_c38247	map00603
Glycosphingolipid biosynthesis - globo series	37	2-alpha-L-fucosyltransferase	ec:2.4.1.69	2	Ld_c56321, Ld_c57553	map00603
Isoquinoline alkaloid biosynthesis	36	decarboxylase	ec:4.1.1.28	2	Ld_c66819, Ld_c11845	map00950
Isoquinoline alkaloid biosynthesis	36	decarboxylase	ec:4.1.1.25	1	Ld_c11845	map00950
Isoquinoline alkaloid biosynthesis	36	monophenol monooxygenase	ec:1.14.18.1	3	Ld_c59697, Ld_c4896, Ld_c12972	map00950
Isoquinoline alkaloid biosynthesis	36	3-monooxygenase	ec:1.14.16.2	1	Ld_c82594	map00950
Isoquinoline alkaloid biosynthesis	36	6-dehydrogenase	ec:1.1.1.218	1	Ld_rep_c49428	map00950
Isoquinoline alkaloid biosynthesis	36	transaminase	ec:2.6.1.57	25	Ld_rep_c45895, Ld_rep_c47545, Ld_rep_c48192, Ld_c58064, Ld_rep_c59279, Ld_rep_c67004, Ld_rep_c74849, Ld_c75101, Ld_rep_c76806, Ld_rep_c83468, Ld_c85692, Ld_rep_c86375, Ld_rep_c92583, Ld_c20721, Ld_rep_c24434, Ld_rep_c27534, Ld_rep_c33532, Ld_rep_c34413, Ld_rep_c35729, Ld_rep_c36289, Ld_rep_c38027, Ld_rep_c39428, Ld_c41249, Ld_rep_c41685, Ld_rep_c41994	map00950
Isoquinoline alkaloid biosynthesis	36	transaminase	ec:2.6.1.5	29	Ld_rep_c45895, Ld_rep_c47545, Ld_rep_c48192, Ld_c58064, Ld_rep_c59279, Ld_rep_c67004, Ld_rep_c74849, Ld_c75101, Ld_rep_c76806, Ld_rep_c81203, Ld_rep_c83468, Ld_c85692, Ld_rep_c86375, Ld_rep_c92583, Ld_c10113, Ld_c20721, Ld_rep_c24434, Ld_rep_c27534, Ld_rep_c27681, Ld_rep_c33532, Ld_rep_c34413, Ld_rep_c34766, Ld_rep_c35729, Ld_rep_c36289, Ld_rep_c38027, Ld_rep_c39428, Ld_c41249, Ld_rep_c41685, Ld_…	map00950
Isoquinoline alkaloid biosynthesis	36	transaminase	ec:2.6.1.1	25	Ld_rep_c45895, Ld_rep_c47545, Ld_rep_c48192, Ld_c58064, Ld_rep_c59279, Ld_rep_c67004, Ld_rep_c74849, Ld_c75101, Ld_rep_c76806, Ld_rep_c83468, Ld_c85692, Ld_rep_c86375, Ld_rep_c92583, Ld_c20721, Ld_rep_c24434, Ld_rep_c27534, Ld_rep_c33532, Ld_rep_c34413, Ld_rep_c35729, Ld_rep_c36289, Ld_rep_c38027, Ld_rep_c39428, Ld_c41249, Ld_rep_c41685, Ld_rep_c41994	map00950
mTOR signaling pathway	35	protein kinase	ec:2.7.11.9	8	Ld_c320, Ld_rep_c64318, Ld_c7729, Ld_c20210, Ld_c24119, Ld_rep_c28553, Ld_rep_c31074, Ld_rep_c36052	map04150
mTOR signaling pathway	35	protein kinase	ec:2.7.11.24	14	Ld_c3033, Ld_rep_c48968, Ld_c60499, Ld_rep_c64070, Ld_c5149, Ld_c6180, Ld_rep_c102083, Ld_c19688, Ld_rep_c25461, Ld_rep_c28714, Ld_rep_c31005, Ld_rep_c35561, Ld_rep_c35727, Ld_rep_c37044	map04150
mTOR signaling pathway	35	protein kinase	ec:2.7.11.11	9	Ld_c1071, Ld_c67314, Ld_c75820, Ld_c76461, Ld_c6728, Ld_c7893, Ld_c11639, Ld_c19215, Ld_c23650	map04150
mTOR signaling pathway	35	3-kinase	ec:2.7.1.153	4	Ld_c3801, Ld_c5826, Ld_c20663, Ld_c22193	map04150
Mucin type O-Glycan biosynthesis	34	3-beta-galactosyltransferase	ec:2.4.1.122	11	Ld_c531, Ld_rep_c55900, Ld_rep_c90494, Ld_c90809, Ld_c93394, Ld_rep_c105979, Ld_c17933, Ld_rep_c26537, Ld_rep_c26624, Ld_rep_c34405, Ld_rep_c37653	map00512
Mucin type O-Glycan biosynthesis	34	N-acetylgalactosaminyltransferase	ec:2.4.1.41	23	Ld_c651, Ld_c715, Ld_c4109, Ld_c62932, Ld_c63801, Ld_rep_c69362, Ld_c7263, Ld_c8027, Ld_c8787, Ld_c18346, Ld_c20022, Ld_c21196, Ld_c22261, Ld_rep_c24497, Ld_rep_c25215, Ld_rep_c33476, Ld_rep_c34861, Ld_rep_c35856, Ld_rep_c36200, Ld_rep_c37807, Ld_rep_c39258, Ld_rep_c39747, Ld_rep_c42446	map00512
C5-Branched dibasic acid metabolism	34	synthase	ec:2.2.1.6	3	Ld_c2407, Ld_c61423, Ld_c74958	map00660
C5-Branched dibasic acid metabolism	34	ligase (ADP-forming)	ec:6.2.1.5	31	Ld_c1060, Ld_c2367, Ld_rep_c45326, Ld_rep_c48017, Ld_rep_c48679, Ld_rep_c63756, Ld_rep_c80854, Ld_rep_c84351, Ld_rep_c95648, Ld_rep_c103008, Ld_c13697, Ld_c18105, Ld_rep_c26542, Ld_rep_c26684, Ld_rep_c27055, Ld_rep_c27491, Ld_rep_c28783, Ld_rep_c28955, Ld_rep_c30544, Ld_rep_c30739, Ld_rep_c31076, Ld_rep_c31807, Ld_rep_c31810, Ld_rep_c32155, Ld_rep_c33283, Ld_rep_c33729, Ld_rep_c34882, Ld_rep_c355…	map00660
C5-Branched dibasic acid metabolism	34	decarboxylase	ec:4.1.1.5	1	Ld_c74958	map00660
Sulfur metabolism	32	adenylyltransferase	ec:2.7.7.4	16	Ld_c1399, Ld_c2815, Ld_c3739, Ld_c4511, Ld_c54664, Ld_rep_c63322, Ld_rep_c82151, Ld_c88523, Ld_c15665, Ld_rep_c26079, Ld_rep_c27308, Ld_rep_c30763, Ld_rep_c31849, Ld_rep_c34633, Ld_rep_c40725, Ld_rep_c42004	map00920
Sulfur metabolism	32	sulfurtransferase	ec:2.8.1.1	1	Ld_c5125	map00920
Sulfur metabolism	32	oxidase	ec:1.8.3.1	5	Ld_rep_c65106, Ld_c8550, Ld_rep_c31081, Ld_rep_c34257, Ld_rep_c40220	map00920
Sulfur metabolism	32	nucleotidase	ec:3.1.3.7	3	Ld_c1507, Ld_c15111, Ld_rep_c29324	map00920
Sulfur metabolism	32	synthase	ec:2.5.1.47	2	Ld_c6065, Ld_c7596	map00920
Sulfur metabolism	32	dioxygenase	ec:1.13.11.18	1	Ld_rep_c39674	map00920
Sulfur metabolism	32	reductase (thioredoxin)	ec:1.8.4.8	3	Ld_rep_c24879, Ld_rep_c33567, Ld_rep_c35271	map00920
Sulfur metabolism	32	kinase	ec:2.7.1.25	10	Ld_c3739, Ld_c4511, Ld_c54664, Ld_rep_c63322, Ld_rep_c82151, Ld_c88523, Ld_rep_c119053, Ld_rep_c27308, Ld_rep_c30763, Ld_rep_c42004	map00920
Other types of O-glycan biosynthesis	32	3-beta-glucuronosyltransferase	ec:2.4.1.135	7	Ld_c2756, Ld_c6271, Ld_c6831, Ld_rep_c114781, Ld_c116578, Ld_c18573, Ld_c21590	map00514
Other types of O-glycan biosynthesis	32	mannosyltransferase	ec:2.4.1.109	18	Ld_rep_c45886, Ld_rep_c57151, Ld_c64422, Ld_c66016, Ld_c75252, Ld_rep_c85256, Ld_c6047, Ld_c11169, Ld_c16512, Ld_c17064, Ld_rep_c24797, Ld_rep_c32921, Ld_rep_c33296, Ld_rep_c35260, Ld_rep_c38605, Ld_rep_c38715, Ld_rep_c42123, Ld_rep_c42252	map00514
Other types of O-glycan biosynthesis	32	galactosyltransferase	ec:2.4.1.62	5	Ld_c627, Ld_c3716, Ld_rep_c48156, Ld_c22975, Ld_rep_c29743	map00514
Other types of O-glycan biosynthesis	32	3-beta-N-acetylglucosaminyltransferase	ec:2.4.1.222	1	Ld_c74945	map00514
Other types of O-glycan biosynthesis	32	GDP-L-fucose:polypeptide fucosyltransferase	ec:2.4.1.221	1	Ld_c57553	map00514
Lysine biosynthesis	31	transaminase	ec:2.6.1.57	25	Ld_rep_c45895, Ld_rep_c47545, Ld_rep_c48192, Ld_c58064, Ld_rep_c59279, Ld_rep_c67004, Ld_rep_c74849, Ld_c75101, Ld_rep_c76806, Ld_rep_c83468, Ld_c85692, Ld_rep_c86375, Ld_rep_c92583, Ld_c20721, Ld_rep_c24434, Ld_rep_c27534, Ld_rep_c33532, Ld_rep_c34413, Ld_rep_c35729, Ld_rep_c36289, Ld_rep_c38027, Ld_rep_c39428, Ld_c41249, Ld_rep_c41685, Ld_rep_c41994	map00300
Lysine biosynthesis	31	dehydrogenase	ec:1.2.1.31	4	Ld_rep_c90236, Ld_rep_c90312, Ld_c9573, Ld_rep_c30318	map00300
Lysine biosynthesis	31	transaminase	ec:2.6.1.39	2	Ld_c81530, Ld_c6957	map00300
Tropane, piperidine and pyridine alkaloid biosynthesis	29	transaminase	ec:2.6.1.57	25	Ld_rep_c45895, Ld_rep_c47545, Ld_rep_c48192, Ld_c58064, Ld_rep_c59279, Ld_rep_c67004, Ld_rep_c74849, Ld_c75101, Ld_rep_c76806, Ld_rep_c83468, Ld_c85692, Ld_rep_c86375, Ld_rep_c92583, Ld_c20721, Ld_rep_c24434, Ld_rep_c27534, Ld_rep_c33532, Ld_rep_c34413, Ld_rep_c35729, Ld_rep_c36289, Ld_rep_c38027, Ld_rep_c39428, Ld_c41249, Ld_rep_c41685, Ld_rep_c41994	map00960
Tropane, piperidine and pyridine alkaloid biosynthesis	29	transaminase	ec:2.6.1.9	25	Ld_rep_c45895, Ld_rep_c47545, Ld_rep_c48192, Ld_c58064, Ld_rep_c59279, Ld_rep_c67004, Ld_rep_c74849, Ld_c75101, Ld_rep_c76806, Ld_rep_c83468, Ld_c85692, Ld_rep_c86375, Ld_rep_c92583, Ld_c20721, Ld_rep_c24434, Ld_rep_c27534, Ld_rep_c33532, Ld_rep_c34413, Ld_rep_c35729, Ld_rep_c36289, Ld_rep_c38027, Ld_rep_c39428, Ld_c41249, Ld_rep_c41685, Ld_rep_c41994	map00960
Tropane, piperidine and pyridine alkaloid biosynthesis	29	transaminase	ec:2.6.1.5	29	Ld_rep_c45895, Ld_rep_c47545, Ld_rep_c48192, Ld_c58064, Ld_rep_c59279, Ld_rep_c67004, Ld_rep_c74849, Ld_c75101, Ld_rep_c76806, Ld_rep_c81203, Ld_rep_c83468, Ld_c85692, Ld_rep_c86375, Ld_rep_c92583, Ld_c10113, Ld_c20721, Ld_rep_c24434, Ld_rep_c27534, Ld_rep_c27681, Ld_rep_c33532, Ld_rep_c34413, Ld_rep_c34766, Ld_rep_c35729, Ld_rep_c36289, Ld_rep_c38027, Ld_rep_c39428, Ld_c41249, Ld_rep_c41685, Ld_…	map00960
Tropane, piperidine and pyridine alkaloid biosynthesis	29	transaminase	ec:2.6.1.1	25	Ld_rep_c45895, Ld_rep_c47545, Ld_rep_c48192, Ld_c58064, Ld_rep_c59279, Ld_rep_c67004, Ld_rep_c74849, Ld_c75101, Ld_rep_c76806, Ld_rep_c83468, Ld_c85692, Ld_rep_c86375, Ld_rep_c92583, Ld_c20721, Ld_rep_c24434, Ld_rep_c27534, Ld_rep_c33532, Ld_rep_c34413, Ld_rep_c35729, Ld_rep_c36289, Ld_rep_c38027, Ld_rep_c39428, Ld_c41249, Ld_rep_c41685, Ld_rep_c41994	map00960
Novobiocin biosynthesis	29	transaminase	ec:2.6.1.57	25	Ld_rep_c45895, Ld_rep_c47545, Ld_rep_c48192, Ld_c58064, Ld_rep_c59279, Ld_rep_c67004, Ld_rep_c74849, Ld_c75101, Ld_rep_c76806, Ld_rep_c83468, Ld_c85692, Ld_rep_c86375, Ld_rep_c92583, Ld_c20721, Ld_rep_c24434, Ld_rep_c27534, Ld_rep_c33532, Ld_rep_c34413, Ld_rep_c35729, Ld_rep_c36289, Ld_rep_c38027, Ld_rep_c39428, Ld_c41249, Ld_rep_c41685, Ld_rep_c41994	map00401
Novobiocin biosynthesis	29	transaminase	ec:2.6.1.9	25	Ld_rep_c45895, Ld_rep_c47545, Ld_rep_c48192, Ld_c58064, Ld_rep_c59279, Ld_rep_c67004, Ld_rep_c74849, Ld_c75101, Ld_rep_c76806, Ld_rep_c83468, Ld_c85692, Ld_rep_c86375, Ld_rep_c92583, Ld_c20721, Ld_rep_c24434, Ld_rep_c27534, Ld_rep_c33532, Ld_rep_c34413, Ld_rep_c35729, Ld_rep_c36289, Ld_rep_c38027, Ld_rep_c39428, Ld_c41249, Ld_rep_c41685, Ld_rep_c41994	map00401
Novobiocin biosynthesis	29	transaminase	ec:2.6.1.5	29	Ld_rep_c45895, Ld_rep_c47545, Ld_rep_c48192, Ld_c58064, Ld_rep_c59279, Ld_rep_c67004, Ld_rep_c74849, Ld_c75101, Ld_rep_c76806, Ld_rep_c81203, Ld_rep_c83468, Ld_c85692, Ld_rep_c86375, Ld_rep_c92583, Ld_c10113, Ld_c20721, Ld_rep_c24434, Ld_rep_c27534, Ld_rep_c27681, Ld_rep_c33532, Ld_rep_c34413, Ld_rep_c34766, Ld_rep_c35729, Ld_rep_c36289, Ld_rep_c38027, Ld_rep_c39428, Ld_c41249, Ld_rep_c41685, Ld_…	map00401
Novobiocin biosynthesis	29	transaminase	ec:2.6.1.1	25	Ld_rep_c45895, Ld_rep_c47545, Ld_rep_c48192, Ld_c58064, Ld_rep_c59279, Ld_rep_c67004, Ld_rep_c74849, Ld_c75101, Ld_rep_c76806, Ld_rep_c83468, Ld_c85692, Ld_rep_c86375, Ld_rep_c92583, Ld_c20721, Ld_rep_c24434, Ld_rep_c27534, Ld_rep_c33532, Ld_rep_c34413, Ld_rep_c35729, Ld_rep_c36289, Ld_rep_c38027, Ld_rep_c39428, Ld_c41249, Ld_rep_c41685, Ld_rep_c41994	map00401
Synthesis and degradation of ketone bodies	28	CoA-transferase	ec:2.8.3.5	13	Ld_rep_c45057, Ld_rep_c52397, Ld_rep_c59666, Ld_rep_c86207, Ld_rep_c87755, Ld_c7759, Ld_rep_c26333, Ld_rep_c27673, Ld_rep_c28760, Ld_rep_c31219, Ld_rep_c31243, Ld_rep_c34916, Ld_rep_c41847	map00072
Synthesis and degradation of ketone bodies	28	lyase	ec:4.1.3.4	4	Ld_c95, Ld_c83957, Ld_c114076, Ld_c19443	map00072
Synthesis and degradation of ketone bodies	28	C-acetyltransferase	ec:2.3.1.9	9	Ld_c1280, Ld_rep_c47076, Ld_rep_c77425, Ld_c18687, Ld_rep_c32854, Ld_rep_c41328, Ld_rep_c42021, Ld_rep_c42330, Ld_rep_c43546	map00072
Synthesis and degradation of ketone bodies	28	dehydrogenase	ec:1.1.1.30	1	Ld_c7588	map00072
Synthesis and degradation of ketone bodies	28	synthase	ec:2.3.3.10	1	Ld_c4008	map00072
Styrene degradation	27	beta-diketonase	ec:3.7.1.2	8	Ld_rep_c49767, Ld_c56544, Ld_c70825, Ld_rep_c86330, Ld_c14237, Ld_rep_c26896, Ld_rep_c27023, Ld_rep_c32173	map00643
Styrene degradation	27	acylamidase	ec:3.5.1.4	15	Ld_c1014, Ld_c1016, Ld_rep_c44562, Ld_rep_c47147, Ld_rep_c47419, Ld_c53817, Ld_rep_c55869, Ld_rep_c67202, Ld_c71281, Ld_rep_c72430, Ld_s85924, Ld_c5357, Ld_c7131, Ld_c23042, Ld_rep_c39494	map00643
Styrene degradation	27	1,2-dioxygenase	ec:1.13.11.5	2	Ld_c90026, Ld_c9662	map00643
Styrene degradation	27	isomerase	ec:5.2.1.2	2	Ld_c3961, Ld_c15817	map00643
Vitamin B6 metabolism	25	4-oxidase	ec:1.1.3.12	1	Ld_c15231	map00750
Vitamin B6 metabolism	25	5'-phosphate synthase	ec:1.4.3.5	4	Ld_c357, Ld_c71223, Ld_c103010, Ld_c19048	map00750
Vitamin B6 metabolism	25	4-dehydrogenase	ec:1.1.1.65	1	Ld_c88846	map00750
Vitamin B6 metabolism	25	transaminase	ec:2.6.1.52	15	Ld_c2760, Ld_rep_c44267, Ld_rep_c68803, Ld_rep_c73086, Ld_rep_c78653, Ld_c19488, Ld_c21153, Ld_rep_c24494, Ld_rep_c35802, Ld_rep_c37232, Ld_rep_c37396, Ld_rep_c40041, Ld_rep_c40210, Ld_rep_c41557, Ld_rep_c43132	map00750
Vitamin B6 metabolism	25	kinase	ec:2.7.1.35	4	Ld_rep_c49471, Ld_rep_c24636, Ld_rep_c34967, Ld_rep_c37356	map00750
Glycosaminoglycan biosynthesis - heparan sulfate / heparin	25	xylosyltransferase	ec:2.4.2.26	4	Ld_c2110, Ld_c2468, Ld_c18723, Ld_c21727	map00534
Glycosaminoglycan biosynthesis - heparan sulfate / heparin	25	3-beta-glucuronosyltransferase	ec:2.4.1.135	7	Ld_c2756, Ld_c6271, Ld_c6831, Ld_rep_c114781, Ld_c116578, Ld_c18573, Ld_c21590	map00534
Glycosaminoglycan biosynthesis - heparan sulfate / heparin	25	3-beta-galactosyltransferase	ec:2.4.1.134	2	Ld_c4981, Ld_c5630	map00534
Glycosaminoglycan biosynthesis - heparan sulfate / heparin	25	4-beta-galactosyltransferase	ec:2.4.1.133	2	Ld_c465, Ld_c16846	map00534
Glycosaminoglycan biosynthesis - heparan sulfate / heparin	25	sulfate]-glucosamine 3-sulfotransferase 1	ec:2.8.2.23	2	Ld_c56917, Ld_c90744	map00534
Glycosaminoglycan biosynthesis - heparan sulfate / heparin	25	4-beta-glucuronosyltransferase	ec:2.4.1.225	4	Ld_c5004, Ld_c5168, Ld_c5278, Ld_c23643	map00534
Glycosaminoglycan biosynthesis - heparan sulfate / heparin	25	4-alpha-N-acetylglucosaminyltransferase	ec:2.4.1.224	6	Ld_c62674, Ld_c5004, Ld_c5168, Ld_c5278, Ld_c7489, Ld_c23643	map00534
Glycosaminoglycan biosynthesis - heparan sulfate / heparin	25	4-alpha-N-acetylglucosaminyltransferase	ec:2.4.1.223	2	Ld_c2879, Ld_c17392	map00534
Ethylbenzene degradation	21	C-acyltransferase	ec:2.3.1.16	21	Ld_c1200, Ld_rep_c45337, Ld_rep_c46488, Ld_rep_c47389, Ld_rep_c47608, Ld_rep_c48288, Ld_rep_c48915, Ld_rep_c61819, Ld_rep_c89673, Ld_c5509, Ld_rep_c24427, Ld_rep_c26133, Ld_rep_c26940, Ld_rep_c27552, Ld_rep_c29183, Ld_rep_c29260, Ld_rep_c29286, Ld_rep_c33015, Ld_rep_c34810, Ld_rep_c40086, Ld_rep_c42675	map00642
Xylene degradation	20	reductase	ec:1.18.1.3	8	Ld_c1737, Ld_rep_c45663, Ld_rep_c48013, Ld_rep_c48653, Ld_rep_c25782, Ld_rep_c26744, Ld_rep_c29432, Ld_rep_c32010	map00622
Xylene degradation	20	dehydrogenase (acetylating)	ec:1.2.1.10	12	Ld_c1202, Ld_c1960, Ld_c3773, Ld_rep_c64783, Ld_rep_c76100, Ld_c92322, Ld_c8381, Ld_c17077, Ld_rep_c25080, Ld_rep_c33879, Ld_rep_c34139, Ld_rep_c35290	map00622
Glycosaminoglycan biosynthesis - chondroitin sulfate / dermatan sulfate	20	xylosyltransferase	ec:2.4.2.26	4	Ld_c2110, Ld_c2468, Ld_c18723, Ld_c21727	map00532
Glycosaminoglycan biosynthesis - chondroitin sulfate / dermatan sulfate	20	4-beta-N-acetylgalactosaminyltransferase	ec:2.4.1.175	2	Ld_c65146, Ld_rep_c92521	map00532
Glycosaminoglycan biosynthesis - chondroitin sulfate / dermatan sulfate	20	3-beta-glucuronosyltransferase	ec:2.4.1.135	7	Ld_c2756, Ld_c6271, Ld_c6831, Ld_rep_c114781, Ld_c116578, Ld_c18573, Ld_c21590	map00532
Glycosaminoglycan biosynthesis - chondroitin sulfate / dermatan sulfate	20	3-beta-galactosyltransferase	ec:2.4.1.134	2	Ld_c4981, Ld_c5630	map00532
Glycosaminoglycan biosynthesis - chondroitin sulfate / dermatan sulfate	20	4-beta-galactosyltransferase	ec:2.4.1.133	2	Ld_c465, Ld_c16846	map00532
Glycosaminoglycan biosynthesis - chondroitin sulfate / dermatan sulfate	20	3-beta-glucuronosyltransferase	ec:2.4.1.226	3	Ld_c4148, Ld_c68715, Ld_c9611	map00532
Biosynthesis of ansamycins	13	glycolaldehydetransferase	ec:2.2.1.1	13	Ld_rep_c57563, Ld_rep_c58565, Ld_c60264, Ld_rep_c64134, Ld_rep_c70618, Ld_rep_c81703, Ld_c11039, Ld_rep_c25415, Ld_rep_c31073, Ld_rep_c34643, Ld_rep_c36436, Ld_rep_c39675, Ld_rep_c43530	map01051
Valine, leucine and isoleucine biosynthesis	12	ammonia-lyase	ec:4.3.1.19	4	Ld_rep_c70500, Ld_rep_c83602, Ld_rep_c84370, Ld_c6995	map00290
Valine, leucine and isoleucine biosynthesis	12	synthase	ec:2.2.1.6	3	Ld_c2407, Ld_c61423, Ld_c74958	map00290
Valine, leucine and isoleucine biosynthesis	12	reductoisomerase	ec:1.1.1.86	1	Ld_rep_c78926	map00290
Valine, leucine and isoleucine biosynthesis	12	transaminase	ec:2.6.1.42	4	Ld_c487, Ld_rep_c45499, Ld_rep_c45554, Ld_c12091	map00290
Dioxin degradation	12	dehydrogenase (acetylating)	ec:1.2.1.10	12	Ld_c1202, Ld_c1960, Ld_c3773, Ld_rep_c64783, Ld_rep_c76100, Ld_c92322, Ld_c8381, Ld_c17077, Ld_rep_c25080, Ld_rep_c33879, Ld_rep_c34139, Ld_rep_c35290	map00621
Glycosylphosphatidylinositol(GPI)-anchor biosynthesis	12	N-acetylglucosaminyltransferase	ec:2.4.1.198	10	Ld_c1048, Ld_c1563, Ld_c2789, Ld_c4134, Ld_c54890, Ld_c90960, Ld_c18375, Ld_c18383, Ld_rep_c26754, Ld_rep_c27795	map00563
Glycosylphosphatidylinositol(GPI)-anchor biosynthesis	12	deacetylase	ec:3.5.1.89	2	Ld_c1113, Ld_c20794	map00563
Phosphonate and phosphinate metabolism	12	cytidylyltransferase	ec:2.7.7.15	4	Ld_c6217, Ld_c8625, Ld_rep_c32965, Ld_rep_c42337	map00440
Phosphonate and phosphinate metabolism	12	cytidylyltransferase	ec:2.7.7.14	4	Ld_rep_c74147, Ld_c9612, Ld_rep_c26269, Ld_rep_c41996	map00440
Phosphonate and phosphinate metabolism	12	cholinephosphotransferase	ec:2.7.8.2	3	Ld_rep_c44573, Ld_c13087, Ld_rep_c41694	map00440
Phosphonate and phosphinate metabolism	12	EPT	ec:2.7.8.1	2	Ld_c1389, Ld_c13087	map00440
Butirosin and neomycin biosynthesis	11	hexokinase type IV glucokinase	ec:2.7.1.1	11	Ld_c16, Ld_rep_c44199, Ld_rep_c44461, Ld_rep_c72581, Ld_c6069, Ld_c21263, Ld_rep_c26409, Ld_rep_c36841, Ld_rep_c38055, Ld_rep_c39773, Ld_rep_c41235	map00524
Penicillin and cephalosporin biosynthesis	10	oxidase	ec:1.4.3.3	9	Ld_c2545, Ld_rep_c44034, Ld_rep_c45006, Ld_rep_c56613, Ld_rep_c90141, Ld_c23288, Ld_rep_c26991, Ld_rep_c27897, Ld_rep_c38918	map00311
Penicillin and cephalosporin biosynthesis	10	penicillinase	ec:3.5.2.6	1	Ld_rep_c48792	map00311
Glycosphingolipid biosynthesis - lacto and neolacto series	10	beta-1,3-N-acetylglucosaminyltransferase	ec:2.4.1.149	6	Ld_rep_c56436, Ld_c10818, Ld_c17202, Ld_rep_c27395, Ld_c27906, Ld_rep_c35830	map00601
Glycosphingolipid biosynthesis - lacto and neolacto series	10	2-alpha-L-fucosyltransferase	ec:2.4.1.69	2	Ld_c56321, Ld_c57553	map00601
Glycosphingolipid biosynthesis - lacto and neolacto series	10	4-alpha-L-fucosyltransferase	ec:2.4.1.65	2	Ld_c9394, Ld_rep_c28896	map00601
Tetracycline biosynthesis	10	carboxylase	ec:6.4.1.2	10	Ld_c701, Ld_c58118, Ld_c63770, Ld_c70128, Ld_c72616, Ld_s83857, Ld_c6132, Ld_c6143, Ld_rep_c25935, Ld_rep_c28780	map00253
D-Arginine and D-ornithine metabolism	9	oxidase	ec:1.4.3.3	9	Ld_c2545, Ld_rep_c44034, Ld_rep_c45006, Ld_rep_c56613, Ld_rep_c90141, Ld_c23288, Ld_rep_c26991, Ld_rep_c27897, Ld_rep_c38918	map00472
Lipoic acid metabolism	8	transferase	ec:2.3.1.181	1	Ld_c716	map00785
Lipoic acid metabolism	8	synthase	ec:2.8.1.8	7	Ld_c539, Ld_rep_c66967, Ld_c78612, Ld_c93687, Ld_rep_c108236, Ld_c18330, Ld_rep_c32387	map00785
Flavone and flavonol biosynthesis	8	beta-glucuronide glucuronohydrolase glucuronidase	ec:3.2.1.31	8	Ld_rep_c67695, Ld_rep_c74271, Ld_c5970, Ld_c19810, Ld_rep_c26211, Ld_rep_c27306, Ld_rep_c28586, Ld_rep_c28879	map00944
Glycosaminoglycan biosynthesis - keratan sulfate	8	beta-1,3-N-acetylglucosaminyltransferase	ec:2.4.1.149	6	Ld_rep_c56436, Ld_c10818, Ld_c17202, Ld_rep_c27395, Ld_c27906, Ld_rep_c35830	map00533
Glycosaminoglycan biosynthesis - keratan sulfate	8	6-alpha-L-fucosyltransferase	ec:2.4.1.68	1	Ld_c16156	map00533
Glycosaminoglycan biosynthesis - keratan sulfate	8	beta-1,4-galactosyltransferase	ec:2.4.1.38	1	Ld_c19920	map00533
Steroid degradation	7	4-dehydrogenase (acceptor)	ec:1.3.99.5	7	Ld_rep_c44424, Ld_rep_c44879, Ld_rep_c70705, Ld_rep_c31999, Ld_rep_c33538, Ld_rep_c35839, Ld_rep_c39569	map00984
Indole alkaloid biosynthesis	7	synthase	ec:4.3.3.2	5	Ld_c1632, Ld_c5500, Ld_c101334, Ld_c23141, Ld_rep_c39807	map00901
Indole alkaloid biosynthesis	7	decarboxylase	ec:4.1.1.28	2	Ld_c66819, Ld_c11845	map00901
D-Glutamine and D-glutamate metabolism	7	glutaminase I	ec:3.5.1.2	2	Ld_c61486, Ld_c72248	map00471
D-Glutamine and D-glutamate metabolism	7	dehydrogenase [NAD(P)+]	ec:1.4.1.3	5	Ld_rep_c86017, Ld_rep_c86657, Ld_rep_c33199, Ld_rep_c34627, Ld_rep_c38622	map00471
Cutin, suberine and wax biosynthesis	7	O-acyltransferase	ec:2.3.1.20	5	Ld_rep_c48737, Ld_rep_c58092, Ld_c13576, Ld_rep_c24529, Ld_rep_c33817	map00073
Cutin, suberine and wax biosynthesis	7	reductase	ec:1.2.1.50	2	Ld_c76178, Ld_c85758	map00073
Steroid biosynthesis	7	esterase	ec:3.1.1.13	1	Ld_c8044	map00100
Steroid biosynthesis	7	O-acyltransferase	ec:2.3.1.26	2	Ld_rep_c74057, Ld_rep_c32854	map00100
Steroid biosynthesis	7	3-dehydrogenase	ec:1.1.1.270	1	Ld_rep_c39568	map00100
Steroid biosynthesis	7	monooxygenase	ec:1.14.13.72	1	Ld_c20064	map00100
Steroid biosynthesis	7	reductase	ec:1.3.1.72	2	Ld_c56, Ld_c72949	map00100
DDT degradation	6	DDT-ase	ec:4.5.1.1	6	Ld_c877, Ld_rep_c45675, Ld_rep_c48870, Ld_rep_c75714, Ld_rep_c36561, Ld_rep_c43706	map00351
Betalain biosynthesis	5	decarboxylase	ec:4.1.1.28	2	Ld_c66819, Ld_c11845	map00965
Betalain biosynthesis	5	monophenol monooxygenase	ec:1.14.18.1	3	Ld_c59697, Ld_c4896, Ld_c12972	map00965
Nitrotoluene degradation	5	N-acetyltransferase	ec:2.3.1.5	5	Ld_c53755, Ld_c82589, Ld_c20276, Ld_c21389, Ld_rep_c42730	map00633
Insect hormone biosynthesis	4	20-monooxygenase	ec:1.14.99.22	4	Ld_c55986, Ld_c71668, Ld_c16632, Ld_rep_c30474	map00981
Polyketide sugar unit biosynthesis	4	4,6-dehydratase	ec:4.2.1.46	3	Ld_rep_c65950, Ld_c6677, Ld_rep_c27128	map00523
Polyketide sugar unit biosynthesis	4	reductase	ec:1.1.1.133	1	Ld_rep_c42117	map00523
Glucosinolate biosynthesis	4	transaminase	ec:2.6.1.42	4	Ld_c487, Ld_rep_c45499, Ld_rep_c45554, Ld_c12091	map00966
Bisphenol degradation	4	A-esterase	ec:3.1.1.2	4	Ld_rep_c49145, Ld_c69352, Ld_c10854, Ld_c12385	map00363
Peptidoglycan biosynthesis	4	MraY transferase	ec:2.7.8.13	4	Ld_c128, Ld_c96213, Ld_c21742, Ld_c23723	map00550
PI3K-Akt signaling pathway	4	3-kinase	ec:2.7.1.153	4	Ld_c3801, Ld_c5826, Ld_c20663, Ld_c22193	map04151
Biosynthesis of vancomycin group antibiotics	3	4,6-dehydratase	ec:4.2.1.46	3	Ld_rep_c65950, Ld_c6677, Ld_rep_c27128	map01055
Lipopolysaccharide biosynthesis	3	O-acyltransferase	ec:2.3.1.129	3	Ld_c3544, Ld_c68436, Ld_rep_c30515	map00540
Photosynthesis	2	reductase	ec:1.18.1.2	2	Ld_c1606, Ld_c65044	map00195
Melanogenesis	1	isomerase	ec:5.3.3.12	1	Ld_c1576	map04916
Zeatin biosynthesis	1	dimethylallyltransferase	ec:2.5.1.75	1	Ld_c4048	map00908
Brassinosteroid biosynthesis	1	4-dehydrogenase (NADP+)	ec:1.3.1.22	1	Ld_rep_c33538	map00905
beta-Lactam resistance	1	penicillinase	ec:3.5.2.6	1	Ld_rep_c48792	map00312
