# Supplementary material for: Sequencing, De Novo Assembly and Annotation of the Colorado Potato Beetle, Leptinotarsa decemlineata, Transcriptome
Source: PLoS One. 2014 Jan 23;9(1):e86012. doi: 10.1371/journal.pone.0086012 (PMC3900453; doi:10.1371/journal.pone.0086012)
Supplement: Table S5 — List of putative miRNA genes from L. decemlineata 454 transcriptomic sequences. (XLS) [file pone.0086012.s006.xls]

## Sheet: mirRbase_assembly_e10-2m8.txt
Contig id	miRNA	% of identity	Length	Start on the contig	End on the contig	E-value	Bit Score
Ld_c57762	cel-miR-84-3p	100	18	274	257	0.006	36.2
Ld_c6826	cel-miR-84-3p	100	18	1665	1682	0.006	36.2
Ld_c79517	mmu-miR-125b-5p	95.45	22	190	169	0.006	36.2
Ld_c99913	dme-miR-92b-3p	100	19	266	284	0.002	38.2
Ld_c23921	dme-miR-287-3p	100	18	36	19	0.006	36.2
Ld_c79517	dme-miR-125-5p	95.45	22	190	169	0.006	36.2
Ld_c79517	hsa-miR-125b-5p	95.45	22	190	169	0.006	36.2
Ld_s47728	mmu-miR-1a-2-5p	100	18	221	204	0.006	36.2
Ld_c79517	rno-miR-125b-5p	95.45	22	190	169	0.006	36.2
Ld_c72184	rno-miR-297	95.45	22	373	352	0.006	36.2
Ld_rep_c61690	ebv-miR-BHRF1-2-5p	100	18	137	154	0.006	36.2
Ld_rep_c26664	osa-miR169q	100	18	303	320	0.006	36.2
Ld_c4838	osa-miR169q	100	18	658	641	0.006	36.2
Ld_c79517	gga-miR-125b-5p	95.45	22	190	169	0.006	36.2
Ld_s47728	gga-miR-1a-2-5p	100	18	221	204	0.006	36.2
Ld_c99913	dps-miR-92b	100	19	266	284	0.002	38.2
Ld_c79517	dps-miR-125	95.45	22	190	169	0.006	36.2
Ld_c23921	dps-miR-287	100	18	36	19	0.006	36.2
Ld_c1179	ath-miR414	100	19	1202	1184	0.001	38.2
Ld_c79517	aga-miR-125	95.45	22	190	169	0.006	36.2
Ld_c99913	aga-miR-92a	95.45	22	265	286	0.006	36.2
Ld_s94042	mghv-miR-M1-4-5p	100	19	149	131	0.002	38.2
Ld_rep_c25025	mghv-miR-M1-4-5p	100	19	872	854	0.002	38.2
Ld_c90391	zma-miR166j-5p	100	19	295	277	0.002	38.2
Ld_c79517	dre-miR-125b	95.45	22	190	169	0.006	36.2
Ld_c79517	ssc-miR-125b	95.45	22	190	169	0.006	36.2
Ld_c61237	ssc-miR-7	100	18	804	787	0.007	36.2
Ld_c79517	ggo-miR-125b	95.45	22	190	169	0.006	36.2
Ld_c79517	age-miR-125b	95.45	22	190	169	0.006	36.2
Ld_c79517	ppa-miR-125b	95.45	22	190	169	0.006	36.2
Ld_c79517	ppy-miR-125b	95.45	22	190	169	0.006	36.2
Ld_c79517	ptr-miR-125b	95.45	22	190	169	0.006	36.2
Ld_c79517	mml-miR-125b-5p	95.45	22	190	169	0.006	36.2
Ld_c79517	sla-miR-125b	95.45	22	190	169	0.006	36.2
Ld_c79517	lla-miR-125b	95.45	22	190	169	0.006	36.2
Ld_c79517	mne-miR-125b	95.45	22	190	169	0.006	36.2
Ld_c79517	lca-miR-125b	95.45	22	190	169	0.006	36.2
Ld_c79517	fru-miR-125b	95.45	22	190	169	0.006	36.2
Ld_c79517	tni-miR-125b	95.45	22	190	169	0.006	36.2
Ld_c89913	mmu-miR-540-5p	100	18	72	89	0.006	36.2
Ld_c20251	mmu-miR-540-5p	100	18	334	351	0.006	36.2
Ld_c89913	rno-miR-540-5p	100	18	72	89	0.006	36.2
Ld_c20251	rno-miR-540-5p	100	18	334	351	0.006	36.2
Ld_c7060	hsa-miR-598-3p	100	18	1126	1143	0.006	36.2
Ld_c99663	gga-miR-466	100	19	57	39	0.002	38.2
Ld_s42472	gga-miR-466	100	19	230	248	0.002	38.2
Ld_rep_c121127	gga-miR-466	100	18	153	136	0.006	36.2
Ld_rep_c48907	mmu-miR-693-5p	100	19	329	347	0.001	38.2
Ld_rep_c47793	mmu-miR-693-5p	100	19	383	365	0.001	38.2
Ld_rep_c38153	mmu-miR-693-5p	100	19	318	300	0.001	38.2
Ld_rep_c46472	mmu-miR-693-5p	100	18	354	337	0.006	36.2
Ld_c8050	mmu-miR-669b-3p	95.65	23	1302	1324	0.002	38.2
Ld_c4369	mmu-miR-669b-3p	100	19	1343	1325	0.002	38.2
Ld_c79517	bta-miR-125b	95.45	22	190	169	0.006	36.2
Ld_c79517	xtr-miR-125b	95.45	22	190	169	0.006	36.2
Ld_rep_c103637	ebv-miR-BART15	100	18	330	313	0.006	36.2
Ld_rep_c42578	ebv-miR-BART15	100	18	262	279	0.006	36.2
Ld_c3665	ebv-miR-BART15	100	18	399	382	0.006	36.2
Ld_c61237	bta-miR-7	100	18	804	787	0.007	36.2
Ld_rep_c47347	sme-miR-748-5p	100	18	71	54	0.006	36.2
Ld_rep_c43662	sme-miR-748-5p	100	18	570	587	0.006	36.2
Ld_c4817	sme-miR-750-3p	100	18	243	260	0.006	36.2
Ld_c91790	sme-miR-752-5p	100	18	103	86	0.006	36.2
Ld_c1440	cel-miR-797-3p	100	18	159	176	0.006	36.2
Ld_s47728	mdo-miR-1-1-5p	100	18	221	204	0.006	36.2
Ld_c79517	mdo-miR-125b-5p	95.45	22	190	169	0.006	36.2
Ld_rep_c83745	ppt-miR1046-3p	100	18	142	125	0.006	36.2
Ld_rep_c117381	ppt-miR1062	100	19	87	69	0.002	38.2
Ld_rep_c56068	ppt-miR1062	100	19	514	496	0.002	38.2
Ld_rep_c48965	ppt-miR1062	100	19	169	151	0.002	38.2
Ld_rep_c48566	ppt-miR1062	100	19	167	149	0.002	38.2
Ld_rep_c48362	ppt-miR1062	100	19	177	159	0.002	38.2
Ld_rep_c47523	ppt-miR1062	100	19	386	368	0.002	38.2
Ld_rep_c46507	ppt-miR1062	100	19	208	190	0.002	38.2
Ld_rep_c39408	ppt-miR1062	100	19	372	390	0.002	38.2
Ld_rep_c38755	ppt-miR1062	100	19	240	258	0.002	38.2
Ld_rep_c33164	ppt-miR1062	100	19	576	594	0.002	38.2
Ld_rep_c30638	ppt-miR1062	100	19	639	621	0.002	38.2
Ld_rep_c27685	ppt-miR1062	100	19	641	623	0.002	38.2
Ld_rep_c27269	ppt-miR1062	100	19	658	640	0.002	38.2
Ld_c75038	ppt-miR1075	100	18	258	275	0.006	36.2
Ld_c807	smo-miR1090	100	18	374	391	0.006	36.2
Ld_c118428	rno-miR-466b-1-3p	100	19	296	314	0.002	38.2
Ld_c59769	rno-miR-466b-1-3p	100	19	216	234	0.002	38.2
Ld_c8050	rno-miR-466b-1-3p	100	19	1305	1323	0.002	38.2
Ld_c113262	mmu-miR-467e-3p	95.45	22	119	98	0.006	36.2
Ld_c8050	mmu-miR-669f-3p	100	19	1302	1320	0.002	38.2
Ld_c113262	mmu-miR-669f-3p	100	18	120	103	0.006	36.2
Ld_c86188	mmu-miR-669f-3p	100	18	178	161	0.006	36.2
Ld_c113262	mmu-miR-467g	100	21	118	98	9e-05	42.1
Ld_rep_c27559	mmu-miR-467g	100	19	588	570	0.001	38.2
Ld_c10365	hsa-miR-1255a	100	18	832	815	0.006	36.2
Ld_c60767	hsa-miR-302f	100	17	384	400	0.01	34.2
Ld_rep_c37652	hsa-miR-1252-3p	95.45	22	188	209	0.006	36.2
Ld_s47728	oan-miR-1a-5p	100	18	221	204	0.006	36.2
Ld_c79517	oan-miR-125-5p	95.45	22	190	169	0.006	36.2
Ld_c6258	osa-miR1438	100	18	41	58	0.006	36.2
Ld_c14103	gga-miR-1453	100	18	128	111	0.006	36.2
Ld_c8722	gga-miR-1453	100	18	756	773	0.006	36.2
Ld_c9162	gma-miR1518	100	18	2506	2489	0.006	36.2
Ld_c4823	gma-miR1518	100	18	571	588	0.006	36.2
Ld_rep_c120531	gma-miR1533	100	19	207	189	0.001	38.2
Ld_c57397	gma-miR1533	100	19	361	379	0.001	38.2
Ld_c13172	gma-miR1533	100	19	97	115	0.001	38.2
Ld_c20874	gma-miR1533	100	18	41	24	0.004	36.2
Ld_c20494	gma-miR1533	100	18	581	598	0.004	36.2
Ld_rep_c44690	gga-miR-1551-3p	95.45	22	303	282	0.006	36.2
Ld_c2420	gga-miR-1551-3p	95.45	22	1361	1340	0.006	36.2
Ld_rep_c45012	gga-miR-1638	100	18	308	325	0.005	36.2
Ld_rep_c38233	gga-miR-1638	100	18	466	449	0.005	36.2
Ld_rep_c37752	gga-miR-1638	100	18	304	321	0.005	36.2
Ld_rep_c24409	gga-miR-1638	100	18	861	878	0.005	36.2
Ld_c3349	gga-miR-1759-3p	100	18	119	136	0.008	36.2
Ld_c82187	gga-miR-1805-5p	100	19	72	54	0.002	38.2
Ld_s47728	mml-miR-1-2-5p	100	18	221	204	0.006	36.2
Ld_c57678	mml-miR-186-3p	100	18	560	577	0.006	36.2
Ld_c93801	mml-miR-553	100	18	317	300	0.006	36.2
Ld_c7060	mml-miR-598-3p	100	18	1126	1143	0.006	36.2
Ld_c79517	cfa-miR-125b	95.45	22	190	169	0.006	36.2
Ld_rep_c49561	mmu-miR-1903	100	18	249	266	0.006	36.2
Ld_rep_c49298	mmu-miR-1903	100	18	100	83	0.006	36.2
Ld_rep_c47251	mmu-miR-1903	100	18	111	94	0.006	36.2
Ld_c1265	mmu-miR-1903	100	18	885	902	0.006	36.2
Ld_c60767	ptr-miR-302f	100	17	384	400	0.01	34.2
Ld_c7060	ptr-miR-598	100	18	1126	1143	0.006	36.2
Ld_c61237	tca-miR-7-5p	100	18	804	787	0.008	36.2
Ld_c99913	tca-miR-92a-3p	100	20	266	285	0.0003	40.1
Ld_c79517	tca-miR-125-5p	95.45	22	190	169	0.006	36.2
Ld_c99913	dan-miR-92b	100	19	266	284	0.002	38.2
Ld_c23921	dan-miR-287	100	18	36	19	0.006	36.2
Ld_c79517	dan-miR-125	95.45	22	190	169	0.006	36.2
Ld_c23921	der-miR-287	100	18	36	19	0.006	36.2
Ld_c79517	der-miR-125	95.45	22	190	169	0.006	36.2
Ld_c99913	der-miR-92b	100	19	266	284	0.002	38.2
Ld_c23921	dgr-miR-287	100	18	36	19	0.006	36.2
Ld_c79517	dgr-miR-125	95.45	22	190	169	0.006	36.2
Ld_c99913	dgr-miR-92b	100	19	266	284	0.002	38.2
Ld_c99913	dmo-miR-92b	100	19	266	284	0.002	38.2
Ld_c23921	dmo-miR-287	100	18	36	19	0.006	36.2
Ld_c79517	dmo-miR-125	95.45	22	190	169	0.006	36.2
Ld_c79517	dpe-miR-125	95.45	22	190	169	0.006	36.2
Ld_c99913	dpe-miR-92b	100	19	266	284	0.002	38.2
Ld_c23921	dpe-miR-287	100	18	36	19	0.006	36.2
Ld_c23921	dse-miR-287	100	18	36	19	0.006	36.2
Ld_c99913	dse-miR-92b	100	19	266	284	0.002	38.2
Ld_c79517	dse-miR-125	95.45	22	190	169	0.006	36.2
Ld_c79517	dsi-miR-125	95.45	22	190	169	0.006	36.2
Ld_c99913	dsi-miR-92b	100	19	266	284	0.002	38.2
Ld_c23921	dsi-miR-287	100	18	36	19	0.006	36.2
Ld_c79517	dvi-miR-125	95.45	22	190	169	0.006	36.2
Ld_c23921	dvi-miR-287	100	18	36	19	0.006	36.2
Ld_c99913	dvi-miR-92b	100	19	266	284	0.002	38.2
Ld_c99913	dwi-miR-92b	100	19	266	284	0.002	38.2
Ld_c23921	dwi-miR-287	100	18	36	19	0.006	36.2
Ld_c79517	dwi-miR-125	95.45	22	190	169	0.006	36.2
Ld_c79517	dya-miR-125	95.45	22	190	169	0.006	36.2
Ld_c23921	dya-miR-287	100	19	36	18	0.001	38.2
Ld_c99913	dya-miR-92b	100	19	266	284	0.002	38.2
Ld_c113262	mmu-miR-669l-3p	95.45	22	119	98	0.006	36.2
Ld_rep_c81315	mmu-miR-1958	100	18	15	32	0.006	36.2
Ld_c79517	bfl-miR-125a-5p	95.45	22	190	169	0.006	36.2
Ld_c99913	cte-miR-92a	100	19	266	284	0.002	38.2
Ld_c79517	cte-miR-125	95.45	22	190	169	0.006	36.2
Ld_c61237	lgi-miR-7	100	18	804	787	0.007	36.2
Ld_c79517	sko-miR-125a	95.45	22	190	169	0.006	36.2
Ld_c79517	spu-miR-125-5p	95.45	22	190	169	0.006	36.2
Ld_c2709	spu-miR-153-5p	100	18	621	638	0.006	36.2
Ld_c64063	nve-miR-2041-3p	100	18	400	417	0.006	36.2
Ld_c4071	nve-miR-2041-3p	100	18	488	471	0.006	36.2
Ld_c9190	hsa-miR-2052	100	18	66	49	0.005	36.2
Ld_c79517	bfl-miR-125b	95.45	22	169	190	0.006	36.2
Ld_c20931	sme-miR-2179-5p	100	18	823	806	0.009	36.2
Ld_c6681	cel-miR-2208b-3p	100	18	947	930	0.006	36.2
Ld_rep_c77188	ppc-miR-2261	100	18	444	461	0.006	36.2
Ld_rep_c95885	bta-miR-2359	100	19	17	35	0.001	38.2
Ld_rep_c77747	bta-miR-2325b	100	18	309	292	0.005	36.2
Ld_c2306	bta-miR-1814c	100	18	1468	1485	0.005	36.2
Ld_c120384	bta-miR-2478	100	20	751	770	0.0003	40.1
Ld_rep_c44916	bta-miR-2478	100	19	1182	1164	0.001	38.2
Ld_rep_c36242	bta-miR-2478	100	19	294	276	0.001	38.2
Ld_rep_c35716	bta-miR-2478	100	19	2057	2075	0.001	38.2
Ld_c120466	dme-miR-2491-3p	100	18	1128	1145	0.003	36.2
Ld_c69073	dme-miR-2491-3p	100	18	43	60	0.003	36.2
Ld_c13321	dme-miR-2491-3p	100	18	299	282	0.003	36.2
Ld_c12178	dme-miR-2491-3p	100	18	314	297	0.003	36.2
Ld_c137	dme-miR-2491-3p	100	18	1254	1237	0.003	36.2
Ld_c3250	dps-miR-2553-3p	100	18	2280	2297	0.006	36.2
Ld_c5520	dps-miR-2507b-5p	100	18	2456	2473	0.006	36.2
Ld_c17778	dsi-miR-2581	100	20	476	495	0.0004	40.1
Ld_c17267	mtr-miR2595	100	19	266	284	0.001	38.2
Ld_c2908	mtr-miR2595	100	19	860	878	0.001	38.2
Ld_c23470	mtr-miR2677	100	18	54	37	0.006	36.2
Ld_c22038	bmo-miR-2753	100	18	135	118	0.005	36.2
Ld_c114302	bmo-miR-2779	100	20	286	305	0.0003	40.1
Ld_c70470	bmo-miR-2779	100	20	257	238	0.0003	40.1
Ld_rep_c32663	bmo-miR-2779	100	20	158	177	0.0003	40.1
Ld_c15242	bmo-miR-2779	100	20	135	154	0.0003	40.1
Ld_rep_c121132	bmo-miR-2779	100	19	621	639	0.001	38.2
Ld_rep_c55265	bmo-miR-2779	100	19	19	1	0.001	38.2
Ld_c6231	bmo-miR-2779	100	19	1646	1664	0.001	38.2
Ld_c5011	bmo-miR-2779	100	19	650	668	0.001	38.2
Ld_c78870	bmo-miR-2779	100	18	93	110	0.005	36.2
Ld_rep_c75525	bmo-miR-2779	100	18	268	285	0.005	36.2
Ld_c54712	bmo-miR-2779	100	18	700	717	0.005	36.2
Ld_c8080	bmo-miR-2779	100	18	661	644	0.005	36.2
Ld_c4093	bmo-miR-2779	100	18	1442	1425	0.005	36.2
Ld_c70275	bmo-miR-2799	100	18	62	45	0.006	36.2
Ld_c87724	bmo-miR-2804-5p	100	18	92	75	0.006	36.2
Ld_rep_c101895	iltv-miR-I5-3p	100	18	276	259	0.008	36.2
Ld_rep_c57269	iltv-miR-I5-3p	100	18	37	54	0.008	36.2
Ld_c1837	iltv-miR-I5-3p	100	18	701	684	0.008	36.2
Ld_c7060	eca-miR-598	100	18	1126	1143	0.006	36.2
Ld_c79517	eca-miR-125b-5p	95.45	22	190	169	0.006	36.2
Ld_c483	eca-miR-337-3p	100	18	1298	1281	0.006	36.2
Ld_c110776	osa-miR2923	100	18	126	143	0.006	36.2
Ld_c450	osa-miR2923	100	18	1525	1508	0.006	36.2
Ld_c79517	aae-miR-125-5p	95.45	22	190	169	0.006	36.2
Ld_c79517	cqu-miR-125-5p	95.45	22	190	169	0.006	36.2
Ld_rep_c96967	cqu-miR-2941-2-5p	100	18	329	346	0.008	36.2
Ld_rep_c47403	cqu-miR-2941-2-5p	100	18	452	469	0.008	36.2
Ld_rep_c43052	cqu-miR-2941-2-5p	100	18	166	149	0.008	36.2
Ld_rep_c40619	cqu-miR-2941-2-5p	100	18	233	216	0.008	36.2
Ld_rep_c40450	cqu-miR-2941-2-5p	100	18	341	358	0.008	36.2
Ld_rep_c32928	cqu-miR-2941-2-5p	100	18	221	204	0.008	36.2
Ld_c82187	tgu-miR-1805-5p	100	19	72	54	0.001	38.2
Ld_rep_c63594	tgu-miR-2963-5p	100	18	199	182	0.006	36.2
Ld_rep_c57215	tgu-miR-2963-5p	100	18	243	226	0.006	36.2
Ld_c21030	tgu-miR-2963-5p	100	18	659	642	0.006	36.2
Ld_c1869	tgu-miR-2963-5p	100	18	1159	1176	0.006	36.2
Ld_rep_c65572	tgu-miR-456-5p	100	18	295	312	0.006	36.2
Ld_c2313	tgu-miR-456-5p	100	18	1165	1182	0.006	36.2
Ld_c83733	tgu-miR-2967	100	18	306	323	0.006	36.2
Ld_c79517	tgu-miR-125-5p	95.45	22	190	169	0.006	36.2
Ld_rep_c89343	tgu-miR-2995	100	18	78	95	0.006	36.2
Ld_c61237	api-miR-7	100	18	804	787	0.007	36.2
Ld_rep_c30728	api-miR-3019	100	18	54	71	0.006	36.2
Ld_c21173	api-miR-3019	100	18	205	222	0.006	36.2
Ld_c5433	api-miR-3019	100	18	513	496	0.006	36.2
Ld_c102617	hsa-miR-3179	100	19	515	497	0.002	38.2
Ld_c24089	bmo-miR-3290	95.45	22	1512	1533	0.006	36.2
Ld_c11135	bmo-miR-3290	95.45	22	80	59	0.006	36.2
Ld_c56461	bmo-miR-3375-3p	100	18	413	396	0.008	36.2
Ld_rep_c38045	aly-miR169n-5p	100	18	394	377	0.006	36.2
Ld_rep_c34362	aly-miR169n-5p	100	18	850	833	0.006	36.2
Ld_rep_c24401	aly-miR169n-5p	100	18	849	832	0.006	36.2
Ld_c100374	aly-miR838-3p	100	18	79	62	0.006	36.2
Ld_c97029	aly-miR842-5p	100	18	210	227	0.006	36.2
Ld_c1259	aly-miR842-5p	100	18	1622	1605	0.006	36.2
Ld_rep_c120447	aly-miR856-5p	100	18	211	194	0.006	36.2
Ld_rep_c86163	aly-miR856-3p	100	18	167	150	0.006	36.2
Ld_rep_c37225	aly-miR856-3p	100	18	217	200	0.006	36.2
Ld_c13688	aly-miR856-3p	100	18	1097	1080	0.006	36.2
Ld_c79517	nvi-miR-125	95.45	22	190	169	0.006	36.2
Ld_c18025	ppy-miR-384	100	18	315	298	0.005	36.2
Ld_c7060	ppy-miR-598	100	18	1126	1143	0.006	36.2
Ld_c458	ppy-miR-892a	100	18	971	954	0.006	36.2
Ld_c2791	ahy-miR3513-3p	100	19	658	640	0.001	38.2
Ld_c79517	rno-miR-3588	95.45	22	169	190	0.006	36.2
Ld_c3155	cin-miR-4000b-2-3p	100	18	1692	1709	0.004	36.2
Ld_c4574	cin-miR-4140-3p	100	18	137	120	0.005	36.2
Ld_c55805	cin-miR-4203-3p	100	18	392	409	0.006	36.2
Ld_c76177	cin-miR-4213-5p	100	19	378	360	0.001	38.2
Ld_c14793	cin-miR-4213-5p	100	19	307	325	0.001	38.2
Ld_c99913	bmo-miR-92a	95.45	22	265	286	0.006	36.2
Ld_c410	vvi-miR3630-3p	100	18	884	901	0.006	36.2
Ld_c2269	tca-miR-3837-5p	95.45	22	114	135	0.006	36.2
Ld_rep_c62986	tca-miR-750-5p	100	18	376	393	0.008	36.2
Ld_c19199	tca-miR-750-5p	100	18	388	405	0.008	36.2
Ld_c2049	tca-miR-750-5p	100	18	989	972	0.008	36.2
Ld_rep_c50516	tca-miR-3872-3p	100	19	90	72	0.002	38.2
Ld_rep_c34263	tca-miR-3872-3p	100	19	679	697	0.002	38.2
Ld_rep_c24238	tca-miR-3872-3p	100	19	1033	1015	0.002	38.2
Ld_rep_c40606	tca-miR-3872-3p	100	18	100	83	0.009	36.2
Ld_c97063	gma-miR4349	100	20	275	294	0.0005	40.1
Ld_c15978	gma-miR4349	100	20	216	197	0.0005	40.1
Ld_c8118	gma-miR4349	100	20	436	417	0.0005	40.1
Ld_c58527	gma-miR4382	100	18	144	127	0.006	36.2
Ld_c117039	gma-miR4400	100	18	261	278	0.007	36.2
Ld_c54088	gma-miR4400	100	18	695	712	0.007	36.2
Ld_c87395	far-miR1134	95.45	22	53	74	0.007	36.2
Ld_c79517	nlo-miR-125	95.45	22	190	169	0.006	36.2
Ld_rep_c98673	hsa-miR-4426	100	17	252	268	0.01	34.2
Ld_rep_c68992	hsa-miR-4426	100	17	416	400	0.01	34.2
Ld_rep_c57317	hsa-miR-4426	100	17	410	394	0.01	34.2
Ld_rep_c42312	hsa-miR-4426	100	17	237	253	0.01	34.2
Ld_rep_c25074	hsa-miR-4426	100	17	255	271	0.01	34.2
Ld_c120384	mmu-miR-3963	100	19	750	768	0.001	38.2
Ld_c79517	pma-miR-125-5p	95.45	22	190	169	0.006	36.2
Ld_c121177	hsa-miR-4646-5p	100	18	417	400	0.006	36.2
Ld_c61237	hsa-miR-3529-3p	100	18	787	804	0.007	36.2
Ld_rep_c44989	sko-miR-4843	100	18	334	317	0.006	36.2
Ld_rep_c42554	sko-miR-4843	100	18	306	289	0.006	36.2
Ld_rep_c31841	sko-miR-4843	100	18	159	176	0.006	36.2
Ld_rep_c27841	sko-miR-4843	100	18	290	273	0.006	36.2
Ld_c8917	sko-miR-4843	100	18	1978	1995	0.006	36.2
Ld_c6699	sko-miR-4843	100	18	1903	1920	0.006	36.2
Ld_c104500	bfl-miR-4868b	100	18	115	132	0.006	36.2
Ld_c104407	bfl-miR-182c	100	18	59	42	0.006	36.2
Ld_c319	dme-miR-4974-3p	100	18	181	198	0.006	36.2
Ld_rep_c40409	gma-miR4995	100	21	74	94	9e-05	42.1
Ld_rep_c118777	ath-miR5021	100	18	152	135	0.005	36.2
Ld_c102683	ath-miR5021	100	18	19	2	0.005	36.2
Ld_c102428	ath-miR5021	100	18	192	209	0.005	36.2
Ld_c84717	ath-miR5021	100	18	172	155	0.005	36.2
Ld_rep_c78690	ath-miR5021	100	18	369	352	0.005	36.2
Ld_c71921	ath-miR5021	100	18	457	440	0.005	36.2
Ld_c63895	ath-miR5021	100	18	510	493	0.005	36.2
Ld_c59299	ath-miR5021	100	18	199	182	0.005	36.2
Ld_rep_c59297	ath-miR5021	100	18	131	148	0.005	36.2
Ld_rep_c56589	ath-miR5021	100	18	116	99	0.005	36.2
Ld_rep_c54021	ath-miR5021	100	18	265	248	0.005	36.2
Ld_rep_c50127	ath-miR5021	100	18	532	549	0.005	36.2
Ld_rep_c40408	ath-miR5021	100	18	52	35	0.005	36.2
Ld_rep_c30902	ath-miR5021	100	18	684	667	0.005	36.2
Ld_rep_c30109	ath-miR5021	100	18	330	313	0.005	36.2
Ld_rep_c28890	ath-miR5021	100	18	474	491	0.005	36.2
Ld_rep_c25905	ath-miR5021	100	18	1447	1464	0.005	36.2
Ld_c12121	ath-miR5021	100	18	560	577	0.005	36.2
Ld_c9249	ath-miR5021	100	18	663	646	0.005	36.2
Ld_c3774	ath-miR5021	100	18	644	661	0.005	36.2
Ld_c2901	ath-miR5021	100	18	196	179	0.005	36.2
Ld_c339	ath-miR5021	100	18	32	15	0.005	36.2
Ld_rep_c30037	bdi-miR5057	100	18	155	172	0.006	36.2
Ld_c5507	bdi-miR5057	100	18	1091	1074	0.006	36.2
Ld_c85738	mmu-miR-5110	100	19	199	217	0.002	38.2
Ld_rep_c83506	mmu-miR-5118	100	18	378	361	0.004	36.2
Ld_c23928	bdi-miR5185a-5p	100	18	676	659	0.006	36.2
Ld_c23928	bdi-miR5185b-5p	100	18	676	659	0.006	36.2
Ld_c7665	asu-miR-43b-3p	100	18	1763	1746	0.006	36.2
Ld_c7665	asu-miR-43c-3p	100	18	1763	1746	0.006	36.2
Ld_rep_c43067	asu-miR-76-3p	100	18	165	148	0.006	36.2
Ld_c17441	asu-miR-5366-5p	100	18	388	371	0.006	36.2
Ld_c670	asu-miR-5366-5p	100	18	2237	2254	0.006	36.2
Ld_c93392	sbi-miR5389	100	19	356	338	0.001	38.2
Ld_c79517	aca-miR-125b	95.45	22	190	169	0.006	36.2
Ld_c82187	aca-miR-1805-5p	100	20	72	53	0.0004	40.1
Ld_rep_c112754	mtr-miR2592bl-5p	100	18	74	57	0.006	36.2
Ld_c103732	cel-miR-5593-5p	100	18	179	196	0.006	36.2
Ld_c95350	cel-miR-5593-5p	100	18	449	432	0.006	36.2
Ld_s51860	cel-miR-5593-5p	100	18	128	145	0.006	36.2
Ld_rep_c36599	cel-miR-5593-5p	100	18	131	148	0.006	36.2
Ld_c17808	cel-miR-5593-5p	100	18	705	688	0.006	36.2
Ld_c68873	cel-miR-5594-5p	95.45	22	471	492	0.006	36.2
Ld_rep_c106883	cin-miR-5599-3p	100	18	67	84	0.008	36.2
Ld_c8978	cin-miR-5599-3p	100	18	1240	1223	0.008	36.2
Ld_rep_c38439	sly-miR4376	100	18	360	377	0.006	36.2
Ld_rep_c24319	sly-miR4376	100	18	1066	1083	0.006	36.2
Ld_c95125	bra-miR5722	95.45	22	289	268	0.006	36.2
Ld_c61237	tur-miR-7-5p	100	18	804	787	0.007	36.2
Ld_c79517	ola-miR-125c	95.65	23	190	168	0.002	38.2
Ld_c79517	ola-miR-125b	95.45	22	190	169	0.006	36.2
Ld_rep_c76292	sha-miR-716b	100	18	450	433	0.008	36.2
Ld_c79517	sha-miR-125a	95.45	22	190	169	0.006	36.2
Ld_c17218	hco-miR-255	100	19	70	88	0.002	38.2
Ld_rep_c48062	sly-miR6023	100	19	486	468	0.002	38.2
Ld_rep_c41776	ame-miR-6038	100	18	311	328	0.006	36.2
Ld_c9759	ame-miR-6038	100	18	284	301	0.006	36.2
Ld_c79517	cgr-miR-125b-5p	95.45	22	190	169	0.006	36.2
Ld_c71040	cgr-miR-1260	100	18	149	166	0.003	36.2
Ld_c7060	ggo-miR-598	100	18	1126	1143	0.006	36.2
Ld_rep_c121132	mse-miR-2779	100	18	622	639	0.003	36.2
Ld_c114302	mse-miR-2779	100	18	288	305	0.003	36.2
Ld_c78870	mse-miR-2779	100	18	93	110	0.003	36.2
Ld_rep_c75525	mse-miR-2779	100	18	268	285	0.003	36.2
Ld_c70470	mse-miR-2779	100	18	255	238	0.003	36.2
Ld_rep_c55265	mse-miR-2779	100	18	18	1	0.003	36.2
Ld_c54712	mse-miR-2779	100	18	700	717	0.003	36.2
Ld_rep_c32663	mse-miR-2779	100	18	160	177	0.003	36.2
Ld_c15242	mse-miR-2779	100	18	137	154	0.003	36.2
Ld_c8080	mse-miR-2779	100	18	661	644	0.003	36.2
Ld_c6231	mse-miR-2779	100	18	1647	1664	0.003	36.2
Ld_c5011	mse-miR-2779	100	18	651	668	0.003	36.2
Ld_c4093	mse-miR-2779	100	18	1442	1425	0.003	36.2
Ld_c61237	mse-miR-7	100	18	804	787	0.007	36.2
Ld_c99913	mse-miR-92a	95.45	22	265	286	0.006	36.2
Ld_c108072	cca-miR6112	100	18	135	152	0.007	36.2
Ld_c102435	nta-miR6147	100	18	314	297	0.006	36.2
Ld_c21442	nta-miR6155	100	18	258	241	0.006	36.2
Ld_rep_c50665	ppe-miR6270	100	18	87	104	0.006	36.2
Ld_rep_c50514	ppe-miR6270	100	18	61	78	0.006	36.2
Ld_rep_c50510	ppe-miR6270	100	18	67	84	0.006	36.2
Ld_rep_c50380	ppe-miR6270	100	18	82	99	0.006	36.2
Ld_rep_c24838	ppe-miR6270	100	18	412	395	0.006	36.2
Ld_rep_c38798	gma-miR6299	100	18	103	86	0.006	36.2
Ld_c99913	hme-miR-92a	95.45	22	265	286	0.006	36.2
Ld_c72089	mmu-miR-6379	100	19	312	330	0.002	38.2
Ld_rep_c42234	mmu-miR-6379	100	19	25	43	0.002	38.2
Ld_c20437	mmu-miR-6379	100	19	390	372	0.002	38.2
Ld_rep_c91761	bmo-miR-6497-5p	95.45	22	155	176	0.006	36.2
Ld_rep_c52042	bmo-miR-6497-5p	95.45	22	156	177	0.006	36.2
Ld_rep_c36554	bmo-miR-6497-5p	95.45	22	120	99	0.006	36.2
Ld_rep_c26962	bmo-miR-6497-5p	95.45	22	486	465	0.006	36.2
Ld_c4346	pol-miR-21-3p	100	18	1116	1099	0.006	36.2
Ld_c73466	gga-miR-6582-3p	100	19	250	232	0.002	38.2
Ld_rep_c82834	gga-miR-6605-5p	100	18	217	200	0.006	36.2
Ld_rep_c24652	gga-miR-6605-5p	100	18	1214	1197	0.006	36.2
Ld_c115105	gga-miR-6680-3p	100	18	638	621	0.006	36.2
Ld_c72019	hsa-miR-6727-3p	100	18	354	337	0.005	36.2
Ld_rep_c52759	hsa-miR-6788-5p	100	18	181	164	0.006	36.2
Ld_c5548	mmu-miR-6923-5p	100	20	1301	1282	0.0005	40.1
Ld_rep_c38045	cme-miR169o	100	18	394	377	0.006	36.2
Ld_rep_c34362	cme-miR169o	100	18	850	833	0.006	36.2
Ld_rep_c24401	cme-miR169o	100	18	849	832	0.006	36.2
Ld_rep_c38045	cme-miR169d	100	18	394	377	0.006	36.2
Ld_rep_c34362	cme-miR169d	100	18	850	833	0.006	36.2
Ld_rep_c24401	cme-miR169d	100	18	849	832	0.006	36.2
Ld_rep_c38045	cme-miR169c	100	18	394	377	0.006	36.2
Ld_rep_c34362	cme-miR169c	100	18	850	833	0.006	36.2
Ld_rep_c24401	cme-miR169c	100	18	849	832	0.006	36.2
Ld_c79517	ccr-miR-125b	95.45	22	190	169	0.006	36.2
Ld_c61237	ccr-miR-7a	100	18	804	787	0.007	36.2
Ld_c66501	sbi-miR6233-3p	100	18	161	144	0.007	36.2
Ld_c97254	ssc-miR-7136-5p	100	18	315	332	0.006	36.2
Ld_c88711	mml-miR-7192-3p	100	18	346	363	0.006	36.2
Ld_c492	mml-miR-7192-3p	100	18	1590	1607	0.006	36.2
Ld_c3900	mdo-miR-7305-3p	100	18	663	680	0.006	36.2
Ld_rep_c118635	mdo-miR-7370i-3p	100	19	230	248	0.002	38.2
Ld_c79517	ipu-miR-125b	95.45	22	190	169	0.006	36.2
Ld_rep_c121132	ipu-miR-7550	100	18	622	639	0.003	36.2
Ld_c114302	ipu-miR-7550	100	18	288	305	0.003	36.2
Ld_c78870	ipu-miR-7550	100	18	93	110	0.003	36.2
Ld_rep_c75525	ipu-miR-7550	100	18	268	285	0.003	36.2
Ld_c70470	ipu-miR-7550	100	18	255	238	0.003	36.2
Ld_rep_c55265	ipu-miR-7550	100	18	18	1	0.003	36.2
Ld_c54712	ipu-miR-7550	100	18	700	717	0.003	36.2
Ld_rep_c32663	ipu-miR-7550	100	18	160	177	0.003	36.2
Ld_c15242	ipu-miR-7550	100	18	137	154	0.003	36.2
Ld_c8080	ipu-miR-7550	100	18	661	644	0.003	36.2
Ld_c6231	ipu-miR-7550	100	18	1647	1664	0.003	36.2
Ld_c5011	ipu-miR-7550	100	18	651	668	0.003	36.2
Ld_c4093	ipu-miR-7550	100	18	1442	1425	0.003	36.2
Ld_rep_c119781	crm-miR-7598	100	18	153	170	0.006	36.2
Ld_rep_c101828	crm-miR-7598	100	18	93	76	0.006	36.2
Ld_rep_c54949	crm-miR-7598	100	18	147	164	0.006	36.2
Ld_rep_c25619	crm-miR-7598	100	18	142	159	0.006	36.2
Ld_c16941	tgu-miR-7644-5p	100	18	1004	987	0.006	36.2
Ld_c10505	mmu-miR-7657-3p	100	18	731	748	0.006	36.2
Ld_c271	mtr-miR7701-5p	100	18	188	205	0.006	36.2
Ld_c23928	bdi-miR5185c-5p	100	18	676	659	0.006	36.2
Ld_c23928	bdi-miR5185d-5p	100	18	676	659	0.006	36.2
Ld_c23928	bdi-miR5185e-5p	100	18	676	659	0.006	36.2
Ld_c23928	bdi-miR5185f-5p	100	18	676	659	0.006	36.2
Ld_c23928	bdi-miR5185g-5p	100	18	676	659	0.006	36.2
Ld_c23928	bdi-miR5185h-5p	100	18	676	659	0.006	36.2
Ld_c23928	bdi-miR5185i-5p	100	18	676	659	0.006	36.2
Ld_c23928	bdi-miR5185j-5p	100	18	676	659	0.006	36.2
Ld_c23928	bdi-miR5185k-5p	100	18	676	659	0.006	36.2
Ld_c87871	bdi-miR7748a-3p	100	18	255	238	0.007	36.2
Ld_c86941	bdi-miR7776-5p.2	100	18	125	142	0.006	36.2
Ld_c84811	prd-miR-7922-3p	100	18	208	225	0.007	36.2
Ld_c58229	stu-miR8022	100	18	458	441	0.007	36.2
Ld_c56394	hsa-miR-8067	100	19	551	569	0.002	38.2
Ld_rep_c52551	ppe-miR1511-5p	100	18	29	46	0.006	36.2
Ld_c79517	bbe-miR-125a-5p	95.45	22	190	169	0.006	36.2
Ld_c79517	bbe-miR-125b-3p	95.45	22	169	190	0.006	36.2
Ld_c104407	bbe-miR-182c-5p	100	18	59	42	0.006	36.2
Ld_c39707	bbe-miR-2063-3p	100	19	449	467	0.002	38.2
Ld_c10293	bbe-miR-2063-3p	100	19	446	464	0.002	38.2
Ld_c5404	bbe-miR-31-3p	100	18	416	433	0.006	36.2
Ld_c104500	bbe-miR-4868b-3p	100	18	115	132	0.006	36.2
