# Supplementary material for: Sequencing, De Novo Assembly and Annotation of the Colorado Potato Beetle, Leptinotarsa decemlineata, Transcriptome
Source: PLoS One. 2014 Jan 23;9(1):e86012. doi: 10.1371/journal.pone.0086012 (PMC3900453; doi:10.1371/journal.pone.0086012)
Supplement: Table S6 — List of L. decemlineata best hits with previously known diapause-specific genes obtained via suppressive subtractive hybridization. (XLSX) [file pone.0086012.s007.xlsx]

## Sheet: Sheet1
	Reported Characteristics
Clone	Known gene	Organism	Accession id	Best hit in Ld_Assembly	%, identity	E-value	Functional classification
N4(1)F7	Serpin	T. castaneum	XP_969874	Ld_c7851	42	3e-83	Regulatory
N4(1)B5	apidrmin 1	A. mellifera	XP_625247	No hit	N.A.	N.A.	Structural
N4(2)C2	serine protease	Tenebrio molitor	ABC88734	Ld_rep_c33124	48	4e-67	Protease
P1(2)B11	CRALBP	Nasonia vitripennis	XP_001606183	Ld_c13175	34	2e-32	Retinol binding
N2(1)C4	ß-glucosidase	T. castaneum	XP_972437	Ld_c6192	48	0.0	Carbohydrate metabolism
N3(2)G5	ß-mannosidase	T. castaneum	XP_974359	Ld_c6370	37	0.0	Carbohydrate metabolism
N6(1)G8	cellulase II	Apriona germari	AAR22385	Ld_rep_c41447	62	3e-95	Carbohydrate metabolism
P3(1)F3	Unknown						Unknown function
