# Supplementary material for: Sequencing, De Novo Assembly and Annotation of the Colorado Potato Beetle, Leptinotarsa decemlineata, Transcriptome
Source: PLoS One. 2014 Jan 23;9(1):e86012. doi: 10.1371/journal.pone.0086012 (PMC3900453; doi:10.1371/journal.pone.0086012)
Supplement: Table S7 — List of putative genes involved in diapause in D. montana and their homologs in L. decemlineata transcriptome. The table also shows the number of contigs identified as library specific for each gene. FL – full larva; ML – midgut-larva Red - genes not found in L. decemlineata assembly. (XLSX) [file pone.0086012.s008.xlsx]

## Sheet: Sheet1
Function	Gene ID	Gene name/synonym	CG number	Biological processes where the gene is involved	# in Ld_Assembly	Adult	Larva	FL only	ML only
Circadian rhythm	CkIIalfa	Casein kinase II aplha subunit	17520	Protein amino acid phosphoryl., locomotor rhythm	140	2	62	4	48
Circadian rhythm	Clk	Clock	7391	Biosynthetic process, sleep	9	1	4	0	3
Circadian rhythm	dco	discs overgrown/double time	2048	Regulation of biological process, sleep	74	0	33	1	29
Circadian rhythm	disco	disconnected	9908	Positive regul. of transcription, locomotor rhythm	0	0	0	0	0
Circadian rhythm	dnc	dunce	32498	Learning or memory, mating	8	0	3	0	3
Circadian rhythm	Dsor1	Downstream of raf1	15793	Signal transduction	19	0	14	0	12
Circadian rhythm	dy	dusky	9355	Rhythmic behavior, circadian rhythm	187	3	85	2	67
Circadian rhythm	e	ebony	3331	Primary metabolic process	15	3	5	1	2
Circadian rhythm	Fmr1	Fmr1	6203	Phototransduction	4	0	3	0	3
Circadian rhythm	gl	glass	7672	Response to red light	250	14	250	17	180
Circadian rhythm	lark	lark	8597	Circadian rhythm, eclosion	32	0	11	0	10
Circadian rhythm	Mekk1	Mekk1	7717	Locomotor activity	8	1	7	1	5
Circadian rhythm	Mpk2	Mpk2	5475	MAPKKK cascade, response to stress	208	1	101	6	72
Circadian rhythm	na	narrow abdomen	1517	Circadian rhythm, adult locomotory behaviour	0	0	0	0	0
Circadian rhythm	Nf1	Neurofibromin 1	8318	Regulation of biological process, response to stress	8	1	5	0	5
Circadian rhythm	norpA	no receptor potential A	3620	Regulation of biological process	10	1	4	0	1
Circadian rhythm	per	period	2647	Regulation of biological process, circadian rhythm	5	0	1	0	2
Circadian rhythm	Sh	Shaker	12348	Locomotory behaviour, sleep	1	0	1	0	1
Circadian rhythm	slmb	supernumerary limbs	3412	Anatomical structure develop., locomotor behav.	90	1	36	1	29
Circadian rhythm	slo	slowpoke	10693	Potassium ion transport, male courtship behaviour	1	0	1	0	1
Circadian rhythm	Slob	Slowpoke binding protein	6772	Regulation of synaptic transmission	1	0	0	0	0
Circadian rhythm	so	sine oculis	11121	Anatomical structure development	7	0	3	0	2
Circadian rhythm	spin	spinster	8428	Regulation of developmental process, locomotion	5	0	3	0	2
Circadian rhythm	syt	synaptotagmin	3139	Neurotransmitter secretion, larval locom. Behaviour	7	0	4	0	4
Circadian rhythm	tim	timeless	3234	Circadian rhythm, sleep	0	0	0	0	0
Circadian rhythm	vri	vrille	14029	Bristle morphogenesis, locomotor rhythm	6	0	3	0	3
Cold tolerance	Dca	Drosop. cold acclimation gene, smp-30	7390	Not known	45	3	15	3	8
Cold tolerance	Prp5	CG6227	6227	Regulation of alternative nuclear mRNA splicing	116	6	61	6	40
Courtship behavior	ari-1	ariadne	5659	Not known	14	0	3	0	3
Courtship behavior	ato	atonal	7508	Anatomical structure development	1	0	1	0	0
Courtship behavior	btv	beethoven	15148	Microtubule-based movement,	3	1	0	0	0
Courtship behavior	cac	cacophony	1522	Courtship behaviour, adult locomotory behaviour	5	0	3	0	2
Courtship behavior	Ddc	Dopa decarboxylase	10697	Dopamine biosynthetic process from tyrosine	15	0	6	0	1
Courtship behavior	dsf	dissatisfaction	9019	Somatic sex determination, courtship behaviour	74	0	33	1	29
Courtship behavior	fru	fruitless	14307	Behavioural interaction between organisms	46	4	17	0	14
Courtship behavior	mle	maleless	11680	Dosage compensation	29	0	14	0	11
Courtship behavior	nan	nanchung	5842	Calcium ion transport, sensory perception of sound	0	0	1	0	0
Courtship behavior	nonA	no on or off transient A	4211	Male courtship behaviour	13	0	5	0	4
Courtship behavior	para	paralytic	9907	Response to DDT, response to pyrethroid	2	1	1	0	0
Courtship behavior	tilB	touch insensitive larva B	14620	Sensory perception of sound, male courtship behav.	4	1	1	0	1
Courtship behavior	tipE	temperaturE-induced paralytic E	1232	Sodium ion transport	1	0	0	0	0
Courtship behavior	tws	twins	6235	Mitotic anaphase	2	0	1	0	1
Diapause	Adh	Alcohol dehydrogenase	3481	Ethanol oxidation, behavioural response to ethanol	34	3	7	5	2
Diapause	CoI	Mitochondrial Cytochrome c oxidase I	34067	Sleep, mitochondrial electron transport	41	2	35	4	19
Diapause	cpo	couch potato	31243	Synaptic transmission	0	0	0	0	0
Diapause	CrebB17A	Cyclic-AMP resp.el.bind.prot. B17A	6103	Regulation of transcription, circadian rhythm	0	0	0	0	0
Diapause	Dat	Dopamine N acetyltransferase	3318	Catecholamine metabolic process, sleep	16	2	4	7	0
Diapause	InR	Insulin-like receptor	18402	Adult longevity	96	2	42	2	35
Diapause	Pi3K92E	Dp110	4141	Regulation of biological process	11	0	4	0	4
Heat tolerance	Adar	Adenosine deaminase acting on RNA	12598	Response to hypoxia, locomotor activity	10	0	4	0	5
Heat tolerance	Cdc37	Cdc37	12019	Protein kinase cascade	9	0	4	1	1
Heat tolerance	Cdk9	Cyclin-dependent kinase 9	5197	RNA elongation from RNA polymerase II promoter	145	12	66	23	29
Heat tolerance	CG12020	Heat shock prot.cognate DnaJ, C-term.	12020	Response to heat, protein folding	13	1	6	0	4
Heat tolerance	CG14650	Heat shock prot.cognate DnaJ, N-term.	14650	Response to heat, protein folding	39	0	18	0	16
Heat tolerance	CG4049	CG4049	4049	DNA repair	140	2	62	4	48
Heat tolerance	CG4164	CG4164	4164	Response to heat, protein folding	30	1	16	0	14
Heat tolerance	CG5001	Heat shock prot.cognate DnaJ, N-term.	5001	Response to heat, protein folding	70	4	30	0	25
Heat tolerance	DnaJ-1	DnaJ-likE-1	10578	Response to heat, protein folding	71	4	31	0	25
Heat tolerance	hang	hangover	32575	Response to ethanol, response to heat	6	0	5	0	3
Heat tolerance	Hop	Hsp70/Hsp90 organizing protein hom.	2720	Protein folding	35	1	17	0	12
Heat tolerance	Hsc70-2	Heat shock protein cognate 2	7756	Protein folding, response to heat	67	4	40	10	28
Heat tolerance	Hsc70-3	Heat shock protein cognate 3	4147	Sleep, response to heat	62	3	8	38	28
Heat tolerance	Hsc70-4	Heat shock protein cognate 4	4264	Embryonic develop. via the syncytial blastoderm	70	5	41	10	28
Heat tolerance	Hsc70-5	Heat shock protein cognate 5	8542	Response to heat, protein folding	58	1	35	6	26
Heat tolerance	Hsc70Cb	Hsc70Cb	6603	Protein folding	44	2	3	26	20
Heat tolerance	Hsf	Heat shock factor	5748	Response to heat	4	0	2	0	1
Heat tolerance	Hsp20	small heat shock protein hsp20 family	4461	Response to heat	19	0	1	1	0
Heat tolerance	Hsp26	Heat shock protein 26	4183	Determination of adult life span, response to heat.	28	2	1	0	0
Heat tolerance	Hsp60	Heat shock protein 60	12101	Response to heat, protein folding	22	1	14	1	13
Heat tolerance	Hsp67Bc	Heat shock gene 67Bc	4190	Response to heat.	27	1	1	0	0
Heat tolerance	Hsp68	Heat shock protein 68	5463	Determination of adult life span, response to heat	4	0	3	0	3
Heat tolerance	Hsp83	Heat shock protein 83	1242	Cell cycle, anatomical structure development	32	3	8	0	7
Heat tolerance	imd	immune deficiency	5576	Immune response, defense response	2	1	0	0	0
Heat tolerance	PEK	Pancreatic eIF-2aplha kinase	2087	Negative regulation of translation	142	1	67	1	58
Heat tolerance	Rev1	Rev1	12189	Bypass DNA synthesis, DNA repair	7	0	6	0	5
Heat tolerance	stv	starvin	32130	Apoptosis, proteolysis	3	0	2	0	1
Housekeeping gene	Ef1alfa48D*	Elongation factor 1 alpha 48D	8280	Translation elongation factor activity	43	3	1	20	15
Housekeeping gene	eIF-4a*	Eukaryotic initiation factor 4a	9075	Translational initiation	8	5	58	6	33
Housekeeping gene	Gapdh1*	Glyceraldehyde 3 phosp.dehydrogen. 1	12055	Glycolysis	18	3	9	1	7
Housekeeping gene	Gapdh2*	Glyceraldehyde 3 phosp.dehydrogen. 2	8893	Glycolysis	18	3	9	1	7
Housekeeping gene	RpL11*	Ribosomal protein L11	7726	Translation, mitotic spindle elongation	6	3	2	0	0
Housekeeping gene	RpL19*	Ribosomal protein L19	2746	Translation, mitotic spindle elongation	7	0	4	3	1
Housekeeping gene	RpL27A*	Ribosomal protein L27A	15442	Translation, mitotic spindle elongation	6	1	1	0	0
Phototransduction	Ankyrin	Ank	1651	Cytoskeletal anchoring at plasma membrane	108	10	62	1	47
Phototransduction	Arr1	Arrestin 1	5711	Deactivation of rhodopsin mediated signalling	10	2	4	0	4
Phototransduction	Arr2	Arrestin 2	5962	Deactivation of rhodopsin mediated signalling	12	2	6	0	5
Phototransduction	b	black	7811	Visual behaviour	8	0	2	0	0
Phototransduction	Calm	Calmodulin	8472	Kinetochore organization	98	13	30	8	14
Phototransduction	CaMKII	Calsium/calmodulin-depend.prot.kin.II	18069	Male courtship behaviour, learning or memory	201	6	92	5	74
Phototransduction	CdsA	CDP diglyceride synthetase	7962	Terminal branching, open tracheal system	4	1	2	0	2
Phototransduction	CG7650	CG7650	7650	Phototransduction	2	0	0	0	0
Phototransduction	dare	defective in the avoidance of repellents	12390	Olfactory behaviour, courtship behaviour	5	0	3	0	2
Phototransduction	FKBP59	FK506-binding protein FKBP59	4535	Peripheral nervous system development	36	2	15	2	6
Phototransduction	Gbeta76C	G protein beta subunit 76C	8770	Deactivation of rhodopsin mediated signalling	85	1	31	1	27
Phototransduction	inaC	inactivation no afterpotential C	6518	Adaptation of rhodopsin mediated signalling	215	6	97	4	84
Phototransduction	inaD	inactivation no afterpotential D	3504	Deactivation of rhodopsin mediated signalling	7	0	2	0	2
Phototransduction	inaF	inactivation no afterpotential F	2457	Response to light stimulus	0	0	0	0	0
Phototransduction	ninaC	neither inactivation nor afterpotential C	5125	Cytoskeleton organization	184	2	89	3	71
Phototransduction	ninaD	neither inactivation nor afterpotential D	31783	Rhodopsin biosynthetic process, defense response	25	1	13	1	8
Phototransduction	ninaE	neither inactivation nor afterpotential E	4550	Phototransduction	15	7	2	1	1
Phototransduction	Pgm	Phosphogluconate mutase	5165	Glycogen biosynthetic proces	15	2	8	3	2
Phototransduction	pwn	pawn	11101	Bristle morphogenesis; phototransduction	3	0	1	0	1
Phototransduction	rdgB	retinal degeneration B	11111	Sensory perception of smell	20	1	11	0	9
Phototransduction	Rh3	Rhodopsin 3	10888	Phototransduction, UV	8	6	2	1	1
Phototransduction	Rh5	Rhodopsin 5	5279	Phototransduction, UV-A	10	6	3	1	2
Phototransduction	sgg	shaggy	2621	Regulation of biological process	153	2	66	3	52
Phototransduction	shakB	shaking B	34358	Jump response	21	4	9	0	8
Phototransduction	trp	transient receptor potential	7875	Calcium ion transport, response to light stimulus	3	0	3	0	3
