# Supplementary material for: Sequencing, De Novo Assembly and Annotation of the Colorado Potato Beetle, Leptinotarsa decemlineata, Transcriptome
Source: PLoS One. 2014 Jan 23;9(1):e86012. doi: 10.1371/journal.pone.0086012 (PMC3900453; doi:10.1371/journal.pone.0086012)
Supplement: Table S8 — List of transcripts with hits on genes known to be involved in resistance to Bt-Cry proteins. The table also shows the number of contigs identified as library specific for each gene. FL – full larva; ML – midgut-larva (XLSX) [file pone.0086012.s009.xlsx]

## Sheet: Sheet1
Genes of Interests	Ld_Assembly	Adult	Larva	FL only	ML only	Best Hit (% Identity/E-value)
Induced genes
SCP-like protein CAP superfamily (EU189197)	7	3	0	0	0	Ld_c120789 (41/2e-25)
Small calcium-binding mitochondrial carrier	77	3	26	1	18	Ld_c7892 (88/1e-142)
Cuticle protein	56	1	45	45	1	Ld_c9716 (54/3e-32)
Esterase	194	17	111	5	89	Ld_c7164 (38/2e-73)
Actin isoform	97	2	74	6	52	Ld_c22849 (99/0.0)
Kruppel-homolog 1	250	12	250	16	183	Ld_c54603 (76/3e-32)
Repressed genes
Glutamine rich membrane protein	4	0	2	1	1	Ld_c2503 (25/1e-07)
NADH dehydrogenase	6	0	2	1	1	Ld_rep_c24744 (62/2e-151)
Cellulase I	108	11	60	12	36	Ld_rep_c41447 (62/3e-95)
Fst protein	0	0	0	0	0	N. A.
