# Supplementary material for: Sequencing, De Novo Assembly and Annotation of the Colorado Potato Beetle, Leptinotarsa decemlineata, Transcriptome
Source: PLoS One. 2014 Jan 23;9(1):e86012. doi: 10.1371/journal.pone.0086012 (PMC3900453; doi:10.1371/journal.pone.0086012)
Supplement: Table S9 — Putative SNPs in L. decemlineata transcriptomic sequences. (XLS) [file pone.0086012.s010.xls]

## Sheet: finalSNP.txt
Contig Id	Position on the contig	Nucleotide	Allele	Zygosity	Count	Coverage	Frequency	Forward/reverse balance
Ld_c2	607	T	A	Heterozygous	4	22	18182	0.25
Ld_c2	619	T	G	Heterozygous	4	21	19048	0.25
Ld_c2	1909	A	T	Heterozygous	4	18	22222	0.25
Ld_c4	3101	T	C	Heterozygous	8	33	24242	0.125
Ld_c4	3197	G	T	Heterozygous	10	29	34483	0.1
Ld_c4	3203	T	C	Heterozygous	7	30	23333	0.143
Ld_c4	3299	G	A	Heterozygous	7	19	36842	0.143
Ld_c6	446	T	C	Heterozygous	6	19	31579	0.167
Ld_c6	468	C	A	Heterozygous	4	17	23529	0.25
Ld_c6	2537	A	T	Heterozygous	4	13	30769	0.5
Ld_c6	2641	C	G	Heterozygous	7	17	41176	0.429
Ld_c7	695	G	A	Heterozygous	5	28	17857	0.4
Ld_c9	1126	C	G	Heterozygous	4	17	23529	0.5
Ld_c9	1225	A	C	Heterozygous	4	17	23529	0.25
Ld_c9	1237	C	T	Heterozygous	4	16	25	0.25
Ld_c9	1855	C	T	Heterozygous	8	17	47059	0.5
Ld_c9	1858	C	T	Heterozygous	5	17	29412	0.2
Ld_c9	1930	T	G	Heterozygous	9	18	50	0.444
Ld_c11	382	G	A	Homozygous	12	24	50	0.25
Ld_c11	384	T	C	Homozygous	12	24	50	0.25
Ld_c11	386	A	T	Homozygous	11	23	47826	0.273
Ld_c11	388	A	T	Homozygous	11	23	47826	0.273
Ld_c11	531	A	G	Heterozygous	5	12	41667	0.2
Ld_c11	582	T	A	Heterozygous	4	12	33333	0.5
Ld_c11	625	C	T	Heterozygous	6	17	35294	0.333
Ld_c11	1526	G	A	Heterozygous	4	13	30769	0.25
Ld_c11	1589	G	A	Heterozygous	4	13	30769	0.25
Ld_c11	1927	G	A	Heterozygous	5	17	29412	0.4
Ld_c13	58	G	C	Homozygous	4	12	33333	0.5
Ld_c13	112	C	T	Homozygous	6	15	40	0.333
Ld_c13	978	T	A	Heterozygous	4	12	33333	0.5
Ld_c13	1470	A	T	Heterozygous	4	14	28571	0.5
Ld_c14	2318	G	A	Heterozygous	6	14	42857	0.333
Ld_c14	2716	C	T	Heterozygous	5	23	21739	0.4
Ld_c14	3204	C	T	Heterozygous	5	18	27778	0.2
Ld_c16	505	C	T	Heterozygous	4	12	33333	0.25
Ld_c16	520	T	C	Heterozygous	4	13	30769	0.25
Ld_c16	1103	A	G	Heterozygous	4	22	18182	0.25
Ld_c16	1875	G	A	Heterozygous	5	12	41667	0.2
Ld_c18	2234	T	C	Heterozygous	4	22	18182	0.5
Ld_c19	863	C	T	Heterozygous	4	19	21053	0.25
Ld_c20	2550	A	G	Heterozygous	5	18	27778	0.2
Ld_c20	2759	A	C	Heterozygous	15	34	44118	0.133
Ld_c21	291	C	A	Homozygous	4	15	26667	0.5
Ld_c22	531	T	G	Heterozygous	7	19	36842	0.429
Ld_c22	903	A	G	Heterozygous	7	19	36842	0.429
Ld_c22	1368	C	T	Heterozygous	7	20	35	0.286
Ld_c23	262	G	A	Homozygous	7	14	50	0.286
Ld_c23	1177	T	C	Heterozygous	4	19	21053	0.5
Ld_c23	1339	T	C	Heterozygous	5	24	20833	0.4
Ld_c23	1858	C	T	Heterozygous	6	22	27273	0.167
Ld_c23	1872	T	C	Heterozygous	8	24	33333	0.25
Ld_c23	1940	T	C	Heterozygous	5	32	15625	0.4
Ld_c25	2576	T	C	Heterozygous	4	17	23529	0.25
Ld_c26	759	G	A	Heterozygous	4	16	25	0.25
Ld_c26	810	T	C	Heterozygous	7	20	35	0.143
Ld_c26	2332	T	C	Heterozygous	4	13	30769	0.25
Ld_c28	89	A	T	Heterozygous	4	16	25	0.25
Ld_c28	141	C	A	Heterozygous	5	16	31.25	0.2
Ld_c28	164	G	A	Heterozygous	4	17	23529	0.25
Ld_c29	2055	T	G	Heterozygous	4	12	33333	0.5
Ld_c29	2563	T	C	Heterozygous	4	12	33333	0.25
Ld_c29	2673	T	C	Homozygous	4	11	36364	0.25
Ld_c29	2688	G	A	Heterozygous	5	12	41667	0.2
Ld_c30	1955	T	C	Heterozygous	5	17	29412	0.2
Ld_c30	2454	A	G	Heterozygous	5	13	38462	0.2
Ld_c31	1396	T	C	Heterozygous	5	13	38462	0.2
Ld_c33	43	T	A	Heterozygous	10	35	28571	0.1
Ld_c33	47	T	A	Heterozygous	8	39	20513	0.25
Ld_c33	143	G	C	Homozygous	12	44	27273	0.167
Ld_c33	148	A	T	Heterozygous	12	44	27273	0.167
Ld_c33	244	T	A	Homozygous	18	44	40909	0.111
Ld_c33	399	A	T	Heterozygous	14	42	33333	0.286
Ld_c34	1479	G	A	Heterozygous	8	18	44444	0.25
Ld_c35	1092	A	G	Heterozygous	6	22	27273	0.167
Ld_c35	2008	G	A	Heterozygous	5	21	23.81	0.2
Ld_c36	1568	T	A	Heterozygous	4	15	26667	0.25
Ld_c37	143	C	A	Heterozygous	11	33	33333	0.091
Ld_c37	759	T	C	Heterozygous	8	17	47059	0.375
Ld_c37	1404	C	T	Heterozygous	5	18	27778	0.4
Ld_c39	1327	G	A	Heterozygous	9	18	50	0.222
Ld_c41	127	C	G	Homozygous	8	17	47059	0.125
Ld_c41	189	C	T	Homozygous	5	15	33333	0.4
Ld_c41	322	T	G	Heterozygous	9	20	45	0.111
Ld_c41	556	A	G	Heterozygous	6	16	37.5	0.5
Ld_c42	885	G	T	Heterozygous	7	16	43.75	0.286
Ld_c42	1791	A	G	Heterozygous	5	21	23.81	0.4
Ld_c42	1935	A	G	Heterozygous	6	18	33333	0.333
Ld_c43	161	G	A	Heterozygous	7	15	46667	0.286
Ld_c43	209	G	A	Heterozygous	4	14	28571	0.5
Ld_c43	261	T	A	Heterozygous	5	14	35714	0.2
Ld_c43	955	T	A	Heterozygous	4	10	40	0.25
Ld_c44	85	C	T	Heterozygous	4	16	25	0.5
Ld_c44	1122	C	T	Heterozygous	5	25	20	0.4
Ld_c45	423	G	A	Heterozygous	4	18	22222	0.5
Ld_c46	1697	C	T	Heterozygous	4	20	20	0.5
Ld_c46	2135	A	C	Heterozygous	6	32	18.75	0.167
Ld_c46	2174	G	A	Heterozygous	7	28	25	0.143
Ld_c47	101	A	T	Homozygous	4	17	23529	0.25
Ld_c47	583	T	A	Heterozygous	4	13	30769	0.25
Ld_c47	2902	G	T	Heterozygous	5	14	35714	0.4
Ld_c48	88	T	G	Heterozygous	6	14	42857	0.167
Ld_c48	153	T	G	Heterozygous	6	18	33333	0.167
Ld_c48	155	T	C	Heterozygous	6	18	33333	0.167
Ld_c48	283	T	C	Heterozygous	9	19	47368	0.222
Ld_c48	882	G	T	Heterozygous	4	18	22222	0.25
Ld_c49	2002	T	C	Heterozygous	7	21	33333	0.286
Ld_c49	2299	T	C	Heterozygous	6	18	33333	0.167
Ld_c50	310	A	G	Heterozygous	6	31	19355	0.167
Ld_c50	603	G	T	Heterozygous	4	28	14286	0.25
Ld_c50	1142	A	G	Heterozygous	6	14	42857	0.333
Ld_c52	51	G	T	Heterozygous	13	20	65	0.231
Ld_c52	223	A	G	Heterozygous	8	28	28571	0.375
Ld_c52	252	G	A	Heterozygous	7	27	25926	0.143
Ld_c52	265	A	C	Heterozygous	8	26	30769	0.25
Ld_c52	272	G	T	Heterozygous	10	26	38462	0.4
Ld_c52	302	C	G	Heterozygous	8	24	33333	0.125
Ld_c52	303	A	C	Heterozygous	5	24	20833	0.2
Ld_c52	767	C	T	Heterozygous	7	19	36842	0.429
Ld_c52	1007	T	C	Heterozygous	6	16	37.5	0.167
Ld_c52	1074	T	A	Heterozygous	4	14	28571	0.25
Ld_c52	1076	C	A	Heterozygous	4	15	26667	0.25
Ld_c52	1089	T	G	Heterozygous	4	15	26667	0.25
Ld_c52	1961	A	G	Heterozygous	8	19	42105	0.125
Ld_c52	2118	G	C	Heterozygous	9	23	39.13	0.111
Ld_c52	2178	G	A	Heterozygous	4	16	25	0.5
Ld_c53	571	G	C	Heterozygous	4	10	40	0.25
Ld_c54	3315	C	G	Homozygous	8	23	34783	0.25
Ld_c55	468	T	A	Heterozygous	4	23	17391	0.25
Ld_c55	545	C	A	Heterozygous	4	20	20	0.25
Ld_c55	632	C	T	Heterozygous	4	26	15385	0.25
Ld_c55	665	T	A	Heterozygous	4	29	13793	0.25
Ld_c55	668	C	T	Heterozygous	4	28	14286	0.25
Ld_c55	2163	A	G	Heterozygous	6	18	33333	0.167
Ld_c55	2497	C	T	Heterozygous	5	19	26316	0.2
Ld_c55	2724	T	A	Heterozygous	6	16	37.5	0.333
Ld_c56	167	A	G	Heterozygous	7	17	41176	0.429
Ld_c56	443	A	T	Heterozygous	4	15	26667	0.5
Ld_c57	505	G	A	Homozygous	10	23	43478	0.2
Ld_c57	706	A	C	Heterozygous	4	13	30769	0.25
Ld_c57	819	C	A	Heterozygous	7	23	30435	0.286
Ld_c57	943	A	T	Heterozygous	7	23	30435	0.143
Ld_c57	968	A	T	Heterozygous	4	24	16667	0.5
Ld_c57	1074	G	A	Heterozygous	5	30	16667	0.2
Ld_c58	121	G	A	Heterozygous	8	19	42105	0.25
Ld_c58	266	C	A	Heterozygous	4	15	26667	0.25
Ld_c58	626	T	C	Heterozygous	9	26	34615	0.111
Ld_c58	638	C	A	Heterozygous	5	26	19231	0.2
Ld_c58	870	A	G	Heterozygous	7	21	33333	0.286
Ld_c59	227	G	T	Heterozygous	4	10	40	0.25
Ld_c59	276	A	G	Heterozygous	6	15	40	0.333
Ld_c59	587	T	C	Heterozygous	4	10	40	0.5
Ld_c59	908	G	T	Heterozygous	6	20	30	0.167
Ld_c59	959	A	G	Heterozygous	8	22	36364	0.125
Ld_c61	2743	G	A	Heterozygous	5	10	50	0.2
Ld_c62	2182	C	A	Heterozygous	9	22	40909	0.222
Ld_c63	1510	G	A	Homozygous	5	17	29412	0.2
Ld_c63	1606	A	G	Homozygous	6	16	37.5	0.5
Ld_c63	1613	G	A	Homozygous	4	16	25	0.25
Ld_c64	1951	G	A	Heterozygous	4	17	23529	0.5
Ld_c65	305	G	A	Heterozygous	4	15	26667	0.25
Ld_c66	115	G	A	Heterozygous	8	18	44444	0.5
Ld_c66	122	C	T	Heterozygous	4	18	22222	0.5
Ld_c66	415	A	G	Heterozygous	11	30	36667	0.364
Ld_c66	545	C	T	Heterozygous	11	25	44	0.364
Ld_c66	581	C	T	Heterozygous	9	21	42857	0.222
Ld_c66	1432	T	C	Heterozygous	4	28	14286	0.25
Ld_c67	388	A	G	Heterozygous	8	22	36364	0.25
Ld_c67	398	A	G	Heterozygous	8	21	38095	0.25
Ld_c67	1102	C	T	Heterozygous	7	20	35	0.429
Ld_c67	1905	G	A	Heterozygous	4	14	28571	0.25
Ld_c67	2148	G	A	Heterozygous	7	16	43.75	0.143
Ld_c67	2438	A	G	Heterozygous	5	25	20	0.2
Ld_c67	2452	G	C	Heterozygous	5	26	19231	0.2
Ld_c67	2651	A	G	Heterozygous	4	12	33333	0.25
Ld_c67	2653	C	A	Heterozygous	5	12	41667	0.2
Ld_c67	2662	C	T	Heterozygous	4	12	33333	0.25
Ld_c68	47	A	C	Heterozygous	4	23	17391	0.25
Ld_c68	47	A	G	Heterozygous	5	23	21739	0.2
Ld_c68	107	A	C	Heterozygous	5	33	15152	0.4
Ld_c68	151	A	G	Heterozygous	5	37	13514	0.4
Ld_c68	154	T	A	Heterozygous	6	37	16216	0.5
Ld_c68	163	C	T	Heterozygous	6	37	16216	0.5
Ld_c68	165	G	A	Heterozygous	6	37	16216	0.5
Ld_c68	230	A	C	Heterozygous	6	34	17647	0.333
Ld_c68	2064	A	G	Heterozygous	4	11	36364	0.25
Ld_c71	826	G	A	Heterozygous	4	16	25	0.25
Ld_c72	307	T	C	Heterozygous	6	12	50	0.167
Ld_c72	316	G	A	Heterozygous	5	12	41667	0.2
Ld_c73	1829	T	A	Heterozygous	4	15	26667	0.25
Ld_c73	3288	T	C	Homozygous	5	11	45455	0.2
Ld_c73	3436	C	G	Heterozygous	6	20	30	0.167
Ld_c73	3468	C	T	Heterozygous	6	22	27273	0.167
Ld_c73	3645	G	A	Homozygous	4	12	33333	0.5
Ld_c74	378	T	G	Homozygous	8	20	40	0.125
Ld_c74	426	T	C	Homozygous	11	23	47826	0.273
Ld_c75	378	G	A	Heterozygous	7	20	35	0.143
Ld_c75	561	G	A	Heterozygous	6	23	26087	0.167
Ld_c75	610	T	G	Heterozygous	4	21	19048	0.25
Ld_c75	738	G	C	Heterozygous	4	24	16667	0.25
Ld_c76	696	C	T	Heterozygous	5	11	45455	0.4
Ld_c77	2373	C	T	Heterozygous	4	19	21053	0.25
Ld_c77	3226	G	A	Heterozygous	7	16	43.75	0.429
Ld_c77	3277	G	T	Homozygous	4	12	33333	0.25
Ld_c78	259	C	T	Heterozygous	5	11	45455	0.2
Ld_c78	1443	G	A	Homozygous	6	13	46154	0.333
Ld_c79	890	C	T	Heterozygous	4	20	20	0.5
Ld_c79	1226	T	C	Heterozygous	4	17	23529	0.25
Ld_c79	1779	C	G	Heterozygous	4	18	22222	0.25
Ld_c79	2008	C	T	Heterozygous	8	29	27586	0.375
Ld_c79	2031	C	T	Heterozygous	7	28	25	0.429
Ld_c79	2093	A	G	Heterozygous	4	25	16	0.5
Ld_c80	247	C	T	Heterozygous	9	20	45	0.111
Ld_c80	817	G	A	Heterozygous	5	21	23.81	0.4
Ld_c80	904	A	G	Heterozygous	4	17	23529	0.25
Ld_c80	2498	C	T	Heterozygous	4	15	26667	0.25
Ld_c81	57	C	T	Heterozygous	6	47	12766	0.167
Ld_c81	57	C	A	Heterozygous	13	47	27.66	0.154
Ld_c81	146	A	G	Heterozygous	10	65	15385	0.1
Ld_c81	751	T	G	Heterozygous	22	45	48889	0.364
Ld_c82	233	G	A	Heterozygous	4	17	23529	0.25
Ld_c82	266	G	A	Heterozygous	5	19	26316	0.4
Ld_c82	275	G	T	Heterozygous	9	20	45	0.333
Ld_c82	281	G	A	Heterozygous	9	21	42857	0.333
Ld_c82	368	T	C	Homozygous	8	18	44444	0.125
Ld_c82	936	T	C	Heterozygous	8	24	33333	0.125
Ld_c82	1125	C	T	Heterozygous	4	12	33333	0.25
Ld_c82	1194	C	T	Heterozygous	4	13	30769	0.25
Ld_c83	189	G	A	Heterozygous	8	17	47059	0.5
Ld_c83	378	C	T	Heterozygous	4	15	26667	0.25
Ld_c84	30	G	A	Homozygous	5	11	45455	0.2
Ld_c84	504	T	C	Homozygous	7	14	50	0.286
Ld_c87	133	G	T	Heterozygous	4	15	26667	0.25
Ld_c87	142	A	C	Heterozygous	4	15	26667	0.25
Ld_c87	249	G	A	Heterozygous	6	18	33333	0.333
Ld_c87	580	G	A	Heterozygous	9	22	40909	0.111
Ld_c87	808	T	C	Heterozygous	5	16	31.25	0.4
Ld_c87	991	T	C	Heterozygous	6	18	33333	0.167
Ld_c88	41	A	T	Homozygous	4	16	25	0.25
Ld_c88	51	T	A	Homozygous	7	23	30435	0.143
Ld_c88	481	T	C	Homozygous	8	18	44444	0.25
Ld_c88	821	C	T	Heterozygous	5	16	31.25	0.2
Ld_c88	857	G	C	Heterozygous	5	14	35714	0.2
Ld_c88	917	C	T	Heterozygous	5	11	45455	0.4
Ld_c89	1164	A	T	Heterozygous	4	12	33333	0.5
Ld_c90	419	C	T	Heterozygous	4	21	19048	0.25
Ld_c90	647	G	A	Heterozygous	8	16	50	0.25
Ld_c90	806	A	T	Heterozygous	7	22	31818	0.429
Ld_c90	950	A	T	Heterozygous	7	17	41176	0.286
Ld_c90	1073	C	T	Homozygous	4	13	30769	0.5
Ld_c91	248	C	T	Heterozygous	16	35	45714	0.438
Ld_c91	269	T	A	Heterozygous	13	33	39394	0.462
Ld_c91	288	C	T	Heterozygous	14	36	38889	0.214
Ld_c91	295	C	T	Heterozygous	5	36	13889	0.2
Ld_c91	351	C	T	Heterozygous	13	41	31707	0.308
Ld_c91	433	G	A	Heterozygous	14	39	35897	0.214
Ld_c91	486	G	T	Heterozygous	11	35	31429	0.364
Ld_c92	47	A	T	Homozygous	4	27	14815	0.25
Ld_c92	91	C	A	Heterozygous	5	32	15625	0.4
Ld_c92	108	G	A	Heterozygous	5	33	15152	0.4
Ld_c92	1430	T	C	Heterozygous	4	17	23529	0.25
Ld_c92	2039	T	C	Heterozygous	5	14	35714	0.2
Ld_c93	2297	T	A	Heterozygous	5	12	41667	0.2
Ld_c94	465	A	G	Heterozygous	6	22	27273	0.333
Ld_c94	750	G	A	Heterozygous	5	24	20833	0.2
Ld_c94	1062	G	T	Homozygous	4	27	14815	0.5
Ld_c94	1107	A	G	Heterozygous	7	19	36842	0.286
Ld_c95	212	A	T	Heterozygous	8	17	47059	0.5
Ld_c95	504	A	G	Heterozygous	6	15	40	0.5
Ld_c96	708	T	A	Heterozygous	8	18	44444	0.25
Ld_c96	757	G	C	Heterozygous	5	14	35714	0.2
Ld_c97	623	A	G	Heterozygous	8	23	34783	0.5
Ld_c97	677	C	T	Heterozygous	6	23	26087	0.333
Ld_c97	740	A	G	Heterozygous	5	24	20833	0.2
Ld_c97	785	A	G	Heterozygous	9	25	36	0.222
Ld_c97	884	A	G	Heterozygous	6	14	42857	0.333
Ld_c98	307	T	A	Heterozygous	4	15	26667	0.25
Ld_c98	794	A	G	Heterozygous	5	19	26316	0.4
Ld_c98	823	A	G	Heterozygous	5	19	26316	0.4
Ld_c98	1397	G	A	Homozygous	8	30	26667	0.5
Ld_c98	1454	G	A	Homozygous	9	22	40909	0.111
Ld_c99	1064	A	G	Heterozygous	5	17	29412	0.4
Ld_c101	65	T	A	Homozygous	5	13	38462	0.4
Ld_c101	74	C	G	Homozygous	6	13	46154	0.333
Ld_c101	215	T	C	Heterozygous	7	15	46667	0.429
Ld_c101	267	A	G	Heterozygous	5	13	38462	0.4
Ld_c101	675	T	A	Heterozygous	4	16	25	0.25
Ld_c101	681	C	T	Heterozygous	4	16	25	0.25
Ld_c101	824	G	T	Heterozygous	5	13	38462	0.4
Ld_c101	912	A	G	Heterozygous	4	11	36364	0.5
Ld_c101	922	C	G	Heterozygous	4	11	36364	0.5
Ld_c101	926	C	T	Heterozygous	4	11	36364	0.5
Ld_c101	1028	G	A	Heterozygous	4	12	33333	0.25
Ld_c101	1032	A	C	Heterozygous	4	12	33333	0.25
Ld_c102	1320	C	T	Heterozygous	5	22	22727	0.4
Ld_c103	481	C	G	Heterozygous	6	19	31579	0.167
Ld_c103	566	T	G	Heterozygous	4	24	16667	0.5
Ld_c103	647	T	C	Heterozygous	4	22	18182	0.25
Ld_c103	712	T	G	Heterozygous	5	19	26316	0.4
Ld_c103	801	G	A	Heterozygous	4	17	23529	0.25
Ld_c103	827	T	G	Heterozygous	4	16	25	0.25
Ld_c103	1383	C	A	Heterozygous	4	12	33333	0.5
Ld_c103	1389	T	C	Heterozygous	4	13	30769	0.5
Ld_c103	1411	G	A	Heterozygous	4	13	30769	0.5
Ld_c103	1501	A	G	Heterozygous	6	16	37.5	0.5
Ld_c103	1550	T	C	Heterozygous	6	19	31579	0.5
Ld_c103	1604	T	C	Heterozygous	5	18	27778	0.4
Ld_c103	1671	A	C	Heterozygous	5	17	29412	0.4
Ld_c103	1886	T	C	Heterozygous	5	19	26316	0.4
Ld_c103	1911	T	C	Heterozygous	5	19	26316	0.4
Ld_c104	651	G	A	Heterozygous	5	19	26316	0.4
Ld_c106	1205	T	C	Heterozygous	10	20	50	0.2
Ld_c106	2921	G	A	Heterozygous	4	10	40	0.25
Ld_c106	2924	A	C	Heterozygous	4	10	40	0.25
Ld_c106	2928	C	T	Heterozygous	4	10	40	0.25
Ld_c108	149	A	T	Heterozygous	4	15	26667	0.5
Ld_c108	194	G	A	Heterozygous	7	16	43.75	0.429
Ld_c108	476	T	C	Heterozygous	9	22	40909	0.333
Ld_c108	557	G	T	Heterozygous	10	21	47619	0.3
Ld_c108	761	T	C	Heterozygous	8	23	34783	0.375
Ld_c108	1154	C	T	Heterozygous	5	17	29412	0.4
Ld_c108	1202	T	C	Heterozygous	5	14	35714	0.2
Ld_c108	1356	T	C	Heterozygous	5	10	50	0.2
Ld_c109	1783	T	A	Heterozygous	4	13	30769	0.5
Ld_c111	1756	C	G	Heterozygous	4	23	17391	0.25
Ld_c111	1813	T	C	Heterozygous	5	23	21739	0.4
Ld_c111	1970	C	T	Heterozygous	10	24	41667	0.3
Ld_c111	2068	A	G	Heterozygous	11	25	44	0.364
Ld_c111	2107	T	C	Heterozygous	12	26	46154	0.5
Ld_c111	2161	C	T	Heterozygous	8	24	33333	0.375
Ld_c111	2266	C	T	Heterozygous	11	27	40741	0.455
Ld_c111	2320	T	C	Homozygous	9	24	37.5	0.444
Ld_c111	2491	G	A	Heterozygous	4	30	13333	0.25
Ld_c112	780	T	C	Heterozygous	5	16	31.25	0.2
Ld_c112	792	T	C	Heterozygous	5	17	29412	0.2
Ld_c112	876	T	G	Heterozygous	9	20	45	0.333
Ld_c113	256	C	A	Heterozygous	10	30	33333	0.3
Ld_c113	333	A	C	Heterozygous	4	19	21053	0.25
Ld_c113	345	C	G	Heterozygous	8	19	42105	0.5
Ld_c113	431	G	A	Heterozygous	9	20	45	0.111
Ld_c113	664	A	G	Heterozygous	4	14	28571	0.5
Ld_c113	806	T	C	Heterozygous	5	14	35714	0.2
Ld_c113	1017	A	T	Heterozygous	6	21	28571	0.333
Ld_c113	1019	T	A	Heterozygous	5	21	23.81	0.4
Ld_c114	87	A	T	Homozygous	5	17	29412	0.2
Ld_c114	105	T	C	Homozygous	5	17	29412	0.2
Ld_c114	116	A	G	Homozygous	6	19	31579	0.167
Ld_c114	495	G	T	Heterozygous	4	20	20	0.5
Ld_c115	402	G	T	Heterozygous	6	19	31579	0.5
Ld_c115	417	T	C	Heterozygous	8	21	38095	0.375
Ld_c115	522	C	T	Heterozygous	6	16	37.5	0.167
Ld_c115	633	T	C	Heterozygous	9	21	42857	0.333
Ld_c116	374	T	C	Heterozygous	6	23	26087	0.333
Ld_c116	554	T	C	Heterozygous	7	23	30435	0.286
Ld_c116	922	A	G	Heterozygous	5	22	22727	0.4
Ld_c116	1094	T	C	Heterozygous	5	15	33333	0.2
Ld_c118	1708	A	T	Heterozygous	4	22	18182	0.25
Ld_c119	273	A	G	Heterozygous	4	12	33333	0.25
Ld_c119	315	G	C	Heterozygous	5	14	35714	0.2
Ld_c121	196	A	G	Heterozygous	7	21	33333	0.429
Ld_c121	516	A	G	Heterozygous	7	19	36842	0.429
Ld_c121	745	C	T	Heterozygous	6	19	31579	0.5
Ld_c122	47	C	T	Homozygous	4	15	26667	0.5
Ld_c122	317	A	G	Heterozygous	7	22	31818	0.143
Ld_c122	555	T	A	Heterozygous	4	18	22222	0.25
Ld_c123	1988	G	T	Heterozygous	20	78	25641	0.15
Ld_c123	2072	T	A	Heterozygous	7	68	10294	0.143
Ld_c124	2210	C	A	Heterozygous	5	21	23.81	0.2
Ld_c125	164	A	G	Homozygous	13	27	48148	0.308
Ld_c125	197	G	A	Homozygous	14	28	50	0.286
Ld_c125	275	C	T	Heterozygous	10	28	35714	0.1
Ld_c125	317	G	C	Heterozygous	6	27	22222	0.167
Ld_c125	368	C	T	Heterozygous	5	29	17241	0.2
Ld_c125	371	G	A	Heterozygous	5	29	17241	0.2
Ld_c125	387	G	A	Heterozygous	5	30	16667	0.2
Ld_c125	390	G	C	Heterozygous	5	30	16667	0.2
Ld_c125	396	C	T	Heterozygous	5	31	16129	0.2
Ld_c125	399	G	A	Heterozygous	5	31	16129	0.2
Ld_c125	412	T	A	Heterozygous	7	30	23333	0.286
Ld_c125	539	G	A	Heterozygous	5	16	31.25	0.2
Ld_c125	544	A	T	Heterozygous	4	16	25	0.25
Ld_c125	551	G	A	Heterozygous	5	17	29412	0.4
Ld_c125	599	C	G	Heterozygous	5	17	29412	0.4
Ld_c125	758	A	T	Homozygous	5	17	29412	0.4
Ld_c126	802	A	T	Heterozygous	5	22	22727	0.4
Ld_c126	808	C	A	Heterozygous	4	22	18182	0.25
Ld_c127	271	C	T	Heterozygous	4	14	28571	0.25
Ld_c127	548	C	T	Heterozygous	4	24	16667	0.25
Ld_c127	715	T	C	Heterozygous	6	22	27273	0.333
Ld_c128	233	G	T	Heterozygous	5	13	38462	0.4
Ld_c128	297	C	T	Heterozygous	5	16	31.25	0.2
Ld_c128	327	C	A	Heterozygous	5	16	31.25	0.2
Ld_c128	379	A	T	Homozygous	5	16	31.25	0.2
Ld_c128	982	T	G	Heterozygous	6	16	37.5	0.5
Ld_c128	994	A	T	Heterozygous	7	15	46667	0.429
Ld_c128	1020	T	A	Heterozygous	7	14	50	0.429
Ld_c129	364	G	T	Heterozygous	8	20	40	0.125
Ld_c129	369	C	T	Heterozygous	5	20	25	0.2
Ld_c129	528	G	T	Heterozygous	5	18	27778	0.2
Ld_c129	574	G	A	Heterozygous	7	19	36842	0.143
Ld_c129	628	C	T	Heterozygous	6	15	40	0.167
Ld_c129	712	G	A	Heterozygous	7	18	38889	0.286
Ld_c129	1051	G	A	Heterozygous	7	17	41176	0.429
Ld_c129	1468	T	C	Heterozygous	4	14	28571	0.25
Ld_c130	2419	T	A	Homozygous	4	12	33333	0.25
Ld_c133	888	A	G	Heterozygous	5	16	31.25	0.4
Ld_c134	89	T	A	Heterozygous	7	19	36842	0.429
Ld_c134	172	T	C	Heterozygous	6	21	28571	0.5
Ld_c134	190	G	A	Heterozygous	5	22	22727	0.4
Ld_c134	264	G	T	Heterozygous	6	17	35294	0.167
Ld_c134	289	T	G	Heterozygous	6	19	31579	0.333
Ld_c134	310	G	A	Heterozygous	6	19	31579	0.333
Ld_c134	324	A	G	Heterozygous	5	18	27778	0.2
Ld_c134	448	A	T	Heterozygous	6	15	40	0.333
Ld_c134	485	T	C	Heterozygous	6	13	46154	0.5
Ld_c134	536	A	G	Heterozygous	7	19	36842	0.143
Ld_c134	588	T	G	Heterozygous	7	22	31818	0.143
Ld_c134	602	T	C	Heterozygous	6	21	28571	0.167
Ld_c134	1667	T	C	Heterozygous	5	11	45455	0.2
Ld_c134	1670	C	A	Heterozygous	5	11	45455	0.2
Ld_c134	1679	A	T	Heterozygous	4	10	40	0.25
Ld_c136	44	T	A	Heterozygous	4	20	20	0.25
Ld_c137	825	C	A	Heterozygous	7	20	35	0.143
Ld_c138	1023	C	T	Heterozygous	4	19	21053	0.25
Ld_c139	1069	C	G	Heterozygous	5	21	23.81	0.4
Ld_c139	1791	T	C	Heterozygous	4	19	21053	0.25
Ld_c141	65	C	T	Heterozygous	10	27	37037	0.4
Ld_c141	312	A	G	Heterozygous	10	27	37037	0.1
Ld_c141	364	T	C	Heterozygous	5	27	18519	0.4
Ld_c141	948	T	G	Heterozygous	4	14	28571	0.5
Ld_c141	1275	C	T	Heterozygous	5	17	29412	0.2
Ld_c141	1470	G	C	Heterozygous	6	16	37.5	0.333
Ld_c142	2371	G	A	Heterozygous	8	21	38095	0.375
Ld_c144	273	T	A	Heterozygous	4	18	22222	0.25
Ld_c144	545	A	G	Heterozygous	6	20	30	0.167
Ld_c144	1927	G	A	Heterozygous	5	18	27778	0.4
Ld_c146	864	T	C	Heterozygous	8	17	47059	0.125
Ld_c146	1370	C	T	Heterozygous	4	10	40	0.5
Ld_c146	1424	T	A	Heterozygous	5	11	45455	0.4
Ld_c146	1475	A	G	Heterozygous	6	15	40	0.5
Ld_c147	440	A	G	Heterozygous	4	23	17391	0.5
Ld_c147	536	C	T	Heterozygous	4	21	19048	0.5
Ld_c147	764	C	A	Heterozygous	4	22	18182	0.25
Ld_c147	821	A	G	Heterozygous	4	17	23529	0.25
Ld_c147	1508	T	G	Heterozygous	5	23	21739	0.2
Ld_c147	1574	G	A	Heterozygous	6	26	23077	0.333
Ld_c147	1757	A	G	Heterozygous	9	29	31034	0.222
Ld_c147	1967	A	T	Heterozygous	13	29	44828	0.154
Ld_c147	1982	T	A	Heterozygous	12	28	42857	0.083
Ld_c147	1985	T	A	Heterozygous	12	28	42857	0.083
Ld_c147	2045	G	A	Heterozygous	16	34	47059	0.438
Ld_c148	792	G	A	Heterozygous	6	23	26087	0.167
Ld_c148	926	C	T	Heterozygous	4	16	25	0.25
Ld_c148	2314	G	T	Homozygous	6	24	25	0.333
Ld_c150	517	C	T	Heterozygous	5	15	33333	0.2
Ld_c150	838	T	A	Heterozygous	4	18	22222	0.25
Ld_c150	2250	A	G	Heterozygous	5	16	31.25	0.2
Ld_c151	44	G	A	Homozygous	7	22	31818	0.286
Ld_c151	139	A	C	Heterozygous	10	24	41667	0.5
Ld_c151	192	G	A	Heterozygous	12	24	50	0.167
Ld_c151	272	A	G	Heterozygous	8	25	32	0.25
Ld_c151	390	A	T	Heterozygous	5	32	15625	0.4
Ld_c151	401	A	T	Heterozygous	5	33	15152	0
Ld_c151	423	T	C	Heterozygous	8	34	23529	0.375
Ld_c151	469	T	C	Heterozygous	7	35	20	0.286
Ld_c151	626	G	T	Heterozygous	10	36	27778	0.1
Ld_c151	2266	G	A	Heterozygous	4	15	26667	0.25
Ld_c152	2332	A	G	Heterozygous	5	20	25	0.4
Ld_c152	2343	C	T	Homozygous	6	19	31579	0.5
Ld_c153	465	G	T	Heterozygous	6	21	28571	0.333
Ld_c153	547	T	C	Heterozygous	5	22	22727	0.2
Ld_c153	552	A	G	Heterozygous	6	21	28571	0.333
Ld_c153	778	G	T	Heterozygous	6	21	28571	0.167
Ld_c153	880	T	C	Heterozygous	6	22	27273	0.333
Ld_c153	969	G	A	Heterozygous	4	23	17391	0.5
Ld_c153	1060	C	T	Heterozygous	4	23	17391	0.25
Ld_c153	1072	T	C	Heterozygous	10	23	43478	0.2
Ld_c153	1081	A	G	Heterozygous	10	22	45455	0.2
Ld_c153	1096	C	T	Heterozygous	7	21	33333	0.286
Ld_c153	1135	A	C	Heterozygous	9	21	42857	0.222
Ld_c153	1267	T	C	Heterozygous	8	21	38095	0.125
Ld_c153	1300	A	G	Heterozygous	7	19	36842	0.429
Ld_c153	1315	A	G	Heterozygous	7	18	38889	0.286
Ld_c153	1388	C	T	Heterozygous	4	17	23529	0.25
Ld_c153	1543	G	A	Heterozygous	6	12	50	0.333
Ld_c153	1553	G	T	Heterozygous	5	11	45455	0.2
Ld_c153	1567	G	T	Heterozygous	5	11	45455	0.2
Ld_c153	1597	G	C	Heterozygous	4	10	40	0.25
Ld_c154	99	T	A	Heterozygous	4	37	10811	0.25
Ld_c154	273	T	A	Heterozygous	5	29	17241	0.2
Ld_c154	460	T	G	Heterozygous	7	33	21212	0.429
Ld_c154	808	G	A	Homozygous	8	21	38095	0.125
Ld_c154	851	C	T	Heterozygous	8	20	40	0.125
Ld_c154	1705	C	A	Heterozygous	7	17	41176	0.286
Ld_c155	1580	G	T	Heterozygous	4	30	13333	0.5
Ld_c155	2656	G	A	Heterozygous	5	33	15152	0.2
Ld_c156	98	T	G	Homozygous	9	23	39.13	0.111
Ld_c156	105	A	G	Homozygous	5	25	20	0.4
Ld_c156	118	T	A	Heterozygous	4	29	13793	0.25
Ld_c156	130	A	C	Heterozygous	4	31	12903	0.25
Ld_c156	137	A	G	Heterozygous	4	31	12903	0.5
Ld_c156	727	T	C	Heterozygous	4	12	33333	0.5
Ld_c157	828	A	G	Heterozygous	5	13	38462	0.2
Ld_c157	835	C	T	Heterozygous	5	13	38462	0.2
Ld_c158	343	A	C	Heterozygous	8	31	25806	0.5
Ld_c158	364	A	G	Heterozygous	8	34	23529	0.375
Ld_c158	662	G	A	Heterozygous	8	17	47059	0.125
Ld_c158	748	A	G	Heterozygous	4	13	30769	0.25
Ld_c158	752	T	C	Heterozygous	4	12	33333	0.25
Ld_c158	886	T	C	Heterozygous	4	12	33333	0.25
Ld_c158	1120	A	G	Heterozygous	4	25	16	0.5
Ld_c158	1231	A	G	Heterozygous	4	20	20	0.25
Ld_c158	1240	A	G	Heterozygous	4	20	20	0.25
Ld_c158	1275	C	G	Heterozygous	4	19	21053	0.25
Ld_c158	1333	G	C	Heterozygous	5	14	35714	0.4
Ld_c158	1344	T	G	Heterozygous	5	14	35714	0.4
Ld_c158	1509	G	A	Heterozygous	4	10	40	0.5
Ld_c158	1540	G	T	Heterozygous	4	10	40	0.5
Ld_c160	125	T	C	Heterozygous	7	14	50	0.429
Ld_c160	177	G	T	Heterozygous	5	18	27778	0.4
Ld_c160	188	C	T	Heterozygous	5	18	27778	0.4
Ld_c160	200	C	A	Heterozygous	5	18	27778	0.4
Ld_c160	226	G	A	Heterozygous	6	20	30	0.333
Ld_c160	275	G	A	Heterozygous	8	23	34783	0.25
Ld_c160	406	T	C	Homozygous	6	25	24	0.167
Ld_c160	491	T	G	Homozygous	7	20	35	0.429
Ld_c160	506	G	A	Heterozygous	5	19	26316	0.2
Ld_c160	509	G	A	Heterozygous	4	18	22222	0.25
Ld_c160	1147	T	C	Heterozygous	4	17	23529	0.25
Ld_c160	1512	C	T	Heterozygous	4	11	36364	0.5
Ld_c161	129	G	A	Heterozygous	8	22	36364	0.125
Ld_c161	130	A	G	Heterozygous	8	22	36364	0.125
Ld_c161	214	A	G	Heterozygous	7	20	35	0.286
Ld_c161	217	T	A	Heterozygous	6	20	30	0.333
Ld_c165	729	T	C	Heterozygous	4	11	36364	0.25
Ld_c165	768	T	A	Heterozygous	4	10	40	0.25
Ld_c165	772	T	C	Heterozygous	4	10	40	0.25
Ld_c165	775	C	T	Heterozygous	4	10	40	0.25
Ld_c166	140	G	T	Heterozygous	9	21	42857	0.111
Ld_c166	1484	G	T	Heterozygous	4	26	15385	0.25
Ld_c166	1701	C	T	Heterozygous	4	18	22222	0.25
Ld_c166	1704	G	T	Heterozygous	4	18	22222	0.25
Ld_c168	348	C	T	Homozygous	8	28	28571	0.125
Ld_c168	356	A	G	Homozygous	10	31	32258	0.2
Ld_c168	359	T	C	Homozygous	11	32	34375	0.182
Ld_c168	388	C	A	Heterozygous	11	30	36667	0.182
Ld_c168	855	C	G	Heterozygous	5	24	20833	0.2
Ld_c169	2536	G	A	Heterozygous	4	25	16	0.25
Ld_c169	2561	C	T	Heterozygous	5	28	17857	0.2
Ld_c170	574	C	T	Heterozygous	4	13	30769	0.25
Ld_c170	705	A	G	Heterozygous	4	17	23529	0.25
Ld_c172	347	C	T	Heterozygous	8	23	34783	0.375
Ld_c172	2147	C	T	Heterozygous	7	33	21212	0.429
Ld_c172	3604	T	A	Homozygous	6	32	18.75	0.333
Ld_c173	2402	A	G	Heterozygous	5	13	38462	0.2
Ld_c173	2408	T	C	Homozygous	5	13	38462	0.2
Ld_c175	703	T	C	Heterozygous	4	22	18182	0.25
Ld_c175	730	T	C	Heterozygous	4	21	19048	0.25
Ld_c176	2026	T	C	Heterozygous	9	25	36	0.222
Ld_c176	2107	T	C	Heterozygous	4	27	14815	0.25
Ld_c176	2175	C	T	Heterozygous	10	24	41667	0.1
Ld_c176	2312	G	A	Heterozygous	8	19	42105	0.375
Ld_c178	590	C	T	Heterozygous	5	11	45455	0.2
Ld_c178	592	G	C	Heterozygous	5	11	45455	0.2
Ld_c179	630	T	C	Heterozygous	4	13	30769	0.5
Ld_c179	706	C	T	Heterozygous	5	16	31.25	0.2
Ld_c179	723	A	G	Heterozygous	4	12	33333	0.25
Ld_c179	1193	A	G	Heterozygous	5	11	45455	0.2
Ld_c180	253	C	T	Heterozygous	4	20	20	0.25
Ld_c181	203	A	G	Homozygous	12	27	44444	0.25
Ld_c181	245	T	C	Homozygous	11	31	35484	0.364
Ld_c181	358	C	G	Homozygous	4	24	16667	0.25
Ld_c181	452	C	T	Heterozygous	5	21	23.81	0.2
Ld_c181	500	C	T	Heterozygous	5	16	31.25	0.2
Ld_c181	560	G	A	Heterozygous	5	16	31.25	0.4
Ld_c181	578	C	T	Heterozygous	6	17	35294	0.333
Ld_c181	1012	T	C	Heterozygous	4	14	28571	0.25
Ld_c182	351	G	A	Homozygous	8	33	24242	0.125
Ld_c182	594	G	A	Homozygous	5	26	19231	0.4
Ld_c182	1104	C	T	Heterozygous	4	18	22222	0.25
Ld_c182	1524	T	G	Heterozygous	7	22	31818	0.286
Ld_c182	1638	C	T	Heterozygous	8	23	34783	0.125
Ld_c182	1823	C	A	Heterozygous	6	27	22222	0.333
Ld_c183	1240	A	C	Heterozygous	5	16	31.25	0.2
Ld_c183	2054	C	T	Homozygous	6	18	33333	0.333
Ld_c183	2147	A	G	Heterozygous	5	17	29412	0.4
Ld_c183	2523	G	A	Heterozygous	4	22	18182	0.25
Ld_c184	438	C	A	Heterozygous	7	17	41176	0.143
Ld_c184	463	C	G	Heterozygous	8	17	47059	0.125
Ld_c184	530	C	G	Heterozygous	8	18	44444	0.375
Ld_c184	1024	G	A	Heterozygous	4	21	19048	0.5
Ld_c185	662	G	A	Homozygous	9	18	50	0.444
Ld_c185	899	G	A	Heterozygous	7	19	36842	0.143
Ld_c185	1031	T	A	Heterozygous	4	16	25	0.5
Ld_c186	456	T	C	Heterozygous	5	14	35714	0.2
Ld_c186	507	T	C	Heterozygous	4	15	26667	0.25
Ld_c186	1392	C	T	Heterozygous	4	20	20	0.5
Ld_c186	1806	A	T	Heterozygous	5	23	21739	0.2
Ld_c186	1976	G	A	Heterozygous	8	16	50	0.375
Ld_c186	1982	A	C	Heterozygous	7	17	41176	0.286
Ld_c186	1996	A	C	Heterozygous	7	17	41176	0.429
Ld_c186	2088	T	A	Heterozygous	10	22	45455	0.1
Ld_c187	545	T	G	Heterozygous	8	28	28571	0.25
Ld_c187	563	G	A	Heterozygous	8	28	28571	0.25
Ld_c187	570	G	A	Heterozygous	8	28	28571	0.25
Ld_c187	601	T	C	Heterozygous	10	27	37037	0.4
Ld_c187	625	A	T	Heterozygous	10	26	38462	0.4
Ld_c187	628	G	A	Heterozygous	9	26	34615	0.333
Ld_c187	641	G	A	Heterozygous	11	26	42308	0.455
Ld_c187	647	T	A	Heterozygous	10	28	35714	0.4
Ld_c187	650	C	T	Heterozygous	11	28	39286	0.455
Ld_c187	664	C	A	Heterozygous	12	27	44444	0.333
Ld_c187	673	A	G	Heterozygous	13	33	39394	0.462
Ld_c187	745	C	A	Heterozygous	11	33	33333	0.455
Ld_c187	749	T	C	Heterozygous	8	33	24242	0.375
Ld_c187	771	C	T	Heterozygous	7	35	20	0.286
Ld_c187	845	A	T	Heterozygous	6	30	20	0.333
Ld_c187	912	A	G	Heterozygous	5	28	17857	0.4
Ld_c187	1669	A	T	Heterozygous	4	18	22222	0.25
Ld_c187	1960	A	G	Heterozygous	4	18	22222	0.25
Ld_c187	2022	T	C	Heterozygous	5	17	29412	0.2
Ld_c187	2538	A	C	Heterozygous	5	12	41667	0.2
Ld_c187	2558	G	C	Heterozygous	4	12	33333	0.25
Ld_c188	393	G	A	Heterozygous	5	17	29412	0.4
Ld_c189	377	A	G	Heterozygous	9	22	40909	0.111
Ld_c189	602	A	G	Heterozygous	6	14	42857	0.167
Ld_c189	614	C	G	Heterozygous	6	14	42857	0.167
Ld_c190	489	A	G	Heterozygous	5	22	22727	0.4
Ld_c190	1242	G	A	Heterozygous	4	20	20	0.25
Ld_c191	202	T	C	Heterozygous	7	18	38889	0.429
Ld_c191	418	T	C	Heterozygous	4	19	21053	0.25
Ld_c191	549	A	C	Heterozygous	7	17	41176	0.429
Ld_c191	615	G	A	Heterozygous	8	20	40	0.5
Ld_c191	649	G	A	Heterozygous	6	20	30	0.5
Ld_c191	691	C	T	Heterozygous	12	27	44444	0.333
Ld_c191	709	G	A	Heterozygous	11	28	39286	0.273
Ld_c191	1006	T	C	Heterozygous	5	38	13158	0.4
Ld_c191	1172	C	A	Heterozygous	5	33	15152	0.4
Ld_c191	1182	G	A	Homozygous	5	30	16667	0.4
Ld_c192	1502	C	T	Heterozygous	9	20	45	0.444
Ld_c192	1538	T	C	Heterozygous	4	21	19048	0.5
Ld_c193	163	G	A	Heterozygous	5	15	33333	0.4
Ld_c193	352	C	T	Heterozygous	5	17	29412	0.2
Ld_c193	520	A	T	Heterozygous	8	18	44444	0.5
Ld_c195	1714	G	A	Heterozygous	11	47	23404	0.091
Ld_c195	1847	T	C	Heterozygous	14	35	40	0.429
Ld_c195	1858	G	A	Heterozygous	16	38	42105	0.438
Ld_c195	1903	G	A	Heterozygous	15	36	41667	0.4
Ld_c195	1964	A	T	Heterozygous	18	37	48649	0.444
Ld_c195	2005	C	T	Heterozygous	15	32	46875	0.2
Ld_c195	2083	T	C	Heterozygous	15	39	38462	0.467
Ld_c195	2113	A	G	Heterozygous	11	36	30556	0.455
Ld_c195	2132	C	T	Heterozygous	11	39	28205	0.455
Ld_c195	2504	C	A	Heterozygous	19	23	82609	0.263
Ld_c196	1366	A	G	Heterozygous	6	16	37.5	0.167
Ld_c196	1396	C	G	Heterozygous	7	16	43.75	0.143
Ld_c196	1459	A	G	Heterozygous	4	13	30769	0.25
Ld_c196	1528	C	T	Heterozygous	4	14	28571	0.25
Ld_c196	1537	G	A	Heterozygous	6	15	40	0.5
Ld_c196	1603	T	C	Heterozygous	5	13	38462	0.4
Ld_c196	1829	G	A	Heterozygous	4	20	20	0.25
Ld_c197	295	T	C	Heterozygous	4	10	40	0.5
Ld_c197	1054	T	G	Heterozygous	6	13	46154	0.167
Ld_c197	1528	G	A	Heterozygous	11	22	50	0.273
Ld_c197	1534	A	T	Heterozygous	10	23	43478	0.2
Ld_c197	1582	C	T	Heterozygous	11	25	44	0.273
Ld_c197	2055	T	A	Homozygous	15	18	83333	0.067
Ld_c197	2059	C	A	Heterozygous	14	18	77778	0.071
Ld_c198	1129	T	C	Heterozygous	5	10	50	0.4
Ld_c199	1129	A	G	Heterozygous	9	21	42857	0.222
Ld_c201	415	T	C	Heterozygous	4	15	26667	0.5
Ld_c201	451	G	A	Heterozygous	5	17	29412	0.2
Ld_c201	721	G	A	Heterozygous	6	13	46154	0.333
Ld_c201	725	G	A	Heterozygous	4	13	30769	0.25
Ld_c201	727	A	G	Heterozygous	4	12	33333	0.25
Ld_c201	778	G	C	Heterozygous	4	15	26667	0.25
Ld_c201	827	A	G	Heterozygous	4	16	25	0.5
Ld_c201	836	A	G	Heterozygous	5	18	27778	0.4
Ld_c201	849	A	G	Heterozygous	5	21	23.81	0.4
Ld_c201	958	T	C	Heterozygous	7	23	30435	0.143
Ld_c201	962	G	C	Heterozygous	6	23	26087	0.167
Ld_c201	995	A	G	Heterozygous	7	24	29167	0.286
Ld_c201	1861	A	G	Heterozygous	5	33	15152	0.2
Ld_c201	1975	T	C	Heterozygous	11	29	37931	0.455
Ld_c201	2068	G	A	Heterozygous	10	22	45455	0.3
Ld_c201	2141	A	G	Heterozygous	5	16	31.25	0.4
Ld_c201	2143	G	A	Heterozygous	5	16	31.25	0.4
Ld_c201	2198	A	G	Heterozygous	5	27	18519	0.2
Ld_c201	2209	G	A	Heterozygous	4	23	17391	0.5
Ld_c201	2237	A	T	Heterozygous	4	23	17391	0.5
Ld_c201	2263	C	A	Heterozygous	12	32	37.5	0.167
Ld_c201	2405	C	T	Heterozygous	8	26	30769	0.375
Ld_c201	2409	C	G	Heterozygous	8	26	30769	0.375
Ld_c201	2990	G	A	Heterozygous	16	34	47059	0.062
Ld_c201	2998	T	C	Heterozygous	16	32	50	0.438
Ld_c201	3059	G	A	Heterozygous	9	24	37.5	0.333
Ld_c202	796	C	T	Heterozygous	7	17	41176	0.286
Ld_c202	917	C	T	Heterozygous	6	18	33333	0.167
Ld_c202	988	C	T	Heterozygous	6	14	42857	0.167
Ld_c203	131	A	G	Heterozygous	6	15	40	0.333
Ld_c203	203	A	G	Heterozygous	4	16	25	0.25
Ld_c203	235	C	T	Heterozygous	7	17	41176	0.286
Ld_c203	590	G	A	Heterozygous	6	21	28571	0.167
Ld_c203	644	T	C	Heterozygous	6	19	31579	0.333
Ld_c203	653	A	G	Heterozygous	6	18	33333	0.333
Ld_c203	900	C	T	Heterozygous	5	11	45455	0.2
Ld_c205	604	C	T	Heterozygous	4	20	20	0.25
Ld_c205	952	C	T	Heterozygous	4	20	20	0.5
Ld_c206	447	G	A	Heterozygous	4	16	25	0.5
Ld_c207	360	A	C	Heterozygous	4	12	33333	0.25
Ld_c208	334	G	A	Heterozygous	7	15	46667	0.143
Ld_c208	1687	C	G	Heterozygous	4	12	33333	0.25
Ld_c208	1890	C	A	Heterozygous	11	15	73333	0.091
Ld_c208	1896	G	T	Homozygous	13	15	86667	0.077
Ld_c209	659	G	C	Heterozygous	4	19	21053	0.5
Ld_c209	808	C	T	Heterozygous	6	14	42857	0.333
Ld_c209	1144	T	C	Heterozygous	7	20	35	0.429
Ld_c210	52	C	T	Heterozygous	6	14	42857	0.167
Ld_c210	234	G	A	Heterozygous	10	25	40	0.5
Ld_c210	272	T	C	Heterozygous	10	24	41667	0.5
Ld_c210	316	A	G	Heterozygous	5	23	21739	0.4
Ld_c210	362	A	G	Heterozygous	6	26	23077	0.333
Ld_c212	1362	C	G	Heterozygous	4	18	22222	0.25
Ld_c212	1419	A	G	Heterozygous	4	23	17391	0.25
Ld_c212	1427	C	T	Heterozygous	8	23	34783	0.125
Ld_c212	1429	G	A	Heterozygous	8	23	34783	0.125
Ld_c212	1454	T	A	Heterozygous	10	22	45455	0.1
Ld_c213	371	A	T	Heterozygous	4	14	28571	0.5
Ld_c213	926	T	C	Heterozygous	5	19	26316	0.2
Ld_c213	1002	G	A	Homozygous	7	19	36842	0.286
Ld_c214	2658	A	G	Heterozygous	4	10	40	0.25
Ld_c214	2685	T	C	Heterozygous	5	11	45455	0.2
Ld_c214	2688	G	A	Heterozygous	5	11	45455	0.2
Ld_c214	2693	T	G	Heterozygous	6	12	50	0.167
Ld_c214	2697	G	A	Heterozygous	6	12	50	0.5
Ld_c214	2715	A	T	Heterozygous	6	17	35294	0.5
Ld_c214	2721	C	T	Heterozygous	6	17	35294	0.5
Ld_c214	2732	C	T	Heterozygous	6	16	37.5	0.5
Ld_c214	2740	G	A	Heterozygous	6	16	37.5	0.5
Ld_c214	2787	A	G	Heterozygous	6	20	30	0.5
Ld_c215	279	A	T	Heterozygous	5	11	45455	0.4
Ld_c215	420	C	T	Heterozygous	7	15	46667	0.143
Ld_c215	1000	G	A	Heterozygous	7	16	43.75	0.429
Ld_c215	1029	A	G	Heterozygous	5	14	35714	0.4
Ld_c215	1140	C	T	Heterozygous	5	15	33333	0.4
Ld_c215	1224	G	A	Heterozygous	8	17	47059	0.125
Ld_c216	691	A	G	Heterozygous	4	11	36364	0.5
Ld_c216	988	A	T	Heterozygous	4	10	40	0.25
Ld_c216	1114	T	C	Heterozygous	5	13	38462	0.4
Ld_c216	1598	G	A	Heterozygous	5	16	31.25	0.2
Ld_c216	1856	A	G	Heterozygous	5	15	33333	0.2
Ld_c216	1861	T	A	Heterozygous	5	15	33333	0.2
Ld_c216	1872	G	A	Heterozygous	4	16	25	0.25
Ld_c216	1901	G	A	Heterozygous	7	16	43.75	0.143
Ld_c216	1938	C	T	Heterozygous	7	16	43.75	0.143
Ld_c216	1959	C	T	Heterozygous	7	15	46667	0.286
Ld_c216	2004	C	A	Heterozygous	4	16	25	0.25
Ld_c216	2032	G	T	Heterozygous	7	18	38889	0.429
Ld_c218	25	C	A	Heterozygous	5	12	41667	0.2
Ld_c218	30	G	T	Heterozygous	6	13	46154	0.333
Ld_c218	33	A	T	Heterozygous	7	16	43.75	0.286
Ld_c218	591	A	C	Heterozygous	4	21	19048	0.25
Ld_c218	913	G	A	Homozygous	13	30	43333	0.462
Ld_c218	1924	C	A	Heterozygous	7	17	41176	0.286
Ld_c218	2254	C	T	Heterozygous	8	24	33333	0.25
Ld_c220	1021	T	C	Heterozygous	6	19	31579	0.167
Ld_c220	1368	T	G	Heterozygous	13	38	34211	0.462
Ld_c221	479	T	C	Heterozygous	10	21	47619	0.4
Ld_c221	509	T	C	Heterozygous	10	20	50	0.3
Ld_c222	460	A	G	Heterozygous	5	15	33333	0.4
Ld_c222	815	A	G	Heterozygous	5	18	27778	0.2
Ld_c222	1097	T	C	Heterozygous	5	17	29412	0.4
Ld_c222	1502	G	A	Heterozygous	6	12	50	0.5
Ld_c223	1470	A	T	Heterozygous	4	16	25	0.5
Ld_c223	2242	T	A	Heterozygous	5	12	41667	0.4
Ld_c223	2848	T	A	Homozygous	5	13	38462	0.4
Ld_c225	179	A	G	Heterozygous	6	13	46154	0.5
Ld_c225	372	T	C	Heterozygous	5	19	26316	0.2
Ld_c225	606	T	C	Heterozygous	11	25	44	0.455
Ld_c225	699	G	A	Heterozygous	4	21	19048	0.25
Ld_c225	717	A	G	Heterozygous	4	22	18182	0.25
Ld_c225	906	C	T	Heterozygous	7	18	38889	0.143
Ld_c225	1073	T	C	Heterozygous	6	12	50	0.333
Ld_c226	254	G	A	Heterozygous	5	22	22727	0.2
Ld_c226	294	G	A	Heterozygous	7	27	25926	0.429
Ld_c226	313	A	T	Heterozygous	9	28	32143	0.333
Ld_c226	378	C	A	Heterozygous	9	24	37.5	0.333
Ld_c226	386	G	A	Heterozygous	8	24	33333	0.5
Ld_c226	418	A	C	Heterozygous	6	24	25	0.333
Ld_c226	429	C	G	Heterozygous	5	22	22727	0.2
Ld_c226	434	T	C	Heterozygous	7	21	33333	0.429
Ld_c226	436	T	A	Heterozygous	5	21	23.81	0.2
Ld_c226	461	C	T	Heterozygous	5	23	21739	0.2
Ld_c227	459	A	G	Heterozygous	6	26	23077	0.5
Ld_c227	489	G	A	Heterozygous	6	23	26087	0.5
Ld_c227	515	G	T	Heterozygous	7	26	26923	0.143
Ld_c227	608	T	C	Heterozygous	9	28	32143	0.222
Ld_c229	953	A	T	Heterozygous	7	21	33333	0.286
Ld_c229	967	G	C	Heterozygous	7	21	33333	0.286
Ld_c230	514	A	G	Heterozygous	10	22	45455	0.4
Ld_c230	568	A	G	Heterozygous	11	23	47826	0.364
Ld_c230	607	A	T	Heterozygous	6	21	28571	0.167
Ld_c230	658	G	A	Heterozygous	7	19	36842	0.286
Ld_c230	664	C	T	Heterozygous	7	18	38889	0.429
Ld_c230	1126	T	G	Homozygous	5	14	35714	0.4
Ld_c230	1136	A	G	Homozygous	6	14	42857	0.333
Ld_c230	1163	C	T	Homozygous	4	13	30769	0.5
Ld_c230	1177	C	T	Homozygous	4	11	36364	0.5
Ld_c230	1193	G	A	Homozygous	4	11	36364	0.5
Ld_c231	1602	A	G	Heterozygous	5	12	41667	0.2
Ld_c232	2292	A	G	Heterozygous	5	25	20	0.4
Ld_c232	2322	T	A	Heterozygous	7	28	25	0.286
Ld_c232	2362	C	T	Heterozygous	6	28	21429	0.333
Ld_c232	2366	A	G	Heterozygous	6	31	19355	0.333
Ld_c232	2539	T	G	Heterozygous	11	33	33333	0.273
Ld_c232	2720	T	C	Homozygous	12	36	33333	0.333
Ld_c232	2742	C	T	Heterozygous	7	38	18421	0.429
Ld_c232	2942	A	T	Heterozygous	4	35	11429	0.25
Ld_c232	2956	C	T	Heterozygous	15	33	45455	0.467
Ld_c234	412	A	G	Heterozygous	4	13	30769	0.25
Ld_c234	562	C	T	Homozygous	7	23	30435	0.286
Ld_c234	898	T	C	Heterozygous	7	17	41176	0.143
Ld_c235	524	G	A	Homozygous	8	23	34783	0.5
Ld_c236	229	T	C	Heterozygous	5	28	17857	0.2
Ld_c236	461	G	A	Heterozygous	12	28	42857	0.167
Ld_c236	819	G	A	Heterozygous	5	15	33333	0.4
Ld_c237	1533	C	T	Heterozygous	5	26	19231	0.4
Ld_c237	1782	T	C	Heterozygous	4	20	20	0.25
Ld_c239	361	T	C	Heterozygous	6	21	28571	0.167
Ld_c239	403	T	G	Heterozygous	9	19	47368	0.222
Ld_c239	916	C	G	Heterozygous	4	10	40	0.5
Ld_c240	2078	G	C	Homozygous	5	13	38462	0.2
Ld_c241	57	T	C	Heterozygous	4	18	22222	0.25
Ld_c241	1331	C	T	Homozygous	5	25	20	0.4
Ld_c241	2329	A	G	Heterozygous	5	11	45455	0.4
Ld_c243	373	G	A	Heterozygous	6	15	40	0.5
Ld_c243	583	C	T	Heterozygous	5	17	29412	0.2
Ld_c243	749	G	A	Heterozygous	4	19	21053	0.25
Ld_c243	1204	G	A	Heterozygous	4	20	20	0.25
Ld_c244	416	A	C	Heterozygous	4	11	36364	0.5
Ld_c244	593	T	C	Heterozygous	4	10	40	0.5
Ld_c245	489	A	G	Heterozygous	4	12	33333	0.25
Ld_c245	708	C	T	Heterozygous	4	13	30769	0.25
Ld_c245	835	C	T	Homozygous	7	15	46667	0.429
Ld_c245	849	C	G	Heterozygous	4	15	26667	0.5
Ld_c245	859	C	T	Homozygous	8	17	47059	0.375
Ld_c246	551	T	C	Heterozygous	4	13	30769	0.25
Ld_c246	566	G	A	Heterozygous	5	12	41667	0.2
Ld_c248	367	T	C	Heterozygous	10	26	38462	0.1
Ld_c248	448	T	G	Heterozygous	8	27	29.63	0.375
Ld_c248	469	A	G	Heterozygous	13	27	48148	0.077
Ld_c248	475	C	A	Heterozygous	5	18	27778	0.2
Ld_c248	2462	G	T	Heterozygous	6	15	40	0.167
Ld_c248	2479	C	A	Homozygous	5	13	38462	0.2
Ld_c248	2481	G	T	Homozygous	5	13	38462	0.2
Ld_c248	2483	T	A	Homozygous	5	13	38462	0.2
Ld_c249	1463	G	A	Heterozygous	8	20	40	0.125
Ld_c249	1604	T	C	Heterozygous	9	19	47368	0.111
Ld_c249	1613	T	C	Heterozygous	8	19	42105	0.125
Ld_c249	1667	G	A	Heterozygous	5	14	35714	0.2
Ld_c249	1676	T	C	Heterozygous	7	14	50	0.143
Ld_c251	2114	T	C	Heterozygous	4	12	33333	0.25
Ld_c251	2710	T	G	Heterozygous	7	15	46667	0.286
Ld_c254	421	T	C	Heterozygous	5	13	38462	0.2
Ld_c254	435	C	T	Heterozygous	4	13	30769	0.25
Ld_c254	449	T	G	Heterozygous	4	16	25	0.25
Ld_c254	639	T	C	Heterozygous	4	20	20	0.25
Ld_c254	679	T	G	Heterozygous	7	18	38889	0.143
Ld_c254	713	T	C	Heterozygous	6	14	42857	0.333
Ld_c254	898	T	C	Heterozygous	6	13	46154	0.333
Ld_c254	1011	G	A	Heterozygous	6	15	40	0.167
Ld_c254	1015	T	C	Heterozygous	7	16	43.75	0.286
Ld_c254	1025	T	C	Heterozygous	6	15	40	0.167
Ld_c254	1047	C	T	Heterozygous	6	15	40	0.167
Ld_c254	1140	C	T	Heterozygous	4	17	23529	0.5
Ld_c254	1234	G	A	Heterozygous	4	10	40	0.25
Ld_c257	993	T	A	Heterozygous	5	11	45455	0.4
Ld_c258	1643	G	C	Homozygous	5	12	41667	0.4
Ld_c258	1764	A	G	Homozygous	6	21	28571	0.333
Ld_c258	1773	G	A	Heterozygous	18	22	81818	0.111
Ld_c258	2072	A	G	Homozygous	9	19	47368	0.444
Ld_c259	383	C	T	Heterozygous	6	21	28571	0.167
Ld_c259	638	T	C	Heterozygous	10	22	45455	0.2
Ld_c259	672	T	C	Heterozygous	4	21	19048	0.25
Ld_c259	745	C	T	Heterozygous	4	13	30769	0.5
Ld_c259	1140	C	T	Heterozygous	7	16	43.75	0.429
Ld_c260	1093	T	C	Heterozygous	6	23	26087	0.333
Ld_c260	1120	T	C	Heterozygous	4	21	19048	0.5
Ld_c260	1132	T	C	Heterozygous	4	21	19048	0.5
Ld_c261	172	A	G	Heterozygous	5	14	35714	0.4
Ld_c261	1216	G	A	Heterozygous	6	15	40	0.167
Ld_c261	1378	G	A	Heterozygous	4	12	33333	0.5
Ld_c263	619	A	G	Heterozygous	5	13	38462	0.4
Ld_c263	673	A	G	Heterozygous	5	13	38462	0.2
Ld_c263	712	A	G	Heterozygous	5	13	38462	0.2
Ld_c263	727	G	A	Heterozygous	4	14	28571	0.25
Ld_c263	736	A	G	Heterozygous	5	15	33333	0.4
Ld_c263	763	T	C	Heterozygous	8	19	42105	0.375
Ld_c263	811	G	T	Heterozygous	8	18	44444	0.5
Ld_c263	829	G	A	Heterozygous	5	18	27778	0.2
Ld_c263	943	G	A	Heterozygous	5	11	45455	0.4
Ld_c263	1759	T	A	Homozygous	4	10	40	0.5
Ld_c263	1831	A	G	Heterozygous	4	11	36364	0.25
Ld_c263	1949	G	A	Heterozygous	4	10	40	0.25
Ld_c265	380	A	T	Heterozygous	7	22	31818	0.286
Ld_c265	711	T	A	Heterozygous	4	15	26667	0.25
Ld_c265	750	G	A	Heterozygous	4	21	19048	0.25
Ld_c265	786	A	G	Heterozygous	5	16	31.25	0.4
Ld_c265	993	A	G	Heterozygous	5	18	27778	0.4
Ld_c265	1056	A	G	Heterozygous	7	17	41176	0.143
Ld_c267	1549	A	G	Homozygous	13	27	48148	0.308
Ld_c267	1669	A	G	Heterozygous	5	32	15625	0.2
Ld_c267	2381	G	A	Heterozygous	5	17	29412	0.2
Ld_c268	478	T	C	Heterozygous	5	23	21739	0.4
Ld_c268	1740	A	C	Heterozygous	4	14	28571	0.25
Ld_c268	1742	T	C	Heterozygous	4	14	28571	0.25
Ld_c270	895	T	C	Heterozygous	5	11	45455	0.2
Ld_c270	965	C	T	Heterozygous	4	12	33333	0.25
Ld_c270	1192	A	G	Heterozygous	5	16	31.25	0.4
Ld_c270	1241	G	A	Heterozygous	7	17	41176	0.429
Ld_c270	1300	T	C	Heterozygous	7	16	43.75	0.286
Ld_c270	1381	C	T	Heterozygous	6	17	35294	0.5
Ld_c270	1435	A	G	Heterozygous	4	18	22222	0.25
Ld_c272	252	T	C	Heterozygous	6	21	28571	0.167
Ld_c273	688	G	C	Heterozygous	4	25	16	0.25
Ld_c275	312	C	A	Heterozygous	6	25	24	0.5
Ld_c275	441	G	A	Heterozygous	4	19	21053	0.5
Ld_c275	720	G	T	Heterozygous	5	22	22727	0.4
Ld_c276	365	T	A	Heterozygous	5	12	41667	0.4
Ld_c276	3359	T	A	Heterozygous	4	23	17391	0.25
Ld_c276	3400	A	C	Heterozygous	4	24	16667	0.25
Ld_c276	3438	T	A	Heterozygous	4	25	16	0.25
Ld_c276	3470	C	T	Heterozygous	4	23	17391	0.25
Ld_c276	3519	G	A	Heterozygous	9	25	36	0.333
Ld_c276	3642	T	A	Heterozygous	10	25	40	0.1
Ld_c276	3733	G	A	Homozygous	7	24	29167	0.143
Ld_c277	531	C	A	Heterozygous	6	22	27273	0.167
Ld_c277	564	A	G	Heterozygous	6	20	30	0.167
Ld_c278	247	C	A	Heterozygous	4	10	40	0.5
Ld_c278	513	T	C	Heterozygous	6	17	35294	0.167
Ld_c279	269	T	A	Heterozygous	4	15	26667	0.25
Ld_c279	2303	T	A	Heterozygous	7	15	46667	0.143
Ld_c279	2988	G	C	Heterozygous	4	10	40	0.5
Ld_c279	3587	T	C	Heterozygous	5	11	45455	0.4
Ld_c279	3602	A	G	Heterozygous	4	11	36364	0.5
Ld_c279	3606	T	C	Heterozygous	4	11	36364	0.5
Ld_c279	3629	G	A	Heterozygous	5	12	41667	0.4
Ld_c279	3658	G	A	Heterozygous	5	12	41667	0.4
Ld_c279	3838	A	C	Heterozygous	5	15	33333	0.4
Ld_c281	203	C	T	Heterozygous	5	18	27778	0.2
Ld_c281	224	T	C	Heterozygous	8	18	44444	0.25
Ld_c281	593	A	G	Heterozygous	4	16	25	0.5
Ld_c281	725	T	A	Heterozygous	4	16	25	0.5
Ld_c281	1373	G	A	Heterozygous	6	14	42857	0.333
Ld_c281	1438	C	T	Heterozygous	7	15	46667	0.286
Ld_c282	688	A	G	Heterozygous	5	16	31.25	0.4
Ld_c282	813	G	A	Heterozygous	5	22	22727	0.4
Ld_c282	874	T	A	Heterozygous	9	21	42857	0.444
Ld_c282	1035	C	T	Heterozygous	7	20	35	0.143
Ld_c282	1287	T	G	Heterozygous	4	13	30769	0.25
Ld_c284	179	G	C	Heterozygous	7	20	35	0.429
Ld_c284	1395	T	C	Heterozygous	4	18	22222	0.25
Ld_c284	1467	T	C	Heterozygous	5	23	21739	0.2
Ld_c284	1479	C	A	Heterozygous	5	22	22727	0.4
Ld_c284	2222	C	T	Heterozygous	4	29	13793	0.25
Ld_c286	235	T	C	Heterozygous	4	12	33333	0.25
Ld_c286	280	T	C	Heterozygous	6	12	50	0.5
Ld_c286	841	A	G	Heterozygous	5	12	41667	0.4
Ld_c287	288	C	T	Heterozygous	6	24	25	0.5
Ld_c287	341	T	A	Heterozygous	6	25	24	0.5
Ld_c288	654	T	C	Heterozygous	8	16	50	0.375
Ld_c288	663	T	C	Heterozygous	7	16	43.75	0.286
Ld_c288	681	T	A	Heterozygous	8	18	44444	0.5
Ld_c288	762	C	T	Heterozygous	5	14	35714	0.4
Ld_c288	1346	T	C	Heterozygous	7	18	38889	0.429
Ld_c288	1350	T	A	Heterozygous	5	18	27778	0.4
Ld_c288	1480	C	A	Heterozygous	6	20	30	0.5
Ld_c288	1485	G	T	Heterozygous	4	18	22222	0.25
Ld_c288	1485	G	A	Heterozygous	6	18	33333	0.5
Ld_c288	1488	T	G	Heterozygous	4	18	22222	0.25
Ld_c288	1704	C	T	Heterozygous	5	27	18519	0.4
Ld_c288	1858	G	A	Heterozygous	4	11	36364	0.25
Ld_c291	221	T	A	Heterozygous	14	50	28	0.071
Ld_c291	222	A	T	Heterozygous	16	38	42105	0.062
Ld_c291	225	A	T	Homozygous	4	29	13793	0.25
Ld_c291	289	T	C	Heterozygous	8	21	38095	0.25
Ld_c292	133	A	G	Heterozygous	5	22	22727	0.4
Ld_c292	243	C	T	Heterozygous	4	31	12903	0.25
Ld_c292	264	C	T	Heterozygous	11	30	36667	0.364
Ld_c292	358	A	G	Heterozygous	17	35	48571	0.176
Ld_c292	376	T	A	Heterozygous	11	38	28947	0.091
Ld_c292	379	G	A	Heterozygous	11	38	28947	0.091
Ld_c292	425	C	T	Heterozygous	7	36	19444	0.143
Ld_c292	479	C	A	Heterozygous	7	37	18919	0.143
Ld_c292	645	T	G	Heterozygous	6	23	26087	0.333
Ld_c292	703	T	G	Heterozygous	11	26	42308	0.455
Ld_c292	835	C	T	Heterozygous	5	22	22727	0.4
Ld_c292	1422	A	G	Heterozygous	5	21	23.81	0.4
Ld_c293	544	C	T	Heterozygous	5	14	35714	0.4
Ld_c297	159	T	C	Heterozygous	7	15	46667	0.286
Ld_c297	342	G	A	Heterozygous	9	18	50	0.222
Ld_c297	708	C	T	Heterozygous	7	15	46667	0.286
Ld_c298	2083	G	C	Heterozygous	4	24	16667	0.25
Ld_c299	824	C	T	Heterozygous	6	15	40	0.5
Ld_c301	765	T	C	Heterozygous	4	11	36364	0.5
Ld_c301	796	A	G	Heterozygous	5	11	45455	0.4
Ld_c301	941	T	C	Heterozygous	4	12	33333	0.25
Ld_c301	1643	A	T	Heterozygous	5	11	45455	0.2
Ld_c301	1943	C	T	Heterozygous	4	16	25	0.5
Ld_c301	2167	A	T	Heterozygous	4	12	33333	0.25
Ld_c304	170	G	A	Heterozygous	6	28	21429	0.167
Ld_c304	178	A	C	Heterozygous	12	28	42857	0.25
Ld_c304	220	C	T	Heterozygous	11	32	34375	0.091
Ld_c304	361	A	G	Heterozygous	7	25	28	0.429
Ld_c304	379	A	G	Heterozygous	11	25	44	0.364
Ld_c304	442	A	G	Heterozygous	8	26	30769	0.375
Ld_c304	1430	T	C	Heterozygous	5	22	22727	0.2
Ld_c304	1676	T	C	Heterozygous	7	19	36842	0.143
Ld_c304	1754	C	T	Heterozygous	6	16	37.5	0.333
Ld_c305	419	G	A	Heterozygous	4	21	19048	0.25
Ld_c306	1234	A	G	Heterozygous	6	20	30	0.5
Ld_c307	1872	T	C	Heterozygous	5	11	45455	0.4
Ld_c307	2244	A	G	Heterozygous	4	12	33333	0.25
Ld_c308	3222	A	G	Heterozygous	5	17	29412	0.4
Ld_c308	3359	A	G	Heterozygous	8	22	36364	0.5
Ld_c309	354	A	G	Heterozygous	8	36	22222	0.25
Ld_c309	480	G	C	Heterozygous	5	50	10	0.4
Ld_c309	649	C	T	Heterozygous	8	17	47059	0.5
Ld_c309	707	A	C	Heterozygous	4	16	25	0.5
Ld_c309	723	A	G	Heterozygous	9	19	47368	0.222
Ld_c309	822	A	T	Heterozygous	4	23	17391	0.25
Ld_c309	825	C	T	Heterozygous	4	21	19048	0.25
Ld_c309	864	G	T	Heterozygous	5	23	21739	0.2
Ld_c309	889	A	T	Heterozygous	4	22	18182	0.25
Ld_c309	928	G	A	Heterozygous	5	23	21739	0.4
Ld_c309	964	G	T	Heterozygous	5	25	20	0.4
Ld_c309	966	A	T	Heterozygous	5	25	20	0.4
Ld_c309	1037	C	T	Heterozygous	6	27	22222	0.333
Ld_c309	1056	T	C	Heterozygous	9	29	31034	0.444
Ld_c309	1139	T	G	Heterozygous	9	20	45	0.444
Ld_c309	1260	G	T	Heterozygous	8	20	40	0.125
Ld_c309	1350	C	T	Heterozygous	7	16	43.75	0.286
Ld_c309	2907	T	C	Heterozygous	5	15	33333	0.2
Ld_c309	3114	T	A	Heterozygous	5	15	33333	0.2
Ld_c310	1092	T	C	Heterozygous	6	15	40	0.333
Ld_c310	1157	T	C	Heterozygous	4	18	22222	0.5
Ld_c311	877	A	G	Homozygous	6	19	31579	0.167
Ld_c311	890	C	T	Homozygous	6	20	30	0.167
Ld_c311	932	C	A	Homozygous	7	21	33333	0.143
Ld_c311	1102	C	T	Heterozygous	5	26	19231	0.4
Ld_c311	1117	T	C	Heterozygous	5	26	19231	0.4
Ld_c312	2353	C	T	Heterozygous	4	11	36364	0.25
Ld_c315	208	C	T	Heterozygous	7	18	38889	0.143
Ld_c315	522	G	A	Homozygous	5	10	50	0.2
Ld_c316	191	C	T	Heterozygous	5	16	31.25	0.2
Ld_c316	803	C	A	Homozygous	8	11	72727	0.125
Ld_c317	707	G	T	Heterozygous	5	12	41667	0.4
Ld_c317	2499	T	C	Homozygous	12	52	23077	0.417
Ld_c318	1391	T	C	Heterozygous	5	16	31.25	0.4
Ld_c318	1637	G	A	Heterozygous	4	14	28571	0.5
Ld_c318	2162	C	T	Heterozygous	4	11	36364	0.5
Ld_c318	2265	G	A	Heterozygous	7	19	36842	0.143
Ld_c318	2293	A	G	Heterozygous	5	23	21739	0.2
Ld_c319	397	T	C	Heterozygous	4	23	17391	0.25
Ld_c319	405	G	A	Heterozygous	4	21	19048	0.25
Ld_c319	469	C	T	Heterozygous	6	19	31579	0.167
Ld_c321	974	T	C	Heterozygous	5	17	29412	0.4
Ld_c321	1232	A	C	Heterozygous	5	19	26316	0.4
Ld_c321	1368	C	T	Heterozygous	7	18	38889	0.286
Ld_c321	1528	G	A	Heterozygous	10	21	47619	0.5
Ld_c321	1672	A	G	Heterozygous	6	30	20	0.167
Ld_c321	1923	C	T	Heterozygous	4	16	25	0.5
Ld_c321	1958	T	A	Heterozygous	4	16	25	0.5
Ld_c321	1962	T	A	Heterozygous	4	16	25	0.5
Ld_c322	1352	T	C	Homozygous	5	10	50	0.2
Ld_c323	382	T	C	Heterozygous	4	20	20	0.5
Ld_c323	392	G	A	Heterozygous	4	21	19048	0.5
Ld_c324	53	C	T	Homozygous	5	15	33333	0.2
Ld_c324	367	A	G	Heterozygous	5	15	33333	0.2
Ld_c324	532	C	T	Heterozygous	9	26	34615	0.333
Ld_c324	604	G	A	Heterozygous	4	15	26667	0.5
Ld_c325	665	C	T	Heterozygous	4	10	40	0.5
Ld_c327	942	G	A	Heterozygous	5	13	38462	0.2
Ld_c327	963	G	A	Heterozygous	6	15	40	0.333
Ld_c327	1272	A	T	Heterozygous	8	17	47059	0.375
Ld_c327	1275	T	A	Heterozygous	8	17	47059	0.375
Ld_c327	1302	C	A	Heterozygous	4	10	40	0.25
Ld_c327	1603	C	T	Heterozygous	6	16	37.5	0.5
Ld_c328	2687	T	A	Heterozygous	5	15	33333	0.2
Ld_c328	2809	C	T	Heterozygous	4	14	28571	0.25
Ld_c331	1532	G	A	Heterozygous	6	21	28571	0.167
Ld_c331	1650	A	G	Heterozygous	8	26	30769	0.25
Ld_c331	1677	T	G	Heterozygous	11	25	44	0.273
Ld_c331	1868	G	A	Heterozygous	7	25	28	0.143
Ld_c331	1875	A	C	Heterozygous	7	25	28	0.143
Ld_c331	1909	T	G	Heterozygous	4	24	16667	0.5
Ld_c331	1921	A	G	Heterozygous	6	24	25	0.333
Ld_c331	1960	T	G	Heterozygous	10	20	50	0.2
Ld_c332	245	C	T	Heterozygous	4	12	33333	0.5
Ld_c332	317	C	T	Heterozygous	5	16	31.25	0.2
Ld_c332	320	T	A	Heterozygous	8	16	50	0.375
Ld_c332	356	C	T	Heterozygous	7	15	46667	0.286
Ld_c332	434	G	A	Heterozygous	5	13	38462	0.2
Ld_c332	656	C	T	Heterozygous	5	12	41667	0.4
Ld_c332	692	G	T	Homozygous	4	11	36364	0.25
Ld_c333	2042	T	C	Heterozygous	4	14	28571	0.25
Ld_c333	2049	T	G	Heterozygous	4	14	28571	0.25
Ld_c334	623	C	T	Heterozygous	4	18	22222	0.25
Ld_c334	938	A	C	Heterozygous	6	15	40	0.333
Ld_c334	947	G	A	Heterozygous	7	16	43.75	0.286
Ld_c334	986	T	C	Heterozygous	7	17	41176	0.286
Ld_c334	1061	G	A	Heterozygous	5	13	38462	0.2
Ld_c334	1390	G	A	Heterozygous	4	16	25	0.5
Ld_c336	141	T	C	Heterozygous	4	13	30769	0.25
Ld_c336	169	T	C	Heterozygous	8	18	44444	0.125
Ld_c337	669	G	C	Heterozygous	4	26	15385	0.5
Ld_c337	857	C	A	Heterozygous	4	26	15385	0.25
Ld_c337	1223	T	A	Heterozygous	4	12	33333	0.25
Ld_c338	268	C	T	Heterozygous	5	15	33333	0.2
Ld_c338	519	T	A	Heterozygous	9	25	36	0.333
Ld_c338	524	C	T	Heterozygous	10	25	40	0.3
Ld_c338	553	C	T	Heterozygous	5	22	22727	0.2
Ld_c338	703	A	G	Heterozygous	10	31	32258	0.3
Ld_c339	380	C	T	Heterozygous	5	18	27778	0.2
Ld_c339	561	G	T	Heterozygous	6	17	35294	0.167
Ld_c339	978	G	C	Heterozygous	5	18	27778	0.4
Ld_c339	980	G	A	Heterozygous	5	19	26316	0.4
Ld_c339	1026	A	G	Heterozygous	4	21	19048	0.25
Ld_c339	1928	G	A	Heterozygous	4	16	25	0.5
Ld_c340	542	A	G	Heterozygous	4	16	25	0.25
Ld_c341	511	G	T	Heterozygous	5	26	19231	0.4
Ld_c341	544	C	G	Heterozygous	5	28	17857	0.4
Ld_c341	955	G	A	Heterozygous	7	21	33333	0.143
Ld_c341	1074	C	T	Heterozygous	4	16	25	0.5
Ld_c341	1113	T	C	Heterozygous	5	17	29412	0.2
Ld_c343	1282	C	T	Heterozygous	4	11	36364	0.5
Ld_c343	1459	C	T	Heterozygous	4	15	26667	0.25
Ld_c343	1636	A	T	Heterozygous	6	16	37.5	0.5
Ld_c343	1741	G	T	Heterozygous	5	12	41667	0.2
Ld_c344	190	A	T	Heterozygous	5	16	31.25	0.2
Ld_c344	1197	C	G	Heterozygous	9	23	39.13	0.444
Ld_c346	1844	C	T	Heterozygous	5	16	31.25	0.2
Ld_c347	83	T	C	Heterozygous	8	21	38095	0.125
Ld_c347	235	C	G	Homozygous	8	20	40	0.25
Ld_c347	592	G	C	Homozygous	11	39	28205	0.455
Ld_c347	785	T	C	Heterozygous	11	31	35484	0.091
Ld_c347	896	G	A	Heterozygous	12	32	37.5	0.083
Ld_c347	899	T	G	Heterozygous	12	32	37.5	0.083
Ld_c347	901	C	T	Heterozygous	13	32	40625	0.154
Ld_c347	975	G	A	Heterozygous	6	15	40	0.333
Ld_c347	1036	A	C	Heterozygous	6	13	46154	0.5
Ld_c347	1322	G	A	Heterozygous	4	17	23529	0.25
Ld_c347	1434	A	G	Heterozygous	4	17	23529	0.25
Ld_c348	207	G	C	Heterozygous	6	24	25	0.167
Ld_c348	314	G	A	Homozygous	12	33	36364	0.167
Ld_c349	714	T	C	Heterozygous	4	14	28571	0.25
Ld_c350	134	C	T	Homozygous	4	14	28571	0.25
Ld_c350	136	G	C	Homozygous	4	14	28571	0.25
Ld_c350	242	T	C	Heterozygous	5	13	38462	0.2
Ld_c350	490	A	G	Heterozygous	7	17	41176	0.429
Ld_c350	541	G	A	Heterozygous	9	19	47368	0.111
Ld_c350	610	G	A	Heterozygous	4	24	16667	0.25
Ld_c350	631	A	G	Heterozygous	11	25	44	0.273
Ld_c350	649	G	A	Heterozygous	9	20	45	0.444
Ld_c350	784	C	T	Heterozygous	4	16	25	0.25
Ld_c350	790	C	A	Heterozygous	4	16	25	0.25
Ld_c351	999	C	A	Heterozygous	4	18	22222	0.25
Ld_c351	1130	T	C	Homozygous	5	16	31.25	0.4
Ld_c351	1143	G	T	Homozygous	5	16	31.25	0.4
Ld_c351	1233	T	G	Heterozygous	4	11	36364	0.25
Ld_c351	1263	C	T	Heterozygous	4	10	40	0.25
Ld_c351	1369	G	T	Homozygous	4	10	40	0.5
Ld_c351	1380	G	A	Heterozygous	4	11	36364	0.5
Ld_c351	1530	T	A	Heterozygous	4	15	26667	0.5
Ld_c351	1539	C	T	Heterozygous	5	15	33333	0.2
Ld_c352	145	G	A	Heterozygous	9	18	50	0.333
Ld_c352	804	A	C	Heterozygous	5	22	22727	0.2
Ld_c352	1317	G	A	Heterozygous	6	12	50	0.333
Ld_c353	289	G	A	Homozygous	13	29	44828	0.385
Ld_c354	1638	G	C	Heterozygous	7	16	43.75	0.286
Ld_c354	1657	C	T	Heterozygous	4	11	36364	0.5
Ld_c354	1981	T	C	Heterozygous	4	16	25	0.25
Ld_c357	382	C	T	Heterozygous	5	12	41667	0.4
Ld_c357	494	A	T	Heterozygous	5	22	22727	0.4
Ld_c357	602	G	A	Heterozygous	9	18	50	0.333
Ld_c357	660	C	A	Heterozygous	4	10	40	0.25
Ld_c357	668	G	A	Heterozygous	5	10	50	0.4
Ld_c358	606	T	A	Heterozygous	4	13	30769	0.25
Ld_c358	1182	G	A	Heterozygous	5	14	35714	0.4
Ld_c358	1290	C	T	Heterozygous	5	18	27778	0.4
Ld_c358	1504	A	G	Heterozygous	5	18	27778	0.4
Ld_c359	1015	C	G	Heterozygous	4	16	25	0.5
Ld_c361	601	C	T	Heterozygous	4	11	36364	0.5
Ld_c361	686	A	G	Heterozygous	5	14	35714	0.4
Ld_c361	916	T	A	Heterozygous	5	18	27778	0.4
Ld_c361	1259	A	G	Homozygous	4	15	26667	0.25
Ld_c363	762	G	T	Heterozygous	4	13	30769	0.25
Ld_c363	1722	A	G	Heterozygous	9	21	42857	0.111
Ld_c364	284	T	A	Heterozygous	4	17	23529	0.25
Ld_c364	316	T	A	Heterozygous	10	22	45455	0.2
Ld_c364	465	A	G	Heterozygous	7	18	38889	0.143
Ld_c364	489	T	C	Heterozygous	7	17	41176	0.143
Ld_c364	506	C	T	Heterozygous	4	16	25	0.25
Ld_c364	507	C	A	Heterozygous	6	16	37.5	0.5
Ld_c364	520	G	A	Heterozygous	6	15	40	0.5
Ld_c364	742	T	A	Heterozygous	4	13	30769	0.5
Ld_c365	1337	G	C	Heterozygous	8	18	44444	0.25
Ld_c368	341	T	C	Heterozygous	4	17	23529	0.25
Ld_c368	528	A	C	Heterozygous	4	13	30769	0.5
Ld_c368	851	C	T	Heterozygous	6	21	28571	0.5
Ld_c368	864	G	A	Heterozygous	4	20	20	0.25
Ld_c369	1212	T	C	Heterozygous	8	18	44444	0.375
Ld_c371	1548	A	T	Heterozygous	10	25	40	0.4
Ld_c371	1554	A	G	Heterozygous	5	23	21739	0.4
Ld_c371	1671	C	T	Heterozygous	7	25	28	0.286
Ld_c371	1682	G	A	Heterozygous	6	28	21429	0.333
Ld_c371	1740	G	A	Heterozygous	5	27	18519	0.2
Ld_c371	1764	T	A	Heterozygous	13	28	46429	0.308
Ld_c371	1916	G	A	Heterozygous	6	36	16667	0.167
Ld_c371	2319	C	T	Heterozygous	25	34	73529	0.16
Ld_c374	120	G	A	Heterozygous	5	13	38462	0.4
Ld_c374	184	A	T	Heterozygous	4	14	28571	0.25
Ld_c374	649	A	G	Heterozygous	5	14	35714	0.2
Ld_c374	931	G	A	Heterozygous	7	16	43.75	0.143
Ld_c376	280	T	C	Homozygous	7	15	46667	0.143
Ld_c376	386	T	C	Homozygous	8	18	44444	0.25
Ld_c377	1710	A	C	Heterozygous	4	18	22222	0.5
Ld_c377	1759	T	C	Homozygous	4	11	36364	0.25
Ld_c377	1938	G	C	Heterozygous	4	10	40	0.25
Ld_c378	368	T	A	Heterozygous	5	20	25	0.2
Ld_c378	995	T	C	Heterozygous	6	16	37.5	0.333
Ld_c378	1298	A	G	Heterozygous	4	19	21053	0.5
Ld_c378	1339	A	G	Heterozygous	4	18	22222	0.5
Ld_c379	1506	T	C	Heterozygous	7	21	33333	0.143
Ld_c380	155	T	G	Homozygous	4	19	21053	0.5
Ld_c380	198	T	C	Heterozygous	4	20	20	0.5
Ld_c380	706	G	C	Heterozygous	5	16	31.25	0.4
Ld_c380	728	G	A	Heterozygous	5	18	27778	0.4
Ld_c380	742	G	C	Heterozygous	5	17	29412	0.4
Ld_c380	756	C	T	Heterozygous	9	19	47368	0.222
Ld_c380	790	C	T	Heterozygous	6	18	33333	0.333
Ld_c381	1208	T	G	Heterozygous	6	13	46154	0.167
Ld_c381	1270	G	A	Heterozygous	5	12	41667	0.2
Ld_c382	1671	A	G	Heterozygous	8	36	22222	0.125
Ld_c382	1843	C	T	Heterozygous	12	26	46154	0.417
Ld_c383	539	C	T	Heterozygous	6	15	40	0.167
Ld_c383	997	T	A	Homozygous	8	16	50	0.5
Ld_c384	1575	T	C	Heterozygous	6	12	50	0.333
Ld_c384	1591	C	T	Heterozygous	4	11	36364	0.25
Ld_c384	1638	T	C	Heterozygous	4	10	40	0.25
Ld_c385	1141	T	C	Heterozygous	5	23	21739	0.4
Ld_c387	142	C	T	Heterozygous	4	16	25	0.25
Ld_c387	476	G	A	Heterozygous	4	14	28571	0.25
Ld_c387	493	A	G	Heterozygous	5	13	38462	0.4
Ld_c387	499	A	C	Heterozygous	4	12	33333	0.25
Ld_c387	511	T	C	Heterozygous	4	12	33333	0.25
Ld_c387	619	T	G	Heterozygous	5	15	33333	0.2
Ld_c388	951	T	C	Heterozygous	5	14	35714	0.2
Ld_c389	263	T	A	Heterozygous	4	14	28571	0.25
Ld_c389	539	A	G	Heterozygous	10	22	45455	0.3
Ld_c389	806	A	T	Heterozygous	4	15	26667	0.25
Ld_c389	857	A	T	Heterozygous	4	11	36364	0.25
Ld_c389	890	A	G	Heterozygous	4	11	36364	0.25
Ld_c390	442	C	T	Heterozygous	7	26	26923	0.286
Ld_c390	925	G	A	Heterozygous	4	20	20	0.25
Ld_c391	3796	C	A	Heterozygous	5	13	38462	0.2
Ld_c391	3841	C	T	Heterozygous	9	20	45	0.222
Ld_c391	4024	A	T	Heterozygous	11	36	30556	0.455
Ld_c391	4035	A	G	Heterozygous	5	35	14286	0.2
Ld_c392	554	A	G	Heterozygous	6	16	37.5	0.5
Ld_c392	752	G	A	Heterozygous	5	16	31.25	0.4
Ld_c392	923	C	T	Heterozygous	5	14	35714	0.4
Ld_c392	937	A	G	Heterozygous	7	18	38889	0.286
Ld_c392	1391	T	C	Heterozygous	5	13	38462	0.4
Ld_c393	1610	T	A	Heterozygous	8	24	33333	0.125
Ld_c395	294	T	A	Heterozygous	9	19	47368	0.333
Ld_c395	383	C	T	Heterozygous	4	22	18182	0.25
Ld_c396	929	G	A	Heterozygous	5	11	45455	0.2
Ld_c396	2042	T	C	Heterozygous	5	13	38462	0.2
Ld_c396	2200	G	A	Heterozygous	4	14	28571	0.25
Ld_c396	2319	G	T	Heterozygous	6	13	46154	0.167
Ld_c396	2616	G	A	Heterozygous	4	15	26667	0.25
Ld_c397	202	T	A	Heterozygous	5	29	17241	0.2
Ld_c397	311	C	T	Heterozygous	4	27	14815	0.25
Ld_c397	460	A	G	Heterozygous	4	15	26667	0.5
Ld_c399	49	G	A	Homozygous	4	16	25	0.25
Ld_c400	478	G	C	Heterozygous	5	14	35714	0.2
Ld_c400	650	A	G	Heterozygous	5	15	33333	0.4
Ld_c400	1569	G	A	Homozygous	6	13	46154	0.333
Ld_c400	1813	A	G	Heterozygous	5	13	38462	0.4
Ld_c401	487	G	T	Heterozygous	5	28	17857	0.2
Ld_c401	1068	G	A	Heterozygous	6	20	30	0.167
Ld_c401	1179	A	C	Heterozygous	6	17	35294	0.167
Ld_c401	2413	T	C	Heterozygous	4	18	22222	0.5
Ld_c402	530	T	G	Heterozygous	4	24	16667	0.25
Ld_c402	2340	T	G	Heterozygous	4	22	18182	0.5
Ld_c403	173	T	G	Heterozygous	7	33	21212	0.143
Ld_c403	239	A	G	Heterozygous	6	32	18.75	0.167
Ld_c403	1583	C	T	Heterozygous	4	18	22222	0.25
Ld_c403	1674	T	C	Heterozygous	4	20	20	0.5
Ld_c403	2302	A	G	Heterozygous	4	11	36364	0.25
Ld_c403	2471	A	G	Heterozygous	5	15	33333	0.4
Ld_c403	2860	T	G	Heterozygous	4	14	28571	0.5
Ld_c404	765	C	T	Heterozygous	7	22	31818	0.143
Ld_c405	321	T	C	Heterozygous	5	12	41667	0.4
Ld_c405	744	G	A	Heterozygous	5	12	41667	0.4
Ld_c405	784	A	G	Heterozygous	4	12	33333	0.25
Ld_c405	894	T	C	Heterozygous	6	16	37.5	0.333
Ld_c405	1053	G	A	Homozygous	6	18	33333	0.333
Ld_c405	1245	T	C	Heterozygous	4	17	23529	0.25
Ld_c405	1566	A	T	Heterozygous	5	13	38462	0.4
Ld_c406	933	G	C	Heterozygous	7	18	38889	0.429
Ld_c406	1503	T	C	Heterozygous	4	12	33333	0.25
Ld_c406	1695	A	G	Heterozygous	9	21	42857	0.333
Ld_c408	1223	T	A	Heterozygous	6	13	46154	0.5
Ld_c408	1281	T	C	Heterozygous	5	16	31.25	0.4
Ld_c408	1293	G	A	Heterozygous	7	18	38889	0.429
Ld_c408	1295	C	G	Heterozygous	7	18	38889	0.429
Ld_c408	1305	A	C	Heterozygous	9	20	45	0.444
Ld_c408	1329	T	C	Heterozygous	6	18	33333	0.5
Ld_c408	1449	C	T	Homozygous	8	19	42105	0.5
Ld_c409	1394	C	T	Heterozygous	10	22	45455	0.4
Ld_c409	1475	A	T	Heterozygous	5	29	17241	0.2
Ld_c409	1535	A	G	Heterozygous	7	25	28	0.286
Ld_c410	959	A	G	Heterozygous	4	12	33333	0.25
Ld_c410	1193	G	A	Homozygous	5	13	38462	0.4
Ld_c411	237	A	G	Heterozygous	8	31	25806	0.25
Ld_c411	243	A	T	Heterozygous	6	32	18.75	0.167
Ld_c411	426	G	T	Homozygous	14	33	42424	0.214
Ld_c411	1030	T	C	Heterozygous	6	14	42857	0.333
Ld_c412	605	C	T	Heterozygous	4	18	22222	0.5
Ld_c412	710	G	A	Heterozygous	4	15	26667	0.25
Ld_c413	125	A	T	Heterozygous	10	33	30303	0.2
Ld_c413	177	A	T	Heterozygous	8	30	26667	0.25
Ld_c413	271	G	C	Heterozygous	5	26	19231	0.2
Ld_c413	930	A	G	Heterozygous	5	20	25	0.2
Ld_c414	50	G	A	Heterozygous	4	14	28571	0.5
Ld_c415	174	C	G	Homozygous	5	11	45455	0.2
Ld_c415	203	C	A	Heterozygous	7	14	50	0.143
Ld_c415	211	T	C	Heterozygous	7	14	50	0.429
Ld_c415	253	C	A	Heterozygous	7	15	46667	0.429
Ld_c415	507	C	T	Heterozygous	4	18	22222	0.25
Ld_c415	521	T	C	Heterozygous	5	18	27778	0.4
Ld_c415	609	A	G	Heterozygous	7	16	43.75	0.429
Ld_c415	633	C	G	Heterozygous	5	15	33333	0.4
Ld_c415	639	T	C	Heterozygous	5	15	33333	0.4
Ld_c415	831	G	T	Heterozygous	6	14	42857	0.333
Ld_c416	87	T	A	Heterozygous	5	17	29412	0.4
Ld_c416	95	A	G	Heterozygous	4	18	22222	0.5
Ld_c417	265	A	G	Heterozygous	5	15	33333	0.2
Ld_c417	274	A	T	Heterozygous	5	15	33333	0.2
Ld_c417	363	T	C	Heterozygous	4	13	30769	0.25
Ld_c417	1332	A	G	Heterozygous	4	11	36364	0.5
Ld_c417	1939	G	A	Heterozygous	5	22	22727	0.2
Ld_c418	61	T	C	Heterozygous	4	19	21053	0.5
Ld_c418	703	G	A	Heterozygous	7	21	33333	0.429
Ld_c418	829	T	C	Heterozygous	8	25	32	0.5
Ld_c418	991	T	C	Heterozygous	10	22	45455	0.1
Ld_c418	1045	G	A	Heterozygous	4	14	28571	0.5
Ld_c418	1107	C	T	Heterozygous	6	14	42857	0.167
Ld_c418	1220	T	A	Heterozygous	4	11	36364	0.5
Ld_c419	1200	A	G	Heterozygous	4	12	33333	0.5
Ld_c421	51	G	T	Homozygous	5	16	31.25	0.4
Ld_c421	444	C	T	Heterozygous	4	19	21053	0.5
Ld_c421	553	G	T	Heterozygous	5	18	27778	0.2
Ld_c421	596	T	C	Heterozygous	4	12	33333	0.25
Ld_c421	639	T	C	Heterozygous	7	14	50	0.286
Ld_c421	746	G	A	Heterozygous	4	13	30769	0.25
Ld_c421	784	A	G	Heterozygous	5	14	35714	0.4
Ld_c421	789	G	A	Heterozygous	4	14	28571	0.25
Ld_c421	803	T	A	Heterozygous	4	13	30769	0.25
Ld_c421	859	A	T	Heterozygous	4	11	36364	0.25
Ld_c422	733	C	G	Heterozygous	4	15	26667	0.5
Ld_c422	817	A	G	Heterozygous	4	15	26667	0.5
Ld_c422	819	C	T	Heterozygous	4	15	26667	0.5
Ld_c423	407	G	A	Homozygous	10	22	45455	0.2
Ld_c423	431	T	C	Homozygous	11	22	50	0.182
Ld_c423	687	C	T	Heterozygous	4	17	23529	0.5
Ld_c423	689	T	C	Heterozygous	4	17	23529	0.5
Ld_c423	919	T	G	Heterozygous	6	17	35294	0.167
Ld_c423	924	G	C	Heterozygous	6	17	35294	0.167
Ld_c423	935	C	A	Heterozygous	5	17	29412	0.2
Ld_c423	1040	T	A	Heterozygous	4	11	36364	0.25
Ld_c424	695	T	C	Heterozygous	7	24	29167	0.429
Ld_c424	747	C	T	Heterozygous	4	19	21053	0.25
Ld_c424	905	T	C	Heterozygous	7	17	41176	0.143
Ld_c424	977	T	A	Heterozygous	4	16	25	0.25
Ld_c424	1199	G	T	Heterozygous	4	18	22222	0.25
Ld_c424	1281	C	A	Heterozygous	5	15	33333	0.2
Ld_c425	2463	A	C	Heterozygous	4	10	40	0.25
Ld_c425	2468	A	G	Heterozygous	4	10	40	0.25
Ld_c426	34	T	A	Heterozygous	15	19	78947	0.133
Ld_c426	38	T	C	Heterozygous	6	19	31579	0.167
Ld_c426	2636	A	G	Heterozygous	9	20	45	0.444
Ld_c429	187	G	C	Homozygous	7	14	50	0.143
Ld_c429	731	T	G	Homozygous	7	16	43.75	0.143
Ld_c429	1180	C	T	Heterozygous	4	16	25	0.5
Ld_c429	1282	T	C	Heterozygous	8	21	38095	0.5
Ld_c429	1421	C	T	Heterozygous	5	15	33333	0.2
Ld_c429	1483	A	T	Heterozygous	5	15	33333	0.2
Ld_c429	1716	G	T	Heterozygous	5	16	31.25	0.4
Ld_c430	88	G	A	Heterozygous	7	17	41176	0.429
Ld_c430	175	G	A	Heterozygous	7	20	35	0.429
Ld_c430	309	C	T	Heterozygous	7	26	26923	0.429
Ld_c430	796	A	T	Heterozygous	7	23	30435	0.143
Ld_c431	291	A	C	Heterozygous	4	11	36364	0.5
Ld_c431	296	A	G	Heterozygous	4	11	36364	0.5
Ld_c431	1375	T	C	Heterozygous	6	15	40	0.333
Ld_c431	1405	C	T	Heterozygous	4	15	26667	0.25
Ld_c433	817	T	C	Heterozygous	9	22	40909	0.444
Ld_c434	257	G	C	Heterozygous	6	14	42857	0.5
Ld_c434	307	G	C	Heterozygous	10	20	50	0.3
Ld_c435	656	G	A	Heterozygous	6	15	40	0.5
Ld_c435	1384	C	T	Heterozygous	5	13	38462	0.4
Ld_c435	1640	G	T	Heterozygous	7	25	28	0.143
Ld_c435	1704	A	G	Heterozygous	12	25	48	0.333
Ld_c436	547	C	T	Heterozygous	7	15	46667	0.286
Ld_c436	975	A	G	Heterozygous	8	17	47059	0.25
Ld_c436	1780	G	A	Heterozygous	4	26	15385	0.25
Ld_c437	251	C	T	Homozygous	8	18	44444	0.375
Ld_c437	481	A	T	Heterozygous	6	19	31579	0.167
Ld_c437	982	T	C	Heterozygous	4	15	26667	0.5
Ld_c437	984	A	T	Heterozygous	4	14	28571	0.5
Ld_c437	994	A	T	Heterozygous	4	13	30769	0.5
Ld_c438	94	C	T	Heterozygous	6	22	27273	0.5
Ld_c438	233	A	T	Heterozygous	5	15	33333	0.2
Ld_c438	1608	T	A	Heterozygous	5	12	41667	0.2
Ld_c438	1686	C	T	Heterozygous	6	13	46154	0.333
Ld_c438	1700	C	T	Heterozygous	6	13	46154	0.333
Ld_c438	1750	T	A	Heterozygous	6	15	40	0.333
Ld_c438	1833	A	G	Heterozygous	6	15	40	0.333
Ld_c439	578	T	C	Heterozygous	6	15	40	0.167
Ld_c439	790	T	G	Heterozygous	4	11	36364	0.25
Ld_c440	1112	A	G	Heterozygous	5	11	45455	0.4
Ld_c442	757	C	T	Heterozygous	4	14	28571	0.5
Ld_c443	2589	G	A	Heterozygous	8	22	36364	0.25
Ld_c443	2758	A	T	Heterozygous	10	21	47619	0.2
Ld_c443	2858	T	C	Heterozygous	9	20	45	0.444
Ld_c444	371	T	C	Homozygous	7	14	50	0.286
Ld_c444	496	T	A	Heterozygous	7	22	31818	0.143
Ld_c444	568	C	T	Heterozygous	5	29	17241	0.2
Ld_c446	2091	G	T	Heterozygous	4	10	40	0.5
Ld_c447	43	A	G	Homozygous	7	19	36842	0.286
Ld_c447	294	T	A	Heterozygous	11	29	37931	0.091
Ld_c447	331	T	C	Homozygous	9	32	28125	0.111
Ld_c447	343	C	T	Homozygous	7	34	20588	0.143
Ld_c447	360	A	G	Homozygous	7	33	21212	0.143
Ld_c447	400	C	G	Heterozygous	10	36	27778	0.1
Ld_c447	517	A	G	Heterozygous	9	24	37.5	0.333
Ld_c447	701	T	C	Heterozygous	8	17	47059	0.375
Ld_c447	823	T	C	Heterozygous	7	14	50	0.429
Ld_c448	1061	G	A	Heterozygous	5	14	35714	0.2
Ld_c448	1735	C	T	Heterozygous	5	18	27778	0.2
Ld_c448	1804	A	C	Heterozygous	9	21	42857	0.222
Ld_c448	1811	T	C	Heterozygous	6	21	28571	0.167
Ld_c450	653	G	A	Heterozygous	6	13	46154	0.5
Ld_c451	144	G	A	Heterozygous	5	11	45455	0.4
Ld_c451	216	T	C	Heterozygous	7	15	46667	0.286
Ld_c451	340	A	G	Heterozygous	6	17	35294	0.333
Ld_c451	394	T	A	Heterozygous	4	16	25	0.5
Ld_c452	1695	T	A	Heterozygous	5	11	45455	0.4
Ld_c452	3154	C	A	Heterozygous	6	16	37.5	0.333
Ld_c453	390	T	G	Heterozygous	10	21	47619	0.1
Ld_c453	1060	A	T	Heterozygous	4	16	25	0.5
Ld_c455	49	A	T	Heterozygous	4	23	17391	0.5
Ld_c455	667	C	T	Heterozygous	4	24	16667	0.25
Ld_c455	717	T	A	Heterozygous	11	24	45833	0.182
Ld_c456	339	T	C	Heterozygous	5	14	35714	0.2
Ld_c459	455	A	C	Heterozygous	4	15	26667	0.5
Ld_c459	458	T	C	Heterozygous	7	15	46667	0.429
Ld_c459	518	G	C	Heterozygous	6	17	35294	0.167
Ld_c459	791	T	G	Heterozygous	8	18	44444	0.125
Ld_c459	806	G	A	Heterozygous	9	19	47368	0.111
Ld_c460	96	A	T	Heterozygous	11	31	35484	0.182
Ld_c460	414	G	A	Heterozygous	6	31	19355	0.167
Ld_c460	717	G	A	Heterozygous	6	18	33333	0.5
Ld_c460	774	T	C	Heterozygous	9	23	39.13	0.111
Ld_c460	1080	G	A	Heterozygous	6	21	28571	0.167
Ld_c461	2247	A	C	Heterozygous	7	16	43.75	0.143
Ld_c462	47	G	A	Heterozygous	4	15	26667	0.25
Ld_c462	61	C	T	Heterozygous	6	15	40	0.167
Ld_c462	96	T	C	Heterozygous	6	15	40	0.167
Ld_c462	476	G	A	Heterozygous	4	22	18182	0.25
Ld_c462	517	C	T	Heterozygous	7	22	31818	0.286
Ld_c462	525	G	T	Heterozygous	4	23	17391	0.25
Ld_c462	728	G	A	Heterozygous	6	14	42857	0.333
Ld_c463	547	G	A	Heterozygous	7	18	38889	0.143
Ld_c464	281	C	T	Heterozygous	6	19	31579	0.167
Ld_c464	641	A	G	Heterozygous	7	16	43.75	0.429
Ld_c464	869	A	G	Heterozygous	5	14	35714	0.4
Ld_c465	311	T	G	Heterozygous	4	15	26667	0.25
Ld_c465	518	G	A	Heterozygous	4	21	19048	0.25
Ld_c465	1130	G	A	Heterozygous	4	13	30769	0.25
Ld_c465	1143	G	A	Heterozygous	5	12	41667	0.2
Ld_c465	1197	G	A	Heterozygous	4	12	33333	0.25
Ld_c465	1327	G	A	Heterozygous	5	10	50	0.4
Ld_c465	1340	T	A	Heterozygous	5	10	50	0.4
Ld_c466	438	G	A	Heterozygous	6	25	24	0.167
Ld_c466	621	C	T	Heterozygous	8	20	40	0.125
Ld_c468	48	A	C	Homozygous	5	19	26316	0.2
Ld_c468	68	A	C	Heterozygous	4	20	20	0.25
Ld_c468	92	C	T	Heterozygous	5	23	21739	0.2
Ld_c468	148	A	T	Heterozygous	4	23	17391	0.25
Ld_c468	156	C	T	Heterozygous	6	22	27273	0.167
Ld_c468	188	G	T	Heterozygous	7	24	29167	0.286
Ld_c468	194	T	C	Heterozygous	5	24	20833	0.4
Ld_c468	218	A	G	Heterozygous	5	26	19231	0.4
Ld_c468	239	A	G	Heterozygous	4	25	16	0.5
Ld_c468	381	T	G	Heterozygous	12	25	48	0.167
Ld_c468	482	T	C	Heterozygous	5	25	20	0.2
Ld_c469	278	G	A	Heterozygous	4	12	33333	0.25
Ld_c469	340	A	C	Heterozygous	5	13	38462	0.2
Ld_c469	456	A	G	Heterozygous	7	15	46667	0.143
Ld_c469	834	G	T	Heterozygous	4	15	26667	0.25
Ld_c469	866	G	A	Heterozygous	4	15	26667	0.25
Ld_c469	876	A	G	Heterozygous	6	17	35294	0.167
Ld_c470	302	G	A	Heterozygous	7	26	26923	0.286
Ld_c470	928	C	T	Heterozygous	6	15	40	0.5
Ld_c470	962	C	A	Heterozygous	6	15	40	0.5
Ld_c470	1275	T	A	Heterozygous	8	16	50	0.25
Ld_c470	1276	T	A	Heterozygous	8	16	50	0.25
Ld_c470	1295	C	A	Heterozygous	5	15	33333	0.2
Ld_c471	1072	G	A	Heterozygous	6	18	33333	0.333
Ld_c471	2944	T	C	Heterozygous	5	20	25	0.4
Ld_c471	2997	T	A	Heterozygous	4	14	28571	0.5
Ld_c473	390	G	A	Heterozygous	12	27	44444	0.167
Ld_c473	425	A	G	Heterozygous	4	28	14286	0.25
Ld_c473	656	A	G	Heterozygous	5	21	23.81	0.2
Ld_c474	207	T	A	Heterozygous	4	23	17391	0.5
Ld_c474	267	T	A	Heterozygous	4	17	23529	0.5
Ld_c476	1796	G	A	Heterozygous	4	17	23529	0.25
Ld_c476	1801	C	T	Homozygous	4	16	25	0.25
Ld_c477	1383	G	A	Heterozygous	5	13	38462	0.2
Ld_c477	1730	A	G	Homozygous	5	23	21739	0.4
Ld_c479	286	T	C	Heterozygous	4	11	36364	0.25
Ld_c479	391	T	C	Heterozygous	5	17	29412	0.4
Ld_c480	1115	T	C	Heterozygous	11	22	50	0.455
Ld_c480	1348	C	T	Heterozygous	11	28	39286	0.182
Ld_c480	1765	G	A	Heterozygous	5	19	26316	0.2
Ld_c481	377	T	C	Heterozygous	5	16	31.25	0.4
Ld_c481	631	A	G	Heterozygous	4	13	30769	0.25
Ld_c481	671	C	T	Heterozygous	5	12	41667	0.4
Ld_c481	2628	T	C	Heterozygous	5	14	35714	0.2
Ld_c481	3024	G	A	Heterozygous	5	13	38462	0.4
Ld_c482	540	A	C	Heterozygous	9	25	36	0.444
Ld_c482	716	A	G	Heterozygous	9	27	33333	0.222
Ld_c482	721	G	A	Heterozygous	11	25	44	0.273
Ld_c482	1154	G	A	Heterozygous	6	19	31579	0.333
Ld_c482	1222	T	G	Heterozygous	5	29	17241	0.2
Ld_c482	2027	C	T	Heterozygous	4	11	36364	0.25
Ld_c483	1969	T	G	Heterozygous	6	17	35294	0.5
Ld_c484	735	G	A	Heterozygous	4	18	22222	0.25
Ld_c484	810	C	T	Heterozygous	5	19	26316	0.4
Ld_c486	176	G	C	Heterozygous	4	10	40	0.5
Ld_c486	841	G	A	Heterozygous	5	17	29412	0.4
Ld_c486	937	A	G	Heterozygous	6	20	30	0.167
Ld_c487	150	A	T	Homozygous	9	23	39.13	0.111
Ld_c487	761	T	C	Heterozygous	8	20	40	0.25
Ld_c487	773	A	G	Heterozygous	7	20	35	0.286
Ld_c487	788	T	A	Heterozygous	10	20	50	0.2
Ld_c487	1019	T	C	Homozygous	6	22	27273	0.5
Ld_c490	23	T	C	Homozygous	4	31	12903	0.25
Ld_c490	66	T	C	Homozygous	6	33	18182	0.167
Ld_c490	103	T	C	Homozygous	12	34	35294	0.25
Ld_c490	130	A	G	Homozygous	8	35	22857	0.375
Ld_c490	251	T	A	Homozygous	9	22	40909	0.444
Ld_c490	794	A	G	Heterozygous	6	15	40	0.333
Ld_c490	1047	G	A	Homozygous	4	12	33333	0.25
Ld_c491	46	T	C	Heterozygous	4	16	25	0.25
Ld_c491	50	G	T	Heterozygous	9	35	25714	0
Ld_c491	51	C	T	Heterozygous	6	35	17143	0.333
Ld_c491	174	T	A	Heterozygous	6	49	12245	0.333
Ld_c492	1204	C	T	Heterozygous	5	19	26316	0.2
Ld_c492	1600	C	T	Heterozygous	8	22	36364	0.25
Ld_c494	1656	G	A	Homozygous	7	15	46667	0.286
Ld_c495	3103	T	C	Heterozygous	4	18	22222	0.25
Ld_c496	254	A	T	Heterozygous	4	10	40	0.25
Ld_c496	1551	T	A	Heterozygous	6	16	37.5	0.333
Ld_c496	1644	G	A	Heterozygous	4	21	19048	0.25
Ld_c496	1755	A	G	Heterozygous	9	23	39.13	0.333
Ld_c496	1782	T	C	Heterozygous	8	18	44444	0.5
Ld_c496	1833	T	C	Heterozygous	8	16	50	0.5
Ld_c496	2160	C	T	Heterozygous	9	22	40909	0.222
Ld_c496	2169	A	G	Heterozygous	8	23	34783	0.125
Ld_c496	2313	G	A	Heterozygous	5	17	29412	0.2
Ld_c496	2397	A	G	Heterozygous	4	15	26667	0.25
Ld_c496	2408	C	T	Heterozygous	4	14	28571	0.25
Ld_c497	291	A	G	Heterozygous	6	14	42857	0.167
Ld_c497	449	T	A	Heterozygous	7	21	33333	0.143
Ld_c498	343	C	T	Heterozygous	4	10	40	0.25
Ld_c498	611	C	T	Heterozygous	6	14	42857	0.167
Ld_c499	217	T	C	Heterozygous	5	11	45455	0.2
Ld_c499	1190	A	G	Heterozygous	6	17	35294	0.5
Ld_c499	1195	T	A	Heterozygous	5	17	29412	0.4
Ld_c501	119	C	T	Heterozygous	8	21	38095	0.125
Ld_c501	147	C	T	Heterozygous	8	21	38095	0.25
Ld_c501	165	T	A	Heterozygous	8	21	38095	0.125
Ld_c501	195	C	T	Heterozygous	8	23	34783	0.125
Ld_c501	313	T	C	Homozygous	5	14	35714	0.2
Ld_c501	315	C	T	Homozygous	5	14	35714	0.2
Ld_c502	634	G	A	Heterozygous	4	11	36364	0.25
Ld_c503	325	T	C	Heterozygous	10	31	32258	0.4
Ld_c503	2744	C	T	Heterozygous	5	13	38462	0.2
Ld_c504	1799	G	T	Heterozygous	5	11	45455	0.4
Ld_c504	2007	T	C	Heterozygous	4	18	22222	0.25
Ld_c504	2160	A	G	Heterozygous	4	12	33333	0.25
Ld_c505	2679	C	T	Heterozygous	6	26	23077	0.167
Ld_c505	2718	A	G	Heterozygous	6	24	25	0.167
Ld_c505	2756	A	C	Heterozygous	11	23	47826	0.364
Ld_c505	2825	G	A	Heterozygous	6	23	26087	0.167
Ld_c505	2876	C	G	Heterozygous	4	20	20	0.25
Ld_c505	2965	T	A	Heterozygous	5	19	26316	0.4
Ld_c506	1817	T	C	Heterozygous	4	18	22222	0.5
Ld_c506	1904	C	A	Heterozygous	5	22	22727	0.2
Ld_c508	257	C	T	Heterozygous	6	16	37.5	0.167
Ld_c510	213	G	A	Heterozygous	4	16	25	0.25
Ld_c512	594	T	A	Heterozygous	4	11	36364	0.5
Ld_c512	627	G	A	Heterozygous	4	11	36364	0.5
Ld_c513	1220	G	C	Heterozygous	5	13	38462	0.4
Ld_c515	873	G	A	Heterozygous	4	12	33333	0.25
Ld_c516	748	A	T	Heterozygous	10	23	43478	0.4
Ld_c516	819	T	C	Heterozygous	6	19	31579	0.333
Ld_c516	1190	T	A	Heterozygous	6	24	25	0.333
Ld_c516	1259	G	A	Heterozygous	5	16	31.25	0.4
Ld_c517	706	A	G	Heterozygous	7	23	30435	0.286
Ld_c517	847	G	A	Heterozygous	5	26	19231	0.4
Ld_c518	993	A	G	Heterozygous	5	21	23.81	0.2
Ld_c521	254	C	T	Heterozygous	4	19	21053	0.5
Ld_c522	62	A	C	Homozygous	7	18	38889	0.143
Ld_c524	542	T	A	Heterozygous	5	15	33333	0.2
Ld_c524	603	A	G	Heterozygous	8	18	44444	0.375
Ld_c524	606	T	A	Heterozygous	4	19	21053	0.25
Ld_c524	747	C	T	Heterozygous	5	17	29412	0.4
Ld_c524	774	C	A	Heterozygous	4	16	25	0.25
Ld_c524	1488	G	A	Heterozygous	4	17	23529	0.25
Ld_c525	332	A	G	Heterozygous	11	29	37931	0.455
Ld_c525	508	G	A	Heterozygous	4	17	23529	0.25
Ld_c527	315	G	A	Heterozygous	5	12	41667	0.2
Ld_c527	730	T	C	Heterozygous	4	18	22222	0.25
Ld_c528	1379	C	T	Heterozygous	5	15	33333	0.4
Ld_c529	2583	T	C	Heterozygous	4	19	21053	0.25
Ld_c529	2593	G	C	Heterozygous	4	14	28571	0.25
Ld_c529	2613	T	A	Heterozygous	4	13	30769	0.25
Ld_c533	152	T	A	Homozygous	8	23	34783	0.25
Ld_c533	538	T	C	Heterozygous	5	13	38462	0.2
Ld_c534	558	T	A	Heterozygous	4	21	19048	0.5
Ld_c534	596	A	G	Heterozygous	8	17	47059	0.25
Ld_c534	1350	A	G	Heterozygous	4	18	22222	0.25
Ld_c534	1534	C	T	Heterozygous	5	16	31.25	0.2
Ld_c534	1684	T	C	Heterozygous	5	16	31.25	0.2
Ld_c535	69	T	A	Heterozygous	8	18	44444	0.125
Ld_c535	273	C	A	Heterozygous	5	26	19231	0.2
Ld_c535	302	T	C	Heterozygous	6	25	24	0.333
Ld_c535	306	C	A	Heterozygous	4	28	14286	0.5
Ld_c535	319	C	T	Heterozygous	7	32	21875	0.429
Ld_c535	1478	T	C	Heterozygous	4	15	26667	0.25
Ld_c535	1732	C	T	Heterozygous	4	10	40	0.25
Ld_c536	948	A	T	Homozygous	4	25	16	0.5
Ld_c536	1002	A	G	Homozygous	7	19	36842	0.286
Ld_c536	1094	A	G	Heterozygous	4	20	20	0.25
Ld_c537	357	T	C	Heterozygous	5	10	50	0.2
Ld_c537	1224	A	T	Heterozygous	6	13	46154	0.333
Ld_c539	283	C	T	Heterozygous	6	28	21429	0.167
Ld_c539	321	G	T	Heterozygous	6	30	20	0.167
Ld_c539	324	G	A	Heterozygous	13	30	43333	0.077
Ld_c539	360	G	A	Heterozygous	7	35	20	0.143
Ld_c539	678	C	T	Heterozygous	6	19	31579	0.333
Ld_c539	680	C	G	Heterozygous	6	19	31579	0.333
Ld_c540	183	C	T	Heterozygous	4	10	40	0.5
Ld_c540	248	T	A	Heterozygous	4	12	33333	0.5
Ld_c540	1006	A	G	Heterozygous	5	14	35714	0.4
Ld_c540	1356	G	A	Heterozygous	6	19	31579	0.5
Ld_c540	1386	A	G	Heterozygous	4	17	23529	0.25
Ld_c541	1509	A	G	Heterozygous	4	11	36364	0.25
Ld_c541	2900	T	C	Homozygous	11	14	78571	0.091
Ld_c541	2922	C	A	Homozygous	4	11	36364	0.25
Ld_c541	2924	C	T	Homozygous	4	11	36364	0.25
Ld_c541	2927	G	T	Homozygous	4	11	36364	0.25
Ld_c543	211	T	C	Heterozygous	6	13	46154	0.333
Ld_c543	442	T	C	Heterozygous	5	12	41667	0.4
Ld_c543	817	G	C	Heterozygous	7	19	36842	0.286
Ld_c543	909	T	G	Heterozygous	10	23	43478	0.4
Ld_c543	1021	G	A	Heterozygous	6	18	33333	0.333
Ld_c543	1150	T	C	Heterozygous	4	23	17391	0.25
Ld_c543	1152	A	G	Heterozygous	9	24	37.5	0.333
Ld_c543	1192	C	T	Heterozygous	4	25	16	0.25
Ld_c546	318	C	T	Heterozygous	4	13	30769	0.25
Ld_c546	333	A	T	Heterozygous	5	14	35714	0.4
Ld_c546	394	A	G	Heterozygous	6	14	42857	0.333
Ld_c546	1000	T	C	Heterozygous	4	11	36364	0.5
Ld_c546	1051	C	T	Heterozygous	4	15	26667	0.5
Ld_c546	1147	T	C	Heterozygous	5	15	33333	0.2
Ld_c547	584	A	T	Heterozygous	5	12	41667	0.4
Ld_c547	1109	C	T	Heterozygous	4	13	30769	0.5
Ld_c548	2410	G	C	Heterozygous	4	14	28571	0.5
Ld_c548	2425	A	G	Heterozygous	4	13	30769	0.25
Ld_c548	2949	C	A	Heterozygous	5	31	16129	0.4
Ld_c548	2979	G	C	Heterozygous	6	36	16667	0.167
Ld_c548	3043	A	C	Heterozygous	14	33	42424	0.071
Ld_c549	45	A	T	Homozygous	5	18	27778	0.2
Ld_c549	1166	C	T	Heterozygous	6	32	18.75	0.167
Ld_c549	1365	A	T	Heterozygous	14	30	46667	0.429
Ld_c549	1840	A	G	Heterozygous	5	19	26316	0.4
Ld_c549	2336	C	T	Heterozygous	5	22	22727	0.4
Ld_c549	2377	T	C	Heterozygous	7	22	31818	0.429
Ld_c549	2544	G	C	Heterozygous	4	27	14815	0.5
Ld_c549	2584	G	A	Heterozygous	4	31	12903	0.25
Ld_c549	2749	G	A	Heterozygous	15	42	35714	0.267
Ld_c549	2851	C	T	Heterozygous	15	57	26316	0.133
Ld_c549	2852	T	G	Heterozygous	10	57	17544	0.3
Ld_c550	1009	T	C	Heterozygous	5	13	38462	0.4
Ld_c550	1284	C	T	Heterozygous	9	21	42857	0.333
Ld_c550	1464	T	C	Heterozygous	5	31	16129	0.2
Ld_c550	1515	C	T	Heterozygous	7	27	25926	0.143
Ld_c550	1554	C	T	Heterozygous	7	28	25	0.143
Ld_c551	1018	C	T	Heterozygous	8	17	47059	0.375
Ld_c551	1155	C	T	Heterozygous	10	21	47619	0.5
Ld_c551	1608	C	T	Heterozygous	9	32	28125	0.444
Ld_c552	1702	A	T	Heterozygous	7	20	35	0.286
Ld_c552	1716	G	A	Heterozygous	9	19	47368	0.444
Ld_c554	402	C	T	Heterozygous	5	16	31.25	0.4
Ld_c555	1765	C	G	Heterozygous	6	25	24	0.167
Ld_c555	2111	G	A	Heterozygous	4	11	36364	0.25
Ld_c555	2390	T	A	Heterozygous	5	13	38462	0.4
Ld_c555	3256	G	T	Heterozygous	4	11	36364	0.25
Ld_c555	3425	C	T	Heterozygous	5	23	21739	0.4
Ld_c555	3614	A	G	Heterozygous	7	25	28	0.429
Ld_c555	3632	A	G	Heterozygous	10	28	35714	0.1
Ld_c555	3730	T	G	Heterozygous	12	32	37.5	0.333
Ld_c555	3739	G	T	Heterozygous	8	31	25806	0.25
Ld_c556	830	A	G	Heterozygous	4	16	25	0.25
Ld_c559	1090	C	T	Heterozygous	4	11	36364	0.5
Ld_c560	388	T	C	Homozygous	7	15	46667	0.286
Ld_c560	512	C	T	Heterozygous	5	14	35714	0.4
Ld_c560	731	A	G	Heterozygous	4	12	33333	0.5
Ld_c563	967	G	C	Heterozygous	4	17	23529	0.5
Ld_c566	305	T	C	Heterozygous	4	19	21053	0.5
Ld_c567	209	G	A	Heterozygous	7	21	33333	0.286
Ld_c567	285	T	C	Heterozygous	6	26	23077	0.333
Ld_c567	292	C	G	Heterozygous	8	26	30769	0.5
Ld_c567	344	A	T	Heterozygous	4	22	18182	0.25
Ld_c567	425	G	T	Heterozygous	5	22	22727	0.4
Ld_c567	427	T	C	Heterozygous	8	21	38095	0.375
Ld_c567	476	A	T	Heterozygous	5	17	29412	0.2
Ld_c567	480	T	C	Heterozygous	5	17	29412	0.2
Ld_c567	487	A	T	Heterozygous	4	16	25	0.25
Ld_c567	539	G	A	Heterozygous	8	16	50	0.375
Ld_c567	540	G	A	Heterozygous	8	16	50	0.125
Ld_c567	559	G	C	Heterozygous	8	16	50	0.375
Ld_c567	1015	C	T	Heterozygous	4	12	33333	0.25
Ld_c567	1054	C	G	Heterozygous	5	14	35714	0.2
Ld_c567	1580	G	A	Heterozygous	6	13	46154	0.333
Ld_c567	1583	C	T	Heterozygous	6	13	46154	0.333
Ld_c567	1684	T	C	Heterozygous	6	13	46154	0.333
Ld_c567	1740	A	C	Heterozygous	4	10	40	0.25
Ld_c567	1782	A	C	Heterozygous	5	11	45455	0.2
Ld_c567	1805	T	A	Heterozygous	5	10	50	0.2
Ld_c571	391	C	A	Heterozygous	5	20	25	0.2
Ld_c571	487	T	A	Heterozygous	4	18	22222	0.25
Ld_c573	529	T	C	Heterozygous	10	28	35714	0.2
Ld_c573	558	C	T	Heterozygous	12	28	42857	0.167
Ld_c573	1052	G	C	Heterozygous	11	26	42308	0.455
Ld_c573	1170	C	T	Heterozygous	11	31	35484	0.364
Ld_c573	1173	T	G	Heterozygous	14	34	41176	0.286
Ld_c573	1398	T	C	Heterozygous	15	35	42857	0.267
Ld_c574	255	C	T	Heterozygous	4	12	33333	0.25
Ld_c574	2807	G	C	Heterozygous	4	14	28571	0.5
Ld_c574	3049	A	G	Heterozygous	5	17	29412	0.4
Ld_c574	3516	G	A	Heterozygous	5	25	20	0.2
Ld_c574	3544	C	T	Heterozygous	8	21	38095	0.125
Ld_c574	3684	G	A	Heterozygous	5	17	29412	0.2
Ld_c574	3687	T	A	Heterozygous	8	17	47059	0.375
Ld_c574	3783	C	T	Heterozygous	6	17	35294	0.5
Ld_c574	3993	T	A	Heterozygous	9	24	37.5	0.444
Ld_c575	504	C	T	Homozygous	23	52	44231	0.348
Ld_c576	1191	T	A	Heterozygous	4	15	26667	0.25
Ld_c577	269	T	C	Heterozygous	7	15	46667	0.143
Ld_c578	602	A	T	Homozygous	6	17	35294	0.167
Ld_c578	1066	T	A	Heterozygous	5	19	26316	0.4
Ld_c579	1455	G	T	Heterozygous	7	18	38889	0.429
Ld_c579	1957	T	A	Heterozygous	5	21	23.81	0.4
Ld_c579	2028	C	G	Heterozygous	6	19	31579	0.5
Ld_c579	2052	G	T	Heterozygous	6	18	33333	0.5
Ld_c579	2094	C	A	Heterozygous	6	13	46154	0.5
Ld_c579	2127	T	C	Heterozygous	5	13	38462	0.4
Ld_c579	3005	C	T	Heterozygous	4	14	28571	0.25
Ld_c579	3101	T	G	Heterozygous	5	10	50	0.2
Ld_c580	595	T	A	Heterozygous	8	16	50	0.375
Ld_c580	643	A	G	Heterozygous	8	17	47059	0.125
Ld_c581	70	T	G	Heterozygous	4	29	13793	0.25
Ld_c581	74	A	T	Homozygous	4	47	8511	0.25
Ld_c581	627	A	G	Heterozygous	19	47	40426	0.263
Ld_c581	741	A	G	Heterozygous	16	37	43243	0.438
Ld_c582	721	G	A	Heterozygous	5	10	50	0.2
Ld_c584	841	T	C	Heterozygous	4	21	19048	0.25
Ld_c585	1443	T	A	Heterozygous	5	13	38462	0.4
Ld_c585	1948	C	A	Heterozygous	4	17	23529	0.25
Ld_c586	124	A	G	Heterozygous	4	21	19048	0.25
Ld_c586	173	T	C	Heterozygous	4	21	19048	0.25
Ld_c586	191	A	G	Heterozygous	6	24	25	0.167
Ld_c586	284	A	C	Heterozygous	14	32	43.75	0.071
Ld_c586	335	A	C	Homozygous	11	31	35484	0.273
Ld_c586	350	T	C	Homozygous	11	30	36667	0.091
Ld_c586	554	G	A	Heterozygous	4	24	16667	0.5
Ld_c586	635	T	C	Heterozygous	8	30	26667	0.5
Ld_c586	692	A	G	Heterozygous	14	30	46667	0.5
Ld_c586	824	G	T	Heterozygous	8	18	44444	0.375
Ld_c589	1409	A	G	Heterozygous	4	15	26667	0.25
Ld_c589	1434	G	A	Heterozygous	7	19	36842	0.143
Ld_c589	1806	T	C	Heterozygous	8	22	36364	0.375
Ld_c590	312	T	C	Heterozygous	5	13	38462	0.4
Ld_c590	341	T	C	Heterozygous	5	12	41667	0.4
Ld_c591	561	G	C	Heterozygous	6	18	33333	0.167
Ld_c594	920	G	A	Heterozygous	5	18	27778	0.4
Ld_c594	1409	A	C	Heterozygous	6	15	40	0.333
Ld_c594	2949	T	C	Heterozygous	8	22	36364	0.125
Ld_c594	3189	C	A	Heterozygous	7	32	21875	0.143
Ld_c595	2467	T	A	Heterozygous	4	14	28571	0.25
Ld_c595	2469	A	T	Heterozygous	4	14	28571	0.25
Ld_c597	1565	C	T	Heterozygous	5	14	35714	0.4
Ld_c598	256	G	T	Heterozygous	6	22	27273	0.167
Ld_c598	417	T	A	Heterozygous	6	25	24	0.167
Ld_c600	1598	A	G	Heterozygous	5	19	26316	0.4
Ld_c600	2324	A	C	Heterozygous	4	12	33333	0.5
Ld_c600	2330	G	A	Homozygous	6	12	50	0.333
Ld_c601	129	G	T	Heterozygous	5	14	35714	0.4
Ld_c601	237	A	G	Heterozygous	4	13	30769	0.5
Ld_c601	249	T	C	Heterozygous	5	13	38462	0.4
Ld_c601	279	G	A	Heterozygous	5	15	33333	0.4
Ld_c601	288	C	T	Heterozygous	5	15	33333	0.4
Ld_c602	666	C	T	Heterozygous	7	21	33333	0.429
Ld_c602	759	T	A	Heterozygous	6	20	30	0.5
Ld_c602	921	C	T	Heterozygous	5	19	26316	0.4
Ld_c602	1113	G	A	Heterozygous	8	21	38095	0.125
Ld_c602	1272	G	A	Heterozygous	6	35	17143	0.333
Ld_c602	1278	T	G	Heterozygous	6	35	17143	0.333
Ld_c603	775	A	G	Heterozygous	7	26	26923	0.143
Ld_c604	419	T	G	Heterozygous	5	10	50	0.2
Ld_c604	535	C	T	Heterozygous	4	15	26667	0.5
Ld_c604	560	A	T	Heterozygous	5	15	33333	0.4
Ld_c604	591	G	A	Heterozygous	4	14	28571	0.5
Ld_c604	608	A	T	Heterozygous	5	13	38462	0.4
Ld_c604	1109	A	T	Heterozygous	5	13	38462	0.4
Ld_c605	356	T	C	Heterozygous	9	20	45	0.333
Ld_c605	368	C	T	Heterozygous	9	20	45	0.444
Ld_c606	90	C	T	Homozygous	6	13	46154	0.333
Ld_c606	119	G	A	Heterozygous	4	15	26667	0.25
Ld_c606	179	A	G	Homozygous	7	22	31818	0.429
Ld_c606	228	C	T	Heterozygous	9	27	33333	0.444
Ld_c606	241	C	T	Homozygous	11	29	37931	0.455
Ld_c606	245	T	C	Heterozygous	4	30	13333	0.25
Ld_c606	249	T	A	Homozygous	11	30	36667	0.455
Ld_c606	296	C	T	Heterozygous	4	31	12903	0.25
Ld_c606	335	C	A	Heterozygous	4	31	12903	0.25
Ld_c606	379	G	C	Heterozygous	9	29	31034	0.222
Ld_c606	633	A	G	Heterozygous	7	22	31818	0.143
Ld_c606	1008	T	C	Heterozygous	4	18	22222	0.5
Ld_c607	1874	G	A	Heterozygous	4	10	40	0.25
Ld_c607	2315	T	A	Heterozygous	9	21	42857	0.333
Ld_c607	2527	T	C	Heterozygous	4	21	19048	0.25
Ld_c608	755	T	C	Heterozygous	7	15	46667	0.286
Ld_c608	1274	T	A	Homozygous	6	14	42857	0.5
Ld_c608	1589	G	A	Homozygous	5	35	14286	0.2
Ld_c608	1902	T	C	Heterozygous	4	13	30769	0.5
Ld_c609	895	T	A	Heterozygous	4	18	22222	0.25
Ld_c609	898	T	A	Heterozygous	4	18	22222	0.25
Ld_c610	2975	T	G	Heterozygous	4	11	36364	0.25
Ld_c611	1114	A	G	Homozygous	5	14	35714	0.4
Ld_c611	1144	C	A	Homozygous	5	14	35714	0.4
Ld_c612	356	A	T	Heterozygous	4	13	30769	0.5
Ld_c612	407	T	C	Heterozygous	5	13	38462	0.2
Ld_c612	431	G	A	Heterozygous	5	13	38462	0.2
Ld_c612	1487	C	T	Heterozygous	5	13	38462	0.2
Ld_c613	2015	C	T	Heterozygous	5	18	27778	0.2
Ld_c614	80	A	T	Heterozygous	5	27	18519	0.2
Ld_c614	130	G	T	Heterozygous	11	31	35484	0.364
Ld_c614	432	C	T	Heterozygous	11	32	34375	0.091
Ld_c614	564	G	A	Heterozygous	7	16	43.75	0.429
Ld_c614	570	T	C	Heterozygous	7	16	43.75	0.429
Ld_c614	897	T	C	Heterozygous	4	15	26667	0.25
Ld_c614	903	A	G	Heterozygous	7	15	46667	0.143
Ld_c614	1016	T	C	Heterozygous	6	16	37.5	0.5
Ld_c614	1020	C	T	Heterozygous	4	16	25	0.25
Ld_c614	1909	G	A	Heterozygous	4	13	30769	0.5
Ld_c614	2068	T	C	Heterozygous	5	14	35714	0.2
Ld_c614	3843	G	A	Heterozygous	4	12	33333	0.5
Ld_c616	54	T	C	Homozygous	4	14	28571	0.25
Ld_c616	56	T	C	Heterozygous	8	22	36364	0.125
Ld_c616	106	G	A	Heterozygous	7	28	25	0.143
Ld_c616	140	A	G	Heterozygous	7	28	25	0.143
Ld_c617	831	T	C	Heterozygous	4	22	18182	0.25
Ld_c617	966	C	A	Heterozygous	5	15	33333	0.4
Ld_c617	968	A	T	Heterozygous	5	15	33333	0.4
Ld_c617	972	C	T	Heterozygous	5	15	33333	0.4
Ld_c618	725	G	A	Heterozygous	5	33	15152	0.2
Ld_c618	1247	A	G	Heterozygous	9	22	40909	0.444
Ld_c618	1421	T	C	Heterozygous	5	30	16667	0.2
Ld_c618	1801	T	A	Heterozygous	5	18	27778	0.2
Ld_c619	1576	G	A	Heterozygous	4	17	23529	0.25
Ld_c619	1595	G	A	Heterozygous	4	18	22222	0.25
Ld_c619	2478	G	T	Heterozygous	4	16	25	0.5
Ld_c621	531	A	G	Heterozygous	5	12	41667	0.4
Ld_c622	69	T	C	Heterozygous	4	16	25	0.5
Ld_c622	123	C	T	Heterozygous	4	19	21053	0.25
Ld_c622	230	A	T	Heterozygous	4	19	21053	0.25
Ld_c622	236	C	T	Heterozygous	5	19	26316	0.2
Ld_c622	245	A	G	Heterozygous	7	18	38889	0.286
Ld_c622	441	T	G	Heterozygous	4	21	19048	0.25
Ld_c622	449	G	A	Heterozygous	8	21	38095	0.125
Ld_c622	461	A	G	Heterozygous	8	21	38095	0.125
Ld_c622	527	G	A	Heterozygous	8	21	38095	0.125
Ld_c622	611	C	T	Heterozygous	4	20	20	0.25
Ld_c622	667	A	T	Heterozygous	8	27	29.63	0.25
Ld_c622	761	C	G	Heterozygous	6	21	28571	0.5
Ld_c622	776	T	A	Heterozygous	7	22	31818	0.429
Ld_c622	807	C	T	Heterozygous	5	21	23.81	0.4
Ld_c622	809	A	G	Heterozygous	9	21	42857	0.333
Ld_c624	423	G	A	Heterozygous	5	20	25	0.2
Ld_c624	564	C	T	Heterozygous	4	18	22222	0.25
Ld_c624	591	C	T	Heterozygous	5	17	29412	0.2
Ld_c624	701	C	T	Heterozygous	8	19	42105	0.5
Ld_c624	749	C	A	Heterozygous	8	19	42105	0.125
Ld_c624	795	C	A	Homozygous	5	12	41667	0.4
Ld_c624	800	C	T	Homozygous	5	12	41667	0.4
Ld_c624	995	A	C	Homozygous	5	12	41667	0.2
Ld_c625	80	C	T	Heterozygous	7	15	46667	0.429
Ld_c625	228	A	T	Heterozygous	5	11	45455	0.4
Ld_c625	366	C	T	Heterozygous	5	17	29412	0.2
Ld_c626	253	T	C	Heterozygous	9	22	40909	0.333
Ld_c626	266	G	A	Heterozygous	8	23	34783	0.375
Ld_c626	381	G	A	Homozygous	7	18	38889	0.429
Ld_c626	448	G	A	Homozygous	4	11	36364	0.25
Ld_c627	238	T	A	Heterozygous	4	11	36364	0.25
Ld_c627	518	C	T	Heterozygous	5	16	31.25	0.4
Ld_c627	941	A	C	Heterozygous	7	25	28	0.286
Ld_c628	757	G	A	Heterozygous	5	10	50	0.2
Ld_c629	392	T	C	Heterozygous	4	14	28571	0.25
Ld_c630	311	G	T	Heterozygous	7	15	46667	0.143
Ld_c630	319	C	A	Heterozygous	6	14	42857	0.167
Ld_c630	322	A	G	Heterozygous	4	14	28571	0.25
Ld_c630	427	G	A	Heterozygous	5	12	41667	0.4
Ld_c630	446	A	T	Heterozygous	4	11	36364	0.25
Ld_c630	892	T	C	Heterozygous	5	10	50	0.4
Ld_c630	2143	T	G	Homozygous	5	11	45455	0.4
Ld_c630	2182	G	C	Homozygous	4	11	36364	0.25
Ld_c631	3092	T	C	Heterozygous	4	23	17391	0.5
Ld_c631	3209	T	C	Homozygous	10	20	50	0.3
Ld_c632	2100	T	C	Heterozygous	6	17	35294	0.167
Ld_c632	2961	A	T	Heterozygous	4	28	14286	0.25
Ld_c633	279	T	C	Heterozygous	9	18	50	0.111
Ld_c634	552	T	C	Heterozygous	5	11	45455	0.4
Ld_c634	775	A	C	Heterozygous	5	20	25	0.4
Ld_c634	967	G	A	Heterozygous	8	18	44444	0.25
Ld_c634	1433	C	G	Heterozygous	11	25	44	0.182
Ld_c634	1514	T	C	Heterozygous	9	22	40909	0.444
Ld_c636	378	A	G	Heterozygous	7	15	46667	0.429
Ld_c636	419	G	T	Heterozygous	6	16	37.5	0.5
Ld_c637	31	G	C	Heterozygous	4	14	28571	0.25
Ld_c637	32	A	G	Heterozygous	4	14	28571	0.5
Ld_c637	36	T	G	Heterozygous	4	14	28571	0.25
Ld_c638	132	G	A	Homozygous	5	10	50	0.4
Ld_c638	244	G	C	Heterozygous	7	14	50	0.143
Ld_c638	470	C	T	Heterozygous	7	27	25926	0.286
Ld_c638	551	T	C	Heterozygous	9	27	33333	0.111
Ld_c639	698	A	G	Heterozygous	5	18	27778	0.2
Ld_c639	904	G	T	Heterozygous	4	18	22222	0.25
Ld_c640	714	T	G	Homozygous	6	19	31579	0.5
Ld_c640	771	G	A	Heterozygous	5	19	26316	0.4
Ld_c640	912	A	G	Heterozygous	8	22	36364	0.5
Ld_c640	952	T	A	Heterozygous	9	26	34615	0.111
Ld_c640	1526	A	G	Heterozygous	5	14	35714	0.4
Ld_c641	464	A	C	Homozygous	4	13	30769	0.25
Ld_c641	599	T	G	Heterozygous	5	11	45455	0.4
Ld_c641	602	T	A	Heterozygous	4	11	36364	0.25
Ld_c642	45	G	A	Homozygous	4	15	26667	0.5
Ld_c644	265	G	T	Heterozygous	7	20	35	0.286
Ld_c644	509	C	T	Heterozygous	5	15	33333	0.4
Ld_c646	1120	C	T	Homozygous	10	21	47619	0.4
Ld_c648	350	G	C	Heterozygous	4	13	30769	0.5
Ld_c648	391	A	G	Heterozygous	4	13	30769	0.5
Ld_c648	429	C	T	Heterozygous	8	20	40	0.375
Ld_c648	488	G	T	Heterozygous	9	20	45	0.444
Ld_c648	911	G	A	Heterozygous	5	16	31.25	0.2
Ld_c649	770	C	T	Heterozygous	6	20	30	0.5
Ld_c649	828	T	C	Heterozygous	4	13	30769	0.25
Ld_c649	925	G	A	Heterozygous	5	12	41667	0.4
Ld_c649	2392	C	T	Heterozygous	7	22	31818	0.429
Ld_c649	2455	A	G	Heterozygous	4	23	17391	0.25
Ld_c649	2476	A	G	Heterozygous	5	24	20833	0.4
Ld_c649	2655	T	C	Heterozygous	11	32	34375	0.364
Ld_c649	2894	A	T	Heterozygous	5	31	16129	0.2
Ld_c650	247	G	T	Heterozygous	6	16	37.5	0.333
Ld_c650	843	C	A	Heterozygous	6	21	28571	0.333
Ld_c650	1149	G	A	Heterozygous	6	22	27273	0.167
Ld_c650	1408	C	T	Homozygous	4	13	30769	0.5
Ld_c651	1580	C	T	Heterozygous	5	29	17241	0.2
Ld_c652	524	C	T	Heterozygous	6	14	42857	0.333
Ld_c652	527	A	G	Heterozygous	6	14	42857	0.333
Ld_c652	587	T	G	Heterozygous	5	12	41667	0.2
[truncated: 27,206 more rows]
