# Supplementary material for: Sequencing, De Novo Assembly and Annotation of the Colorado Potato Beetle, Leptinotarsa decemlineata, Transcriptome
Source: PLoS One. 2014 Jan 23;9(1):e86012. doi: 10.1371/journal.pone.0086012 (PMC3900453; doi:10.1371/journal.pone.0086012)
Supplement: Table S10 — Putative microsatellite loci in L. decemlineata transcriptomic sequences. (A) Contigs wise microsatelites. (B) Repeat classes. (XLSX) [file pone.0086012.s011.xlsx]

## Sheet: (A) Contigs wise macrosatelites
Contig Id	Contig Length	GC content	A	T	G	C	askew	cskew	total_rep_length	pc_repeats	repeats_binary	no_of_repeats
Ld_rep_c98562	773	28.2	109	132	125	93	0.452	0.427	410	53.0401	1	18
Ld_rep_c119666	520	43.46	41	250	22	204	0.141	0.903	344	66.1538	1	8
Ld_rep_c119279	1285	41.56	334	393	321	213	0.459	0.399	321	24.9805	1	13
Ld_rep_c28942	1546	35.12	512	483	272	271	0.515	0.499	241	15.5886	1	6
Ld_rep_c121730	724	29.7	299	210	150	65	0.587	0.302	229	31.6298	1	4
Ld_rep_c60104	1540	36.62	390	558	274	290	0.411	0.514	225	14.6104	1	22
Ld_c5	4313	32.07	1127	1782	559	824	0.387	0.596	207	4.79944	1	32
Ld_rep_c34674	316	26.27	155	78	67	16	0.665	0.193	205	64.8734	1	1
Ld_rep_c121740	522	32.95	211	139	113	59	0.603	0.343	200	38.3142	1	3
Ld_rep_c121747	322	30.75	149	74	84	15	0.668	0.152	200	62.1118	1	5
Ld_rep_c66340	601	20.13	107	111	58	63	0.491	0.521	192	31.9468	1	7
Ld_c7290	1304	24.85	489	491	193	131	0.499	0.404	175	13.4202	1	22
Ld_s121749	400	29.25	185	98	78	39	0.654	0.333	170	42.5	1	2
Ld_rep_c35062	191	37.17	64	48	67	4	0.571	0.056	160	83.7696	1	2
Ld_c183	4868	34.37	1744	1442	878	795	0.547	0.475	157	3.22514	1	23
Ld_c2810	3786	30.16	1352	1292	542	600	0.511	0.525	153	4.0412	1	23
Ld_rep_c24172	2845	34.59	882	964	476	508	0.478	0.516	151	5.30756	1	21
Ld_rep_c32638	201	23.38	107	39	43	4	0.733	0.085	150	74.6269	1	2
Ld_c1399	3277	35.92	1081	1017	666	511	0.515	0.434	147	4.48581	1	21
Ld_c1253	3902	33.26	1293	1294	696	602	0.5	0.464	146	3.74167	1	22
Ld_c14303	2139	28.14	710	819	292	310	0.464	0.515	145	6.77887	1	21
Ld_c534	3202	31.42	1150	1040	462	544	0.525	0.541	144	4.49719	1	22
Ld_c908	4247	33.39	1362	1457	748	670	0.483	0.472	142	3.34354	1	22
Ld_c8283	2702	31.35	890	956	466	381	0.482	0.45	142	5.25537	1	22
Ld_c524	3086	37.82	952	955	527	640	0.499	0.548	141	4.56902	1	22
Ld_c929	3605	31.62	1336	1090	599	541	0.551	0.475	140	3.88349	1	21
Ld_c1625	3691	32.19	1241	1254	581	607	0.497	0.511	140	3.79301	1	21
Ld_c337	3635	32.63	1287	1148	579	607	0.529	0.512	139	3.82393	1	20
Ld_c6173	2641	35.86	834	851	444	503	0.495	0.531	139	5.26316	1	20
Ld_c5653	2918	30.16	1071	967	411	469	0.526	0.533	138	4.72927	1	21
Ld_c432	3092	27.65	1030	1207	462	393	0.46	0.46	137	4.43079	1	20
Ld_c12987	2320	30.26	687	902	296	406	0.432	0.578	137	5.90517	1	20
Ld_c679	3293	34.28	913	1232	518	611	0.426	0.541	136	4.12997	1	20
Ld_c3114	6302	37.21	1965	1969	1148	1197	0.499	0.51	136	2.15804	1	21
Ld_c16592	1353	27.79	445	524	198	178	0.459	0.473	136	10.0517	1	20
Ld_c732	3330	37.99	804	1258	514	751	0.39	0.594	135	4.05405	1	21
Ld_c823	4270	40.7	1099	1425	779	959	0.435	0.552	135	3.16159	1	21
Ld_c2140	3971	32.74	1357	1288	610	690	0.513	0.531	135	3.39965	1	19
Ld_c4000	2543	27.53	880	963	380	320	0.477	0.457	135	5.30869	1	20
Ld_c741	5402	36.49	1636	1779	912	1059	0.479	0.537	134	2.48056	1	19
Ld_rep_c121746	466	29.83	186	141	99	40	0.569	0.288	134	28.7554	1	3
Ld_c8311	3256	33.66	1122	1038	509	587	0.519	0.536	133	4.08477	1	20
Ld_c25	3804	36.09	1141	1289	725	648	0.47	0.472	131	3.44374	1	19
Ld_c391	4363	35.32	1323	1426	792	749	0.481	0.486	131	3.00252	1	19
Ld_c1994	3386	35.56	998	1178	592	612	0.459	0.508	131	3.86887	1	18
Ld_c3130	2427	29.09	748	946	362	344	0.442	0.487	131	5.39761	1	19
Ld_c1338	2314	29.82	798	815	362	328	0.495	0.475	130	5.61798	1	19
Ld_c1395	3574	32.88	1208	1175	659	516	0.507	0.439	130	3.63738	1	19
Ld_c2277	4993	35.65	1740	1467	1014	766	0.543	0.43	130	2.60365	1	18
Ld_c1829	1989	27.7	775	640	236	315	0.548	0.572	129	6.48567	1	19
Ld_c7922	3089	30.14	1083	1065	436	495	0.504	0.532	128	4.14374	1	18
Ld_rep_c116685	466	16.95	213	174	39	40	0.55	0.506	128	27.4678	1	17
Ld_c495	3312	34.72	1088	1050	596	554	0.509	0.482	127	3.83454	1	19
Ld_c4115	4292	36.16	1358	1361	730	822	0.499	0.53	126	2.93569	1	18
Ld_c11366	2194	29.49	776	757	342	305	0.506	0.471	125	5.69736	1	17
Ld_c13929	3059	35.27	876	1081	546	533	0.448	0.494	125	4.0863	1	19
Ld_c14	3349	31.14	1155	1135	566	477	0.504	0.457	124	3.7026	1	16
Ld_c671	2316	30.22	820	784	338	362	0.511	0.517	124	5.35406	1	17
Ld_c5784	4134	31.86	1423	1392	708	609	0.506	0.462	124	2.99952	1	18
Ld_c3833	1921	31.44	588	714	307	297	0.452	0.492	123	6.40292	1	18
Ld_c705	3582	34.95	1206	1116	638	614	0.519	0.49	122	3.40592	1	17
Ld_c1084	4027	35.24	968	1635	625	794	0.372	0.56	122	3.02955	1	19
Ld_c3946	2953	30.31	1081	977	475	420	0.525	0.469	122	4.13139	1	18
Ld_c7982	3937	35.31	1249	1297	671	719	0.491	0.517	122	3.09881	1	17
Ld_c413	3804	31.81	1322	1266	537	673	0.511	0.556	121	3.18086	1	19
Ld_c13853	2171	38.55	887	439	458	379	0.669	0.453	121	5.57347	1	17
Ld_c4867	3226	32.3	1127	1051	508	534	0.517	0.512	120	3.71978	1	18
Ld_rep_c51501	258	38.76	99	59	90	10	0.627	0.1	120	46.5116	1	3
Ld_c505	3202	33.07	1037	1100	530	529	0.485	0.5	119	3.71643	1	18
Ld_c1389	3061	32.7	1125	928	473	528	0.548	0.527	119	3.88762	1	17
Ld_rep_c115255	592	21.62	221	243	57	71	0.476	0.555	119	20.1014	1	16
Ld_c396	3386	32.55	1132	1136	610	492	0.499	0.446	118	3.48494	1	17
Ld_c11188	2092	29.35	612	836	315	299	0.423	0.487	118	5.64053	1	16
Ld_c232	3087	32.69	982	1094	539	470	0.473	0.466	117	3.79009	1	17
Ld_c1932	2156	31.45	576	870	268	410	0.398	0.605	117	5.42672	1	18
Ld_c5154	2363	28.9	885	787	338	345	0.529	0.505	117	4.95133	1	14
Ld_c6796	2178	29.34	743	788	337	302	0.485	0.473	117	5.3719	1	17
Ld_c724	4010	37.73	1243	1227	825	688	0.503	0.455	116	2.89277	1	17
Ld_c2590	2359	34.38	777	771	427	384	0.502	0.473	116	4.91734	1	16
Ld_c2858	3104	43.65	889	831	639	716	0.517	0.528	116	3.73711	1	17
Ld_c815	3818	33.18	1179	1362	578	689	0.464	0.544	115	3.01205	1	17
Ld_c1437	3279	37.6	962	1028	594	639	0.483	0.518	115	3.50717	1	16
Ld_c1675	2987	36.79	1013	875	581	518	0.537	0.471	115	3.85002	1	18
Ld_c3482	2031	41.95	591	588	415	437	0.501	0.513	115	5.66223	1	15
Ld_c4186	2405	34.68	852	703	399	435	0.548	0.522	115	4.7817	1	17
Ld_c4313	5568	40.7	1547	1747	1032	1234	0.47	0.545	115	2.06537	1	17
Ld_c5507	2908	26.93	977	1134	407	376	0.463	0.48	115	3.95461	1	16
Ld_c9354	2111	30.89	662	782	290	362	0.458	0.555	115	5.44766	1	16
Ld_c544	3248	32.51	1103	1071	562	494	0.507	0.468	114	3.50985	1	17
Ld_c6199	1547	29.48	563	520	256	200	0.52	0.439	114	7.3691	1	16
Ld_c21624	1606	28.46	534	596	228	229	0.473	0.501	114	7.09838	1	16
Ld_c669	2961	31.68	971	1035	473	465	0.484	0.496	113	3.81628	1	17
Ld_c5001	2133	33.71	758	656	333	386	0.536	0.537	113	5.2977	1	17
Ld_c2034	4042	33.03	1279	1426	675	660	0.473	0.494	112	2.7709	1	17
Ld_c4594	2120	27.92	764	752	277	315	0.504	0.532	112	5.28302	1	16
Ld_c10414	1956	28.78	676	681	313	250	0.498	0.444	112	5.72597	1	17
Ld_c849	3648	33.61	951	1467	518	708	0.393	0.577	111	3.04276	1	13
Ld_c1397	2820	29.26	1045	946	405	420	0.525	0.509	111	3.93617	1	17
Ld_c2052	3297	32.3	1076	1134	562	503	0.487	0.472	111	3.3667	1	16
Ld_c3667	2879	29.59	1039	980	424	428	0.515	0.502	111	3.8555	1	16
Ld_c3894	2487	28.19	820	958	357	344	0.461	0.491	111	4.46321	1	16
Ld_c4099	4033	34.91	1292	1333	684	724	0.492	0.514	111	2.75229	1	17
Ld_c8203	2244	28.07	730	848	265	365	0.463	0.579	111	4.94652	1	16
Ld_c10204	1618	29.79	572	557	228	254	0.507	0.527	111	6.86032	1	16
Ld_c195	2553	32.82	627	1065	368	470	0.371	0.561	110	4.30866	1	17
Ld_c330	3767	35.84	1478	924	677	673	0.615	0.499	110	2.9201	1	16
Ld_c661	7034	37.5	2478	1889	1274	1364	0.567	0.517	110	1.56383	1	18
Ld_c2990	3315	29.56	1146	1183	493	487	0.492	0.497	110	3.31825	1	17
Ld_c4226	2146	27.31	732	795	261	325	0.479	0.555	110	5.12582	1	16
Ld_rep_c24305	2672	33.79	773	983	468	435	0.44	0.482	110	4.11677	1	16
Ld_rep_c102139	150	24	76	30	8	28	0.717	0.778	110	73.3333	1	2
Ld_c5536	2616	29.24	952	860	339	426	0.525	0.557	109	4.16667	1	15
Ld_c5835	2740	33.25	870	930	437	474	0.483	0.52	109	3.9781	1	16
Ld_c6902	2802	35.51	926	881	501	494	0.512	0.496	109	3.89008	1	15
Ld_rep_c33044	1186	26.81	422	438	150	168	0.491	0.528	109	9.19056	1	16
Ld_c13688	1554	30.24	548	530	248	222	0.508	0.472	108	6.94981	1	17
Ld_rep_c24335	2625	34.55	896	800	413	494	0.528	0.545	108	4.11429	1	15
Ld_c846	1777	33.48	372	791	252	343	0.32	0.576	107	6.02138	1	17
Ld_c2151	4531	32.66	1360	1690	755	725	0.446	0.49	107	2.36151	1	16
Ld_c10810	3101	34.57	933	1096	587	485	0.46	0.452	107	3.4505	1	15
Ld_rep_c26025	1305	26.74	346	402	172	177	0.463	0.507	107	8.19923	1	14
Ld_c555	4050	34.79	1278	1363	713	696	0.484	0.494	106	2.61728	1	14
Ld_c645	1541	31.28	566	485	251	231	0.539	0.479	106	6.87865	1	13
Ld_c1275	3071	30.45	1086	1039	477	458	0.511	0.49	106	3.45164	1	16
Ld_c2078	2682	28.67	1095	778	444	325	0.585	0.423	106	3.95227	1	16
Ld_c2417	2007	28.95	629	778	300	281	0.447	0.484	106	5.28151	1	16
Ld_c4751	4498	37.02	1305	1503	833	832	0.465	0.5	106	2.3566	1	15
Ld_c6309	2259	35.59	672	774	382	422	0.465	0.525	106	4.69234	1	15
Ld_c279	4189	34.04	1468	1288	751	675	0.533	0.473	105	2.50657	1	16
Ld_c853	2907	32.75	849	1075	505	447	0.441	0.47	105	3.61197	1	15
Ld_c2485	1077	31.38	330	377	160	178	0.467	0.527	105	9.7493	1	14
Ld_c3226	3650	33.01	1254	1183	565	640	0.515	0.531	105	2.87671	1	16
Ld_c11543	2771	33.38	868	977	492	433	0.47	0.468	105	3.78925	1	16
Ld_c656	3817	32.36	1262	1311	618	617	0.49	0.5	104	2.72465	1	16
Ld_c1098	4688	39.29	1205	1624	926	916	0.426	0.497	104	2.21843	1	16
Ld_c3624	1853	32.22	555	695	279	318	0.444	0.533	104	5.61252	1	16
Ld_c3676	2367	35.49	943	582	460	380	0.618	0.452	104	4.39375	1	16
Ld_c5156	1902	38.96	637	516	427	314	0.552	0.424	104	5.46793	1	14
Ld_c341	2584	31.62	878	868	384	433	0.503	0.53	103	3.98607	1	15
Ld_c620	1837	27.16	719	603	234	265	0.544	0.531	103	5.60697	1	15
Ld_c2462	2304	32.77	835	706	327	428	0.542	0.567	103	4.47049	1	13
Ld_c2661	2682	32.48	836	969	480	391	0.463	0.449	103	3.84042	1	15
Ld_c4133	1907	30.31	635	686	299	279	0.481	0.483	103	5.40115	1	14
Ld_c401	3306	38.38	1107	907	588	681	0.55	0.537	102	3.0853	1	16
Ld_c3987	2283	29.3	825	780	333	336	0.514	0.502	102	4.46781	1	15
Ld_c6167	2784	40.66	531	1121	474	658	0.321	0.581	102	3.66379	1	15
Ld_c6737	2286	36.35	974	481	466	365	0.669	0.439	102	4.46194	1	16
Ld_c11651	2646	32.09	863	933	437	412	0.481	0.485	102	3.85487	1	15
Ld_rep_c108059	342	38.3	83	80	68	63	0.509	0.481	102	29.8246	1	11
Ld_c106	3091	35.1	712	1271	478	607	0.359	0.559	101	3.26755	1	15
Ld_c512	3837	32.6	1327	1246	607	644	0.516	0.515	101	2.63226	1	13
Ld_c3631	3434	38.26	940	1165	692	622	0.447	0.473	101	2.94118	1	15
Ld_c4799	1968	34.35	410	874	253	423	0.319	0.626	101	5.13211	1	12
Ld_c5722	2448	33.5	826	802	405	415	0.507	0.506	101	4.12582	1	15
Ld_c8234	2835	35.27	941	887	498	502	0.515	0.502	101	3.56261	1	14
Ld_c8316	2425	31.59	816	827	356	410	0.497	0.535	101	4.16495	1	15
Ld_c9030	1662	28.4	553	637	238	234	0.465	0.496	101	6.07702	1	14
Ld_c1384	3570	35.6	1141	1153	587	684	0.497	0.538	100	2.80112	1	9
Ld_c3108	2444	29.38	891	835	403	315	0.516	0.439	100	4.09165	1	15
Ld_c7437	1527	28.29	480	608	254	178	0.441	0.412	100	6.54879	1	13
Ld_rep_c24529	2057	37.34	648	617	352	416	0.512	0.542	100	4.86145	1	15
Ld_c93	3039	35.41	998	953	599	477	0.512	0.443	99	3.25765	1	15
Ld_c347	3682	37.07	1147	1162	584	781	0.497	0.572	99	2.68876	1	15
Ld_c939	1820	29.18	654	609	257	274	0.518	0.516	99	5.43956	1	14
Ld_c949	2249	33.97	655	822	317	447	0.443	0.585	99	4.40196	1	15
Ld_c1051	3009	35.99	929	989	510	573	0.484	0.529	99	3.29013	1	14
Ld_c2337	1195	32.64	483	320	227	163	0.601	0.418	99	8.28452	1	14
Ld_c2421	2114	26.63	782	746	252	311	0.512	0.552	99	4.68307	1	14
Ld_c3523	3494	32	1117	1251	597	521	0.472	0.466	99	2.83343	1	15
Ld_c5315	2323	31.47	828	764	387	344	0.52	0.471	99	4.26173	1	14
Ld_rep_c24515	1159	26.49	466	378	146	161	0.552	0.524	99	8.54185	1	13
Ld_rep_c32897	1647	39.89	510	458	380	277	0.527	0.422	99	6.01093	1	12
Ld_rep_c53829	588	41.16	200	145	140	102	0.58	0.421	99	16.8367	1	1
Ld_c75533	808	26.49	321	273	105	109	0.54	0.509	99	12.2525	1	14
Ld_c57	1598	29.1	570	539	230	235	0.514	0.505	98	6.13267	1	14
Ld_c113	2717	36.88	818	875	496	506	0.483	0.505	98	3.60692	1	15
Ld_c598	2286	34.51	647	843	384	405	0.434	0.513	98	4.28696	1	14
Ld_c613	2715	32.12	856	978	464	408	0.467	0.468	98	3.60958	1	14
Ld_c1377	2809	33.36	973	899	455	482	0.52	0.514	98	3.48879	1	14
Ld_c1571	1878	26.09	783	605	283	207	0.564	0.422	98	5.21832	1	14
Ld_c1653	4366	42.99	1486	1001	1005	872	0.598	0.465	98	2.24462	1	14
Ld_c2347	2890	31.9	977	981	447	475	0.499	0.515	98	3.391	1	14
Ld_c2443	3031	31.31	1023	1059	536	413	0.491	0.435	98	3.23326	1	15
Ld_c3185	2529	35.39	728	881	505	390	0.452	0.436	98	3.87505	1	15
Ld_c4481	2989	33.86	975	1001	489	523	0.493	0.517	98	3.27869	1	14
Ld_c6856	1510	32.52	467	552	274	217	0.458	0.442	98	6.49007	1	13
Ld_c6904	2443	31.4	782	894	392	375	0.467	0.489	98	4.01146	1	12
Ld_c12903	1533	33.07	446	563	238	269	0.442	0.531	98	6.39269	1	14
Ld_c20594	1459	30.36	471	544	219	224	0.464	0.506	98	6.71693	1	14
Ld_c680	1933	27.94	650	726	293	247	0.472	0.457	97	5.01811	1	15
Ld_c689	4546	40.39	1307	1388	901	935	0.485	0.509	97	2.13374	1	14
Ld_c734	3129	35.79	1066	935	657	463	0.533	0.413	97	3.10003	1	14
Ld_c952	2032	30.02	712	684	266	344	0.51	0.564	97	4.77362	1	14
Ld_c1295	1462	30.71	503	510	232	217	0.497	0.483	97	6.63475	1	14
Ld_c1630	5813	41.48	1365	2026	1034	1377	0.403	0.571	97	1.66867	1	13
Ld_c2727	2482	36.42	1013	565	548	356	0.642	0.394	97	3.90814	1	14
Ld_c2762	3165	38.48	997	932	671	547	0.517	0.449	97	3.06477	1	14
Ld_c4233	1090	30.18	256	505	146	183	0.336	0.556	97	8.89908	1	14
Ld_c4322	1999	30.42	675	700	283	325	0.491	0.535	97	4.85243	1	12
Ld_c8201	2206	32.28	728	737	371	341	0.497	0.479	97	4.3971	1	14
Ld_rep_c38665	1961	29.88	640	735	265	321	0.465	0.548	97	4.94646	1	15
Ld_c1162	1886	31.81	609	656	334	266	0.481	0.443	96	5.09014	1	14
Ld_c1213	3476	33.57	1093	1208	552	615	0.475	0.527	96	2.7618	1	14
Ld_c1590	2628	34.13	795	929	426	471	0.461	0.525	96	3.65297	1	15
Ld_c1771	1611	32.84	508	569	300	229	0.472	0.433	96	5.95903	1	13
Ld_c2102	3415	37.63	1269	849	690	595	0.599	0.463	96	2.81113	1	15
Ld_c2320	3578	30.58	1215	1269	579	515	0.489	0.471	96	2.68306	1	14
Ld_c8419	1935	34.16	629	638	298	363	0.496	0.549	96	4.96124	1	14
Ld_c11578	2363	34.87	784	747	464	360	0.512	0.437	96	4.06263	1	13
Ld_rep_c29295	1016	28.35	326	401	120	168	0.448	0.583	96	9.44882	1	14
Ld_rep_c32881	2611	30.98	828	968	360	449	0.461	0.555	96	3.67675	1	14
Ld_c43064	1663	31.21	563	573	280	239	0.496	0.461	96	5.7727	1	14
Ld_c152	2847	32.49	952	957	520	405	0.499	0.438	95	3.33685	1	12
Ld_c481	4095	35.95	1210	1400	649	823	0.464	0.559	95	2.3199	1	14
Ld_c1025	3651	37.77	1077	1195	659	720	0.474	0.522	95	2.60203	1	14
Ld_c1120	2989	34.16	1018	950	547	474	0.517	0.464	95	3.17832	1	13
Ld_c1759	2638	31.58	879	914	387	446	0.49	0.535	95	3.60121	1	14
Ld_c3938	2048	30.52	617	794	327	298	0.437	0.477	95	4.63867	1	14
Ld_rep_c83815	454	27.09	133	198	50	73	0.402	0.593	95	20.9251	1	1
Ld_c1489	2147	35.82	622	746	355	414	0.455	0.538	94	4.3782	1	14
Ld_c2103	2586	37.51	791	825	441	529	0.489	0.545	94	3.63496	1	15
Ld_c3615	2019	30.71	765	633	286	334	0.547	0.539	94	4.65577	1	14
Ld_c11549	2958	29.65	1042	1038	417	460	0.501	0.525	94	3.17782	1	14
Ld_c13087	2445	32.39	844	777	359	433	0.521	0.547	94	3.84458	1	14
Ld_c15795	1281	30.21	525	369	184	203	0.587	0.525	94	7.33802	1	13
Ld_c115012	2053	34.73	655	684	374	339	0.489	0.475	94	4.57866	1	13
Ld_c201	3197	35.1	1139	928	609	513	0.551	0.457	93	2.90898	1	14
Ld_c214	3277	39.7	1047	908	637	664	0.536	0.51	93	2.83796	1	13
Ld_c241	3057	35.53	980	971	525	561	0.502	0.517	93	3.0422	1	14
Ld_c390	2749	33.98	981	814	503	431	0.547	0.461	93	3.38305	1	13
Ld_c537	1533	32.62	568	457	247	253	0.554	0.506	93	6.06654	1	13
Ld_c629	2375	32.51	829	760	396	376	0.522	0.487	93	3.91579	1	14
Ld_c1540	2217	29	799	765	311	332	0.511	0.516	93	4.19486	1	13
Ld_c1605	4683	36.28	1524	1421	870	829	0.517	0.488	93	1.98591	1	14
Ld_c3333	4115	37.81	1229	1309	703	853	0.484	0.548	93	2.26002	1	14
Ld_c4307	2785	35.15	937	851	519	460	0.524	0.47	93	3.33932	1	14
Ld_c9583	2557	29.64	858	934	405	353	0.479	0.466	93	3.63707	1	14
Ld_c13192	1072	28.92	353	401	158	152	0.468	0.49	93	8.67537	1	13
Ld_c15751	1480	30.07	533	480	203	242	0.526	0.544	93	6.28378	1	13
Ld_rep_c38219	1319	45.87	316	379	273	332	0.455	0.549	93	7.0508	1	9
Ld_rep_c53243	449	45.88	53	182	81	125	0.226	0.607	93	20.7127	1	10
Ld_c2087	2015	28.39	657	778	311	261	0.458	0.456	92	4.56576	1	14
Ld_c2603	2832	29.41	1041	932	397	436	0.528	0.523	92	3.24859	1	14
Ld_c4688	2352	29.12	803	856	344	341	0.484	0.498	92	3.91156	1	13
Ld_c11294	1631	29.86	528	616	212	275	0.462	0.565	92	5.64071	1	13
Ld_rep_c115282	140	28.57	34	58	35	5	0.37	0.125	92	65.7143	1	1
Ld_c558	2310	35.84	579	882	346	482	0.396	0.582	91	3.93939	1	14
Ld_c772	3354	31.69	1181	1087	478	585	0.521	0.55	91	2.71318	1	14
Ld_c975	5496	36.77	1894	1571	1120	901	0.547	0.446	91	1.65575	1	14
Ld_c1760	3024	39.75	953	860	660	542	0.526	0.451	91	3.00926	1	13
Ld_c2456	2198	33.67	679	768	415	325	0.469	0.439	91	4.14013	1	14
Ld_c4126	2932	38.98	1235	545	616	527	0.694	0.461	91	3.10368	1	14
Ld_c4216	2840	32.25	909	991	424	492	0.478	0.537	91	3.20423	1	14
Ld_c8887	2060	32.43	673	719	308	360	0.483	0.539	91	4.41748	1	14
Ld_c8929	2869	34.65	975	892	545	449	0.522	0.452	91	3.17184	1	12
Ld_c562	1907	33.09	667	609	315	316	0.523	0.501	90	4.71945	1	12
Ld_c751	3497	38.49	1079	1057	627	719	0.505	0.534	90	2.57363	1	11
Ld_c1123	3861	34.37	1333	1181	594	733	0.53	0.552	90	2.331	1	14
Ld_c1356	2286	32.59	736	798	414	331	0.48	0.444	90	3.93701	1	13
Ld_c3897	2037	29.5	703	720	293	308	0.494	0.512	90	4.41826	1	13
Ld_c4407	4920	35.67	1377	1781	762	993	0.436	0.566	90	1.82927	1	14
Ld_c5011	4499	35.47	1394	1485	762	834	0.484	0.523	90	2.00045	1	13
Ld_c5565	2581	32.7	839	871	473	371	0.491	0.44	90	3.48702	1	13
Ld_c6060	3056	28.14	1064	1111	369	491	0.489	0.571	90	2.94503	1	14
Ld_c7258	2603	35.04	753	868	411	501	0.465	0.549	90	3.45755	1	10
Ld_c8321	2375	29.35	859	819	346	351	0.512	0.504	90	3.78947	1	14
Ld_c13958	2051	42.17	656	522	410	455	0.557	0.526	90	4.3881	1	10
Ld_rep_c42503	1306	26.11	485	457	175	166	0.515	0.487	90	6.89127	1	12
Ld_c73887	821	25.09	268	338	93	113	0.442	0.549	90	10.9622	1	13
Ld_c24	2406	28.55	759	952	294	393	0.444	0.572	89	3.69909	1	13
Ld_c1024	1551	24.63	598	550	180	202	0.521	0.529	89	5.73823	1	13
Ld_c1386	2538	32.07	881	823	418	396	0.517	0.486	89	3.5067	1	13
Ld_c1916	3083	38.08	803	1106	605	569	0.421	0.485	89	2.8868	1	13
Ld_c2382	3739	32.39	1312	1203	666	545	0.522	0.45	89	2.38032	1	13
Ld_c2791	4033	36.8	1222	1326	705	779	0.48	0.525	89	2.20679	1	14
Ld_c3556	3073	38.37	1114	779	635	544	0.588	0.461	89	2.89619	1	13
Ld_c3637	2997	37.44	1000	867	506	616	0.536	0.549	89	2.96964	1	13
Ld_c3760	1857	30.59	578	688	250	318	0.457	0.56	89	4.79268	1	13
Ld_c3841	1801	35.04	619	545	318	313	0.532	0.496	89	4.9417	1	11
Ld_c4717	2239	35.19	630	789	395	393	0.444	0.499	89	3.97499	1	14
Ld_c5033	3410	38.04	980	1129	644	653	0.465	0.503	89	2.60997	1	13
Ld_c7271	2073	33.72	622	744	362	337	0.455	0.482	89	4.29329	1	14
Ld_c7649	1131	36.6	471	215	262	152	0.687	0.367	89	7.86914	1	14
Ld_c13426	2024	38.14	635	605	435	337	0.512	0.437	89	4.39723	1	13
Ld_c15753	1129	33.13	349	406	198	176	0.462	0.471	89	7.88308	1	9
Ld_c21663	1352	30.47	472	460	202	210	0.506	0.51	89	6.58284	1	13
Ld_rep_c24487	1018	39.29	377	233	227	173	0.618	0.432	89	8.74263	1	12
Ld_rep_c32678	444	23.42	160	180	49	55	0.471	0.529	89	20.045	1	12
Ld_rep_c45781	1701	29.34	613	565	229	270	0.52	0.541	89	5.23222	1	14
Ld_rep_c58309	969	31.48	393	271	147	158	0.592	0.518	89	9.18473	1	12
Ld_c77739	671	29.66	234	236	115	84	0.498	0.422	89	13.2638	1	13
Ld_c327	1807	36.41	643	498	386	272	0.564	0.413	88	4.86995	1	13
Ld_c425	2579	34.59	762	913	373	519	0.455	0.582	88	3.41217	1	13
Ld_c2694	2066	30.88	777	645	338	300	0.546	0.47	88	4.25944	1	14
Ld_c3268	3230	34.74	957	1141	599	523	0.456	0.466	88	2.72446	1	13
Ld_c3854	2049	32.85	554	786	346	327	0.413	0.486	88	4.29478	1	12
Ld_c4279	2133	31.6	707	732	308	366	0.491	0.543	88	4.12565	1	13
Ld_c4652	2261	35.34	872	575	454	345	0.603	0.432	88	3.89208	1	13
Ld_c5143	1656	33.45	537	565	292	262	0.487	0.473	88	5.31401	1	12
Ld_c5956	3302	39.07	974	1030	631	659	0.486	0.511	88	2.66505	1	13
Ld_c20423	766	29.5	227	294	96	130	0.436	0.575	88	11.4883	1	12
Ld_c23968	2140	31.4	725	716	371	301	0.503	0.448	88	4.11215	1	13
Ld_rep_c24431	1801	33.98	599	588	269	343	0.505	0.56	88	4.88617	1	12
Ld_rep_c24907	1745	30.54	570	621	298	235	0.479	0.441	88	5.04298	1	13
Ld_c44864	1385	34.22	467	444	239	235	0.513	0.496	88	6.35379	1	13
Ld_c4	3418	32.48	1074	1214	591	519	0.469	0.468	87	2.54535	1	14
Ld_c38	3172	34.46	1111	960	579	514	0.536	0.47	87	2.74275	1	14
Ld_c559	4093	39.02	1435	1033	766	831	0.581	0.52	87	2.12558	1	14
Ld_c1623	1461	31.14	477	521	230	225	0.478	0.495	87	5.95482	1	13
Ld_c1684	2950	34.88	930	985	474	555	0.486	0.539	87	2.94915	1	13
Ld_c2609	2025	36.84	439	838	300	446	0.344	0.598	87	4.2963	1	12
Ld_c2618	1996	32.31	612	723	264	381	0.458	0.591	87	4.35872	1	12
Ld_c2982	1679	35.14	489	592	329	261	0.452	0.442	87	5.18166	1	13
Ld_c3442	3617	37.32	1121	1146	658	692	0.494	0.513	87	2.40531	1	13
Ld_c4807	2477	35.45	723	876	382	496	0.452	0.565	87	3.51231	1	13
Ld_c5053	1262	29.71	443	444	163	212	0.499	0.565	87	6.89382	1	13
Ld_c5433	1630	35.28	623	424	300	275	0.595	0.478	87	5.33742	1	11
Ld_c5686	2021	27.66	656	794	319	240	0.452	0.429	87	4.3048	1	12
Ld_c6526	2682	33.04	703	1060	377	509	0.399	0.574	87	3.24385	1	13
Ld_c9963	3793	35.67	1300	1139	706	647	0.533	0.478	87	2.2937	1	12
Ld_c14205	1730	29.31	673	520	269	238	0.564	0.469	87	5.0289	1	13
Ld_rep_c29205	551	21.6	210	214	63	56	0.495	0.471	87	15.7895	1	13
Ld_c187	2631	32.16	884	889	407	439	0.499	0.519	86	3.26872	1	13
Ld_c766	3692	33.88	1111	1310	546	705	0.459	0.564	86	2.32936	1	13
Ld_c1215	3247	39.91	941	1000	621	675	0.485	0.521	86	2.6486	1	13
Ld_c1534	2273	38.98	681	706	415	471	0.491	0.532	86	3.78355	1	13
Ld_c3341	1901	32.35	519	767	293	322	0.404	0.524	86	4.52393	1	13
Ld_c5364	1749	32.08	603	577	254	307	0.511	0.547	86	4.91709	1	12
Ld_c5757	2892	33.75	913	1001	505	471	0.477	0.483	86	2.97372	1	13
Ld_c7334	1242	26.89	430	478	176	158	0.474	0.473	86	6.92432	1	11
Ld_c8172	1688	26.3	573	593	231	213	0.491	0.48	86	5.09479	1	12
Ld_c9303	3109	31.84	1028	1077	560	430	0.488	0.434	86	2.76616	1	12
Ld_c9912	3377	36.96	622	1499	504	744	0.293	0.596	86	2.54664	1	12
Ld_c12468	323	20.12	108	142	17	48	0.432	0.738	86	26.6254	1	12
Ld_rep_c24353	2761	34.12	1000	811	528	414	0.552	0.439	86	3.11481	1	13
Ld_rep_c24921	1784	35.26	677	464	381	248	0.593	0.394	86	4.82063	1	13
Ld_rep_c33917	1717	36.28	484	597	348	275	0.448	0.441	86	5.00874	1	13
Ld_c59769	369	38.48	150	76	28	114	0.664	0.803	86	23.3062	1	8
Ld_c114998	1124	39.15	346	337	195	245	0.507	0.557	86	7.65125	1	13
Ld_c118428	463	37.58	187	102	43	131	0.647	0.753	86	18.5745	1	8
Ld_c731	3516	35.52	1144	1120	575	674	0.505	0.54	85	2.41752	1	12
Ld_c979	4000	34.12	1420	1207	638	727	0.541	0.533	85	2.125	1	13
Ld_c2243	1959	32.47	602	721	289	347	0.455	0.546	85	4.33895	1	12
Ld_c3264	2487	33.57	666	978	406	429	0.405	0.514	85	3.41777	1	11
Ld_c4109	1767	36.9	527	562	294	358	0.484	0.549	85	4.81041	1	13
Ld_c4875	2421	32.51	816	810	380	407	0.502	0.517	85	3.51095	1	12
Ld_c4950	1481	27.08	575	479	251	150	0.546	0.374	85	5.73937	1	13
Ld_c8357	3224	38.43	1021	949	537	702	0.518	0.567	85	2.63648	1	13
Ld_c10822	1282	28.24	515	405	158	204	0.56	0.564	85	6.63026	1	11
Ld_c10975	2148	32.68	793	653	374	328	0.548	0.467	85	3.95717	1	12
Ld_c11132	4466	40.69	1682	954	899	918	0.638	0.505	85	1.90327	1	13
Ld_c11413	1059	26.53	368	395	147	134	0.482	0.477	85	8.02644	1	12
Ld_rep_c27147	811	32.31	312	214	125	137	0.593	0.523	85	10.4809	1	10
Ld_rep_c108469	428	20.79	164	167	49	40	0.495	0.449	85	19.8598	1	12
Ld_c614	4375	39.57	1182	1438	795	936	0.451	0.541	84	1.92	1	13
Ld_c665	1550	36.19	373	601	226	335	0.383	0.597	84	5.41936	1	12
Ld_c1945	2680	33.02	706	1089	447	438	0.393	0.495	84	3.13433	1	12
Ld_c1967	2513	29.81	823	907	394	355	0.476	0.474	84	3.34262	1	13
Ld_c2163	1977	29.49	707	679	304	279	0.51	0.479	84	4.24886	1	12
Ld_c2500	2781	37.58	888	848	462	583	0.512	0.558	84	3.0205	1	12
Ld_c3276	2001	31.33	658	708	294	333	0.482	0.531	84	4.1979	1	12
Ld_c3364	3276	40.63	766	1164	611	720	0.397	0.541	84	2.5641	1	12
Ld_c4390	2941	34.82	1001	913	569	455	0.523	0.444	84	2.85617	1	13
Ld_c5100	2798	34.85	940	871	564	411	0.519	0.422	84	3.00214	1	12
Ld_c6082	1959	33.03	673	623	314	333	0.519	0.515	84	4.2879	1	12
Ld_c6299	3141	36.26	1047	947	595	544	0.525	0.478	84	2.67431	1	13
Ld_c8424	2767	33.75	969	864	485	449	0.529	0.481	84	3.03578	1	13
Ld_c8530	2457	29.87	822	893	406	328	0.479	0.447	84	3.4188	1	13
Ld_c12253	1092	27.93	304	453	135	170	0.402	0.557	84	7.69231	1	12
Ld_c12341	991	29.77	354	332	138	157	0.516	0.532	84	8.47629	1	13
Ld_c13379	1713	29.36	602	573	241	262	0.512	0.521	84	4.90368	1	11
Ld_c14514	1928	28.53	661	705	285	265	0.484	0.482	84	4.35685	1	10
Ld_rep_c48951	1090	28.07	408	359	163	143	0.532	0.467	84	7.70642	1	13
Ld_c76290	976	30.64	306	370	149	150	0.453	0.502	84	8.60656	1	12
Ld_c222	2537	34.65	817	820	458	421	0.499	0.479	83	3.27158	1	13
Ld_c251	3099	39.14	899	971	647	566	0.481	0.467	83	2.67828	1	12
Ld_c922	3742	36.16	1160	1216	708	645	0.488	0.477	83	2.21807	1	12
Ld_c1283	2803	35.39	881	903	506	486	0.494	0.49	83	2.96111	1	13
Ld_c1676	4531	42.99	1455	1128	1001	947	0.563	0.486	83	1.83182	1	12
Ld_c3454	2454	29.42	893	833	369	353	0.517	0.489	83	3.38223	1	12
Ld_c4051	2033	30.69	698	706	338	286	0.497	0.458	83	4.08264	1	12
Ld_c4416	2032	28.15	800	647	272	300	0.553	0.524	83	4.08465	1	12
Ld_c5009	1463	33.15	482	481	221	264	0.501	0.544	83	5.67327	1	12
Ld_c6144	1792	35.21	601	548	325	306	0.523	0.485	83	4.6317	1	11
Ld_c8204	2601	36.68	785	855	440	514	0.479	0.539	83	3.19108	1	11
Ld_c11465	2029	29.67	788	631	386	216	0.555	0.359	83	4.09068	1	13
Ld_c16830	931	32.65	335	292	141	163	0.534	0.536	83	8.91515	1	10
Ld_c22004	1321	30.2	504	405	193	206	0.554	0.516	83	6.28312	1	12
Ld_rep_c24292	1925	34.96	583	669	298	375	0.466	0.557	83	4.31169	1	12
Ld_c56267	657	27.25	238	232	106	73	0.506	0.408	83	12.6332	1	12
Ld_c72114	579	27.12	201	221	54	103	0.476	0.656	83	14.3351	1	13
Ld_c68	2914	39.02	906	867	539	598	0.511	0.526	82	2.814	1	11
Ld_c237	3778	36.84	1068	1318	683	709	0.448	0.509	82	2.17046	1	12
Ld_c240	5410	36.27	1496	1948	986	976	0.434	0.497	82	1.51571	1	13
Ld_c429	1885	34.69	447	784	283	371	0.363	0.567	82	4.35013	1	13
Ld_c720	3346	35.62	851	1273	535	657	0.401	0.551	82	2.45069	1	12
Ld_c1381	3131	38.26	1164	762	653	545	0.604	0.455	82	2.61897	1	12
Ld_c2321	3041	33.34	996	1031	530	484	0.491	0.477	82	2.69648	1	11
Ld_c2356	1831	35.99	525	647	288	371	0.448	0.563	82	4.47843	1	12
Ld_c2399	2360	38.86	685	758	404	513	0.475	0.559	82	3.47458	1	12
Ld_c2495	2057	27.71	821	643	328	242	0.561	0.425	82	3.98639	1	12
Ld_c2778	3197	41.32	849	1027	608	713	0.453	0.54	82	2.5649	1	12
Ld_c2828	3877	33.58	1280	1281	686	616	0.5	0.473	82	2.11504	1	12
Ld_c3230	3610	33.02	1289	1113	542	650	0.537	0.545	82	2.27147	1	11
Ld_c3595	3952	40.71	1343	1000	756	853	0.573	0.53	82	2.0749	1	12
Ld_c3607	1055	33.55	447	246	214	140	0.645	0.395	82	7.77251	1	12
Ld_c3623	1605	35.83	502	519	332	243	0.492	0.423	82	5.10903	1	10
Ld_c4060	3260	39.91	1161	766	752	549	0.602	0.422	82	2.51534	1	12
Ld_c4306	2661	34.5	1009	726	552	366	0.582	0.399	82	3.08155	1	12
Ld_c5659	2256	34.75	666	791	312	472	0.457	0.602	82	3.63475	1	13
Ld_c6333	1324	30.51	405	507	228	176	0.444	0.436	82	6.19335	1	10
Ld_c6479	2583	27.91	853	994	307	414	0.462	0.574	82	3.1746	1	12
Ld_c8534	1916	34.24	712	540	318	338	0.569	0.515	82	4.27975	1	10
Ld_c9467	2929	37.69	775	1037	482	622	0.428	0.563	82	2.79959	1	12
Ld_c11471	1672	28.95	531	657	258	226	0.447	0.467	82	4.90431	1	12
Ld_c11657	1542	26.91	597	509	210	205	0.54	0.494	82	5.31777	1	12
Ld_c24104	1169	30.54	393	411	182	175	0.489	0.49	82	7.01454	1	12
Ld_c53429	2246	33.93	769	707	356	406	0.521	0.533	82	3.65094	1	12
Ld_c73456	305	17.7	149	102	39	15	0.594	0.278	82	26.8852	1	11
Ld_c120663	517	28.05	177	186	77	68	0.488	0.469	82	15.8607	1	11
Ld_c80	3649	40.2	951	1211	699	768	0.44	0.524	81	2.21979	1	13
Ld_c588	1856	33.35	533	703	264	355	0.431	0.574	81	4.36422	1	11
Ld_c1606	3334	31.01	1169	1110	560	474	0.513	0.458	81	2.42951	1	11
Ld_c1766	4802	38.23	1359	1607	832	1004	0.458	0.547	81	1.6868	1	12
Ld_c1838	1380	28.04	473	516	189	198	0.478	0.512	81	5.86956	1	12
Ld_c2383	2916	35.25	865	998	462	566	0.464	0.551	81	2.77778	1	12
Ld_c2478	1690	26.98	560	666	220	236	0.457	0.518	81	4.7929	1	12
Ld_c2926	1362	34.21	393	495	195	271	0.443	0.582	81	5.94714	1	12
Ld_c2989	1512	41.27	395	485	281	343	0.449	0.55	81	5.35714	1	12
Ld_c3326	1265	25.93	490	447	172	156	0.523	0.476	81	6.40316	1	11
Ld_c3456	2130	29.15	813	683	292	329	0.543	0.53	81	3.80282	1	11
Ld_c3603	2757	36.92	898	841	471	547	0.516	0.537	81	2.93798	1	12
Ld_c4089	2293	33.89	722	794	378	399	0.476	0.514	81	3.53249	1	12
Ld_c4920	1304	27.84	411	514	199	164	0.444	0.452	81	6.21166	1	12
Ld_c5550	2704	28.88	854	1061	423	358	0.446	0.458	81	2.99556	1	12
Ld_c6231	3099	36.5	1067	877	576	555	0.549	0.491	81	2.61375	1	13
Ld_c6756	1541	26.28	613	508	207	198	0.547	0.489	81	5.25633	1	12
Ld_c7927	1894	32.89	610	661	266	357	0.48	0.573	81	4.27666	1	12
Ld_c8265	2910	38.97	898	864	590	544	0.51	0.48	81	2.7835	1	12
Ld_c10643	1718	33.24	584	555	311	260	0.513	0.455	81	4.71479	1	11
Ld_c10881	1249	30.34	371	474	192	187	0.439	0.493	81	6.48519	1	13
Ld_c12877	1107	25.2	410	411	150	129	0.499	0.462	81	7.31707	1	12
Ld_rep_c32873	1524	39.17	376	543	245	352	0.409	0.59	81	5.31496	1	12
Ld_rep_c32962	1442	34.6	453	477	290	209	0.487	0.419	81	5.6172	1	13
Ld_rep_c43436	1666	34.45	516	574	295	279	0.473	0.486	81	4.86195	1	12
Ld_c250	2563	31.68	903	848	396	416	0.516	0.512	80	3.12134	1	11
Ld_c328	3316	36.37	1086	1013	575	631	0.517	0.523	80	2.41255	1	11
Ld_c543	1655	29.67	537	607	226	265	0.469	0.54	80	4.83384	1	12
Ld_c832	1768	31.73	617	582	317	244	0.515	0.435	80	4.52489	1	11
Ld_c915	2349	34.1	811	725	353	448	0.528	0.559	80	3.40571	1	11
Ld_c1126	1860	31.45	634	625	280	305	0.504	0.521	80	4.30107	1	12
Ld_c1233	1348	30.27	478	442	215	193	0.52	0.473	80	5.93472	1	10
Ld_c1445	2384	34.94	713	823	421	412	0.464	0.495	80	3.3557	1	12
Ld_c1683	2551	39.44	812	733	516	490	0.526	0.487	80	3.13603	1	11
Ld_c3282	2232	32.84	708	762	344	389	0.482	0.531	80	3.58423	1	12
Ld_c4567	3206	35.06	979	1095	522	602	0.472	0.536	80	2.49532	1	13
Ld_c5202	1333	33.46	385	500	207	239	0.435	0.536	80	6.0015	1	12
Ld_c5298	2381	35.95	921	600	475	381	0.606	0.445	80	3.35993	1	12
Ld_c6110	2676	37.22	642	1027	409	587	0.385	0.589	80	2.98954	1	11
Ld_c6307	1326	27.68	533	426	181	186	0.556	0.507	80	6.03318	1	11
Ld_c6736	2472	33.05	868	773	409	408	0.529	0.499	80	3.23625	1	12
Ld_c6898	2420	33.68	755	826	406	409	0.478	0.502	80	3.30579	1	12
Ld_c7080	1266	24.72	423	526	170	143	0.446	0.457	80	6.31912	1	12
Ld_c9482	935	26.95	347	335	127	125	0.509	0.496	80	8.55615	1	12
Ld_c18179	1274	27	441	465	176	168	0.487	0.488	80	6.27944	1	12
Ld_rep_c24193	1971	35.51	651	612	349	351	0.515	0.501	80	4.05885	1	12
Ld_rep_c32505	2099	35.92	650	674	381	373	0.491	0.495	80	3.81134	1	12
Ld_c53540	1390	35.97	406	465	289	211	0.466	0.422	80	5.7554	1	10
Ld_rep_c60385	757	28.27	342	164	96	118	0.676	0.551	80	10.568	1	11
Ld_c120976	913	27.49	347	315	129	122	0.524	0.486	80	8.76232	1	10
Ld_c229	3454	32.31	1170	1153	537	579	0.504	0.519	79	2.2872	1	12
Ld_c576	2924	34.3	965	925	518	485	0.511	0.484	79	2.70178	1	11
Ld_c584	2938	36.45	887	956	520	551	0.481	0.514	79	2.6889	1	12
Ld_c733	2106	33.67	613	780	361	348	0.44	0.491	79	3.75119	1	12
Ld_c753	1995	31.48	646	720	304	324	0.473	0.516	79	3.9599	1	12
Ld_c1394	2898	39.2	785	961	508	628	0.45	0.553	79	2.72602	1	12
Ld_c1474	3064	34.04	1000	1018	587	456	0.496	0.437	79	2.57833	1	12
Ld_c1803	2798	28.63	944	1045	438	363	0.475	0.453	79	2.82344	1	12
Ld_c1831	2656	39.04	907	691	569	468	0.568	0.451	79	2.9744	1	11
Ld_c1955	1261	27.99	442	466	182	171	0.487	0.484	79	6.26487	1	11
Ld_c2109	1780	28.2	591	687	268	234	0.462	0.466	79	4.4382	1	12
Ld_c2439	3299	35.43	951	1177	597	572	0.447	0.489	79	2.39466	1	11
Ld_c2671	2258	29.41	795	796	323	341	0.5	0.514	79	3.49867	1	11
Ld_c3167	1815	32.29	615	587	269	317	0.512	0.541	79	4.35262	1	12
Ld_c3223	2854	41.14	809	840	610	564	0.491	0.48	79	2.76804	1	12
Ld_c3671	2172	32.87	760	697	357	357	0.522	0.5	79	3.6372	1	12
Ld_c3717	2109	31.82	762	642	351	320	0.543	0.477	79	3.74585	1	11
Ld_c3923	1444	27.49	492	555	223	174	0.47	0.438	79	5.47091	1	11
Ld_c5693	2569	35.73	846	778	514	404	0.521	0.44	79	3.07513	1	11
Ld_c5954	2264	34.1	769	715	390	382	0.518	0.495	79	3.4894	1	13
Ld_c6291	1981	34.23	609	693	307	371	0.468	0.547	79	3.98788	1	12
Ld_c7072	1666	30.43	620	530	243	264	0.539	0.521	79	4.7419	1	11
Ld_c8142	1605	29.53	528	576	225	249	0.478	0.525	79	4.92212	1	11
Ld_c8184	1693	30.66	548	605	281	238	0.475	0.459	79	4.66627	1	10
Ld_c16864	2431	33.36	1059	561	488	323	0.654	0.398	79	3.24969	1	12
Ld_c17403	1544	37.37	511	456	254	323	0.528	0.56	79	5.11658	1	10
Ld_c19674	1039	26.56	316	425	125	151	0.426	0.547	79	7.60346	1	12
Ld_c20907	680	31.18	228	240	120	92	0.487	0.434	79	11.6176	1	11
Ld_c22994	2198	34.94	808	612	426	342	0.569	0.445	79	3.59418	1	12
Ld_rep_c24232	3069	38.68	915	958	631	556	0.489	0.468	79	2.57413	1	10
Ld_rep_c24419	2154	29.29	741	751	345	286	0.497	0.453	79	3.66759	1	13
Ld_rep_c24558	2164	37.71	678	655	486	330	0.509	0.404	79	3.65065	1	11
Ld_rep_c27220	419	37.47	125	137	66	91	0.477	0.58	79	18.8544	1	10
Ld_rep_c33623	2036	35.17	738	576	347	369	0.562	0.515	79	3.88016	1	11
Ld_rep_c53517	490	24.08	155	202	58	60	0.434	0.508	79	16.1224	1	11
Ld_rep_c72128	702	37.46	248	173	149	114	0.589	0.433	79	11.2536	1	10
Ld_rep_c88921	573	23.04	178	263	67	65	0.404	0.492	79	13.7871	1	11
Ld_c52	3563	40.28	1014	1098	746	689	0.48	0.48	78	2.18917	1	12
Ld_c75	3304	39.26	756	1237	536	761	0.379	0.587	78	2.36077	1	12
Ld_c198	2266	36.05	735	706	463	354	0.51	0.433	78	3.44219	1	10
Ld_c649	3235	32.74	1110	1055	541	518	0.513	0.489	78	2.41113	1	12
Ld_c714	3130	35.88	1086	917	555	568	0.542	0.506	78	2.49201	1	12
Ld_c921	2472	28.48	903	865	369	335	0.511	0.476	78	3.15534	1	11
Ld_c945	1733	27.52	641	615	244	233	0.51	0.488	78	4.50087	1	10
Ld_c1065	2609	33.15	813	930	397	468	0.466	0.541	78	2.98965	1	12
Ld_c1108	2007	29.85	715	691	311	288	0.509	0.481	78	3.8864	1	12
Ld_c1256	3052	36.14	822	1119	471	632	0.423	0.573	78	2.5557	1	12
Ld_c1317	3490	32.92	1109	1232	539	610	0.474	0.531	78	2.23496	1	12
Ld_c1658	1914	30.04	611	713	264	311	0.461	0.541	78	4.07524	1	12
Ld_c2118	3685	34.9	1204	1179	604	682	0.505	0.53	78	2.11669	1	10
Ld_c2688	3113	36.68	843	1101	514	628	0.434	0.55	78	2.50562	1	11
Ld_c2964	3211	35.91	1001	1045	510	643	0.489	0.558	78	2.42915	1	12
Ld_c3105	1505	31.1	436	585	233	235	0.427	0.502	78	5.18272	1	12
Ld_c3347	2652	33.97	852	860	404	497	0.498	0.552	78	2.94118	1	11
Ld_c3436	2285	30.24	767	827	296	395	0.481	0.572	78	3.41357	1	12
Ld_c3511	2556	33.72	801	878	434	428	0.477	0.497	78	3.05164	1	12
Ld_c3612	2707	34.21	903	869	458	468	0.51	0.505	78	2.88142	1	11
Ld_c4018	2888	36.7	844	976	560	500	0.464	0.472	78	2.70083	1	12
Ld_c4701	760	36.18	339	145	179	96	0.7	0.349	78	10.2632	1	11
Ld_c4878	2226	29.56	737	763	293	365	0.491	0.555	78	3.50404	1	11
Ld_c5726	2146	33.46	639	737	391	327	0.464	0.455	78	3.63467	1	11
Ld_c10548	1376	36.26	478	386	298	201	0.553	0.403	78	5.66861	1	11
Ld_c14398	1701	33.86	586	539	249	327	0.521	0.568	78	4.58554	1	12
Ld_c16175	1759	29.45	580	638	250	268	0.476	0.517	78	4.43434	1	12
Ld_c18636	836	31.7	254	317	146	119	0.445	0.449	78	9.33014	1	12
Ld_rep_c44610	328	22.26	139	116	35	38	0.545	0.521	78	23.7805	1	11
Ld_rep_c55183	1040	34.13	283	394	162	193	0.418	0.544	78	7.5	1	11
Ld_c98	1826	32.42	622	604	292	300	0.507	0.507	77	4.21687	1	11
Ld_c456	1768	36.03	539	592	310	327	0.477	0.513	77	4.3552	1	12
Ld_c483	2349	35.93	899	579	492	352	0.608	0.417	77	3.27799	1	11
Ld_c650	1454	28.06	482	553	212	196	0.466	0.48	77	5.29574	1	11
Ld_c695	4148	36.89	1444	1167	830	700	0.553	0.458	77	1.85632	1	12
Ld_c953	2309	36.99	879	568	492	362	0.607	0.424	77	3.33478	1	12
Ld_c1495	1959	39.31	732	457	442	328	0.616	0.426	77	3.93058	1	10
Ld_c2010	2115	39.48	689	579	417	418	0.543	0.501	77	3.64066	1	11
Ld_c2249	2003	33.4	750	576	377	292	0.566	0.436	77	3.84423	1	12
Ld_c2283	2850	32.28	838	1080	432	488	0.437	0.53	77	2.70175	1	12
Ld_c2613	2132	44.75	662	511	513	441	0.564	0.462	77	3.61163	1	10
Ld_c2833	1251	27.74	470	432	153	194	0.521	0.559	77	6.15508	1	9
Ld_c3432	2272	28.35	897	723	309	335	0.554	0.52	77	3.38909	1	11
Ld_c5457	1918	31.02	626	656	277	318	0.488	0.534	77	4.0146	1	11
Ld_c6175	2710	34.8	976	769	547	396	0.559	0.42	77	2.84133	1	12
Ld_c6932	1182	33.93	446	327	233	168	0.577	0.419	77	6.51438	1	11
Ld_c7641	1975	34.84	567	709	287	401	0.444	0.583	77	3.89873	1	11
Ld_c8525	2603	29.47	896	920	351	416	0.493	0.542	77	2.95812	1	12
Ld_c9526	1758	32.42	586	602	280	290	0.493	0.509	77	4.37998	1	12
Ld_c14332	1806	32.34	482	738	272	312	0.395	0.534	77	4.26357	1	10
Ld_c18980	1005	19.5	378	431	60	136	0.467	0.694	77	7.66169	1	10
Ld_c20371	1323	27.44	460	493	178	185	0.483	0.51	77	5.82011	1	11
Ld_rep_c24475	3173	34.42	1191	883	610	482	0.574	0.441	77	2.42672	1	12
Ld_c81486	278	35.97	135	43	58	42	0.758	0.42	77	27.6978	1	9
Ld_c105258	773	22.38	319	273	96	77	0.539	0.445	77	9.96119	1	10
Ld_c114945	1509	31.81	529	492	221	259	0.518	0.54	77	5.10272	1	11
Ld_c163	2754	38.49	790	904	532	528	0.466	0.498	76	2.75962	1	10
Ld_c227	4150	41.83	1244	1159	835	901	0.518	0.519	76	1.83133	1	11
Ld_c317	2913	37.52	931	881	516	577	0.514	0.528	76	2.60899	1	9
Ld_c393	1865	30.72	585	685	315	258	0.461	0.45	76	4.07507	1	11
Ld_c517	3386	41.97	944	1010	635	786	0.483	0.553	76	2.24454	1	10
Ld_c878	3722	34.77	1260	1160	705	589	0.521	0.455	76	2.04191	1	11
Ld_c903	1925	32.36	624	657	311	312	0.487	0.501	76	3.94805	1	10
Ld_c999	2804	30.6	958	987	424	434	0.493	0.506	76	2.71041	1	11
Ld_c1064	2004	31.79	683	659	294	343	0.509	0.538	76	3.79242	1	10
Ld_c1468	2154	35.89	616	737	415	358	0.455	0.463	76	3.52832	1	11
Ld_c1826	2158	30.17	700	799	336	315	0.467	0.484	76	3.52178	1	11
Ld_c2138	2545	37.49	866	725	509	445	0.544	0.466	76	2.98625	1	12
Ld_c2289	2463	29.07	864	833	317	399	0.509	0.557	76	3.08567	1	11
Ld_c2967	1993	33.87	563	755	301	374	0.427	0.554	76	3.81335	1	12
Ld_c3255	2404	35.48	648	903	379	474	0.418	0.556	76	3.1614	1	9
Ld_c3933	2252	34.68	781	682	451	330	0.534	0.423	76	3.37478	1	11
Ld_c4575	3799	34.82	1252	1216	687	636	0.507	0.481	76	2.00053	1	11
Ld_c5076	2547	30.07	1042	731	448	318	0.588	0.415	76	2.9839	1	11
Ld_c5203	1420	31.83	461	499	183	269	0.48	0.595	76	5.35211	1	11
Ld_c5885	1049	32.41	345	364	199	141	0.487	0.415	76	7.245	1	11
Ld_c6320	1990	36.63	564	666	317	412	0.459	0.565	76	3.81909	1	10
Ld_c7078	2442	38.41	704	792	413	525	0.471	0.56	76	3.1122	1	11
Ld_c9506	2041	34.98	671	628	313	401	0.517	0.562	76	3.72367	1	11
Ld_c10302	2588	36.79	880	756	510	442	0.538	0.464	76	2.93663	1	12
Ld_c21246	1706	29.89	583	613	256	254	0.487	0.498	76	4.45486	1	9
Ld_c24110	1397	27.99	444	562	195	196	0.441	0.501	76	5.44023	1	11
Ld_rep_c31532	404	28.71	157	126	45	71	0.555	0.612	76	18.8119	1	10
Ld_rep_c43227	546	23.26	222	189	79	48	0.54	0.378	76	13.9194	1	11
Ld_rep_c49455	814	26.41	338	261	106	109	0.564	0.507	76	9.33661	1	11
Ld_c58088	1131	30.33	356	416	167	176	0.461	0.513	76	6.71972	1	11
Ld_c75792	675	24.59	286	189	128	38	0.602	0.229	76	11.2593	1	11
Ld_rep_c77819	376	18.09	143	165	39	29	0.464	0.426	76	20.2128	1	10
Ld_c172	3645	42.11	1102	1008	785	750	0.522	0.489	75	2.05761	1	10
Ld_c431	2430	35.64	719	845	392	474	0.46	0.547	75	3.08642	1	11
Ld_c463	1799	35.3	504	650	280	355	0.437	0.559	75	4.16898	1	11
Ld_c608	3132	36.11	982	992	614	517	0.497	0.457	75	2.39464	1	10
Ld_c723	2369	31.19	802	823	329	410	0.494	0.555	75	3.16589	1	12
Ld_c1055	2044	29.06	667	773	318	276	0.463	0.465	75	3.66928	1	11
Ld_c1344	1272	32.39	389	463	194	218	0.457	0.529	75	5.89623	1	10
Ld_c2229	3144	35.08	1089	922	555	548	0.542	0.497	75	2.3855	1	11
Ld_c2705	1765	32.12	528	662	280	287	0.444	0.506	75	4.24929	1	11
Ld_c3260	2875	36.38	933	896	550	496	0.51	0.474	75	2.6087	1	11
Ld_c3689	1824	33	415	798	240	362	0.342	0.601	75	4.11184	1	11
Ld_c4106	1393	30.15	489	445	226	194	0.524	0.462	75	5.38406	1	10
Ld_c4393	1174	33.99	374	393	172	227	0.488	0.569	75	6.38842	1	11
Ld_c4858	2465	33.02	856	794	455	359	0.519	0.441	75	3.0426	1	11
Ld_c5473	3465	33.1	1201	1117	617	530	0.518	0.462	75	2.1645	1	12
Ld_c6682	1845	34.04	557	640	295	333	0.465	0.53	75	4.06504	1	11
Ld_c6754	1240	28.39	450	430	167	185	0.511	0.526	75	6.04839	1	11
Ld_c8110	2287	33.23	786	730	402	358	0.518	0.471	75	3.27941	1	11
Ld_c8382	2373	36.11	798	717	392	465	0.527	0.543	75	3.16056	1	11
Ld_c8848	687	36.39	175	262	139	111	0.4	0.444	75	10.917	1	8
Ld_c12700	2181	33.84	756	655	397	341	0.536	0.462	75	3.43879	1	12
Ld_c12929	1355	27.45	474	476	189	183	0.499	0.492	75	5.53505	1	9
Ld_c22278	460	25.65	135	207	53	65	0.395	0.551	75	16.3043	1	9
Ld_rep_c24435	1680	30.95	597	556	274	246	0.518	0.473	75	4.46429	1	11
Ld_rep_c24657	1469	32.74	553	411	270	211	0.574	0.439	75	5.10551	1	12
Ld_rep_c29480	658	27.05	203	269	102	76	0.43	0.427	75	11.3982	1	10
Ld_rep_c32977	1714	35.71	786	287	346	266	0.733	0.435	75	4.37573	1	11
Ld_rep_c34013	1811	34.12	594	589	340	278	0.502	0.45	75	4.14136	1	11
Ld_rep_c36134	1239	29.3	381	461	194	169	0.452	0.466	75	6.05327	1	9
Ld_rep_c38063	2260	33.58	772	710	435	324	0.521	0.427	75	3.31858	1	11
Ld_rep_c53625	504	33.13	144	178	71	96	0.447	0.575	75	14.881	1	6
Ld_c54827	1300	32.15	454	427	189	229	0.515	0.548	75	5.76923	1	11
Ld_rep_c101640	253	32.02	99	66	55	26	0.6	0.321	75	29.6443	1	2
Ld_c44	2999	38.88	887	942	515	651	0.485	0.558	74	2.46749	1	11
Ld_c411	2062	36.71	605	696	362	395	0.465	0.522	74	3.58875	1	9
Ld_c635	4168	32.27	1422	1376	697	648	0.508	0.482	74	1.77543	1	12
Ld_c983	3325	34.32	989	1195	496	645	0.453	0.565	74	2.22556	1	11
Ld_c992	1498	25.97	581	528	184	205	0.524	0.527	74	4.93992	1	11
Ld_c1232	2500	37.12	890	674	470	458	0.569	0.494	74	2.96	1	11
Ld_c2064	3242	31.18	1120	1095	516	495	0.506	0.49	74	2.28254	1	11
Ld_c2568	1260	34.6	420	394	247	189	0.516	0.433	74	5.87302	1	10
Ld_c3155	2198	37.81	406	953	350	481	0.299	0.579	74	3.3667	1	12
Ld_c3280	2810	42.74	725	880	586	615	0.452	0.512	74	2.63345	1	8
Ld_c3659	1259	27.96	468	439	185	167	0.516	0.474	74	5.87768	1	9
Ld_c3782	2782	32.21	1047	814	458	438	0.563	0.489	74	2.65996	1	10
Ld_c3842	3167	33.94	995	1075	501	574	0.481	0.534	74	2.3366	1	11
Ld_c4278	1790	31.96	546	652	261	311	0.456	0.544	74	4.13408	1	11
Ld_c4728	3291	34.88	1069	1062	566	582	0.502	0.507	74	2.24856	1	10
Ld_c4815	1966	43.69	575	524	451	408	0.523	0.475	74	3.76399	1	11
Ld_c4883	990	30.51	314	354	136	166	0.47	0.55	74	7.47475	1	10
Ld_c5277	1759	36.21	678	437	335	302	0.608	0.474	74	4.20694	1	11
Ld_c5441	1820	29.95	608	659	283	262	0.48	0.481	74	4.06593	1	11
Ld_c6786	1347	32.07	540	375	244	188	0.59	0.435	74	5.49369	1	11
Ld_c6914	2118	34.04	691	687	396	325	0.501	0.451	74	3.49386	1	11
Ld_c7055	1498	32.91	383	621	206	287	0.381	0.582	74	4.93992	1	11
Ld_c7097	1334	29.31	420	515	217	174	0.449	0.445	74	5.54723	1	10
Ld_c7973	3578	34.6	1132	1208	654	584	0.484	0.472	74	2.06819	1	11
Ld_c8397	1964	33.71	560	742	296	366	0.43	0.553	74	3.76782	1	11
Ld_c19090	1478	38.97	538	349	281	295	0.607	0.512	74	5.00677	1	11
Ld_c23342	2624	38.3	838	759	534	471	0.525	0.469	74	2.82012	1	11
Ld_rep_c24195	1274	24.02	408	545	132	174	0.428	0.569	74	5.80848	1	11
Ld_rep_c33527	1100	38.27	331	340	216	205	0.493	0.487	74	6.72727	1	10
Ld_rep_c49430	2111	40.5	461	776	404	451	0.373	0.527	74	3.50545	1	11
Ld_rep_c52996	487	32.24	164	140	62	95	0.539	0.605	74	15.1951	1	8
Ld_c72238	892	28.59	329	307	129	126	0.517	0.494	74	8.29596	1	11
Ld_rep_c73801	495	36.16	179	129	90	89	0.581	0.497	74	14.9495	1	9
Ld_c287	2355	39.58	503	920	477	455	0.353	0.488	73	3.09979	1	11
Ld_c365	2668	41.79	703	842	508	607	0.455	0.544	73	2.73613	1	10
Ld_c452	3527	31.93	1208	1111	588	538	0.521	0.478	73	2.06975	1	11
Ld_c594	3496	34.73	1028	1208	606	608	0.46	0.501	73	2.0881	1	10
Ld_c1871	3295	35.75	1106	992	612	566	0.527	0.48	73	2.21548	1	10
Ld_c2027	3367	39.38	1298	735	673	653	0.638	0.492	73	2.1681	1	10
Ld_c2227	1456	29.12	571	450	185	239	0.559	0.564	73	5.01374	1	11
Ld_c2354	2057	31.89	716	685	335	321	0.511	0.489	73	3.54886	1	11
Ld_c2681	2708	38.04	807	855	548	482	0.486	0.468	73	2.69572	1	12
Ld_c2845	3067	37.37	957	944	646	500	0.503	0.436	73	2.38018	1	11
Ld_c2882	2421	35.03	702	871	394	454	0.446	0.535	73	3.01528	1	11
Ld_c3173	2738	31.34	838	1034	385	473	0.448	0.551	73	2.66618	1	12
Ld_c3414	3128	38.84	1015	890	561	654	0.533	0.538	73	2.33376	1	11
Ld_c3448	4209	39.7	1221	1309	837	834	0.483	0.499	73	1.73438	1	10
Ld_c3837	1159	26.06	439	393	139	163	0.528	0.54	73	6.29853	1	11
Ld_c3965	2344	35.71	737	762	412	425	0.492	0.508	73	3.11433	1	10
Ld_c3967	4274	38.25	1322	1317	785	850	0.501	0.52	73	1.708	1	11
Ld_c4023	2922	37.71	833	979	511	591	0.46	0.536	73	2.49829	1	11
Ld_c5092	1768	27.83	684	592	230	262	0.536	0.533	73	4.12896	1	11
Ld_c5615	2620	44.2	833	615	633	525	0.575	0.453	73	2.78626	1	11
Ld_c5904	2132	40.95	624	612	451	422	0.505	0.483	73	3.42401	1	11
Ld_c6511	1422	28.9	457	518	215	196	0.469	0.477	73	5.13361	1	10
Ld_c6685	2706	33.52	950	838	469	438	0.531	0.483	73	2.69771	1	10
Ld_c9542	1569	34.48	545	475	308	233	0.534	0.431	73	4.65264	1	10
Ld_c10676	2382	37.62	840	644	400	496	0.566	0.554	73	3.06465	1	11
Ld_c11052	1450	29.86	456	561	227	206	0.448	0.476	73	5.03448	1	11
Ld_c11136	1590	28.81	536	588	238	220	0.477	0.48	73	4.59119	1	10
Ld_c11241	1406	33.14	417	515	198	268	0.447	0.575	73	5.19203	1	11
Ld_c13365	1755	34.19	566	588	300	300	0.49	0.5	73	4.15954	1	11
Ld_c13704	1820	32.69	601	624	284	311	0.491	0.523	73	4.01099	1	10
Ld_c21563	855	28.19	294	320	143	98	0.479	0.407	73	8.53801	1	11
Ld_c21670	2922	36.82	922	923	545	531	0.5	0.493	73	2.49829	1	10
Ld_rep_c32807	1635	34.25	564	505	273	287	0.528	0.512	73	4.46483	1	11
Ld_rep_c38903	1645	37.63	453	540	358	261	0.456	0.422	73	4.43769	1	11
Ld_c60794	1059	25.59	371	403	136	135	0.479	0.498	73	6.8933	1	11
Ld_rep_c61971	514	21.6	186	216	67	44	0.463	0.396	73	14.2023	1	10
Ld_c95274	625	23.68	306	170	90	58	0.643	0.392	73	11.68	1	11
Ld_c27	2431	32.37	864	744	415	372	0.537	0.473	72	2.96174	1	11
Ld_c137	3358	43.78	656	1224	708	762	0.349	0.518	72	2.14413	1	10
Ld_c149	3627	36.31	1239	1056	714	603	0.54	0.458	72	1.98511	1	11
Ld_c494	3054	35.56	1074	894	501	585	0.546	0.539	72	2.35756	1	10
Ld_c764	1788	36.91	452	676	305	355	0.401	0.538	72	4.02685	1	9
Ld_c924	2855	33.49	983	902	442	514	0.521	0.538	72	2.52189	1	11
Ld_c1358	1898	35.35	526	682	318	353	0.435	0.526	72	3.79347	1	11
Ld_c1451	3762	36.87	1291	1063	773	614	0.548	0.443	72	1.91388	1	11
Ld_c1532	3066	36.53	1120	796	652	468	0.585	0.418	72	2.34834	1	11
Ld_c1620	2467	34.94	570	1027	402	460	0.357	0.534	72	2.91852	1	9
Ld_c1631	3005	41.5	989	762	699	548	0.565	0.439	72	2.39601	1	10
Ld_c1667	3748	35.83	1284	1109	687	656	0.537	0.488	72	1.92102	1	9
Ld_c3132	1537	30.84	568	462	203	271	0.551	0.572	72	4.68445	1	10
Ld_c3152	1558	28.75	547	543	223	225	0.502	0.502	72	4.62131	1	11
Ld_c3824	2457	38.83	734	761	453	501	0.491	0.525	72	2.9304	1	10
Ld_c3989	2784	33.12	905	942	410	512	0.49	0.555	72	2.58621	1	11
Ld_c5176	2894	35.21	969	893	501	518	0.52	0.508	72	2.48791	1	11
Ld_c5599	1810	28.34	649	640	263	250	0.503	0.487	72	3.9779	1	11
Ld_c5770	1552	35.7	412	578	228	326	0.416	0.588	72	4.63917	1	10
Ld_c6879	1425	28.84	481	509	226	185	0.486	0.45	72	5.05263	1	11
Ld_c6982	2058	39.07	544	702	390	414	0.437	0.515	72	3.49854	1	9
Ld_c7349	2395	34.74	833	722	465	367	0.536	0.441	72	3.00626	1	11
Ld_c7873	1943	28.87	638	744	279	282	0.462	0.503	72	3.70561	1	10
Ld_c9056	2119	31.05	737	699	310	348	0.513	0.529	72	3.39783	1	11
Ld_c9433	2310	35.76	755	720	432	394	0.512	0.477	72	3.11688	1	10
Ld_c10231	1642	36.18	502	544	302	292	0.48	0.492	72	4.3849	1	8
Ld_c10763	2143	33.83	728	690	370	355	0.513	0.49	72	3.35978	1	10
Ld_c11081	1083	29.64	377	385	151	170	0.495	0.53	72	6.6482	1	10
Ld_c11249	1227	30.48	408	437	222	152	0.483	0.406	72	5.86797	1	11
Ld_c12486	1280	32.5	395	469	208	208	0.457	0.5	72	5.625	1	11
Ld_c16077	1645	29.73	516	632	278	211	0.449	0.431	72	4.3769	1	10
Ld_c19550	589	27.33	170	257	75	86	0.398	0.534	72	12.2241	1	9
Ld_c20008	1581	39.78	447	473	321	308	0.486	0.49	72	4.55408	1	8
Ld_c21777	578	27.85	230	180	79	82	0.561	0.509	72	12.4567	1	9
Ld_rep_c25006	1205	33.36	349	442	190	212	0.441	0.527	72	5.9751	1	10
Ld_rep_c32891	1873	32.03	641	620	315	285	0.508	0.475	72	3.8441	1	11
Ld_rep_c50239	2280	29.25	767	810	305	362	0.486	0.543	72	3.15789	1	10
Ld_rep_c53845	1137	29.64	384	402	186	151	0.489	0.448	72	6.33245	1	10
Ld_c116182	579	21.93	210	230	58	69	0.477	0.543	72	12.4352	1	10
Ld_rep_c119497	1088	30.7	359	387	170	164	0.481	0.491	72	6.61765	1	11
Ld_c184	2627	30.87	942	865	377	434	0.521	0.535	71	2.7027	1	11
Ld_c410	2487	32.93	823	821	460	359	0.501	0.438	71	2.85485	1	11
Ld_c435	1851	30.2	579	693	326	233	0.455	0.417	71	3.83576	1	9
Ld_c693	1937	32.73	630	643	320	314	0.495	0.495	71	3.66546	1	9
Ld_c824	2899	32.87	1076	854	446	507	0.558	0.532	71	2.44912	1	11
Ld_c1030	3247	34.12	1048	1072	585	523	0.494	0.472	71	2.18663	1	10
Ld_c1045	2602	31.51	951	811	402	418	0.54	0.51	71	2.72867	1	10
Ld_c1217	2265	32.23	730	797	349	381	0.478	0.522	71	3.13466	1	11
Ld_c2800	1910	31.68	658	621	332	273	0.514	0.451	71	3.71728	1	8
Ld_c3385	1220	27.95	400	464	163	178	0.463	0.522	71	5.81967	1	10
Ld_c3591	3152	33.34	1054	1016	476	575	0.509	0.547	71	2.25254	1	10
Ld_c3674	1279	24.71	507	429	161	155	0.542	0.491	71	5.55121	1	11
Ld_c3736	2074	36.35	640	672	381	373	0.488	0.495	71	3.42334	1	10
Ld_c3832	3583	41.81	1109	968	812	686	0.534	0.458	71	1.98158	1	11
Ld_c3874	1894	39.18	602	542	413	329	0.526	0.443	71	3.74868	1	10
Ld_c4032	1513	32.78	402	591	230	266	0.405	0.536	71	4.69266	1	11
Ld_c4420	1950	30.26	636	724	316	274	0.468	0.464	71	3.64103	1	10
Ld_c4562	1652	26.21	608	597	211	222	0.505	0.513	71	4.29782	1	11
Ld_c4692	2119	40.3	504	753	386	468	0.401	0.548	71	3.35064	1	11
Ld_c4865	1747	33.2	624	543	324	256	0.535	0.441	71	4.06411	1	11
Ld_c5764	2634	44.15	894	577	646	517	0.608	0.445	71	2.69552	1	10
Ld_c5867	1829	35.27	750	430	392	253	0.636	0.392	71	3.8819	1	11
Ld_c6660	1549	28.34	531	552	238	201	0.49	0.458	71	4.5836	1	11
Ld_c8042	2240	31.83	790	710	371	342	0.527	0.48	71	3.16964	1	10
Ld_c8426	1388	27.95	549	443	162	226	0.553	0.582	71	5.11527	1	10
Ld_c9543	1501	31.05	447	580	219	247	0.435	0.53	71	4.73018	1	10
Ld_c14566	1062	31.07	345	387	169	161	0.471	0.488	71	6.6855	1	11
Ld_c22320	1779	27.43	607	658	240	248	0.48	0.508	71	3.99101	1	10
Ld_rep_c26730	1162	26.59	400	453	177	132	0.469	0.427	71	6.11015	1	10
Ld_rep_c28237	1421	30.68	431	543	241	195	0.443	0.447	71	4.99648	1	11
Ld_rep_c33056	1150	30	430	364	154	191	0.542	0.554	71	6.17391	1	10
Ld_rep_c33769	1090	33.58	334	379	144	222	0.468	0.607	71	6.51376	1	10
Ld_rep_c48135	913	27.82	341	310	130	124	0.524	0.488	71	7.77656	1	11
Ld_rep_c49461	871	26.75	335	296	108	125	0.531	0.536	71	8.15155	1	11
Ld_rep_c53174	105	14.29	10	78	10	5	0.114	0.333	71	67.619	1	3
Ld_c55560	952	28.26	346	337	146	123	0.507	0.457	71	7.45798	1	9
Ld_c69690	418	21.29	185	121	40	49	0.605	0.551	71	16.9856	1	11
Ld_rep_c113305	473	23.04	164	176	49	60	0.482	0.55	71	15.0106	1	10
Ld_c982	2720	34.6	890	849	428	513	0.512	0.545	70	2.57353	1	10
Ld_c1093	2499	34.13	844	802	392	461	0.513	0.54	70	2.80112	1	10
Ld_c1289	1799	32.46	588	627	253	331	0.484	0.567	70	3.89105	1	9
Ld_c1465	1855	44.1	399	630	409	409	0.388	0.5	70	3.77358	1	9
Ld_c1477	3427	38.43	1087	1015	715	602	0.517	0.457	70	2.0426	1	11
Ld_c1490	3624	34.85	1207	1128	595	668	0.517	0.529	70	1.93157	1	10
Ld_c1656	1964	26.83	722	697	241	286	0.509	0.543	70	3.56415	1	10
Ld_c1825	2171	35.79	753	617	440	337	0.55	0.434	70	3.22432	1	10
Ld_c1852	3040	36.81	913	989	566	553	0.48	0.494	70	2.30263	1	10
Ld_c2139	3162	37	1238	749	581	589	0.623	0.503	70	2.21379	1	11
Ld_c2281	1356	30.16	535	411	225	184	0.566	0.45	70	5.16224	1	10
Ld_c2292	1688	37.8	539	488	327	311	0.525	0.487	70	4.14692	1	10
Ld_c2824	2275	37.85	805	587	509	352	0.578	0.409	70	3.07692	1	8
Ld_c3136	3398	40.46	933	1061	647	728	0.468	0.529	70	2.06004	1	10
Ld_c3312	1735	26.46	659	607	219	240	0.521	0.523	70	4.03458	1	10
Ld_c3962	3300	38.3	1012	1024	581	683	0.497	0.54	70	2.12121	1	9
Ld_c4375	1385	31.99	403	539	178	265	0.428	0.598	70	5.05415	1	10
Ld_c4621	1371	31.73	475	433	200	235	0.523	0.54	70	5.10576	1	10
Ld_c4882	1206	32.09	458	348	189	198	0.568	0.512	70	5.80431	1	10
Ld_c5346	2474	33.43	825	807	446	381	0.506	0.461	70	2.82943	1	10
Ld_c5348	1513	36.48	501	460	278	274	0.521	0.496	70	4.62657	1	10
Ld_c5486	1130	26.99	392	415	183	122	0.486	0.4	70	6.19469	1	10
Ld_c5777	2882	40.46	962	754	679	487	0.561	0.418	70	2.42887	1	9
Ld_c6105	2291	36.32	777	671	474	358	0.537	0.43	70	3.05543	1	8
Ld_c6961	2083	36.97	474	809	337	433	0.369	0.562	70	3.36054	1	10
Ld_c7137	2144	32.93	672	766	345	361	0.467	0.511	70	3.26492	1	11
Ld_c8013	766	26.63	263	287	109	95	0.478	0.466	70	9.13838	1	10
Ld_c8050	1704	40.38	547	442	373	315	0.553	0.458	70	4.10798	1	9
Ld_c8290	3048	35.4	1060	898	531	548	0.541	0.508	70	2.29659	1	11
Ld_c11370	1890	30.53	646	640	306	271	0.502	0.47	70	3.7037	1	10
Ld_c13159	1711	28.99	640	544	272	224	0.541	0.452	70	4.09117	1	10
Ld_c18267	541	27.91	190	183	83	68	0.509	0.45	70	12.939	1	8
Ld_c19423	929	25.83	344	330	128	112	0.51	0.467	70	7.53498	1	10
Ld_c21029	1475	32.41	493	504	248	230	0.494	0.481	70	4.74576	1	11
Ld_rep_c24287	2465	33.18	774	873	375	443	0.47	0.542	70	2.83976	1	10
Ld_rep_c24303	1138	38.93	354	339	214	229	0.511	0.517	70	6.15114	1	10
Ld_rep_c24460	1419	35.8	262	617	217	291	0.298	0.573	70	4.93305	1	10
Ld_rep_c25258	1622	32.12	487	590	259	262	0.452	0.503	70	4.31566	1	10
Ld_rep_c26019	1082	29.76	457	295	137	185	0.608	0.575	70	6.4695	1	10
Ld_rep_c41696	1069	44.25	245	343	197	276	0.417	0.584	70	6.54818	1	8
Ld_rep_c45241	1068	28.75	376	373	159	148	0.502	0.482	70	6.55431	1	10
Ld_c54013	863	26.07	337	301	118	107	0.528	0.476	70	8.11124	1	9
Ld_rep_c58214	438	29.45	173	128	84	45	0.575	0.349	70	15.9817	1	10
Ld_c69243	364	25.82	75	195	36	58	0.278	0.617	70	19.2308	1	10
Ld_c49	2561	32.76	664	1038	366	473	0.39	0.564	69	2.69426	1	9
Ld_c73	3691	41.99	1173	956	746	804	0.551	0.519	69	1.86941	1	10
Ld_c445	2908	34.04	846	1059	442	548	0.444	0.554	69	2.37276	1	10
Ld_c484	1942	32.44	712	592	357	273	0.546	0.433	69	3.55304	1	10
Ld_c488	3483	34.48	1052	1215	515	686	0.464	0.571	69	1.98105	1	10
Ld_c567	2155	34.94	507	887	363	390	0.364	0.518	69	3.20186	1	10
Ld_c1140	1750	31.37	667	521	321	228	0.561	0.415	69	3.94286	1	11
Ld_c1218	3973	33.38	1039	1608	533	793	0.393	0.598	69	1.73672	1	9
Ld_c2196	1559	32.33	552	495	248	256	0.527	0.508	69	4.42591	1	10
Ld_c2407	1866	28.67	734	570	319	216	0.563	0.404	69	3.69775	1	11
Ld_c4179	1766	29.61	603	640	240	283	0.485	0.541	69	3.90713	1	10
Ld_c4305	1259	25.5	426	485	174	147	0.468	0.458	69	5.48054	1	10
Ld_c4566	1403	30.01	421	537	189	232	0.439	0.551	69	4.91803	1	9
Ld_c4609	2265	39.65	701	657	431	467	0.516	0.52	69	3.04636	1	9
Ld_c4810	1936	30.01	648	684	312	269	0.486	0.463	69	3.56405	1	10
Ld_c4831	4046	38.95	926	1536	781	795	0.376	0.504	69	1.70539	1	11
Ld_c5244	1350	29.48	449	478	221	177	0.484	0.445	69	5.11111	1	10
Ld_c5785	1600	28.25	638	510	239	213	0.556	0.471	69	4.3125	1	11
Ld_c5798	1433	25.96	491	570	198	174	0.463	0.468	69	4.81507	1	10
Ld_c5820	1232	32.79	401	419	218	186	0.489	0.46	69	5.60065	1	10
Ld_c5895	1921	29.67	681	670	308	262	0.504	0.46	69	3.59188	1	10
Ld_c6089	1572	31.11	484	591	197	292	0.45	0.597	69	4.38931	1	10
Ld_c6324	2154	36.63	567	787	310	479	0.419	0.607	69	3.20334	1	10
Ld_c7030	1648	35.8	544	500	314	276	0.521	0.468	69	4.18689	1	10
Ld_c7091	982	29.23	317	378	161	126	0.456	0.439	69	7.02648	1	10
Ld_c8194	2884	34.22	969	909	449	538	0.516	0.545	69	2.39251	1	10
Ld_c8302	2307	52.41	651	447	572	637	0.593	0.527	69	2.9909	1	8
Ld_c9461	1311	32.27	458	423	197	226	0.52	0.534	69	5.26316	1	9
Ld_c10013	2334	32.56	742	829	410	350	0.472	0.461	69	2.9563	1	11
Ld_c10242	1821	35.91	558	601	291	363	0.481	0.555	69	3.78913	1	10
Ld_c10337	1434	32.01	473	491	225	234	0.491	0.51	69	4.81171	1	10
Ld_c11898	1985	35.97	641	609	368	346	0.513	0.485	69	3.47607	1	10
Ld_c14548	607	28.83	236	196	74	101	0.546	0.577	69	11.3674	1	8
Ld_c17220	1352	27	525	454	142	223	0.536	0.611	69	5.10355	1	9
Ld_c23337	1328	30.12	432	496	201	199	0.466	0.497	69	5.19578	1	10
Ld_c23773	1433	33.57	478	474	266	215	0.502	0.447	69	4.81507	1	9
Ld_rep_c24192	2260	31.11	805	748	306	397	0.518	0.565	69	3.0531	1	10
Ld_rep_c24774	1887	34.66	601	624	335	319	0.491	0.488	69	3.6566	1	11
Ld_rep_c25065	2092	32.74	708	687	367	318	0.508	0.464	69	3.29828	1	7
Ld_rep_c25370	1598	36.67	440	567	291	295	0.437	0.503	69	4.3179	1	10
Ld_rep_c25745	619	32.63	195	219	97	105	0.471	0.52	69	11.147	1	7
Ld_rep_c38717	814	32.31	234	310	104	159	0.43	0.605	69	8.47666	1	9
Ld_rep_c41879	1254	43.3	303	394	237	306	0.435	0.564	69	5.50239	1	8
Ld_rep_c53560	712	33.85	356	84	160	81	0.809	0.336	69	9.69101	1	9
Ld_c62635	959	37.23	327	266	206	151	0.551	0.423	69	7.19499	1	9
Ld_s85579	311	20.58	132	90	50	14	0.595	0.219	69	22.1865	1	9
Ld_rep_c91290	739	33.42	212	280	144	103	0.431	0.417	69	9.33694	1	9
Ld_rep_c92395	588	27.72	222	202	75	88	0.524	0.54	69	11.7347	1	9
Ld_c94214	459	27.45	205	128	59	67	0.616	0.532	69	15.0327	1	9
Ld_c130	2459	34.24	819	779	488	354	0.513	0.42	68	2.76535	1	9
Ld_c276	3777	36.14	1251	1144	733	632	0.522	0.463	68	1.80037	1	10
Ld_c615	1826	34.34	646	525	284	343	0.552	0.547	68	3.72399	1	11
Ld_c678	2563	44.64	715	699	571	573	0.506	0.501	68	2.65314	1	9
Ld_c699	1743	31.9	578	607	243	313	0.488	0.563	68	3.90132	1	10
Ld_c856	2119	33.03	760	643	344	356	0.542	0.509	68	3.20906	1	8
Ld_c909	2304	28.56	773	864	346	312	0.472	0.474	68	2.95139	1	11
Ld_c1177	2967	34.14	935	1003	555	458	0.482	0.452	68	2.29188	1	10
Ld_c1225	1234	29.5	388	460	156	208	0.458	0.571	68	5.51053	1	10
Ld_c1240	643	26.75	241	225	84	88	0.517	0.512	68	10.5754	1	10
Ld_c1415	2324	36.79	749	709	416	439	0.514	0.513	68	2.92599	1	10
Ld_c1933	3590	35.04	1127	1183	673	585	0.488	0.465	68	1.89415	1	11
Ld_c2238	2328	33.59	756	760	374	408	0.499	0.522	68	2.92096	1	10
Ld_c2388	3248	31.77	1123	1085	547	485	0.509	0.47	68	2.0936	1	10
Ld_c2623	2542	46.77	740	602	608	581	0.551	0.489	68	2.67506	1	9
Ld_c3189	947	32.42	247	380	140	167	0.394	0.544	68	7.18057	1	10
Ld_c5345	2254	39.97	657	696	428	473	0.486	0.525	68	3.01686	1	10
Ld_c6126	1068	29.12	485	268	207	104	0.644	0.334	68	6.36704	1	9
Ld_c6591	1665	33.87	475	619	272	292	0.434	0.518	68	4.08408	1	10
Ld_c7852	2601	35.29	888	776	434	484	0.534	0.527	68	2.61438	1	10
Ld_c14757	1461	29.84	566	456	219	217	0.554	0.498	68	4.65435	1	11
Ld_c15549	1527	33.01	374	648	218	286	0.366	0.567	68	4.45318	1	9
Ld_c15658	2601	32.6	671	1074	394	454	0.385	0.535	68	2.61438	1	10
Ld_c21628	1493	40.12	478	416	276	323	0.535	0.539	68	4.55459	1	10
Ld_rep_c24406	1705	34.96	464	645	282	314	0.418	0.527	68	3.98827	1	11
Ld_rep_c24421	1664	33.83	478	528	254	309	0.475	0.549	68	4.08654	1	11
Ld_rep_c24971	504	32.74	154	174	90	75	0.47	0.455	68	13.4921	1	9
Ld_rep_c32874	1975	31.85	665	657	307	322	0.503	0.512	68	3.44304	1	9
Ld_rep_c38140	1251	42.69	390	309	301	233	0.558	0.436	68	5.43565	1	8
Ld_rep_c39522	762	34.51	270	205	132	131	0.568	0.498	68	8.92389	1	8
Ld_rep_c119869	1074	31.94	336	395	154	189	0.46	0.551	68	6.33147	1	10
Ld_rep_c121806	873	27.03	332	305	133	103	0.521	0.436	68	7.78923	1	10
Ld_c144	2692	36.07	820	888	427	544	0.48	0.56	67	2.48886	1	9
Ld_c216	2548	37.21	778	806	506	442	0.491	0.466	67	2.62951	1	10
Ld_c243	1443	42.9	605	211	396	223	0.741	0.36	67	4.64311	1	9
Ld_c333	2851	37.71	912	856	595	480	0.516	0.447	67	2.35005	1	9
Ld_c511	2163	38.79	741	583	474	365	0.56	0.435	67	3.09755	1	10
Ld_c545	2636	35.58	886	812	497	441	0.522	0.47	67	2.54173	1	9
Ld_c690	2782	39.32	923	750	594	500	0.552	0.457	67	2.40834	1	10
Ld_c812	2062	33.12	705	674	354	329	0.511	0.482	67	3.24927	1	10
Ld_c1007	1832	30.4	661	602	272	285	0.523	0.512	67	3.6572	1	10
Ld_c1115	1517	35	495	487	223	308	0.504	0.58	67	4.41661	1	10
Ld_c1591	2576	35.79	871	783	521	401	0.527	0.435	67	2.60093	1	10
Ld_c1743	1486	27.25	517	564	203	202	0.478	0.499	67	4.50875	1	8
Ld_c2067	2832	35.63	891	924	541	468	0.491	0.464	67	2.36582	1	10
Ld_c2319	3362	32.81	1122	1111	539	564	0.502	0.511	67	1.99286	1	10
Ld_c2512	1338	42	474	293	298	264	0.618	0.47	67	5.00747	1	8
Ld_c2719	2820	33.72	1077	784	504	447	0.579	0.47	67	2.37589	1	10
Ld_c2849	2380	34.08	796	751	377	434	0.515	0.535	67	2.81513	1	11
Ld_c3053	1403	37.28	515	365	284	239	0.585	0.457	67	4.77548	1	10
Ld_c3186	3005	38.87	797	1030	530	638	0.436	0.546	67	2.22962	1	10
Ld_c3457	2042	35.99	712	575	362	373	0.553	0.507	67	3.2811	1	10
Ld_c3845	2599	34.44	887	790	503	392	0.529	0.438	67	2.57791	1	11
Ld_c3885	1647	28.9	590	556	250	226	0.515	0.475	67	4.068	1	10
Ld_c4076	1389	35.49	498	334	229	264	0.599	0.535	67	4.82361	1	10
Ld_c4356	1966	28.08	790	596	341	211	0.57	0.382	67	3.40794	1	9
Ld_c4394	2346	39.43	719	702	427	498	0.506	0.538	67	2.85593	1	10
Ld_c4510	3237	34.97	989	1103	568	564	0.473	0.498	67	2.06982	1	10
Ld_c4610	2032	36.07	727	547	392	341	0.571	0.465	67	3.29724	1	10
Ld_c4667	1891	34.85	616	594	357	302	0.509	0.458	67	3.5431	1	10
Ld_c5502	2604	40.67	737	789	480	579	0.483	0.547	67	2.57296	1	10
Ld_c5555	2634	30.22	1026	801	370	426	0.562	0.535	67	2.54366	1	9
Ld_c5663	1485	28.08	547	521	193	224	0.512	0.537	67	4.51178	1	10
Ld_c7643	2128	28.38	745	771	316	288	0.491	0.477	67	3.1485	1	10
Ld_c8046	1461	34.15	361	583	223	276	0.382	0.553	67	4.5859	1	10
Ld_c8244	1662	41.64	528	433	321	371	0.549	0.536	67	4.03129	1	11
Ld_c8388	1750	33.37	604	554	337	247	0.522	0.423	67	3.82857	1	10
Ld_c8897	1682	35.26	387	702	257	336	0.355	0.567	67	3.98335	1	9
Ld_c11914	746	35.66	112	350	123	143	0.242	0.538	67	8.98123	1	10
Ld_c12752	1817	29.22	604	671	270	261	0.474	0.492	67	3.6874	1	10
Ld_c13000	2648	35.69	807	866	458	487	0.482	0.515	67	2.53021	1	10
Ld_c13176	1300	40.08	319	432	302	219	0.425	0.42	67	5.15385	1	10
Ld_c13599	1495	36.92	543	381	323	229	0.588	0.415	67	4.48161	1	9
Ld_c13713	1377	25.78	521	494	158	197	0.513	0.555	67	4.86565	1	10
Ld_c16618	783	28.48	272	258	115	108	0.513	0.484	67	8.55683	1	9
Ld_c17230	807	26.39	255	339	106	107	0.429	0.502	67	8.30235	1	9
Ld_c18711	1082	28.28	375	401	149	157	0.483	0.513	67	6.19224	1	9
Ld_rep_c24530	2013	42.08	639	491	438	409	0.565	0.483	67	3.32837	1	9
Ld_rep_c24712	1631	36.79	498	522	267	333	0.488	0.555	67	4.10791	1	10
Ld_rep_c30722	2115	37.73	589	727	332	466	0.448	0.584	67	3.16785	1	10
Ld_rep_c32985	706	45.04	204	184	146	172	0.526	0.541	67	9.49009	1	7
Ld_rep_c33023	955	30.89	372	284	147	148	0.567	0.502	67	7.01571	1	10
Ld_rep_c43637	1750	21.66	573	798	232	147	0.418	0.388	67	3.82857	1	10
Ld_rep_c45560	386	23.58	154	122	60	31	0.558	0.341	67	17.3575	1	10
Ld_rep_c47256	1034	33.17	429	238	177	166	0.643	0.484	67	6.47969	1	10
Ld_rep_c51844	738	44.31	201	180	151	176	0.528	0.538	67	9.07859	1	6
Ld_c54997	952	29.73	371	297	126	157	0.555	0.555	67	7.03782	1	10
Ld_rep_c55845	1009	34.49	331	322	185	163	0.507	0.468	67	6.64024	1	9
Ld_c65583	1066	29.55	387	364	155	160	0.515	0.508	67	6.28518	1	9
Ld_rep_c68960	801	26.84	306	280	105	110	0.522	0.512	67	8.36454	1	9
Ld_c82357	804	32.59	251	290	133	129	0.464	0.492	67	8.33333	1	10
Ld_rep_c117729	412	38.59	121	130	85	74	0.482	0.465	67	16.2621	1	5
Ld_c121176	976	30.23	274	405	137	158	0.404	0.536	67	6.86475	1	10
Ld_c226	3154	34.02	1058	1008	501	572	0.512	0.533	66	2.09258	1	9
Ld_c296	2139	31.51	678	768	331	343	0.469	0.509	66	3.08555	1	10
Ld_c363	2115	31.68	718	684	335	335	0.512	0.5	66	3.12057	1	10
Ld_c383	1621	30.41	557	563	251	242	0.497	0.491	66	4.07156	1	10
Ld_c388	1878	35.09	746	473	381	278	0.612	0.422	66	3.51438	1	10
Ld_c547	1416	30.23	553	432	213	215	0.561	0.502	66	4.66102	1	10
Ld_c565	2438	48.48	691	541	641	541	0.561	0.458	66	2.70714	1	7
Ld_c911	1199	28.69	449	386	163	181	0.538	0.526	66	5.50459	1	9
Ld_c960	2218	34.81	708	728	330	442	0.493	0.573	66	2.97565	1	10
Ld_c1616	1929	42.61	652	447	431	391	0.593	0.476	66	3.42146	1	10
Ld_c1761	2314	35.39	793	702	434	385	0.53	0.47	66	2.8522	1	9
Ld_c2004	2796	38.59	859	830	488	591	0.509	0.548	66	2.36051	1	10
Ld_c2232	878	28.82	339	271	119	134	0.556	0.53	66	7.51708	1	9
Ld_c2284	1255	36.65	364	430	246	214	0.458	0.465	66	5.25896	1	10
Ld_c2554	1769	38.21	452	622	248	428	0.421	0.633	66	3.73092	1	10
Ld_c3081	1750	31.71	601	570	246	309	0.513	0.557	66	3.77143	1	8
Ld_c3094	2029	34.4	551	780	319	379	0.414	0.543	66	3.25283	1	10
Ld_c3205	1213	42.95	444	229	313	208	0.66	0.399	66	5.44106	1	7
Ld_c3569	1851	28.2	698	631	264	258	0.525	0.494	66	3.56564	1	10
Ld_c3592	1948	29.47	666	704	296	278	0.486	0.484	66	3.38809	1	10
Ld_c4256	1756	28.02	618	620	228	264	0.499	0.537	66	3.75854	1	10
Ld_c4449	793	18.92	272	371	94	56	0.423	0.373	66	8.32282	1	6
Ld_c4598	1343	28.74	500	435	185	201	0.535	0.521	66	4.91437	1	10
Ld_c5038	1419	27.27	545	487	194	193	0.528	0.499	66	4.65116	1	8
Ld_c5065	1986	31.62	726	632	301	327	0.535	0.521	66	3.32326	1	9
Ld_c5551	1928	37.4	585	612	329	392	0.489	0.544	66	3.42324	1	10
Ld_c5689	996	32.53	271	385	151	173	0.413	0.534	66	6.62651	1	10
Ld_c5890	2887	33.11	1020	903	519	437	0.53	0.457	66	2.28611	1	10
Ld_c6652	1572	33.59	511	533	263	265	0.489	0.502	66	4.19847	1	10
Ld_c6687	497	31.19	103	239	61	94	0.301	0.606	66	13.2797	1	10
Ld_c6768	2118	32.63	712	707	364	327	0.502	0.473	66	3.11615	1	9
Ld_c7280	2474	40.26	808	663	560	436	0.549	0.438	66	2.66775	1	8
Ld_c7912	1309	35.29	300	547	223	239	0.354	0.517	66	5.04202	1	9
Ld_c8594	2311	34.49	717	772	418	379	0.482	0.476	66	2.85591	1	10
Ld_c8776	2524	32.57	867	812	406	416	0.516	0.506	66	2.6149	1	9
Ld_c9469	645	26.51	249	217	78	93	0.534	0.544	66	10.2326	1	9
Ld_c9833	2456	36.48	760	800	471	425	0.487	0.474	66	2.6873	1	9
Ld_c11158	869	29.23	209	377	111	143	0.357	0.563	66	7.59494	1	10
Ld_c11931	1042	28.98	326	410	150	152	0.443	0.503	66	6.33397	1	10
Ld_c12052	283	25.09	119	91	29	42	0.567	0.592	66	23.3216	1	5
Ld_c12460	1560	35.58	521	475	306	249	0.523	0.449	66	4.23077	1	9
Ld_c12824	1668	30.52	561	590	244	265	0.487	0.521	66	3.95683	1	10
Ld_c14245	2427	36.42	634	909	363	521	0.411	0.589	66	2.71941	1	9
Ld_c15299	2320	33.79	766	747	410	374	0.506	0.477	66	2.84483	1	9
Ld_c15844	468	29.91	173	155	84	56	0.527	0.4	66	14.1026	1	5
Ld_rep_c25918	831	29.12	311	262	135	107	0.543	0.442	66	7.94224	1	8
Ld_rep_c25930	2412	37.4	832	678	471	431	0.551	0.478	66	2.73632	1	10
Ld_rep_c32808	2471	35.69	816	759	490	392	0.518	0.444	66	2.67098	1	10
Ld_rep_c34263	1694	31.82	555	589	231	308	0.485	0.571	66	3.8961	1	10
Ld_rep_c36070	462	30.95	166	151	69	74	0.524	0.517	66	14.2857	1	10
Ld_rep_c44224	807	35.69	198	287	129	159	0.408	0.552	66	8.17844	1	9
Ld_rep_c47838	669	32.59	193	247	96	122	0.439	0.56	66	9.86547	1	10
Ld_c87338	598	29.43	186	236	96	80	0.441	0.455	66	11.0368	1	10
Ld_rep_c102597	715	32.59	212	231	126	107	0.479	0.459	66	9.23077	1	10
Ld_rep_c107748	333	21.02	142	121	30	40	0.54	0.571	66	19.8198	1	9
Ld_rep_c120142	374	20.32	147	150	33	43	0.495	0.566	66	17.6471	1	9
Ld_c36	2943	38.6	965	834	604	532	0.536	0.468	65	2.20863	1	10
Ld_c60	2648	34.33	837	878	414	495	0.488	0.545	65	2.45468	1	10
Ld_c245	2533	37.58	673	901	434	518	0.428	0.544	65	2.56613	1	10
Ld_c284	2305	37.27	865	577	477	382	0.6	0.445	65	2.81996	1	10
Ld_c430	2048	33.89	568	780	300	394	0.421	0.568	65	3.17383	1	9
Ld_c480	2210	34.98	755	678	439	334	0.527	0.432	65	2.94118	1	8
Ld_c762	1827	37.44	639	496	371	313	0.563	0.458	65	3.55774	1	9
Ld_c774	2202	35.15	733	679	374	400	0.519	0.517	65	2.95186	1	10
Ld_c892	2824	37.64	906	854	519	544	0.515	0.512	65	2.3017	1	9
Ld_c1018	1839	33.61	564	657	293	325	0.462	0.526	65	3.53453	1	10
Ld_c1033	2484	32.25	658	1018	348	453	0.393	0.566	65	2.61675	1	9
Ld_c1041	1776	29.34	576	679	274	247	0.459	0.474	65	3.65991	1	9
Ld_c1103	1695	30.97	693	443	296	229	0.61	0.436	65	3.83481	1	10
Ld_c1216	2056	41.25	788	401	465	383	0.663	0.452	65	3.16148	1	10
Ld_c1804	1555	35.05	356	641	243	302	0.357	0.554	65	4.18006	1	9
Ld_c1840	1702	28.2	540	667	241	239	0.447	0.498	65	3.81904	1	9
Ld_c1970	2040	36.03	382	923	318	417	0.293	0.567	65	3.18628	1	10
Ld_c2335	1572	33.14	452	580	224	297	0.438	0.57	65	4.13486	1	9
Ld_c2464	1680	33.27	568	536	312	247	0.514	0.442	65	3.86905	1	9
Ld_c2676	1611	31.72	579	507	213	298	0.533	0.583	65	4.03476	1	9
Ld_c3031	3030	37.85	929	933	525	622	0.499	0.542	65	2.14521	1	10
Ld_c3161	3051	35.14	1031	940	554	518	0.523	0.483	65	2.13045	1	9
Ld_c3461	2114	33.96	832	555	364	354	0.6	0.493	65	3.07474	1	9
Ld_c3632	1286	34.45	556	275	254	189	0.669	0.427	65	5.05443	1	10
Ld_c3822	1711	39.1	506	535	321	348	0.486	0.52	65	3.79895	1	8
Ld_c4001	1138	34.27	391	357	203	187	0.523	0.479	65	5.71178	1	10
Ld_c4346	2258	36.8	701	718	370	461	0.494	0.555	65	2.87865	1	10
Ld_c5344	2414	38.44	694	784	440	488	0.47	0.526	65	2.69263	1	9
Ld_c5638	880	32.39	240	339	157	128	0.415	0.449	65	7.38636	1	8
Ld_c5972	1681	29.51	616	562	269	227	0.523	0.458	65	3.86675	1	9
Ld_c6031	2824	41.36	740	900	509	659	0.451	0.564	65	2.3017	1	10
Ld_c6449	2098	32.46	707	702	349	332	0.502	0.488	65	3.09819	1	9
Ld_c7059	2473	28.63	718	1032	276	432	0.41	0.61	65	2.62839	1	10
Ld_c7395	1043	31.64	385	308	151	179	0.556	0.542	65	6.23202	1	9
Ld_c7756	1146	29.84	370	426	167	175	0.465	0.512	65	5.6719	1	10
Ld_c8339	2245	30.82	752	784	370	322	0.49	0.465	65	2.89532	1	9
Ld_c8351	1320	29.77	386	504	189	204	0.434	0.519	65	4.92424	1	9
Ld_c8565	2244	34.67	781	670	416	362	0.538	0.465	65	2.89661	1	9
Ld_c8909	2033	38.81	643	593	433	356	0.52	0.451	65	3.19725	1	10
Ld_c9646	1477	33.38	478	506	220	273	0.486	0.554	65	4.40081	1	9
Ld_c10329	1310	27.63	469	479	182	180	0.495	0.497	65	4.96183	1	10
Ld_c10516	2135	29.84	713	764	298	339	0.483	0.532	65	3.0445	1	10
Ld_c11432	2012	35.88	649	609	337	385	0.516	0.533	65	3.23062	1	8
Ld_c11542	1049	31.17	338	373	148	179	0.475	0.547	65	6.19638	1	10
Ld_c14324	955	27.75	340	342	128	137	0.499	0.517	65	6.80628	1	10
Ld_c15178	859	29.57	321	268	120	134	0.545	0.528	65	7.56694	1	10
Ld_c16956	903	28.35	332	314	109	147	0.514	0.574	65	7.19823	1	10
Ld_c17994	914	31.18	291	338	134	151	0.463	0.53	65	7.1116	1	10
Ld_c18810	1515	33.6	491	515	260	249	0.488	0.489	65	4.29043	1	9
Ld_c20516	724	33.56	206	251	113	130	0.451	0.535	65	8.9779	1	10
Ld_c20560	1034	29.88	327	398	134	175	0.451	0.566	65	6.28627	1	10
Ld_c20684	1133	30.45	418	370	155	190	0.53	0.551	65	5.73698	1	9
Ld_c20707	1115	37.31	376	323	187	229	0.538	0.55	65	5.8296	1	8
Ld_c21569	2186	27.81	707	856	304	304	0.452	0.5	65	2.97347	1	10
Ld_c21895	2208	37.73	564	797	337	496	0.414	0.595	65	2.94384	1	6
Ld_c23139	1347	30.81	471	461	191	224	0.505	0.54	65	4.82554	1	9
Ld_rep_c24833	2364	35.24	855	657	505	328	0.565	0.394	65	2.74958	1	10
Ld_rep_c25751	1587	28.92	571	535	261	198	0.516	0.431	65	4.09578	1	10
Ld_rep_c33069	1119	41.2	264	394	234	227	0.401	0.492	65	5.80876	1	7
Ld_rep_c38067	1751	34.89	519	613	326	285	0.458	0.466	65	3.71216	1	10
Ld_rep_c42901	852	30.52	272	297	128	132	0.478	0.508	65	7.62911	1	9
Ld_rep_c45235	2321	37.23	742	712	487	377	0.51	0.436	65	2.80052	1	10
Ld_rep_c47265	120	15	16	77	11	7	0.172	0.389	65	54.1667	1	4
Ld_s50965	103	14.56	13	70	10	5	0.157	0.333	65	63.1068	1	8
Ld_c53449	1068	25.47	349	419	142	130	0.454	0.478	65	6.08614	1	9
Ld_rep_c57697	1020	31.96	346	347	154	172	0.499	0.528	65	6.37255	1	7
Ld_rep_c73052	603	25.04	202	242	91	60	0.455	0.397	65	10.7794	1	8
Ld_rep_c73356	666	43.39	173	204	154	135	0.459	0.467	65	9.75976	1	6
Ld_c73453	782	27.24	375	186	116	97	0.668	0.455	65	8.31202	1	10
Ld_rep_c75192	533	23.26	191	216	65	59	0.469	0.476	65	12.1951	1	9
Ld_rep_c75439	321	22.74	130	118	30	43	0.524	0.589	65	20.2492	1	9
Ld_rep_c77974	318	17.3	153	110	23	32	0.582	0.582	65	20.4403	1	9
Ld_c81644	367	28.61	105	149	61	44	0.413	0.419	65	17.7112	1	9
Ld_c119477	1603	27.07	528	618	231	203	0.461	0.468	65	4.0549	1	8
Ld_rep_c121057	442	43.89	115	123	111	83	0.483	0.428	65	14.7059	1	1
Ld_c103	3672	38.02	1122	1149	695	701	0.494	0.502	64	1.74292	1	10
Ld_c775	2347	34.38	871	668	428	379	0.566	0.47	64	2.72689	1	9
Ld_c1401	3067	33.97	992	1010	560	482	0.496	0.463	64	2.08673	1	10
Ld_c2053	2161	35.96	769	602	404	373	0.561	0.48	64	2.96159	1	9
Ld_c2058	1783	32.47	592	596	298	281	0.498	0.485	64	3.58946	1	9
Ld_c2169	2772	37.05	794	937	488	539	0.459	0.525	64	2.3088	1	9
Ld_c2209	2919	38.99	904	875	575	563	0.508	0.495	64	2.19253	1	10
Ld_c2432	1628	32.19	550	546	255	269	0.502	0.513	64	3.9312	1	10
Ld_c2758	1215	33.17	333	464	179	224	0.418	0.556	64	5.26749	1	10
Ld_c2978	2360	37.97	771	693	461	435	0.527	0.485	64	2.71186	1	9
Ld_c2998	2225	37.84	615	741	451	391	0.454	0.464	64	2.8764	1	10
Ld_c3251	2258	37.6	766	629	454	395	0.549	0.465	64	2.83437	1	10
Ld_c3759	3170	37.95	717	1241	511	692	0.366	0.575	64	2.01893	1	10
Ld_c4003	2384	35.99	706	790	421	437	0.472	0.509	64	2.68456	1	10
Ld_c4323	3846	37.68	1179	1195	767	682	0.497	0.471	64	1.66407	1	10
Ld_c4550	2573	31.17	930	829	398	404	0.529	0.504	64	2.48737	1	10
Ld_c4666	2439	36.57	789	758	449	443	0.51	0.497	64	2.62403	1	10
Ld_c4776	1740	33.33	539	620	335	245	0.465	0.422	64	3.67816	1	10
Ld_c4967	2371	33.45	818	755	400	393	0.52	0.496	64	2.69928	1	9
Ld_c5191	2759	35.56	705	1063	460	521	0.399	0.531	64	2.31968	1	10
Ld_c5613	3530	35.47	1125	1106	676	576	0.504	0.46	64	1.81303	1	9
Ld_c6087	1790	38.16	654	434	395	288	0.601	0.422	64	3.57542	1	9
Ld_c6252	1759	34.74	542	598	310	301	0.475	0.493	64	3.63843	1	9
Ld_c6321	2446	38.43	722	768	493	447	0.485	0.476	64	2.61652	1	10
Ld_c7568	1262	35.9	287	520	181	272	0.356	0.6	64	5.07132	1	8
Ld_c7767	1515	27.33	531	570	227	187	0.482	0.452	64	4.22442	1	9
Ld_c7933	1005	26.77	416	313	169	100	0.571	0.372	64	6.36816	1	9
Ld_c7978	1865	31.58	686	558	295	294	0.551	0.499	64	3.43163	1	9
Ld_c8024	2372	35.92	817	700	436	416	0.539	0.488	64	2.69815	1	10
Ld_c8922	1337	32.54	429	473	201	234	0.476	0.538	64	4.78684	1	9
Ld_c9350	3020	37.28	828	1061	500	626	0.438	0.556	64	2.11921	1	10
Ld_c13063	977	29.48	312	376	137	151	0.453	0.524	64	6.55067	1	8
Ld_c17553	768	31.77	253	263	102	142	0.49	0.582	64	8.33333	1	9
Ld_c18690	765	33.86	244	254	135	124	0.49	0.479	64	8.36601	1	9
Ld_c18840	1345	29.37	487	455	193	202	0.517	0.511	64	4.75836	1	10
Ld_c19905	893	29.9	324	274	148	119	0.542	0.446	64	7.16685	1	9
Ld_c20494	1101	32.7	358	376	142	218	0.488	0.606	64	5.8129	1	10
Ld_c20858	1197	35.42	312	418	191	233	0.427	0.55	64	5.3467	1	9
Ld_c21010	1577	30.44	524	565	228	252	0.481	0.525	64	4.05834	1	9
Ld_rep_c24548	1750	32.74	587	583	270	303	0.502	0.529	64	3.65714	1	9
Ld_rep_c26784	761	29.3	244	294	96	127	0.454	0.57	64	8.40999	1	10
Ld_rep_c30597	1373	35.25	401	463	259	225	0.464	0.465	64	4.66133	1	9
Ld_rep_c31957	1296	34.26	395	446	224	220	0.47	0.495	64	4.93827	1	10
Ld_rep_c35018	744	27.82	285	241	83	124	0.542	0.599	64	8.60215	1	9
Ld_rep_c40706	1844	36.33	532	625	297	373	0.46	0.557	64	3.47072	1	10
Ld_rep_c49512	1443	35.2	455	480	255	253	0.487	0.498	64	4.4352	1	9
Ld_rep_c68456	412	44.9	114	105	79	106	0.521	0.573	64	15.534	1	6
Ld_c84632	650	26.46	183	287	98	74	0.389	0.43	64	9.84615	1	10
Ld_rep_c93752	520	30.38	179	183	87	71	0.494	0.449	64	12.3077	1	8
Ld_rep_c103407	475	28.42	176	149	66	69	0.542	0.511	64	13.4737	1	6
Ld_c114330	721	31.07	241	246	114	110	0.495	0.491	64	8.87656	1	9
Ld_rep_c119583	1442	31.35	455	519	205	247	0.467	0.546	64	4.43828	1	9
Ld_c120455	919	27.75	251	405	137	118	0.383	0.463	64	6.96409	1	8
Ld_c120765	1158	27.98	407	427	152	172	0.488	0.531	64	5.52677	1	10
Ld_rep_c120847	481	23.7	200	159	48	66	0.557	0.579	64	13.3056	1	9
Ld_c121331	881	31.1	291	316	153	121	0.479	0.442	64	7.26447	1	10
Ld_c199	2726	32.98	912	907	506	393	0.501	0.437	63	2.31108	1	9
Ld_c440	2153	35.11	715	667	419	337	0.517	0.446	63	2.92615	1	9
Ld_c926	1880	32.82	564	688	348	269	0.45	0.436	63	3.35106	1	10
Ld_c970	1827	34.81	630	548	290	346	0.535	0.544	63	3.44828	1	9
Ld_c1170	1768	28	616	642	278	217	0.49	0.438	63	3.56335	1	9
Ld_c1179	3049	41.85	961	805	661	615	0.544	0.482	63	2.06625	1	10
Ld_c1237	3219	32.12	1028	1135	471	563	0.475	0.544	63	1.95713	1	10
Ld_c1547	1749	35.51	560	568	268	353	0.496	0.568	63	3.60206	1	9
Ld_c1597	1358	26.29	543	428	177	180	0.559	0.504	63	4.63917	1	9
Ld_c1604	1682	34.13	599	509	306	268	0.541	0.467	63	3.74554	1	9
Ld_c1897	1807	28.83	590	688	284	237	0.462	0.455	63	3.48644	1	10
Ld_c2054	2392	37.33	727	764	428	465	0.488	0.521	63	2.63378	1	9
Ld_c2333	1685	37.8	579	453	305	332	0.561	0.521	63	3.73887	1	9
Ld_c2404	1827	40.34	576	500	416	321	0.535	0.436	63	3.44828	1	8
Ld_c3275	1803	31.45	572	656	223	344	0.466	0.607	63	3.49418	1	9
Ld_c3390	3180	36.04	1047	971	606	540	0.519	0.471	63	1.98113	1	10
Ld_c3861	1590	30.25	493	593	245	236	0.454	0.491	63	3.96226	1	9
Ld_c3916	2873	33.8	957	937	496	475	0.505	0.489	63	2.19283	1	10
Ld_c4105	3048	34.71	859	1124	434	624	0.433	0.59	63	2.06693	1	10
Ld_c4524	2306	40.85	681	672	481	461	0.503	0.489	63	2.732	1	10
Ld_c4561	3290	38.36	690	1330	549	713	0.342	0.565	63	1.91489	1	9
Ld_c4680	3396	36.45	1192	958	641	597	0.554	0.482	63	1.85512	1	9
Ld_c5022	3128	38.36	981	940	579	621	0.511	0.517	63	2.01407	1	9
Ld_c5050	2442	37.8	793	718	527	396	0.525	0.429	63	2.57985	1	10
Ld_c5569	1862	33.35	601	631	290	331	0.488	0.533	63	3.38346	1	9
Ld_c5786	1755	35.38	548	563	291	330	0.493	0.531	63	3.58974	1	9
Ld_c6016	2079	33.14	648	712	332	357	0.476	0.518	63	3.0303	1	9
Ld_c7638	1592	34.17	457	570	249	295	0.445	0.542	63	3.95729	1	9
Ld_c8256	2189	40.02	739	557	487	389	0.57	0.444	63	2.87803	1	9
Ld_c8978	2013	35.82	619	673	331	390	0.479	0.541	63	3.12966	1	10
Ld_c10282	2060	30.29	733	679	290	334	0.519	0.535	63	3.05825	1	9
Ld_c10804	2495	42.12	765	679	507	544	0.53	0.518	63	2.52505	1	8
Ld_c11394	1131	33.24	431	324	195	181	0.571	0.481	63	5.57029	1	9
Ld_c11493	549	22.77	194	222	63	62	0.466	0.496	63	11.4754	1	9
Ld_c12915	1360	33.38	360	529	186	268	0.405	0.59	63	4.63235	1	8
Ld_c13046	2034	30.43	727	688	364	255	0.514	0.412	63	3.09734	1	9
Ld_c14248	1838	32.81	567	668	329	274	0.459	0.454	63	3.42764	1	8
Ld_c14784	967	26.06	366	349	123	129	0.512	0.512	63	6.51499	1	9
Ld_c16329	2006	37.49	347	899	321	431	0.278	0.573	63	3.14058	1	10
Ld_c16614	854	27.75	323	286	100	137	0.53	0.578	63	7.37705	1	9
Ld_c17894	898	32.74	336	268	159	135	0.556	0.459	63	7.01559	1	9
Ld_c20287	1422	31.08	477	483	240	202	0.497	0.457	63	4.43038	1	8
Ld_c20894	838	33.89	279	275	158	126	0.504	0.444	63	7.5179	1	10
Ld_c20927	1187	28.81	361	484	191	151	0.427	0.442	63	5.3075	1	9
Ld_c20950	630	26.35	195	252	87	79	0.436	0.476	63	10	1	7
Ld_c21200	1026	30.21	373	341	184	126	0.522	0.406	63	6.14035	1	9
Ld_rep_c24240	1926	41.33	541	586	382	414	0.48	0.52	63	3.27103	1	6
Ld_rep_c24928	1295	38.53	359	426	236	263	0.457	0.527	63	4.86486	1	7
Ld_rep_c25240	1231	35.66	446	330	188	251	0.575	0.572	63	5.11779	1	8
Ld_rep_c25461	2431	37.84	775	733	481	439	0.514	0.477	63	2.59153	1	9
Ld_rep_c27044	1408	33.17	338	558	199	268	0.377	0.574	63	4.47443	1	9
Ld_rep_c33932	2071	32.79	669	705	316	363	0.487	0.535	63	3.04201	1	6
Ld_rep_c34408	1278	29.89	403	459	186	196	0.468	0.513	63	4.92958	1	8
Ld_rep_c38073	1965	35.78	669	592	347	356	0.531	0.506	63	3.20611	1	9
Ld_rep_c38102	2142	34.87	683	704	340	407	0.492	0.545	63	2.94118	1	9
Ld_rep_c44206	1248	32.61	461	366	205	202	0.557	0.496	63	5.04808	1	8
Ld_rep_c47189	380	22.89	114	179	27	60	0.389	0.69	63	16.5789	1	10
Ld_c64822	487	29.36	134	185	70	73	0.42	0.51	63	12.9363	1	9
Ld_c118327	381	28.08	156	118	54	53	0.569	0.495	63	16.5354	1	9
Ld_rep_c121783	612	27.78	223	210	80	90	0.515	0.529	63	10.2941	1	10
Ld_c457	3473	38.55	1132	988	719	620	0.534	0.463	62	1.7852	1	9
Ld_c491	3908	37.08	1211	1227	714	735	0.497	0.507	62	1.58649	1	9
Ld_c548	3328	44.56	979	852	752	731	0.535	0.493	62	1.86298	1	8
Ld_c712	2333	42.56	620	701	459	534	0.469	0.538	62	2.65752	1	9
Ld_c761	1887	28.67	689	637	269	272	0.52	0.503	62	3.28564	1	9
Ld_c813	2044	34.34	698	607	381	321	0.535	0.457	62	3.03327	1	8
Ld_c969	1456	40.11	458	392	302	282	0.539	0.483	62	4.25824	1	8
Ld_c1034	1263	29.53	476	399	168	205	0.544	0.55	62	4.90895	1	9
Ld_c1094	1199	28.36	378	463	178	162	0.449	0.476	62	5.17098	1	9
Ld_c1133	2463	29.96	953	752	380	358	0.559	0.485	62	2.51726	1	9
Ld_c1193	1833	32.62	613	622	294	304	0.496	0.508	62	3.38243	1	9
Ld_c1462	890	30.67	257	352	116	157	0.422	0.575	62	6.96629	1	9
Ld_c1640	1138	27.15	409	408	169	140	0.501	0.453	62	5.44815	1	9
Ld_c1715	2355	37.32	743	719	409	470	0.508	0.535	62	2.6327	1	9
Ld_c2073	2815	35.77	922	871	501	506	0.514	0.502	62	2.20249	1	10
Ld_c2364	2499	38.82	560	949	408	562	0.371	0.579	62	2.48099	1	9
Ld_c2484	2149	35.6	705	669	350	415	0.513	0.542	62	2.88506	1	9
Ld_c2492	2249	33.57	759	724	346	409	0.512	0.542	62	2.75678	1	9
Ld_c2654	1453	29.59	553	459	198	232	0.546	0.54	62	4.26703	1	9
Ld_c2760	1226	30.83	402	441	215	163	0.477	0.431	62	5.0571	1	9
Ld_c2962	2096	32.35	698	702	309	369	0.499	0.544	62	2.95802	1	8
Ld_c2994	2042	38.25	709	526	451	330	0.574	0.423	62	3.03624	1	9
Ld_c3019	1237	28.38	466	405	162	189	0.535	0.538	62	5.01213	1	9
Ld_c3259	2693	40.7	730	865	494	602	0.458	0.549	62	2.30227	1	9
Ld_c3273	2339	25.14	807	944	250	338	0.461	0.575	62	2.6507	1	10
Ld_c3538	1039	33.69	371	310	208	142	0.545	0.406	62	5.96728	1	7
Ld_c3618	1201	34.3	350	439	225	187	0.444	0.454	62	5.16237	1	9
Ld_c4501	2298	37.16	642	786	396	458	0.45	0.536	62	2.698	1	10
Ld_c6001	1693	32.84	445	677	222	334	0.397	0.601	62	3.66214	1	10
Ld_c6176	2673	35.95	835	859	416	545	0.493	0.567	62	2.31949	1	9
Ld_c6992	1496	30.08	506	509	200	250	0.499	0.556	62	4.14438	1	9
Ld_c7107	2008	32.97	680	639	359	303	0.516	0.458	62	3.08765	1	9
Ld_c7451	1828	30.25	617	633	306	247	0.494	0.447	62	3.39168	1	9
Ld_c7983	1389	34.05	424	487	216	257	0.465	0.543	62	4.46364	1	10
Ld_c8096	580	27.07	274	149	94	63	0.648	0.401	62	10.6897	1	9
Ld_c8441	1682	33.59	673	444	334	231	0.603	0.409	62	3.68609	1	9
Ld_c9228	1652	37.05	599	433	346	266	0.58	0.435	62	3.75303	1	9
Ld_c11116	2848	36.76	887	902	536	511	0.496	0.488	62	2.17697	1	10
Ld_c11184	694	23.63	273	257	81	83	0.515	0.506	62	8.93372	1	9
Ld_c13497	1744	29.53	604	625	289	226	0.491	0.439	62	3.55505	1	8
Ld_c14177	754	30.5	348	176	130	100	0.664	0.435	62	8.22281	1	9
Ld_c14243	1608	31.78	558	526	231	280	0.515	0.548	62	3.85572	1	8
Ld_c14758	1333	28.13	511	433	174	201	0.541	0.536	62	4.65116	1	9
Ld_c15283	873	27.61	314	291	102	139	0.519	0.577	62	7.10195	1	9
Ld_c15763	916	32.21	328	293	149	146	0.528	0.495	62	6.76856	1	8
Ld_c17401	832	28	292	299	133	100	0.494	0.429	62	7.45192	1	9
Ld_c23938	1589	33.67	482	563	258	277	0.461	0.518	62	3.90183	1	9
Ld_rep_c24174	2331	39.77	716	682	518	409	0.512	0.441	62	2.6598	1	8
Ld_rep_c24228	2923	32.5	957	1011	479	471	0.486	0.496	62	2.12111	1	9
Ld_rep_c24831	1109	24.8	468	360	103	172	0.565	0.625	62	5.59062	1	8
Ld_rep_c26625	607	27.35	187	217	81	85	0.463	0.512	62	10.2142	1	7
Ld_rep_c26696	1907	36.6	569	640	371	327	0.471	0.468	62	3.25118	1	9
Ld_rep_c37391	1199	35.28	263	500	169	254	0.345	0.6	62	5.17098	1	8
Ld_rep_c38150	1106	36.17	278	428	142	258	0.394	0.645	62	5.60579	1	8
Ld_rep_c46399	1403	27.3	500	513	198	185	0.494	0.483	62	4.4191	1	8
Ld_rep_c47725	737	27.82	265	260	103	102	0.505	0.498	62	8.41248	1	8
Ld_c53689	1169	29.77	423	361	171	177	0.54	0.509	62	5.30368	1	10
Ld_c53860	739	28.96	246	272	102	112	0.475	0.523	62	8.38972	1	8
Ld_c54057	565	26.19	222	187	72	76	0.543	0.514	62	10.9735	1	7
Ld_c55337	824	33.37	310	239	167	108	0.565	0.393	62	7.52427	1	10
Ld_c56143	788	31.22	272	268	120	126	0.504	0.512	62	7.86802	1	6
Ld_c57323	980	30.41	334	347	159	139	0.49	0.466	62	6.32653	1	9
Ld_c57843	617	29.82	208	216	88	96	0.491	0.522	62	10.0486	1	9
Ld_c66732	406	26.35	137	162	64	43	0.458	0.402	62	15.2709	1	8
Ld_c97826	692	29.05	250	241	82	119	0.509	0.592	62	8.95954	1	7
Ld_c116181	640	27.19	222	236	82	92	0.485	0.529	62	9.6875	1	9
Ld_rep_c120696	607	29	236	195	92	84	0.548	0.477	62	10.2142	1	6
Ld_c11	2713	36.23	765	965	398	585	0.442	0.595	61	2.24843	1	9
Ld_c100	3465	42.25	788	1192	724	740	0.398	0.505	61	1.76046	1	9
Ld_c506	2345	35.65	721	784	426	410	0.479	0.49	61	2.60128	1	9
Ld_c610	3023	39.03	1050	793	651	529	0.57	0.448	61	2.01786	1	9
Ld_c639	2553	39.01	673	883	461	535	0.433	0.537	61	2.38935	1	9
Ld_c715	2046	34.6	694	621	409	299	0.528	0.422	61	2.98143	1	9
Ld_c826	2127	39.02	617	652	334	496	0.486	0.598	61	2.86789	1	8
Ld_c993	1844	32.65	649	585	332	270	0.526	0.449	61	3.30803	1	9
Ld_c1271	3264	40.23	1029	903	721	592	0.533	0.451	61	1.86887	1	9
Ld_c1349	1373	32.63	402	515	234	214	0.438	0.478	61	4.44283	1	9
Ld_c1370	3227	35.36	1036	1046	584	557	0.498	0.488	61	1.8903	1	9
Ld_c1736	2580	39.26	751	802	495	518	0.484	0.511	61	2.36434	1	9
Ld_c2150	2570	39.18	757	798	485	522	0.487	0.518	61	2.37354	1	9
Ld_c2201	1793	35.03	563	585	329	299	0.49	0.476	61	3.40212	1	9
Ld_c2646	2396	31.55	844	782	360	396	0.519	0.524	61	2.54591	1	9
Ld_c2669	2325	37.29	759	680	499	368	0.527	0.424	61	2.62366	1	9
Ld_c2818	3384	37.59	1014	1098	614	658	0.48	0.517	61	1.8026	1	9
Ld_c3594	1217	32.79	401	409	197	202	0.495	0.506	61	5.01232	1	9
Ld_c3715	1951	39.36	705	463	462	306	0.604	0.398	61	3.1266	1	9
Ld_c3902	1387	33.24	371	525	220	241	0.414	0.523	61	4.39798	1	9
Ld_c3940	2339	35.31	779	734	446	380	0.515	0.46	61	2.60795	1	8
Ld_c4222	1500	31.87	455	556	185	293	0.45	0.613	61	4.06667	1	8
Ld_c4244	1177	29.65	414	414	162	187	0.5	0.536	61	5.18267	1	9
Ld_c4311	1580	33.92	573	463	301	235	0.553	0.438	61	3.86076	1	9
Ld_c4512	2391	34.04	766	790	375	439	0.492	0.539	61	2.55123	1	9
Ld_c4715	2098	30.93	687	732	307	342	0.484	0.527	61	2.90753	1	9
Ld_c4895	2670	33.93	850	914	458	448	0.482	0.494	61	2.28464	1	9
Ld_c5149	2302	33.45	807	704	416	354	0.534	0.46	61	2.64987	1	9
Ld_c5289	2359	36.63	666	804	398	466	0.453	0.539	61	2.58584	1	9
Ld_c6243	1712	28.15	586	644	269	213	0.476	0.442	61	3.56308	1	9
Ld_c7323	2406	31.84	887	745	407	359	0.544	0.469	61	2.53533	1	9
Ld_c7389	1179	37.91	305	419	191	256	0.421	0.573	61	5.17388	1	8
Ld_c7528	1215	28.97	407	439	184	168	0.481	0.477	61	5.02058	1	9
Ld_c7803	2446	31.97	880	774	379	403	0.532	0.515	61	2.49387	1	9
Ld_c8917	2279	36.86	738	701	389	451	0.513	0.537	61	2.67661	1	9
Ld_c8921	1031	24.93	439	326	120	137	0.574	0.533	61	5.91659	1	9
Ld_c8968	809	31.4	262	283	159	95	0.481	0.374	61	7.54017	1	8
Ld_c9061	2983	37.24	853	1016	585	526	0.456	0.473	61	2.04492	1	9
Ld_c9068	399	28.07	103	184	43	69	0.359	0.616	61	15.2882	1	9
Ld_c9137	1702	29.26	617	567	277	221	0.521	0.444	61	3.58402	1	9
Ld_c9356	2514	35.96	788	812	405	499	0.492	0.552	61	2.42641	1	9
Ld_c9425	1566	34.29	514	515	279	258	0.5	0.48	61	3.89527	1	9
Ld_c9440	1443	25.36	591	486	184	182	0.549	0.497	61	4.2273	1	9
Ld_c10087	1817	35.39	612	546	345	298	0.528	0.463	61	3.35718	1	9
Ld_c10131	1826	44.03	497	525	426	378	0.486	0.47	61	3.34063	1	8
Ld_c11582	1801	34.59	597	556	368	255	0.518	0.409	61	3.38701	1	9
Ld_c14194	539	32.28	178	186	69	105	0.489	0.603	61	11.3173	1	8
Ld_c14887	1668	33.99	527	574	274	293	0.479	0.517	61	3.65707	1	9
Ld_c15624	982	24.85	382	326	122	122	0.54	0.5	61	6.21181	1	9
Ld_c16100	990	26.67	357	337	141	123	0.514	0.466	61	6.16162	1	9
Ld_c18415	1627	34.79	577	476	296	270	0.548	0.477	61	3.74923	1	9
Ld_c19680	1442	31.62	461	525	215	241	0.468	0.529	61	4.23024	1	9
Ld_rep_c24169	1631	35.81	554	487	267	317	0.532	0.543	61	3.74004	1	8
Ld_rep_c24793	2145	35.76	692	664	398	369	0.51	0.481	61	2.84382	1	9
Ld_rep_c25313	1270	33.86	470	370	225	205	0.56	0.477	61	4.80315	1	8
Ld_rep_c26046	2087	33.54	600	770	364	336	0.438	0.48	61	2.92286	1	9
Ld_rep_c27472	601	27.79	201	210	80	87	0.489	0.521	61	10.1497	1	9
Ld_rep_c32915	2329	33.83	775	758	409	379	0.506	0.481	61	2.61915	1	9
Ld_rep_c38239	542	35.98	82	265	78	117	0.236	0.6	61	11.2546	1	7
Ld_rep_c45885	1062	28.06	425	331	152	146	0.562	0.49	61	5.74388	1	9
Ld_rep_c48506	629	27.98	216	210	84	92	0.507	0.523	61	9.69793	1	9
Ld_rep_c50483	90	13.33	12	66	7	5	0.154	0.417	61	67.7778	1	4
Ld_rep_c50958	918	23.86	329	346	81	138	0.487	0.63	61	6.64488	1	9
Ld_c57232	331	25.68	127	102	35	50	0.555	0.588	61	18.429	1	8
Ld_rep_c58385	635	43.15	176	163	128	146	0.519	0.533	61	9.6063	1	6
Ld_c60080	876	33.9	294	277	132	165	0.515	0.556	61	6.96347	1	9
Ld_c62556	442	27.83	188	124	72	51	0.603	0.415	61	13.8009	1	7
Ld_c74607	850	32	301	267	145	127	0.53	0.467	61	7.17647	1	8
Ld_c75013	562	25.98	210	189	74	72	0.526	0.493	61	10.8541	1	7
Ld_rep_c77444	916	33.41	290	320	150	156	0.475	0.51	61	6.65939	1	8
Ld_c81566	371	23.18	139	146	52	34	0.488	0.395	61	16.442	1	7
Ld_rep_c82852	554	28.34	184	213	71	86	0.463	0.548	61	11.0108	1	7
Ld_c83070	475	34.32	151	161	44	119	0.484	0.73	61	12.8421	1	9
Ld_c98683	485	21.24	154	201	53	50	0.434	0.485	61	12.5773	1	9
Ld_c99380	705	31.91	249	222	118	107	0.529	0.476	61	8.65248	1	9
Ld_c100038	463	26.57	187	153	64	59	0.55	0.48	61	13.1749	1	7
Ld_c103281	357	25.77	102	155	56	36	0.397	0.391	61	17.0868	1	9
Ld_rep_c115423	866	30.14	237	359	135	126	0.398	0.483	61	7.04388	1	9
Ld_c119991	556	26.8	204	203	87	62	0.501	0.416	61	10.9712	1	8
Ld_c2	3220	36.15	1007	1025	548	616	0.496	0.529	60	1.86335	1	8
Ld_c17	2672	38.4	926	702	578	448	0.569	0.437	60	2.24551	1	9
Ld_c84	1611	29.67	602	521	219	259	0.536	0.542	60	3.72439	1	9
Ld_c135	1914	40.07	517	613	419	348	0.458	0.454	60	3.1348	1	7
Ld_c138	1602	28.15	566	577	243	208	0.495	0.461	60	3.74532	1	9
Ld_c148	2646	37.72	904	744	519	479	0.549	0.48	60	2.26757	1	9
Ld_c289	2313	39.95	652	735	436	488	0.47	0.528	60	2.59403	1	9
Ld_c353	2308	33.54	663	863	362	412	0.434	0.532	60	2.59965	1	9
Ld_c397	1361	31.96	453	443	187	248	0.506	0.57	60	4.40852	1	9
Ld_c496	2515	40	845	650	560	446	0.565	0.443	60	2.38569	1	9
Ld_c520	2338	35.2	737	771	405	418	0.489	0.508	60	2.5663	1	10
Ld_c556	1616	38.49	480	514	299	323	0.483	0.519	60	3.71287	1	9
Ld_c574	4099	37.77	1266	1267	841	707	0.5	0.457	60	1.46377	1	9
Ld_c830	2397	40.22	728	682	526	438	0.516	0.454	60	2.50313	1	10
Ld_c1220	2310	30.43	808	781	349	354	0.508	0.504	60	2.5974	1	10
Ld_c1224	1226	27.24	401	484	169	165	0.453	0.494	60	4.89396	1	9
Ld_c1859	2854	44.39	714	870	673	594	0.451	0.469	60	2.10231	1	9
Ld_c2045	3418	32.86	1142	1127	603	520	0.503	0.463	60	1.75541	1	9
Ld_c2065	2564	29.64	845	951	404	356	0.47	0.468	60	2.34009	1	9
Ld_c2079	1663	34.03	665	384	322	244	0.634	0.431	60	3.60794	1	9
Ld_c2145	2737	40.34	811	813	598	506	0.499	0.458	60	2.19218	1	9
Ld_c2553	3981	40.99	1428	903	700	932	0.613	0.571	60	1.50716	1	8
Ld_c2657	1554	28.44	584	524	213	229	0.527	0.518	60	3.861	1	9
Ld_c2691	1144	26.31	435	394	145	156	0.525	0.518	60	5.24475	1	9
Ld_c2839	876	25.34	289	341	116	106	0.459	0.477	60	6.84931	1	9
Ld_c3214	2405	34.68	767	804	374	460	0.488	0.552	60	2.4948	1	10
Ld_c3503	4588	32.48	1660	1438	775	715	0.536	0.48	60	1.30776	1	9
Ld_c3575	2896	39.57	790	950	561	585	0.454	0.51	60	2.07182	1	9
Ld_c3725	2179	34.69	755	645	413	343	0.539	0.454	60	2.75356	1	9
Ld_c3800	2702	34.09	915	866	438	483	0.514	0.524	60	2.22058	1	9
Ld_c3811	2611	40.83	659	877	412	654	0.429	0.614	60	2.29797	1	8
Ld_c4014	1571	32.15	502	544	240	265	0.48	0.525	60	3.81922	1	9
Ld_c4192	3718	34.37	1241	1190	676	602	0.51	0.471	60	1.61377	1	9
Ld_c4418	2194	41.98	540	705	401	520	0.434	0.565	60	2.73473	1	9
Ld_c4586	1891	30.41	634	679	281	294	0.483	0.511	60	3.17292	1	9
Ld_c5350	1214	29.16	380	468	173	181	0.448	0.511	60	4.94234	1	9
Ld_c5394	1398	29.47	522	463	184	228	0.53	0.553	60	4.29185	1	9
Ld_c5647	2108	30.65	679	775	319	327	0.467	0.506	60	2.8463	1	8
Ld_c5674	1087	32.66	340	392	186	169	0.464	0.476	60	5.51978	1	9
Ld_c5964	2435	39.67	678	774	469	497	0.467	0.514	60	2.46407	1	9
Ld_c6217	1697	40.95	444	537	334	361	0.453	0.519	60	3.53565	1	8
Ld_c6525	1269	39.87	341	402	203	303	0.459	0.599	60	4.72813	1	6
Ld_c6704	920	33.26	261	337	127	179	0.436	0.585	60	6.52174	1	9
Ld_c6781	1856	35.51	516	680	267	392	0.431	0.595	60	3.23276	1	9
Ld_c6854	1476	37.94	404	504	254	306	0.445	0.546	60	4.06504	1	8
Ld_c7786	1335	28.84	500	427	204	181	0.539	0.47	60	4.49438	1	8
Ld_c7817	1736	34.85	585	528	291	314	0.526	0.519	60	3.45622	1	9
Ld_c8052	1081	38.02	348	309	200	211	0.53	0.513	60	5.55042	1	8
Ld_c8103	789	25.6	279	300	101	101	0.482	0.5	60	7.60456	1	8
Ld_c8225	2091	36.82	693	628	409	361	0.525	0.469	60	2.86944	1	8
Ld_c8288	2660	36.09	883	817	510	450	0.519	0.469	60	2.25564	1	9
Ld_c8607	1198	29.63	422	406	129	226	0.51	0.637	60	5.00835	1	9
Ld_c9161	1442	35.16	362	573	184	323	0.387	0.637	60	4.16089	1	9
Ld_c9519	2257	38.68	668	691	393	480	0.492	0.55	60	2.6584	1	8
Ld_c9572	1797	34.5	579	598	310	310	0.492	0.5	60	3.3389	1	9
Ld_c11414	883	33.41	284	296	147	148	0.49	0.502	60	6.79502	1	9
Ld_c12861	363	25.34	78	180	35	57	0.302	0.62	60	16.5289	1	9
Ld_c12863	1595	36.55	474	521	325	258	0.476	0.443	60	3.76175	1	8
Ld_c14656	964	30.71	342	326	150	146	0.512	0.493	60	6.22407	1	9
Ld_c15938	911	33.04	230	363	96	205	0.388	0.681	60	6.58617	1	9
Ld_c17246	461	24.3	137	204	46	66	0.402	0.589	60	13.0152	1	5
Ld_c17842	549	42.08	141	157	87	144	0.473	0.623	60	10.929	1	6
Ld_c18661	1207	31.98	403	402	205	181	0.501	0.469	60	4.971	1	8
Ld_c22912	1768	35.07	576	572	316	304	0.502	0.49	60	3.39366	1	8
Ld_rep_c25133	802	29.93	263	290	115	125	0.476	0.521	60	7.4813	1	8
Ld_rep_c26685	1878	38.34	589	562	383	337	0.512	0.468	60	3.19489	1	9
Ld_rep_c27760	1491	37.42	627	298	300	258	0.678	0.462	60	4.02414	1	10
Ld_c30679	1394	33	415	519	252	208	0.444	0.452	60	4.30416	1	8
Ld_rep_c33394	491	32.59	169	147	74	86	0.535	0.537	60	12.22	1	8
Ld_rep_c33588	1670	34.01	590	511	294	274	0.536	0.482	60	3.59281	1	8
Ld_rep_c34214	622	25.4	179	164	75	83	0.522	0.525	60	9.6463	1	8
Ld_rep_c43398	1237	31.37	417	432	198	190	0.491	0.49	60	4.85044	1	8
Ld_rep_c43702	1716	35.72	542	541	287	326	0.5	0.532	60	3.4965	1	8
Ld_c54443	1533	30.07	550	522	205	256	0.513	0.555	60	3.91389	1	9
Ld_c59677	836	31.22	298	277	133	128	0.518	0.49	60	7.17703	1	9
Ld_rep_c66841	297	20.88	104	130	27	35	0.444	0.565	60	20.202	1	9
Ld_rep_c69334	321	19.94	131	117	35	29	0.528	0.453	60	18.6916	1	8
Ld_c69717	642	25.55	183	295	86	78	0.383	0.476	60	9.34579	1	9
Ld_rep_c73577	468	21.15	202	159	42	57	0.56	0.576	60	12.8205	1	8
Ld_rep_c81156	411	31.39	121	153	70	59	0.442	0.457	60	14.5985	1	8
Ld_c92144	645	29.15	209	221	90	98	0.486	0.521	60	9.30233	1	9
Ld_rep_c108130	187	16.58	74	71	15	16	0.51	0.516	60	32.0856	1	6
Ld_c117391	734	30.38	240	263	106	117	0.477	0.525	60	8.17439	1	7
Ld_rep_c117674	630	30.79	211	224	92	102	0.485	0.526	60	9.52381	1	9
Ld_rep_c121820	520	28.27	186	187	78	69	0.499	0.469	60	11.5385	1	9
Ld_c157	1286	32.58	397	434	193	226	0.478	0.539	59	4.58787	1	8
Ld_c340	2091	35.68	623	716	366	380	0.465	0.509	59	2.82162	1	9
Ld_c458	2916	34.64	853	1045	464	546	0.449	0.541	59	2.02332	1	8
Ld_c535	1759	34	453	696	251	347	0.394	0.58	59	3.35418	1	9
Ld_c619	3371	32.01	989	1303	472	607	0.432	0.563	59	1.75022	1	9
Ld_c696	1974	37.03	621	601	326	405	0.508	0.554	59	2.98886	1	9
Ld_c749	5165	38.99	1751	1385	973	1041	0.558	0.517	59	1.1423	1	8
Ld_c902	2548	34.81	742	888	398	489	0.455	0.551	59	2.31554	1	9
Ld_c1032	803	28.27	295	260	107	120	0.532	0.529	59	7.34745	1	8
Ld_c1042	2114	34.82	757	621	402	334	0.549	0.454	59	2.79092	1	9
Ld_c1099	657	25.27	198	265	80	86	0.428	0.518	59	8.98021	1	8
Ld_c1285	1660	35.06	667	411	307	275	0.619	0.473	59	3.55422	1	9
Ld_c1308	2714	34.71	887	885	428	514	0.501	0.546	59	2.17391	1	9
Ld_c1336	3736	35.41	1201	1209	706	617	0.498	0.466	59	1.57923	1	9
Ld_c1441	2093	37.27	766	532	435	345	0.59	0.442	59	2.81892	1	8
Ld_c1581	2287	34.46	666	805	328	460	0.453	0.584	59	2.5798	1	9
Ld_c1655	1518	33.53	577	425	225	284	0.576	0.558	59	3.88669	1	9
Ld_c1741	1453	34.62	515	415	289	214	0.554	0.425	59	4.06056	1	7
Ld_c1820	1591	33.44	504	541	255	277	0.482	0.521	59	3.70836	1	9
Ld_c1832	2376	35.19	918	614	488	348	0.599	0.416	59	2.48317	1	9
Ld_c1904	2391	32.08	799	825	365	402	0.492	0.524	59	2.46759	1	9
Ld_c1913	1327	34.59	501	352	261	198	0.587	0.431	59	4.44612	1	8
Ld_c2155	3581	39.01	1170	1006	756	641	0.538	0.459	59	1.64758	1	9
Ld_c2326	2629	32.29	958	813	474	375	0.541	0.442	59	2.2442	1	9
Ld_c2428	1509	33.93	455	536	276	236	0.459	0.461	59	3.90987	1	8
Ld_c2446	2861	39.43	876	837	575	553	0.511	0.49	59	2.06222	1	9
Ld_c2501	1234	37.68	427	327	265	200	0.566	0.43	59	4.7812	1	8
Ld_c2883	2501	27.63	968	841	328	363	0.535	0.525	59	2.35906	1	7
Ld_c3062	1415	32.01	407	547	179	274	0.427	0.605	59	4.16961	1	9
Ld_c3248	1546	46.44	403	417	323	395	0.491	0.55	59	3.8163	1	8
Ld_c3379	1615	34.55	470	569	256	302	0.452	0.541	59	3.65325	1	9
Ld_c3507	1626	30.26	498	609	257	235	0.45	0.478	59	3.62854	1	9
Ld_c4213	3083	31.82	1022	1066	500	481	0.489	0.49	59	1.91372	1	9
Ld_c4215	1977	36.06	653	588	323	390	0.526	0.547	59	2.98432	1	8
Ld_c4384	2342	39.88	677	713	499	435	0.487	0.466	59	2.51921	1	7
Ld_c4397	2588	32.15	851	874	436	396	0.493	0.476	59	2.27975	1	8
Ld_c4703	2134	34.86	635	742	422	322	0.461	0.433	59	2.76476	1	9
Ld_c5034	2004	38.37	662	571	415	354	0.537	0.46	59	2.94411	1	9
Ld_c5351	1596	28.07	614	511	230	218	0.546	0.487	59	3.69674	1	9
Ld_c5605	1161	31.61	352	430	212	155	0.45	0.422	59	5.08183	1	8
Ld_c5634	1749	31.22	662	523	283	263	0.559	0.482	59	3.37336	1	9
Ld_c6111	1128	31.47	390	383	193	162	0.505	0.456	59	5.2305	1	8
Ld_c6731	2753	34.11	840	974	399	540	0.463	0.575	59	2.14312	1	9
Ld_c6816	1557	34.3	471	544	249	285	0.464	0.534	59	3.78934	1	8
Ld_c7070	1776	29.79	584	661	288	241	0.469	0.456	59	3.32207	1	8
Ld_c7563	1799	32.63	620	591	313	274	0.512	0.467	59	3.2796	1	7
Ld_c8814	1243	29.93	440	427	170	202	0.507	0.543	59	4.74658	1	8
Ld_c9171	2213	35.79	636	769	432	360	0.453	0.455	59	2.66606	1	9
Ld_c10318	1113	31.45	383	377	172	178	0.504	0.509	59	5.30099	1	9
Ld_c10404	1079	31.6	365	373	173	168	0.495	0.493	59	5.46803	1	8
Ld_c10698	1693	32.66	515	617	241	312	0.455	0.564	59	3.48494	1	7
Ld_c10862	1297	25.91	452	494	178	158	0.478	0.47	59	4.54896	1	8
Ld_c11295	1239	29.38	454	420	199	165	0.519	0.453	59	4.7619	1	8
Ld_c11309	1314	30.67	452	451	193	210	0.501	0.521	59	4.49011	1	8
Ld_c13898	1778	34.2	554	598	339	269	0.481	0.442	59	3.31833	1	9
Ld_c13933	1156	35.12	335	398	170	236	0.457	0.581	59	5.10381	1	9
Ld_c14242	2136	37.92	593	725	377	433	0.45	0.535	59	2.76217	1	9
Ld_c14610	2177	38.26	662	665	373	460	0.499	0.552	59	2.71015	1	8
Ld_c14701	1184	24.92	469	420	112	183	0.528	0.62	59	4.98311	1	9
Ld_c14743	1444	37.6	521	372	342	201	0.583	0.37	59	4.08587	1	9
Ld_c15019	668	38.02	174	232	143	111	0.429	0.437	59	8.83234	1	8
Ld_c16412	1353	28.31	439	515	216	167	0.46	0.436	59	4.36068	1	9
Ld_c16852	968	31.1	340	327	155	146	0.51	0.485	59	6.09504	1	9
Ld_c17072	1355	33.14	435	471	217	232	0.48	0.517	59	4.35424	1	9
Ld_c17295	957	27.38	369	318	122	140	0.537	0.534	59	6.1651	1	9
Ld_c18697	855	25.26	305	334	107	109	0.477	0.505	59	6.90058	1	8
Ld_c19018	1163	29.49	416	404	182	161	0.507	0.469	59	5.07309	1	9
Ld_c19076	1136	29.23	369	435	177	155	0.459	0.467	59	5.19366	1	9
Ld_c19405	1004	34.16	254	398	184	159	0.39	0.464	59	5.87649	1	9
Ld_c19731	877	31.13	278	318	137	136	0.466	0.498	59	6.72748	1	8
Ld_c21205	1375	37.31	393	447	246	267	0.468	0.52	59	4.29091	1	9
Ld_c21277	384	29.43	93	170	61	52	0.354	0.46	59	15.3646	1	8
Ld_rep_c24471	1333	35.78	423	423	286	191	0.5	0.4	59	4.42611	1	8
Ld_rep_c24514	2242	32.78	721	764	308	427	0.486	0.581	59	2.63158	1	9
Ld_rep_c24733	1753	36.22	607	506	328	307	0.545	0.483	59	3.36566	1	9
Ld_rep_c25205	1051	35.78	478	192	232	144	0.713	0.383	59	5.6137	1	8
Ld_rep_c25266	1099	37.67	309	369	172	242	0.456	0.585	59	5.36852	1	9
Ld_rep_c25274	1556	28.98	517	580	207	244	0.471	0.541	59	3.79177	1	9
Ld_rep_c25320	1210	31.32	423	396	163	216	0.516	0.57	59	4.87603	1	9
Ld_rep_c25970	606	29.54	197	229	82	97	0.462	0.542	59	9.73597	1	9
Ld_rep_c25984	545	27.71	180	198	68	83	0.476	0.55	59	10.8257	1	7
Ld_rep_c27817	463	28.29	185	147	55	76	0.557	0.58	59	12.743	1	9
Ld_rep_c28467	419	27.45	99	197	51	64	0.334	0.557	59	14.0811	1	8
Ld_rep_c28515	431	26.68	106	186	44	71	0.363	0.617	59	13.6891	1	9
Ld_rep_c29945	844	26.9	331	286	115	112	0.536	0.493	59	6.99052	1	9
Ld_rep_c30985	877	34.09	319	259	141	158	0.552	0.528	59	6.72748	1	8
Ld_rep_c32850	1689	34.75	497	595	285	302	0.455	0.514	59	3.49319	1	8
Ld_rep_c32892	1714	34.19	459	661	271	315	0.41	0.538	59	3.44224	1	9
Ld_rep_c38350	986	27.38	355	344	160	110	0.508	0.407	59	5.98377	1	8
Ld_rep_c38653	902	29.93	304	316	137	133	0.49	0.493	59	6.54102	1	8
Ld_rep_c44878	1541	32.9	515	511	262	245	0.502	0.483	59	3.82868	1	9
Ld_rep_c48910	905	32.27	252	327	115	177	0.435	0.606	59	6.51934	1	9
Ld_rep_c48964	975	30.56	413	248	138	160	0.625	0.537	59	6.05128	1	8
Ld_c55277	565	40	142	197	75	151	0.419	0.668	59	10.4425	1	7
Ld_c62304	690	27.83	267	231	95	97	0.536	0.505	59	8.55072	1	9
Ld_c62849	888	32.43	290	302	153	135	0.49	0.469	59	6.64414	1	8
Ld_c63234	423	24.11	138	183	44	58	0.43	0.569	59	13.948	1	8
Ld_c68818	653	26.95	242	235	75	101	0.507	0.574	59	9.03522	1	9
Ld_c72402	408	29.66	134	142	64	57	0.486	0.471	59	14.4608	1	8
Ld_c74235	570	33.86	120	240	82	111	0.333	0.575	59	10.3509	1	9
Ld_rep_c75976	964	33.3	319	314	176	145	0.504	0.452	59	6.12033	1	7
Ld_s83919	454	31.72	160	149	76	68	0.518	0.472	59	12.9956	1	9
Ld_c90877	756	32.28	215	269	133	111	0.444	0.455	59	7.80423	1	7
Ld_rep_c91951	752	36.7	231	237	144	132	0.494	0.478	59	7.84574	1	4
Ld_c96873	672	30.8	212	253	115	92	0.456	0.444	59	8.77976	1	9
Ld_c116231	485	26.39	197	147	73	55	0.573	0.43	59	12.1649	1	8
Ld_c120782	950	27.37	351	339	135	125	0.509	0.481	59	6.21053	1	9
Ld_c53	2411	42.93	573	795	461	574	0.419	0.555	58	2.40564	1	8
Ld_c63	1716	37.3	621	451	356	284	0.579	0.444	58	3.37995	1	9
Ld_c122	2175	35.59	571	813	385	389	0.413	0.503	58	2.66667	1	9
Ld_c355	2833	41.33	886	768	614	557	0.536	0.476	58	2.0473	1	8
Ld_c436	2115	29.79	768	707	354	276	0.521	0.438	58	2.74232	1	9
Ld_c571	3945	36.2	1169	1308	615	813	0.472	0.569	58	1.47022	1	9
Ld_c587	1964	31.52	645	691	341	278	0.483	0.449	58	2.95316	1	9
Ld_c589	1958	33.55	715	571	359	298	0.556	0.454	58	2.96221	1	9
Ld_c784	1862	31.1	653	622	315	264	0.512	0.456	58	3.11493	1	9
Ld_c800	1453	38.06	428	460	238	315	0.482	0.57	58	3.99174	1	9
Ld_c836	1981	33.11	629	681	350	306	0.48	0.466	58	2.92781	1	9
Ld_c976	2663	36.95	882	782	538	446	0.53	0.453	58	2.178	1	9
Ld_c1013	2749	34.38	901	890	457	488	0.503	0.516	58	2.10986	1	8
Ld_c1327	2246	38.02	481	903	337	517	0.348	0.605	58	2.58237	1	8
Ld_c1345	1064	35.15	248	436	134	240	0.363	0.642	58	5.45113	1	8
Ld_c1592	3127	35.24	1034	977	606	496	0.514	0.45	58	1.85481	1	8
Ld_c1890	1665	37.18	354	677	261	358	0.343	0.578	58	3.48348	1	7
Ld_c1974	2389	34.24	681	885	388	430	0.435	0.526	58	2.42779	1	9
Ld_c2165	2285	34.97	742	744	405	394	0.499	0.493	58	2.53829	1	9
Ld_c2324	2004	36.43	705	557	387	343	0.559	0.47	58	2.89421	1	9
Ld_c2543	1000	33.3	253	397	144	189	0.389	0.568	58	5.8	1	8
Ld_c2645	1641	34.43	486	566	312	253	0.462	0.448	58	3.53443	1	8
Ld_c2766	1536	31.51	492	538	247	237	0.478	0.49	58	3.77604	1	9
Ld_c3209	2254	38.95	719	649	422	456	0.526	0.519	58	2.5732	1	9
Ld_c3292	1344	36.83	436	413	224	271	0.514	0.547	58	4.31548	1	8
Ld_c3729	1946	35.92	603	619	388	311	0.493	0.445	58	2.98047	1	9
Ld_c3788	1865	28.15	718	615	267	258	0.539	0.491	58	3.10992	1	9
Ld_c4295	2264	39.18	614	763	411	476	0.446	0.537	58	2.56184	1	9
Ld_c4545	1643	36.82	652	378	359	246	0.633	0.407	58	3.53013	1	9
Ld_c4710	1798	33.26	738	462	361	237	0.615	0.396	58	3.22581	1	9
Ld_c4912	1152	29.34	444	359	153	185	0.553	0.547	58	5.03472	1	9
Ld_c5082	2870	37.04	689	1118	593	470	0.381	0.442	58	2.02091	1	9
Ld_c5232	1752	42.58	339	667	268	478	0.337	0.641	58	3.3105	1	8
Ld_c5259	2368	46.66	409	845	452	653	0.326	0.591	58	2.44932	1	7
Ld_c5652	1563	27.06	547	584	208	215	0.484	0.508	58	3.71081	1	9
Ld_c6134	1653	29.7	568	594	248	243	0.489	0.495	58	3.50877	1	9
Ld_c6635	1510	31.79	529	478	259	221	0.525	0.46	58	3.84106	1	9
Ld_c6765	1615	33.87	600	460	315	232	0.566	0.424	58	3.59133	1	8
Ld_c6848	1908	40.51	668	452	482	291	0.596	0.376	58	3.03983	1	9
Ld_c7035	1343	29.71	493	443	189	210	0.527	0.526	58	4.31869	1	8
Ld_c7065	2225	33.44	896	574	389	355	0.61	0.477	58	2.60674	1	9
Ld_c7436	1509	27.3	501	587	205	207	0.46	0.502	58	3.84361	1	8
Ld_c7898	2201	30.8	770	725	318	360	0.515	0.531	58	2.63517	1	9
Ld_c7962	1765	32.18	641	556	291	277	0.536	0.488	58	3.28612	1	9
Ld_c8295	1830	29.45	707	576	267	272	0.551	0.505	58	3.1694	1	8
Ld_c9962	1232	42.78	435	270	239	288	0.617	0.546	58	4.70779	1	9
Ld_c10284	1785	34.51	581	580	286	330	0.5	0.536	58	3.2493	1	9
Ld_c10863	1061	36.19	412	257	207	177	0.616	0.461	58	5.46654	1	9
Ld_c10976	1238	30.94	413	440	195	188	0.484	0.491	58	4.68498	1	8
Ld_c11227	2217	35.36	702	685	378	406	0.506	0.518	58	2.61615	1	9
Ld_c12846	978	26.38	330	358	139	119	0.48	0.461	58	5.93047	1	7
Ld_c12893	1810	33.76	629	557	310	301	0.53	0.493	58	3.20442	1	7
Ld_c13190	404	29.21	148	138	67	51	0.517	0.432	58	14.3564	1	8
Ld_c15577	1084	27.4	389	398	134	163	0.494	0.549	58	5.35055	1	9
Ld_c17038	1547	33.94	480	520	272	253	0.48	0.482	58	3.74919	1	9
Ld_c17125	974	32.75	295	344	170	149	0.462	0.467	58	5.95482	1	8
Ld_c18994	1619	35.95	511	519	308	274	0.496	0.471	58	3.58246	1	9
Ld_c19364	970	28.35	294	384	138	137	0.434	0.498	58	5.97938	1	9
Ld_c19687	1059	32.77	275	426	163	184	0.392	0.53	58	5.47687	1	9
Ld_c20197	532	31.2	107	259	59	107	0.292	0.645	58	10.9023	1	8
Ld_c21066	615	31.87	234	184	76	120	0.56	0.612	58	9.43089	1	8
Ld_c21234	970	28.56	390	303	152	125	0.563	0.451	58	5.97938	1	8
Ld_rep_c24251	2413	33.28	796	805	441	362	0.497	0.451	58	2.40365	1	8
Ld_rep_c24369	2103	36.23	700	634	407	355	0.525	0.466	58	2.75796	1	8
Ld_rep_c24743	1493	34.76	514	452	282	237	0.532	0.457	58	3.8848	1	8
Ld_rep_c24945	1225	39.02	426	310	267	211	0.579	0.441	58	4.73469	1	9
Ld_rep_c26262	875	33.71	325	235	152	143	0.58	0.485	58	6.62857	1	9
Ld_rep_c26651	1314	33.64	409	463	215	227	0.469	0.514	58	4.414	1	8
Ld_rep_c27185	1177	29.82	397	400	168	183	0.498	0.521	58	4.92778	1	9
Ld_rep_c28980	491	29.74	185	160	78	68	0.536	0.466	58	11.8126	1	8
Ld_rep_c30358	838	28.4	280	311	101	137	0.474	0.576	58	6.92124	1	7
Ld_rep_c38114	1793	34.36	554	613	292	324	0.475	0.526	58	3.2348	1	8
Ld_rep_c38590	1131	29.09	382	396	170	159	0.491	0.483	58	5.12821	1	9
Ld_rep_c52581	316	29.75	119	103	49	45	0.536	0.479	58	18.3544	1	3
Ld_c54419	723	31.81	256	237	110	120	0.519	0.522	58	8.02213	1	9
Ld_c54547	659	26.25	241	245	86	87	0.496	0.503	58	8.80121	1	7
Ld_c57387	845	33.49	266	273	136	147	0.494	0.519	58	6.8639	1	8
Ld_c62756	757	30.38	250	267	133	97	0.484	0.422	58	7.66182	1	9
Ld_c63572	739	28.69	280	245	91	121	0.533	0.571	58	7.84844	1	8
Ld_rep_c64147	350	22.29	118	154	43	35	0.434	0.449	58	16.5714	1	5
Ld_c65540	517	27.27	207	169	76	65	0.551	0.461	58	11.2186	1	7
Ld_c81801	819	26.62	235	334	98	120	0.413	0.55	58	7.08181	1	8
Ld_c84358	400	22.5	156	154	44	46	0.503	0.511	58	14.5	1	8
Ld_c85013	468	26.07	146	190	51	71	0.435	0.582	58	12.3932	1	8
Ld_c98296	329	26.75	102	139	37	51	0.423	0.58	58	17.6292	1	7
Ld_rep_c98867	681	38.03	254	160	152	107	0.614	0.413	58	8.51689	1	7
Ld_rep_c119485	501	29.14	186	161	72	74	0.536	0.507	58	11.5768	1	8
Ld_c120978	1713	32.75	554	590	298	263	0.484	0.469	58	3.38587	1	8
Ld_s121090	240	48.33	61	55	39	77	0.526	0.664	58	24.1667	1	2
Ld_c121668	1678	32.06	588	537	306	232	0.523	0.431	58	3.4565	1	9
Ld_c117	1983	31.01	672	665	360	255	0.503	0.415	57	2.87443	1	8
Ld_c151	2784	39.44	895	778	529	569	0.535	0.518	57	2.04741	1	8
Ld_c394	2972	34.45	997	929	521	503	0.518	0.491	57	1.9179	1	9
Ld_c454	1027	28.92	298	422	154	143	0.414	0.481	57	5.55015	1	7
Ld_c522	2687	43.62	681	818	547	625	0.454	0.533	57	2.12133	1	9
Ld_c549	3160	39.08	889	1036	635	600	0.462	0.486	57	1.8038	1	9
Ld_c640	2081	32.48	685	712	297	379	0.49	0.561	57	2.73907	1	9
Ld_c653	2784	36.82	920	827	558	467	0.527	0.456	57	2.04741	1	8
Ld_c884	2645	32.1	852	944	358	491	0.474	0.578	57	2.15501	1	9
Ld_c920	1903	34.89	522	696	303	361	0.429	0.544	57	2.99527	1	9
Ld_c1110	1950	38.41	561	632	331	418	0.47	0.558	57	2.92308	1	9
Ld_c1151	1343	27.4	453	511	196	172	0.47	0.467	57	4.24423	1	9
Ld_c1199	2529	37.84	794	770	550	407	0.508	0.425	57	2.25386	1	9
Ld_c1334	1452	34.64	304	623	170	333	0.328	0.662	57	3.92562	1	9
Ld_c1413	3281	39.93	1032	931	691	619	0.526	0.473	57	1.73727	1	8
Ld_c1466	1389	36.72	466	401	305	205	0.537	0.402	57	4.10367	1	8
Ld_c1472	2783	35.82	1042	730	576	421	0.588	0.422	57	2.04815	1	9
Ld_c1595	2741	44.98	748	752	610	623	0.499	0.505	57	2.07953	1	8
Ld_c1792	2534	36.98	697	900	401	536	0.436	0.572	57	2.24941	1	8
Ld_c1894	2087	40.3	817	429	455	386	0.656	0.459	57	2.73119	1	9
Ld_c2062	2350	41.06	782	582	530	435	0.573	0.451	57	2.42553	1	7
Ld_c2162	2680	33.47	878	878	380	517	0.5	0.576	57	2.12687	1	9
Ld_c2323	2706	34.85	969	786	498	445	0.552	0.472	57	2.10643	1	9
Ld_c2392	2053	36.24	701	599	365	379	0.539	0.509	57	2.77642	1	9
Ld_c2804	3215	34.84	1137	937	617	503	0.548	0.449	57	1.77294	1	8
Ld_c2945	1158	25.04	435	420	138	152	0.509	0.524	57	4.92228	1	9
Ld_c3117	1747	34.4	522	613	262	339	0.46	0.564	57	3.26274	1	9
Ld_c3752	3103	36.71	923	1041	516	623	0.47	0.547	57	1.83693	1	9
Ld_c3975	1568	31.7	525	523	273	224	0.501	0.451	57	3.6352	1	9
Ld_c4160	2505	32.69	852	817	456	363	0.51	0.443	57	2.27545	1	8
Ld_c4357	2002	41.01	593	588	354	467	0.502	0.569	57	2.84715	1	8
Ld_c4602	1991	34.1	763	541	389	290	0.585	0.427	57	2.86288	1	8
Ld_c4874	2043	32.31	855	528	380	280	0.618	0.424	57	2.79001	1	9
Ld_c5012	2504	38.02	832	712	521	431	0.539	0.453	57	2.27636	1	8
Ld_c5520	2636	32.81	891	846	467	398	0.513	0.46	57	2.16237	1	9
Ld_c5742	3576	41.28	1222	870	819	657	0.584	0.445	57	1.59396	1	8
Ld_c6215	2666	43.14	645	863	548	602	0.428	0.523	57	2.13803	1	7
Ld_c6268	1928	34.7	579	674	337	332	0.462	0.496	57	2.95643	1	9
Ld_c6498	2681	36.89	772	920	485	504	0.456	0.51	57	2.12607	1	9
Ld_c6637	774	29.07	265	268	116	109	0.497	0.484	57	7.36434	1	9
Ld_c6846	1919	34.55	685	566	400	263	0.548	0.397	57	2.9703	1	9
Ld_c7454	1586	31.9	471	601	224	282	0.439	0.557	57	3.59395	1	8
Ld_c8331	2416	36.84	703	810	412	478	0.465	0.537	57	2.35927	1	9
Ld_c8408	1562	41.55	433	472	291	358	0.478	0.552	57	3.64917	1	8
Ld_c8686	1463	30.9	569	442	205	247	0.563	0.546	57	3.8961	1	8
Ld_c8843	2334	35.78	650	849	387	448	0.434	0.537	57	2.44216	1	8
Ld_c11468	1948	33.42	626	640	319	332	0.494	0.51	57	2.92608	1	8
Ld_c11681	1117	30.08	357	416	158	178	0.462	0.53	57	5.10295	1	8
Ld_c11918	1286	30.87	428	453	196	201	0.486	0.506	57	4.43235	1	8
Ld_c12121	937	34.47	419	193	195	128	0.685	0.396	57	6.08324	1	7
Ld_c14089	1397	29.21	525	447	195	213	0.54	0.522	57	4.08017	1	7
Ld_c14128	568	26.41	181	229	76	74	0.441	0.493	57	10.0352	1	8
Ld_c14867	1977	33.54	613	650	298	365	0.485	0.551	57	2.88316	1	7
Ld_c15253	1557	30.51	533	549	207	268	0.493	0.564	57	3.66089	1	8
Ld_c16751	1619	33.35	537	521	304	236	0.508	0.437	57	3.52069	1	8
Ld_c17041	2057	41.32	686	490	446	404	0.583	0.475	57	2.77103	1	9
Ld_c17086	1657	31.2	542	597	244	273	0.476	0.528	57	3.43995	1	8
Ld_c17358	585	26.32	198	209	82	72	0.486	0.468	57	9.74359	1	8
Ld_c18078	1236	39.48	438	292	252	236	0.6	0.484	57	4.61165	1	8
Ld_c18799	1804	34.98	580	571	305	326	0.504	0.517	57	3.15964	1	9
Ld_c20524	1172	28.07	392	451	182	147	0.465	0.447	57	4.86348	1	9
Ld_c21173	779	37.23	162	327	115	175	0.331	0.603	57	7.31707	1	7
Ld_c21350	663	31.52	154	300	91	118	0.339	0.565	57	8.59728	1	8
Ld_c23744	1202	33.44	413	385	182	220	0.518	0.547	57	4.7421	1	8
Ld_c24006	1728	38.89	475	580	350	322	0.45	0.479	57	3.29861	1	9
Ld_rep_c24550	1670	32.75	543	577	247	300	0.485	0.548	57	3.41317	1	9
Ld_rep_c24785	2018	33.99	616	696	283	403	0.47	0.587	57	2.82458	1	9
Ld_rep_c25640	2152	34.76	751	640	326	422	0.54	0.564	57	2.6487	1	9
Ld_rep_c28132	564	29.26	163	218	87	78	0.428	0.473	57	10.1064	1	9
Ld_rep_c28848	1581	37.07	468	500	281	305	0.483	0.52	57	3.60531	1	8
Ld_rep_c29193	710	25.77	237	282	98	85	0.457	0.464	57	8.02817	1	9
Ld_rep_c29371	636	26.42	254	214	79	89	0.543	0.53	57	8.96226	1	7
Ld_rep_c29522	413	29.3	176	108	80	41	0.62	0.339	57	13.8015	1	8
Ld_rep_c32585	589	31.07	114	284	85	98	0.286	0.536	57	9.67742	1	8
Ld_rep_c32813	2253	39.5	750	611	474	416	0.551	0.467	57	2.52996	1	9
Ld_rep_c33093	1032	35.85	286	353	163	207	0.448	0.559	57	5.52326	1	8
Ld_rep_c33153	836	39.83	170	325	137	196	0.343	0.589	57	6.81818	1	7
Ld_rep_c33266	1023	33.92	432	244	225	122	0.639	0.352	57	5.57185	1	9
Ld_rep_c42056	311	32.15	178	26	73	27	0.873	0.27	57	18.328	1	7
Ld_rep_c49133	1584	35.86	368	640	267	301	0.365	0.53	57	3.59849	1	9
Ld_c54763	894	35.79	316	248	182	138	0.56	0.431	57	6.37584	1	8
Ld_c56055	647	31.22	177	249	104	98	0.415	0.485	57	8.80989	1	8
Ld_rep_c56557	574	32.4	182	204	94	92	0.472	0.495	57	9.93031	1	5
Ld_c58943	966	30.33	339	326	131	162	0.51	0.553	57	5.90062	1	8
Ld_c58967	812	27.09	299	285	105	115	0.512	0.523	57	7.0197	1	9
Ld_rep_c61177	740	26.89	242	291	112	87	0.454	0.437	57	7.7027	1	8
Ld_c62340	769	34.85	256	236	147	121	0.52	0.451	57	7.41222	1	9
Ld_c66733	642	22.27	257	226	86	57	0.532	0.399	57	8.87851	1	8
Ld_rep_c68782	971	29.87	340	333	145	145	0.505	0.5	57	5.87024	1	8
Ld_rep_c75198	959	28.36	321	344	132	140	0.483	0.515	57	5.94369	1	8
Ld_c75645	943	25.24	374	331	142	96	0.53	0.403	57	6.04454	1	9
Ld_c81336	316	31.01	126	92	40	58	0.578	0.592	57	18.038	1	8
Ld_rep_c83403	487	38.81	213	77	114	75	0.734	0.397	57	11.7043	1	8
Ld_rep_c83575	501	29.74	162	162	75	74	0.5	0.497	57	11.3772	1	9
Ld_rep_c87340	385	30.39	114	146	70	47	0.438	0.402	57	14.8052	1	8
Ld_c96303	434	28.11	180	132	56	66	0.577	0.541	57	13.1336	1	8
Ld_c97580	342	26.02	123	130	50	39	0.486	0.438	57	16.6667	1	8
Ld_c108439	370	24.32	136	144	44	46	0.486	0.511	57	15.4054	1	8
Ld_c113854	539	28.57	170	188	69	85	0.475	0.552	57	10.5751	1	9
Ld_c115092	1696	33.55	699	428	280	289	0.62	0.508	57	3.36085	1	9
Ld_c115105	1386	35.5	327	545	193	299	0.375	0.608	57	4.11255	1	7
Ld_c118601	334	20.96	117	140	42	28	0.455	0.4	57	17.0659	1	8
Ld_c120403	951	36.49	326	278	191	156	0.54	0.45	57	5.99369	1	7
Ld_rep_c121589	874	33.98	275	295	169	128	0.482	0.431	57	6.52174	1	8
Ld_c33	2679	39.46	812	810	435	622	0.501	0.588	56	2.09033	1	8
Ld_c50	3519	38.59	1009	1139	640	718	0.47	0.529	56	1.59136	1	8
Ld_c140	2480	36.05	827	741	455	439	0.527	0.491	56	2.25807	1	8
Ld_c304	2831	36.74	834	949	463	577	0.468	0.555	56	1.9781	1	9
Ld_c736	1142	34.33	482	268	255	137	0.643	0.349	56	4.90368	1	8
Ld_c752	2698	36.1	911	789	542	432	0.536	0.444	56	2.07561	1	9
Ld_c760	2125	35.34	715	647	397	354	0.525	0.471	56	2.63529	1	8
Ld_c900	2641	35.63	932	754	467	474	0.553	0.504	56	2.12041	1	8
Ld_c1273	2554	40.17	796	709	530	496	0.529	0.483	56	2.19264	1	8
Ld_c1622	1314	33.18	382	477	170	266	0.445	0.61	56	4.2618	1	8
Ld_c1627	1599	41.65	507	426	365	301	0.543	0.452	56	3.50219	1	8
Ld_c1745	2075	37.78	688	603	448	336	0.533	0.429	56	2.6988	1	8
Ld_c1835	1129	38.35	397	291	258	175	0.577	0.404	56	4.96014	1	7
Ld_c2055	1956	37.73	577	641	340	398	0.474	0.539	56	2.86299	1	8
Ld_c2288	3076	35.47	1030	953	588	503	0.519	0.461	56	1.82055	1	8
Ld_c2306	2175	34.76	604	775	360	396	0.438	0.524	56	2.57471	1	9
Ld_c2315	1265	30.83	380	436	170	220	0.466	0.564	56	4.42688	1	8
Ld_c2747	2025	32.84	659	693	349	316	0.487	0.475	56	2.76543	1	9
Ld_c2817	979	29.32	317	367	152	135	0.463	0.47	56	5.72012	1	7
Ld_c2830	1871	35.01	547	668	281	374	0.45	0.571	56	2.99305	1	8
Ld_c3008	3071	42.04	806	961	597	694	0.456	0.538	56	1.82351	1	8
Ld_c3204	1730	40.46	442	572	341	359	0.436	0.513	56	3.23699	1	7
Ld_c3228	2384	33.68	859	697	442	361	0.552	0.45	56	2.34899	1	9
Ld_c3316	995	30.85	360	320	174	133	0.529	0.433	56	5.62814	1	7
Ld_c3339	2087	34.64	625	713	342	381	0.467	0.527	56	2.68328	1	8
Ld_c3724	1971	28.87	763	638	286	283	0.545	0.497	56	2.8412	1	8
Ld_c4405	2884	34.43	973	910	516	477	0.517	0.48	56	1.94175	1	8
Ld_c4548	2152	36.85	652	674	338	455	0.492	0.574	56	2.60223	1	9
Ld_c5129	2792	39.9	831	834	611	503	0.499	0.452	56	2.00573	1	8
Ld_c5180	3657	34.1	1214	1182	619	628	0.507	0.504	56	1.53131	1	7
Ld_c5216	1391	33.57	474	424	248	219	0.528	0.469	56	4.02588	1	9
Ld_c5262	1905	30.03	700	625	300	272	0.528	0.476	56	2.93963	1	9
Ld_c6557	2067	39.38	600	644	416	398	0.482	0.489	56	2.70924	1	6
Ld_c6831	1558	33.89	473	522	245	283	0.475	0.536	56	3.59435	1	8
Ld_c6954	2484	38.65	724	789	399	561	0.479	0.584	56	2.25443	1	8
Ld_c7129	1505	31.83	505	505	272	207	0.5	0.432	56	3.72093	1	9
Ld_c7407	1415	29.12	510	489	205	207	0.511	0.502	56	3.9576	1	8
Ld_c7489	1726	36.5	544	544	302	328	0.5	0.521	56	3.2445	1	9
Ld_c7925	2592	32.14	976	774	444	389	0.558	0.467	56	2.16049	1	9
Ld_c8235	1985	40.6	540	639	429	377	0.458	0.468	56	2.82116	1	7
Ld_c9058	1806	37.6	558	567	330	349	0.496	0.514	56	3.10078	1	8
Ld_c9296	1221	31.45	464	373	185	199	0.554	0.518	56	4.58641	1	8
Ld_c9369	1080	38.15	310	358	211	201	0.464	0.488	56	5.18518	1	8
Ld_c9892	2092	38	701	596	421	374	0.54	0.47	56	2.67686	1	8
Ld_c9999	715	32.45	174	309	116	116	0.36	0.5	56	7.83217	1	8
Ld_c10430	2034	36.97	627	641	388	364	0.494	0.484	56	2.7532	1	8
Ld_c10500	1402	31.67	463	495	220	224	0.483	0.505	56	3.99429	1	8
Ld_c10505	1633	30.8	583	547	257	246	0.516	0.489	56	3.42927	1	9
Ld_c11499	2036	30.75	702	708	288	338	0.498	0.54	56	2.75049	1	8
Ld_c11773	1121	29.79	374	404	169	165	0.481	0.494	56	4.99554	1	9
Ld_c12090	990	29.49	408	266	153	139	0.605	0.476	56	5.65657	1	8
Ld_c12799	699	31.9	236	225	123	100	0.512	0.448	56	8.01145	1	7
Ld_c12918	2053	35.7	700	610	375	358	0.534	0.488	56	2.72772	1	8
Ld_c13343	1407	31.06	538	432	279	158	0.555	0.362	56	3.9801	1	8
Ld_c15066	1265	34.62	307	507	202	236	0.377	0.539	56	4.42688	1	5
Ld_c15109	1072	30.6	331	413	174	154	0.445	0.47	56	5.22388	1	8
Ld_c15966	1127	28.75	418	385	173	151	0.521	0.466	56	4.96894	1	8
Ld_c16480	1159	32.01	336	427	180	191	0.44	0.515	56	4.83175	1	8
Ld_c16879	878	30.07	308	298	119	145	0.508	0.549	56	6.37813	1	8
Ld_c17112	859	27.71	286	335	125	113	0.461	0.475	56	6.51921	1	8
Ld_c18763	1226	33.03	438	375	185	220	0.539	0.543	56	4.5677	1	8
Ld_c18839	1178	31.92	458	344	185	191	0.571	0.508	56	4.75382	1	8
Ld_c20149	1694	38.43	483	552	308	343	0.467	0.527	56	3.30579	1	8
Ld_c20375	932	29.18	330	330	142	130	0.5	0.478	56	6.00858	1	6
Ld_c21627	814	26.54	301	297	85	131	0.503	0.606	56	6.87961	1	8
Ld_rep_c24250	541	25.88	165	191	71	69	0.463	0.493	56	10.3512	1	8
Ld_rep_c24828	650	31.69	219	204	101	105	0.518	0.51	56	8.61538	1	8
Ld_rep_c25062	1312	33.31	440	427	191	246	0.507	0.563	56	4.26829	1	9
Ld_rep_c26596	642	30.06	217	222	98	95	0.494	0.492	56	8.72274	1	8
Ld_rep_c41437	1186	29.85	410	422	198	156	0.493	0.441	56	4.72175	1	7
Ld_rep_c42910	365	32.05	109	139	71	46	0.44	0.393	56	15.3425	1	7
Ld_rep_c44253	678	28.32	231	248	95	97	0.482	0.505	56	8.25959	1	8
Ld_rep_c47573	836	28.95	341	246	108	134	0.581	0.554	56	6.69857	1	8
Ld_rep_c47832	543	28.73	112	237	67	89	0.321	0.571	56	10.3131	1	7
Ld_rep_c49476	527	22.96	160	227	55	66	0.413	0.545	56	10.6262	1	8
Ld_rep_c51643	677	45.79	166	182	168	142	0.477	0.458	56	8.27179	1	4
Ld_c53898	773	27.04	263	301	111	98	0.466	0.469	56	7.2445	1	8
Ld_c54508	1140	31.4	375	407	201	157	0.48	0.439	56	4.91228	1	9
Ld_c55826	942	34.39	355	255	166	158	0.582	0.488	56	5.9448	1	9
Ld_c56824	840	33.1	295	259	134	144	0.532	0.518	56	6.66667	1	8
Ld_c56882	669	29.6	183	279	87	111	0.396	0.561	56	8.3707	1	8
Ld_c57307	830	25.42	305	292	99	112	0.511	0.531	56	6.74699	1	8
Ld_c58437	858	29.95	293	293	118	139	0.5	0.541	56	6.52681	1	8
Ld_c74925	744	28.23	278	255	92	118	0.522	0.562	56	7.52688	1	8
Ld_c78685	504	26.59	196	165	55	79	0.543	0.59	56	11.1111	1	5
Ld_c82206	541	29.21	187	187	75	83	0.5	0.525	56	10.3512	1	7
Ld_rep_c85022	600	32.83	183	219	110	87	0.455	0.442	56	9.33333	1	6
Ld_c88879	676	33.73	195	253	123	105	0.435	0.461	56	8.28402	1	8
Ld_c91551	692	26.45	244	256	85	98	0.488	0.536	56	8.09249	1	9
Ld_c99164	616	28.73	213	226	89	88	0.485	0.497	56	9.09091	1	8
Ld_rep_c116311	363	29.75	134	121	41	67	0.525	0.62	56	15.427	1	8
Ld_c118935	417	24.94	210	95	61	43	0.689	0.413	56	13.4293	1	8
Ld_c119513	1264	30.85	465	409	169	221	0.532	0.567	56	4.43038	1	8
Ld_c120382	1012	32.02	350	338	165	159	0.509	0.491	56	5.5336	1	8
Ld_c20	3139	33.83	1021	1038	551	511	0.496	0.481	55	1.75215	1	8
Ld_c170	3431	35.24	1055	1123	645	564	0.484	0.467	55	1.60303	1	8
Ld_c200	2661	35.81	851	824	444	509	0.508	0.534	55	2.06689	1	8
Ld_c307	2732	36.35	748	973	427	566	0.435	0.57	55	2.01318	1	9
Ld_c371	2364	44.92	686	610	546	516	0.529	0.486	55	2.32656	1	8
Ld_c704	2011	32.92	682	666	296	366	0.506	0.553	55	2.73496	1	8
Ld_c1107	1025	30.63	383	323	145	169	0.542	0.538	55	5.36585	1	8
Ld_c1191	3670	36.02	1278	1070	688	634	0.544	0.48	55	1.49864	1	9
Ld_c1514	1688	37.91	593	432	354	286	0.579	0.447	55	3.25829	1	7
Ld_c1566	971	25.64	384	326	108	141	0.541	0.566	55	5.66426	1	8
Ld_c1611	2912	42.2	868	807	613	616	0.518	0.501	55	1.88874	1	8
Ld_c1702	2954	38.02	712	1113	475	648	0.39	0.577	55	1.86188	1	8
Ld_c1864	1833	29.41	609	684	291	248	0.471	0.46	55	3.00055	1	8
Ld_c2083	4251	41.35	1158	1310	806	952	0.469	0.542	55	1.29381	1	8
Ld_c2157	2058	31.63	670	717	378	273	0.483	0.419	55	2.6725	1	8
Ld_c2509	1855	41.83	557	515	347	429	0.52	0.553	55	2.96496	1	7
Ld_c2584	1308	32.19	500	387	260	161	0.564	0.382	55	4.20489	1	8
Ld_c2799	1546	32.02	471	580	259	236	0.448	0.477	55	3.55757	1	8
Ld_c2903	1799	35.96	526	618	285	362	0.46	0.56	55	3.05725	1	8
Ld_c3059	1505	40.4	417	465	259	349	0.473	0.574	55	3.65449	1	9
Ld_c3270	2808	33.4	917	945	501	437	0.492	0.466	55	1.95869	1	8
Ld_c3384	2027	28.22	682	772	292	280	0.469	0.49	55	2.71337	1	7
Ld_c3672	2204	38.88	590	736	374	483	0.445	0.564	55	2.49546	1	6
Ld_c3743	2103	34.95	746	599	386	349	0.555	0.475	55	2.61531	1	8
Ld_c3848	2456	43.85	765	607	578	499	0.558	0.463	55	2.23941	1	9
Ld_c3914	1498	36.32	448	494	228	316	0.476	0.581	55	3.67156	1	8
Ld_c3941	2813	40.74	872	787	619	527	0.526	0.46	55	1.95521	1	8
Ld_c3951	1295	31.12	440	440	188	215	0.5	0.533	55	4.2471	1	8
Ld_c4139	2838	34.32	1001	863	516	458	0.537	0.47	55	1.93798	1	9
Ld_c4153	2307	33.42	657	871	380	391	0.43	0.507	55	2.38405	1	8
Ld_c4167	3517	38.24	619	1533	598	747	0.288	0.555	55	1.56383	1	9
Ld_c4343	1191	29.55	444	377	149	203	0.541	0.577	55	4.61797	1	8
Ld_c4796	1237	28.7	423	432	158	197	0.495	0.555	55	4.44624	1	8
Ld_c4903	3530	43.77	1156	828	695	850	0.583	0.55	55	1.55807	1	9
Ld_c5265	1073	26.93	415	344	129	160	0.547	0.554	55	5.12582	1	7
Ld_c5299	2023	37.47	705	552	424	334	0.561	0.441	55	2.71874	1	8
Ld_c5612	1061	30.91	375	358	164	164	0.512	0.5	55	5.18379	1	8
Ld_c5622	850	27.29	278	334	122	110	0.454	0.474	55	6.47059	1	8
Ld_c5747	3327	36.85	986	1107	584	642	0.471	0.524	55	1.65314	1	8
Ld_c6311	1276	29.39	457	444	186	189	0.507	0.504	55	4.31034	1	8
Ld_c6840	2183	30.1	613	905	320	337	0.404	0.513	55	2.51947	1	6
Ld_c7997	1592	34.17	465	575	238	306	0.447	0.562	55	3.45477	1	9
Ld_c8127	1554	32.24	539	508	253	248	0.515	0.495	55	3.53925	1	8
Ld_c8333	2022	43.42	498	638	410	468	0.438	0.533	55	2.72008	1	8
Ld_c8894	1722	32.58	580	562	260	301	0.508	0.537	55	3.19396	1	7
Ld_c9791	1645	31.12	582	549	266	246	0.515	0.48	55	3.34347	1	8
Ld_c9814	1871	30.3	648	639	274	293	0.503	0.517	55	2.9396	1	8
Ld_c10642	944	32.1	327	314	137	166	0.51	0.548	55	5.82627	1	7
Ld_c11098	1194	32.08	347	455	190	193	0.433	0.504	55	4.60637	1	8
Ld_c12409	1095	29.22	362	398	160	160	0.476	0.5	55	5.02283	1	7
Ld_c13747	294	19.39	102	135	31	26	0.43	0.456	55	18.7075	1	8
Ld_c15120	919	32.54	288	310	143	156	0.482	0.522	55	5.98477	1	8
Ld_c15639	598	25.59	229	201	82	71	0.533	0.464	55	9.19732	1	8
Ld_c15875	1615	38.51	458	518	262	360	0.469	0.579	55	3.40557	1	8
Ld_c17494	882	28.23	319	286	117	132	0.527	0.53	55	6.23583	1	6
Ld_c19384	457	30.2	149	162	70	68	0.479	0.493	55	12.035	1	8
Ld_c19739	935	26.31	329	353	119	127	0.482	0.516	55	5.88235	1	6
Ld_c19828	914	26.48	311	353	144	98	0.468	0.405	55	6.0175	1	8
Ld_c20399	1396	28.01	478	519	204	187	0.479	0.478	55	3.93983	1	8
Ld_c20771	524	31.68	201	139	94	72	0.591	0.434	55	10.4962	1	7
Ld_c20838	866	30.83	258	341	132	135	0.431	0.506	55	6.35104	1	7
Ld_c21391	874	26.43	318	307	127	104	0.509	0.45	55	6.29291	1	8
Ld_c21990	663	31.37	230	225	106	102	0.505	0.49	55	8.29563	1	5
Ld_c23998	1108	34.66	422	271	219	165	0.609	0.43	55	4.9639	1	8
Ld_c24036	1306	32.92	371	497	177	253	0.427	0.588	55	4.21133	1	7
Ld_c24099	1235	31.74	332	488	168	224	0.405	0.571	55	4.45344	1	8
Ld_rep_c24294	1517	33.95	494	488	244	271	0.503	0.526	55	3.62558	1	9
Ld_rep_c24348	2310	42.77	735	585	540	448	0.557	0.453	55	2.38095	1	9
Ld_rep_c24677	1527	34.91	458	521	259	274	0.468	0.514	55	3.60183	1	8
Ld_rep_c26021	2110	35.12	664	684	369	372	0.493	0.502	55	2.60663	1	9
Ld_rep_c26216	1747	32.63	578	599	279	291	0.491	0.511	55	3.14825	1	8
Ld_rep_c26708	1523	35.19	500	487	263	273	0.507	0.509	55	3.61129	1	8
Ld_rep_c27503	698	34.38	232	218	99	141	0.516	0.588	55	7.87966	1	8
Ld_rep_c28126	393	40.71	171	62	101	59	0.734	0.369	55	13.9949	1	6
Ld_rep_c28584	1303	31.16	486	385	199	207	0.558	0.51	55	4.22103	1	8
Ld_rep_c29559	579	32.64	180	176	74	115	0.506	0.608	55	9.49914	1	8
Ld_rep_c35456	679	26.51	226	248	101	79	0.477	0.439	55	8.10015	1	8
Ld_rep_c40618	1851	37.44	660	490	376	317	0.574	0.457	55	2.97137	1	7
Ld_rep_c41289	648	31.79	165	269	125	81	0.38	0.393	55	8.48765	1	8
Ld_rep_c42211	445	17.75	154	197	24	55	0.439	0.696	55	12.3596	1	7
Ld_rep_c43551	1932	34.78	591	647	303	369	0.477	0.549	55	2.84679	1	9
Ld_rep_c49123	865	34.57	321	237	151	148	0.575	0.495	55	6.35838	1	8
Ld_rep_c51535	805	28.32	259	301	123	105	0.463	0.461	55	6.8323	1	8
Ld_rep_c53081	789	32.83	261	269	133	126	0.492	0.486	55	6.97085	1	8
Ld_rep_c56012	1004	35.36	377	264	222	133	0.588	0.375	55	5.47809	1	7
Ld_c57021	633	35.23	178	232	64	159	0.434	0.713	55	8.68878	1	8
Ld_c61153	1141	36.46	384	340	199	217	0.53	0.522	55	4.82033	1	8
Ld_c64061	581	23.92	217	217	66	73	0.5	0.525	55	9.46644	1	8
Ld_rep_c67717	628	28.82	212	233	83	98	0.476	0.541	55	8.75796	1	8
Ld_c69841	322	17.08	73	178	29	26	0.291	0.473	55	17.0807	1	7
Ld_rep_c73055	827	28.9	277	303	100	139	0.478	0.582	55	6.65054	1	7
Ld_c74056	616	26.79	224	227	87	78	0.497	0.473	55	8.92857	1	8
Ld_c74544	866	32.91	292	289	145	140	0.503	0.491	55	6.35104	1	7
Ld_c76690	667	23.39	245	266	92	64	0.479	0.41	55	8.24588	1	8
Ld_rep_c84888	344	29.65	114	128	51	51	0.471	0.5	55	15.9884	1	8
Ld_rep_c86675	273	20.15	94	124	29	26	0.431	0.473	55	20.1465	1	8
Ld_c87004	326	35.28	79	124	69	46	0.389	0.4	55	16.8712	1	8
Ld_c90349	407	26.29	146	154	44	63	0.487	0.589	55	13.5135	1	7
Ld_c115727	465	22.58	195	165	48	57	0.542	0.543	55	11.828	1	7
Ld_rep_c119510	525	32.57	172	162	78	93	0.515	0.544	55	10.4762	1	8
Ld_rep_c121622	685	33.72	223	231	110	121	0.491	0.524	55	8.0292	1	8
Ld_c51	2508	29.78	845	902	428	319	0.484	0.427	54	2.15311	1	8
Ld_c265	1548	34.56	447	546	285	250	0.45	0.467	54	3.48837	1	7
Ld_c420	2670	35.51	854	868	447	501	0.496	0.528	54	2.02247	1	7
Ld_c519	2088	40.66	695	544	517	332	0.561	0.391	54	2.58621	1	5
Ld_c551	1845	39.62	554	556	387	344	0.499	0.471	54	2.92683	1	7
Ld_c621	1299	34.26	478	360	253	192	0.57	0.431	54	4.15704	1	8
Ld_c657	2874	38.8	893	858	591	524	0.51	0.47	54	1.87891	1	8
Ld_c793	1701	31.63	561	594	241	297	0.486	0.552	54	3.1746	1	8
Ld_c821	1548	36.89	609	350	362	209	0.635	0.366	54	3.48837	1	7
Ld_c893	1466	33.29	467	495	248	240	0.485	0.492	54	3.68349	1	7
Ld_c1269	1728	35.47	477	619	283	330	0.435	0.538	54	3.125	1	8
Ld_c1402	1652	36.2	448	599	255	343	0.428	0.574	54	3.26877	1	8
Ld_c1448	2875	38.99	992	728	608	513	0.577	0.458	54	1.87826	1	8
Ld_c1464	1084	34.96	451	246	221	158	0.647	0.417	54	4.98155	1	8
Ld_c1614	1596	32.96	605	448	300	226	0.575	0.43	54	3.38346	1	8
Ld_c1699	2447	36	738	806	476	405	0.478	0.46	54	2.20678	1	8
Ld_c1763	874	35.13	310	257	173	134	0.547	0.436	54	6.17849	1	8
Ld_c1870	1760	46.82	346	590	420	404	0.37	0.49	54	3.06818	1	7
Ld_c1877	2930	43.96	719	910	634	654	0.441	0.508	54	1.843	1	8
Ld_c2095	772	29.27	264	263	141	85	0.501	0.376	54	6.99482	1	9
Ld_c2231	1152	36.46	386	320	194	226	0.547	0.538	54	4.6875	1	8
Ld_c2442	1396	35.03	495	398	264	225	0.554	0.46	54	3.8682	1	8
Ld_c2620	1395	34.91	453	448	223	264	0.503	0.542	54	3.87097	1	7
Ld_c2856	888	28.6	316	310	110	144	0.505	0.567	54	6.08108	1	8
Ld_c2864	2992	44.99	773	859	638	708	0.474	0.526	54	1.80481	1	7
Ld_c2916	1049	30.6	372	346	157	164	0.518	0.511	54	5.14776	1	7
Ld_c3207	2258	34.81	757	701	430	356	0.519	0.453	54	2.3915	1	8
Ld_c3323	2000	38.25	539	688	367	398	0.439	0.52	54	2.7	1	8
Ld_c3785	2917	41.93	716	970	578	645	0.425	0.527	54	1.85122	1	7
Ld_c4062	2254	34.43	752	712	352	424	0.514	0.546	54	2.39574	1	8
Ld_c4190	2503	39.35	713	797	481	504	0.472	0.512	54	2.15741	1	8
Ld_c4275	1867	32.08	599	611	337	262	0.495	0.437	54	2.89234	1	7
Ld_c4430	1645	35.87	548	489	255	335	0.528	0.568	54	3.28268	1	8
Ld_c4630	1579	36.8	413	577	269	312	0.417	0.537	54	3.41989	1	8
Ld_c4631	1915	38.43	558	621	352	384	0.473	0.522	54	2.81984	1	8
Ld_c4658	959	29.41	372	298	118	164	0.555	0.582	54	5.63087	1	8
Ld_c4990	2343	39.44	663	733	448	476	0.475	0.515	54	2.30474	1	8
Ld_c5073	1596	35.4	424	607	237	328	0.411	0.581	54	3.38346	1	8
Ld_c5231	1992	30.92	675	692	268	348	0.494	0.565	54	2.71084	1	8
Ld_c5422	1120	32.05	431	330	166	193	0.566	0.538	54	4.82143	1	8
Ld_c5793	1323	34.69	411	444	203	256	0.481	0.558	54	4.08163	1	7
Ld_c5839	1299	31.41	428	463	219	189	0.48	0.463	54	4.15704	1	7
Ld_c5887	2940	37.59	1022	782	630	475	0.567	0.43	54	1.83674	1	7
Ld_c6139	2003	35.4	536	731	326	383	0.423	0.54	54	2.69596	1	9
Ld_c6380	2131	34.07	656	729	336	390	0.474	0.537	54	2.53402	1	8
Ld_c6427	1539	34.11	495	519	259	266	0.488	0.507	54	3.50877	1	8
Ld_c6620	1725	37.39	641	432	311	334	0.597	0.518	54	3.13043	1	7
Ld_c7410	326	26.99	118	120	30	58	0.496	0.659	54	16.5644	1	8
Ld_c7648	2527	35.85	797	808	458	448	0.497	0.494	54	2.13692	1	7
Ld_c8200	1524	33.6	473	539	229	283	0.467	0.553	54	3.54331	1	8
Ld_c8348	1954	32.45	689	631	319	315	0.522	0.497	54	2.76356	1	8
Ld_c8791	1367	29.04	509	461	180	217	0.525	0.547	54	3.95026	1	8
Ld_c9333	1725	31.83	447	708	245	304	0.387	0.554	54	3.13043	1	8
Ld_c9628	1757	31.19	630	563	269	279	0.528	0.509	54	3.07342	1	8
Ld_c10105	1353	32.08	392	510	238	196	0.435	0.452	54	3.99113	1	8
Ld_c10656	1226	26.75	436	447	165	163	0.494	0.497	54	4.40457	1	8
Ld_c10859	2409	36.94	747	764	419	471	0.494	0.529	54	2.24159	1	8
Ld_c11748	930	29.89	322	330	143	135	0.494	0.486	54	5.80645	1	8
Ld_c12037	1132	28.18	418	387	141	178	0.519	0.558	54	4.77032	1	7
Ld_c12263	1064	33.93	354	341	171	190	0.509	0.526	54	5.07519	1	6
Ld_c12738	987	28.47	391	315	130	151	0.554	0.537	54	5.47112	1	8
Ld_c12781	981	28.75	339	360	142	140	0.485	0.496	54	5.50459	1	8
Ld_c12894	881	30.65	279	317	135	135	0.468	0.5	54	6.1294	1	7
[truncated: 63,536 more rows]

## Sheet: (B) Repeats classes
units	ac	ag	at	cg	ct	gt	aac	aag	aat	acc	acg	act	agg	agt	att	ccg	cct	cgt	ctt	cgg	ggt	gtt	aaac	aaag	aaat	aact	aagt	aacc	acct	aacg	acgt	actt	aggt	agtt	attt	accg	cctt	cggt	cgtt	cttt	aagg	acgg	ggtt	gttt	aatt	aaact	aaccg	aacct	aaagt
4	1230	1584	6072	46	1467	1204	95	260	461	47	74	167	52	192	465	3	36	77	294	4	47	94	6	7	71	22	26	3	6	0	6	33	0	32	73	0	3	1	2	3	1	1	3	4	3	11	0	8	4
5	125	162	716	10	120	131	11	43	150	10	21	37	11	57	143	0	3	18	53	1	6	13	0	1	12	7	11	3	1	1	3	7	1	6	15	1	0	0	0	1	0	0	0	0	0	1	1	3	3
6	32	39	192	0	21	45	4	12	81	0	10	14	4	16	56	0	2	5	10	0	1	5	0	0	4	2	2	1	0	0	0	4	0	3	4	0	0	0	1	0	0	0	1	1	0	1	0	0	3
7	17	21	77	0	19	10	0	1	22	1	0	3	0	5	32	0	0	2	2	0	0	4	0	0	2	0	2	1	0	0	0	2	0	0	2	0	0	0	0	0	0	0	1	0	0	0	0	0	0
8	4	19	27	0	7	7	0	2	8	0	0	1	0	1	17	0	0	0	2	0	0	0	0	0	0	0	0	0	0	0	0	1	0	0	0	0	0	0	0	0	0	0	0	0	0	0	0	0	0
9	5	4	13	0	3	8	0	0	5	0	0	2	0	1	3	0	0	0	0	0	0	0	0	0	0	0	0	0	0	0	0	0	0	0	0	0	0	0	0	0	0	0	0	0	0	0	0	1	2
10	2	3	2	0	4	1	0	0	2	0	0	2	0	3	2	0	0	0	0	0	0	0	0	0	0	0	0	0	0	0	1	0	0	0	0	0	0	0	0	0	0	0	0	0	0	0	0	0	1
11	2	1	1	0	0	1	0	0	0	0	0	2	0	1	0	0	0	0	0	0	0	0	0	0	0	0	0	0	0	0	0	0	0	0	0	0	0	0	0	0	0	0	0	0	0	0	0	0	1
12	1	4	0	0	1	1	0	0	0	0	0	0	0	0	0	0	0	0	0	0	0	0	0	0	0	0	0	0	0	0	1	0	0	1	0	0	0	0	0	0	0	0	1	0	0	0	0	0	0
13	1	0	0	1	1	2	0	0	0	0	0	0	0	0	0	0	0	0	0	0	0	0	0	0	0	0	0	0	0	0	0	0	0	0	0	0	0	0	0	0	0	0	0	0	0	0	0	0	0
14	0	0	1	0	1	0	0	0	0	0	0	0	0	1	0	0	0	0	0	0	0	0	0	0	0	0	0	0	0	0	1	0	0	0	0	0	0	0	0	0	0	0	0	0	0	0	0	0	0
15	0	0	0	0	0	0	0	0	0	0	0	0	0	0	0	0	0	0	0	0	0	0	0	0	0	0	0	0	0	0	0	0	0	0	0	0	0	0	0	0	0	0	0	0	0	0	0	0	2
16	1	0	0	0	0	0	0	0	0	0	0	0	0	0	0	0	0	0	0	0	0	0	0	0	0	0	0	0	0	0	0	0	0	0	0	0	0	0	0	0	0	0	0	0	0	0	0	0	0
17	1	0	0	0	0	0	0	0	0	0	0	0	0	0	0	0	0	0	0	0	0	0	0	0	0	0	0	0	0	0	0	0	0	0	0	0	0	0	0	0	0	0	0	0	0	0	0	0	0
18	0	0	0	0	0	0	0	0	0	0	0	0	0	0	0	0	0	0	0	0	0	0	0	0	0	0	0	0	0	0	0	0	0	0	0	0	0	0	0	0	0	0	0	0	0	1	0	0	0
19	0	0	0	0	2	0	0	0	0	0	0	0	0	0	0	0	0	0	0	0	0	0	0	0	0	0	0	0	0	0	0	0	0	0	0	0	0	0	0	0	0	0	0	0	0	0	0	0	1
20	0	0	0	0	0	0	0	0	0	0	0	0	0	0	0	0	0	0	0	0	0	0	0	0	0	0	0	0	0	0	0	0	0	0	0	0	0	0	0	0	0	0	0	0	0	0	0	0	0
21	0	0	0	0	0	0	0	0	0	0	0	0	0	0	0	0	0	0	0	0	0	0	0	0	0	0	0	0	0	0	0	0	0	0	0	0	0	0	0	0	0	0	0	0	0	0	0	0	0
22	0	0	0	0	0	0	0	0	0	0	0	0	0	0	0	0	0	0	0	0	0	0	0	0	0	0	0	0	0	0	0	0	0	0	0	0	0	0	0	0	0	0	0	0	0	0	0	0	0
23	0	0	0	0	0	0	0	0	0	0	0	0	0	0	0	0	0	0	0	0	0	0	0	0	0	0	0	0	0	0	0	0	0	1	0	0	0	0	0	0	0	0	0	0	0	0	0	0	0
24	0	0	0	0	0	0	0	0	0	0	0	0	0	0	0	0	0	0	0	0	0	0	0	0	0	0	0	0	0	0	0	0	0	0	0	0	0	0	0	0	0	0	0	0	0	0	0	0	0
25	0	0	0	0	0	0	0	0	0	0	0	0	0	0	0	0	0	0	0	0	0	0	0	0	0	0	0	0	0	0	0	0	0	0	0	0	0	0	0	0	0	0	0	0	0	0	0	0	0
26	0	0	0	0	0	0	0	0	0	0	0	0	0	0	0	0	0	0	0	0	0	0	0	0	0	0	0	0	0	0	0	0	0	0	0	0	0	0	0	0	0	0	0	0	0	0	0	0	0
27	0	0	0	0	0	0	0	0	0	0	0	0	0	0	0	0	0	0	0	0	0	0	0	0	0	0	0	0	0	0	0	0	0	0	0	0	0	0	0	0	0	0	0	0	0	0	0	0	0
28	0	0	0	0	0	0	0	0	0	0	0	0	0	0	0	0	0	0	0	0	0	0	0	0	0	0	0	0	0	0	0	0	0	0	0	0	0	0	0	0	0	0	0	0	0	0	0	0	1
29	0	0	0	0	0	0	0	0	0	0	0	0	0	0	0	0	0	0	0	0	0	0	0	0	0	0	0	0	0	0	0	0	0	0	0	0	0	0	0	0	0	0	0	0	0	0	0	0	0
30	0	0	0	0	0	0	0	0	0	0	0	0	0	1	0	0	0	0	0	0	0	0	0	0	0	0	0	0	0	0	0	0	0	0	0	0	0	0	0	0	0	0	0	0	0	0	0	0	0
31	0	0	0	0	0	0	0	0	0	0	0	0	0	0	0	0	0	0	0	0	0	0	0	0	0	0	0	0	0	0	0	0	0	0	0	0	0	0	0	0	0	0	0	0	0	0	0	0	0
32	0	0	0	0	0	0	0	0	0	0	0	0	0	0	0	0	0	0	0	0	0	0	0	0	0	0	0	0	0	0	0	0	0	0	0	0	0	0	0	0	0	0	0	0	0	0	0	0	0
33	0	0	0	0	0	0	0	0	0	0	0	0	0	1	0	0	0	0	0	0	0	0	0	0	0	0	0	0	0	0	0	0	0	0	0	0	0	0	0	0	0	0	0	0	0	0	0	0	0
34	0	0	0	0	0	0	0	0	0	0	0	0	0	0	0	0	0	0	0	0	0	0	0	0	0	0	0	0	0	0	0	0	0	0	0	0	0	0	0	0	0	0	0	0	0	0	0	0	0
35	0	0	0	0	0	0	0	0	0	0	0	0	0	0	0	0	0	0	0	0	0	0	0	0	0	0	0	0	0	0	0	0	0	0	0	0	0	0	0	0	0	0	0	0	0	0	0	0	0
36	0	0	0	0	0	0	0	0	0	0	0	0	0	0	0	0	0	0	0	0	0	0	0	0	0	0	0	0	0	0	0	0	0	0	0	0	0	0	0	0	0	0	0	0	0	0	0	0	0
37	0	0	0	0	0	0	0	0	0	0	0	0	0	0	0	0	0	0	0	0	0	0	0	0	0	0	0	0	0	0	0	0	0	0	0	0	0	0	0	0	0	0	0	0	0	0	0	0	0
38	0	0	0	0	0	0	0	0	0	0	0	0	0	0	0	0	0	0	0	0	0	0	0	0	0	0	0	0	0	0	0	0	0	0	0	0	0	0	0	0	0	0	0	0	0	0	0	0	0
39	0	0	0	0	0	0	0	0	0	0	0	0	0	0	0	0	0	0	0	0	0	0	0	0	0	0	0	0	0	0	0	0	0	0	0	0	0	0	0	0	0	0	0	0	0	0	0	0	0
40	0	0	0	0	0	0	0	0	0	0	0	0	0	0	0	0	0	0	0	0	0	0	0	0	0	0	0	0	0	0	0	0	0	0	0	0	0	0	0	0	0	0	0	0	0	0	0	0	0
41	0	0	0	0	0	0	0	0	0	0	0	0	0	0	0	0	0	0	0	0	0	0	0	0	0	0	0	0	0	0	0	0	0	0	0	0	0	0	0	0	0	0	0	0	0	0	0	0	1
42	0	0	0	0	0	0	0	0	0	0	0	0	0	0	0	0	0	0	0	0	0	0	0	0	0	0	0	0	0	0	0	0	0	0	0	0	0	0	0	0	0	0	0	0	0	0	0	0	0
43	0	0	0	0	0	0	0	0	0	0	0	0	0	0	0	0	0	0	0	0	0	0	0	0	0	0	0	0	0	0	0	0	0	0	0	0	0	0	0	0	0	0	0	0	0	0	0	0	0
44	0	0	0	0	0	0	0	0	0	0	0	0	0	0	0	0	0	0	0	0	0	0	0	0	0	0	0	0	0	0	0	0	0	0	0	0	0	0	0	0	0	0	0	0	0	0	0	0	0
45	0	0	0	0	0	0	0	0	0	0	0	0	0	0	0	0	0	0	0	0	0	0	0	0	0	0	0	0	0	0	0	0	0	0	0	0	0	0	0	0	0	0	0	0	0	0	0	0	0
46	0	0	0	0	0	0	0	0	0	0	0	0	0	0	0	0	0	0	0	0	0	0	0	0	0	0	0	0	0	0	0	0	0	0	0	0	0	0	0	0	0	0	0	0	0	0	0	0	0
47	0	0	0	0	0	0	0	0	0	0	0	0	0	0	0	0	0	0	0	0	0	0	0	0	0	0	0	0	0	0	0	0	0	0	0	0	0	0	0	0	0	0	0	0	0	0	0	0	0
48	0	0	0	0	0	0	0	0	0	0	0	0	0	0	0	0	0	0	0	0	0	0	0	0	0	0	0	0	0	0	0	0	0	0	0	0	0	0	0	0	0	0	0	0	0	0	0	0	0
49	0	0	0	0	0	0	0	0	0	0	0	0	0	0	0	0	0	0	0	0	0	0	0	0	0	0	0	0	0	0	0	0	0	0	0	0	0	0	0	0	0	0	0	0	0	0	0	0	0
50	0	0	0	0	0	0	0	0	0	0	0	0	0	0	0	0	0	0	0	0	0	0	0	0	0	0	0	0	0	0	0	0	0	0	0	0	0	0	0	0	0	0	0	0	0	0	0	0	0
51	0	0	0	0	0	0	0	0	0	0	0	0	0	0	0	0	0	0	0	0	0	0	0	0	0	0	0	0	0	0	0	0	0	0	0	0	0	0	0	0	0	0	0	0	0	0	0	0	0
52	0	0	0	0	0	0	0	0	0	0	0	0	0	0	0	0	0	0	0	0	0	0	0	0	0	0	0	0	0	0	0	0	0	0	0	0	0	0	0	0	0	0	0	0	0	0	0	0	0
53	0	0	0	0	0	0	0	0	0	0	0	0	0	0	0	0	0	0	0	0	0	0	0	0	0	0	0	0	0	0	0	0	0	0	0	0	0	0	0	0	0	0	0	0	0	0	0	0	0
54	0	0	0	0	0	0	0	0	0	0	0	0	0	0	0	0	0	0	0	0	0	0	0	0	0	0	0	0	0	0	0	0	0	0	0	0	0	0	0	0	0	0	0	0	0	0	0	0	0
55	0	0	0	0	0	0	0	0	0	0	0	0	0	0	0	0	0	0	0	0	0	0	0	0	0	0	0	0	0	0	0	0	0	0	0	0	0	0	0	0	0	0	0	0	0	0	0	0	0
56	0	0	0	0	0	0	0	0	0	0	0	0	0	0	0	0	0	0	0	0	0	0	0	0	0	0	0	0	0	0	0	0	0	0	0	0	0	0	0	0	0	0	0	0	0	0	0	0	0
57	0	0	0	0	0	0	0	0	0	0	0	0	0	0	0	0	0	0	0	0	0	0	0	0	0	0	0	0	0	0	0	0	0	0	0	0	0	0	0	0	0	0	0	0	0	0	0	0	0
58	0	0	0	0	0	0	0	0	0	0	0	0	0	0	0	0	0	0	0	0	0	0	0	0	0	0	0	0	0	0	0	0	0	0	0	0	0	0	0	0	0	0	0	0	0	0	0	0	0
59	0	0	0	0	0	0	0	0	0	0	0	0	0	0	0	0	0	0	0	0	0	0	0	0	0	0	0	0	0	0	0	0	0	0	0	0	0	0	0	0	0	0	0	0	0	0	0	0	0
60	0	0	0	0	0	0	0	0	0	0	0	0	0	0	0	0	0	0	0	0	0	0	0	0	0	0	0	0	0	0	0	0	0	0	0	0	0	0	0	0	0	0	0	0	0	0	0	0	0
61	0	0	0	0	0	0	0	0	0	0	0	0	0	0	0	0	0	0	0	0	0	0	0	0	0	0	0	0	0	0	0	0	0	0	0	0	0	0	0	0	0	0	0	0	0	0	0	0	0
62	0	0	0	0	0	0	0	0	0	0	0	0	0	0	0	0	0	0	0	0	0	0	0	0	0	0	0	0	0	0	0	0	0	0	0	0	0	0	0	0	0	0	0	0	0	0	0	0	0
63	0	0	0	0	0	0	0	0	0	0	0	0	0	0	0	0	0	0	0	0	0	0	0	0	0	0	0	0	0	0	0	0	0	0	0	0	0	0	0	0	0	0	0	0	0	0	0	0	0
64	0	0	0	0	0	0	0	0	0	0	0	0	0	0	0	0	0	0	0	0	0	0	0	0	0	0	0	0	0	0	0	0	0	0	0	0	0	0	0	0	0	0	0	0	0	0	0	0	0
65	0	0	0	0	0	0	0	0	0	0	0	0	0	0	0	0	0	0	0	0	0	0	0	0	0	0	0	0	0	0	0	0	0	0	0	0	0	0	0	0	0	0	0	0	0	0	0	0	0
66	0	0	0	0	0	0	0	0	0	0	0	0	0	0	0	0	0	0	0	0	0	0	0	0	0	0	0	0	0	0	0	0	0	0	0	0	0	0	0	0	0	0	0	0	0	0	0	0	0
67	0	0	0	0	0	0	0	0	0	0	0	0	0	0	0	0	0	0	0	0	0	0	0	0	0	0	0	0	0	0	0	0	0	0	0	0	0	0	0	0	0	0	0	0	0	0	0	0	0
68	0	0	0	0	0	0	0	0	0	0	0	0	0	0	0	0	0	0	0	0	0	0	0	0	0	0	0	0	0	0	0	0	0	0	0	0	0	0	0	0	0	0	0	0	0	0	0	0	0
69	0	0	0	0	0	0	0	0	0	0	0	0	0	0	0	0	0	0	0	0	0	0	0	0	0	0	0	0	0	0	0	0	0	0	0	0	0	0	0	0	0	0	0	0	0	0	0	0	0
70	0	0	0	0	0	0	0	0	0	0	0	0	0	0	0	0	0	0	0	0	0	0	0	0	0	0	0	0	0	0	0	0	0	0	0	0	0	0	0	0	0	0	0	0	0	0	0	0	0
71	0	0	0	0	0	0	0	0	0	0	0	0	0	0	0	0	0	0	0	0	0	0	0	0	0	0	0	0	0	0	0	0	0	0	0	0	0	0	0	0	0	0	0	0	0	0	0	0	0
72	0	0	0	0	0	0	0	0	0	0	0	0	0	0	0	0	0	0	0	0	0	0	0	0	0	0	0	0	0	0	0	0	0	0	0	0	0	0	0	0	0	0	0	0	0	0	0	0	0
73	0	0	0	0	0	0	0	0	0	0	0	0	0	0	0	0	0	0	0	0	0	0	0	0	0	0	0	0	0	0	0	0	0	0	0	0	0	0	0	0	0	0	0	0	0	0	0	0	0
74	0	0	0	0	0	0	0	0	0	0	0	0	0	0	0	0	0	0	0	0	0	0	0	0	0	0	0	0	0	0	0	0	0	0	0	0	0	0	0	0	0	0	0	0	0	0	0	0	0
75	0	0	0	0	0	0	0	0	0	0	0	0	0	0	0	0	0	0	0	0	0	0	0	0	0	0	0	0	0	0	0	0	0	0	0	0	0	0	0	0	0	0	0	0	0	0	0	0	0
76	0	0	0	0	0	0	0	0	0	0	0	0	0	0	0	0	0	0	0	0	0	0	0	0	0	0	0	0	0	0	0	0	0	0	0	0	0	0	0	0	0	0	0	0	0	0	0	0	0
77	0	0	0	0	0	0	0	0	0	0	0	0	0	0	0	0	0	0	0	0	0	0	0	0	0	0	0	0	0	0	0	0	0	0	0	0	0	0	0	0	0	0	0	0	0	0	0	0	0
78	0	0	0	0	0	0	0	0	0	0	0	0	0	0	0	0	0	0	0	0	0	0	0	0	0	0	0	0	0	0	0	0	0	0	0	0	0	0	0	0	0	0	0	0	0	0	0	0	0
79	0	0	0	0	0	0	0	0	0	0	0	0	0	0	0	0	0	0	0	0	0	0	0	0	0	0	0	0	0	0	0	0	0	0	0	0	0	0	0	0	0	0	0	0	0	0	0	0	0
80	0	0	0	0	0	0	0	0	0	0	0	0	0	0	0	0	0	0	0	0	0	0	0	0	0	0	0	0	0	0	0	0	0	0	0	0	0	0	0	0	0	0	0	0	0	0	0	0	0
81	0	0	0	0	0	0	0	0	0	0	0	0	0	0	0	0	0	0	0	0	0	0	0	0	0	0	0	0	0	0	0	0	0	0	0	0	0	0	0	0	0	0	0	0	0	0	0	0	0
82	0	0	0	0	0	0	0	0	0	0	0	0	0	0	0	0	0	0	0	0	0	0	0	0	0	0	0	0	0	0	0	0	0	0	0	0	0	0	0	0	0	0	0	0	0	0	0	0	0
83	0	0	0	0	0	0	0	0	0	0	0	0	0	0	0	0	0	0	0	0	0	0	0	0	0	0	0	0	0	0	0	0	0	0	0	0	0	0	0	0	0	0	0	0	0	0	0	0	0
84	0	0	0	0	0	0	0	0	0	0	0	0	0	0	0	0	0	0	0	0	0	0	0	0	0	0	0	0	0	0	0	0	0	0	0	0	0	0	0	0	0	0	0	0	0	0	0	0	0
85	0	0	0	0	0	0	0	0	0	0	0	0	0	0	0	0	0	0	0	0	0	0	0	0	0	0	0	0	0	0	0	0	0	0	0	0	0	0	0	0	0	0	0	0	0	0	0	0	0
86	0	0	0	0	0	0	0	0	0	0	0	0	0	0	0	0	0	0	0	0	0	0	0	0	0	0	0	0	0	0	0	0	0	0	0	0	0	0	0	0	0	0	0	0	0	0	0	0	0
87	0	0	0	0	0	0	0	0	0	0	0	0	0	0	0	0	0	0	0	0	0	0	0	0	0	0	0	0	0	0	0	0	0	0	0	0	0	0	0	0	0	0	0	0	0	0	0	0	0
88	0	0	0	0	0	0	0	0	0	0	0	0	0	0	0	0	0	0	0	0	0	0	0	0	0	0	0	0	0	0	0	0	0	0	0	0	0	0	0	0	0	0	0	0	0	0	0	0	0
89	0	0	0	0	0	0	0	0	0	0	0	0	0	0	0	0	0	0	0	0	0	0	0	0	0	0	0	0	0	0	0	0	0	0	0	0	0	0	0	0	0	0	0	0	0	0	0	0	0
90	0	0	0	0	0	0	0	0	0	0	0	0	0	0	0	0	0	0	0	0	0	0	0	0	0	0	0	0	0	0	0	0	0	0	0	0	0	0	0	0	0	0	0	0	0	0	0	0	0
91	0	0	0	0	0	0	0	0	0	0	0	0	0	0	0	0	0	0	0	0	0	0	0	0	0	0	0	0	0	0	0	0	0	0	0	0	0	0	0	0	0	0	0	0	0	0	0	0	0
92	0	0	0	0	0	0	0	0	0	0	0	0	0	0	0	0	0	0	0	0	0	0	0	0	0	0	0	0	0	0	0	0	0	0	0	0	0	0	0	0	0	0	0	0	0	0	0	0	0
93	0	0	0	0	0	0	0	0	0	0	0	0	0	0	0	0	0	0	0	0	0	0	0	0	0	0	0	0	0	0	0	0	0	0	0	0	0	0	0	0	0	0	0	0	0	0	0	0	0
94	0	0	0	0	0	0	0	0	0	0	0	0	0	0	0	0	0	0	0	0	0	0	0	0	0	0	0	0	0	0	0	0	0	0	0	0	0	0	0	0	0	0	0	0	0	0	0	0	0
95	0	0	0	0	0	0	0	0	0	0	0	0	0	0	0	0	0	0	0	0	0	0	0	0	0	0	0	0	0	0	0	0	0	0	0	0	0	0	0	0	0	0	0	0	0	0	0	0	0
96	0	0	0	0	0	0	0	0	0	0	0	0	0	0	0	0	0	0	0	0	0	0	0	0	0	0	0	0	0	0	0	0	0	0	0	0	0	0	0	0	0	0	0	0	0	0	0	0	0
97	0	0	0	0	0	0	0	0	0	0	0	0	0	0	0	0	0	0	0	0	0	0	0	0	0	0	0	0	0	0	0	0	0	0	0	0	0	0	0	0	0	0	0	0	0	0	0	0	0
98	0	0	0	0	0	0	0	0	0	0	0	0	0	0	0	0	0	0	0	0	0	0	0	0	0	0	0	0	0	0	0	0	0	0	0	0	0	0	0	0	0	0	0	0	0	0	0	0	0
99	0	0	0	0	0	0	0	0	0	0	0	0	0	0	0	0	0	0	0	0	0	0	0	0	0	0	0	0	0	0	0	0	0	0	0	0	0	0	0	0	0	0	0	0	0	0	0	0	0
100	0	0	0	0	0	0	0	0	0	0	0	0	0	0	0	0	0	0	0	0	0	0	0	0	0	0	0	0	0	0	0	0	0	0	0	0	0	0	0	0	0	0	0	0	0	0	0	0	0
101	0	0	0	0	0	0	0	0	0	0	0	0	0	0	0	0	0	0	0	0	0	0	0	0	0	0	0	0	0	0	0	0	0	0	0	0	0	0	0	0	0	0	0	0	0	0	0	0	0
102	0	0	0	0	0	0	0	0	0	0	0	0	0	0	0	0	0	0	0	0	0	0	0	0	0	0	0	0	0	0	0	0	0	0	0	0	0	0	0	0	0	0	0	0	0	0	0	0	0
103	0	0	0	0	0	0	0	0	0	0	0	0	0	0	0	0	0	0	0	0	0	0	0	0	0	0	0	0	0	0	0	0	0	0	0	0	0	0	0	0	0	0	0	0	0	0	0	0	0
104	0	0	0	0	0	0	0	0	0	0	0	0	0	0	0	0	0	0	0	0	0	0	0	0	0	0	0	0	0	0	0	0	0	0	0	0	0	0	0	0	0	0	0	0	0	0	0	0	0
105	0	0	0	0	0	0	0	0	0	0	0	0	0	0	0	0	0	0	0	0	0	0	0	0	0	0	0	0	0	0	0	0	0	0	0	0	0	0	0	0	0	0	0	0	0	0	0	0	0
106	0	0	0	0	0	0	0	0	0	0	0	0	0	0	0	0	0	0	0	0	0	0	0	0	0	0	0	0	0	0	0	0	0	0	0	0	0	0	0	0	0	0	0	0	0	0	0	0	0
107	0	0	0	0	0	0	0	0	0	0	0	0	0	0	0	0	0	0	0	0	0	0	0	0	0	0	0	0	0	0	0	0	0	0	0	0	0	0	0	0	0	0	0	0	0	0	0	0	0
108	0	0	0	0	0	0	0	0	0	0	0	0	0	0	0	0	0	0	0	0	0	0	0	0	0	0	0	0	0	0	0	0	0	0	0	0	0	0	0	0	0	0	0	0	0	0	0	0	0
109	0	0	0	0	0	0	0	0	0	0	0	0	0	0	0	0	0	0	0	0	0	0	0	0	0	0	0	0	0	0	0	0	0	0	0	0	0	0	0	0	0	0	0	0	0	0	0	0	0
110	0	0	0	0	0	0	0	0	0	0	0	0	0	0	0	0	0	0	0	0	0	0	0	0	0	0	0	0	0	0	0	0	0	0	0	0	0	0	0	0	0	0	0	0	0	0	0	0	0
111	0	0	0	0	0	0	0	0	0	0	0	0	0	0	0	0	0	0	0	0	0	0	0	0	0	0	0	0	0	0	0	0	0	0	0	0	0	0	0	0	0	0	0	0	0	0	0	0	0
112	0	0	0	0	0	0	0	0	0	0	0	0	0	0	0	0	0	0	0	0	0	0	0	0	0	0	0	0	0	0	0	0	0	0	0	0	0	0	0	0	0	0	0	0	0	0	0	0	0
113	0	0	0	0	0	0	0	0	0	0	0	0	0	0	0	0	0	0	0	0	0	0	0	0	0	0	0	0	0	0	0	0	0	0	0	0	0	0	0	0	0	0	0	0	0	0	0	0	0
114	0	0	0	0	0	0	0	0	0	0	0	0	0	0	0	0	0	0	0	0	0	0	0	0	0	0	0	0	0	0	0	0	0	0	0	0	0	0	0	0	0	0	0	0	0	0	0	0	0
115	0	0	0	0	0	0	0	0	0	0	0	0	0	0	0	0	0	0	0	0	0	0	0	0	0	0	0	0	0	0	0	0	0	0	0	0	0	0	0	0	0	0	0	0	0	0	0	0	0
116	0	0	0	0	0	0	0	0	0	0	0	0	0	0	0	0	0	0	0	0	0	0	0	0	0	0	0	0	0	0	0	0	0	0	0	0	0	0	0	0	0	0	0	0	0	0	0	0	0
117	0	0	0	0	0	0	0	0	0	0	0	0	0	0	0	0	0	0	0	0	0	0	0	0	0	0	0	0	0	0	0	0	0	0	0	0	0	0	0	0	0	0	0	0	0	0	0	0	0
118	0	0	0	0	0	0	0	0	0	0	0	0	0	0	0	0	0	0	0	0	0	0	0	0	0	0	0	0	0	0	0	0	0	0	0	0	0	0	0	0	0	0	0	0	0	0	0	0	0
119	0	0	0	0	0	0	0	0	0	0	0	0	0	0	0	0	0	0	0	0	0	0	0	0	0	0	0	0	0	0	0	0	0	0	0	0	0	0	0	0	0	0	0	0	0	0	0	0	0
120	0	0	0	0	0	0	0	0	0	0	0	0	0	0	0	0	0	0	0	0	0	0	0	0	0	0	0	0	0	0	0	0	0	0	0	0	0	0	0	0	0	0	0	0	0	0	0	0	0
121	0	0	0	0	0	0	0	0	0	0	0	0	0	0	0	0	0	0	0	0	0	0	0	0	0	0	0	0	0	0	0	0	0	0	0	0	0	0	0	0	0	0	0	0	0	0	0	0	0
122	0	0	0	0	0	0	0	0	0	0	0	0	0	0	0	0	0	0	0	0	0	0	0	0	0	0	0	0	0	0	0	0	0	0	0	0	0	0	0	0	0	0	0	0	0	0	0	0	0
123	0	0	0	0	0	0	0	0	0	0	0	0	0	0	0	0	0	0	0	0	0	0	0	0	0	0	0	0	0	0	0	0	0	0	0	0	0	0	0	0	0	0	0	0	0	0	0	0	0
124	0	0	0	0	0	0	0	0	0	0	0	0	0	0	0	0	0	0	0	0	0	0	0	0	0	0	0	0	0	0	0	0	0	0	0	0	0	0	0	0	0	0	0	0	0	0	0	0	0
125	0	0	0	0	0	0	0	0	0	0	0	0	0	0	0	0	0	0	0	0	0	0	0	0	0	0	0	0	0	0	0	0	0	0	0	0	0	0	0	0	0	0	0	0	0	0	0	0	0
126	0	0	0	0	0	0	0	0	0	0	0	0	0	0	0	0	0	0	0	0	0	0	0	0	0	0	0	0	0	0	0	0	0	0	0	0	0	0	0	0	0	0	0	0	0	0	0	0	0
127	0	0	0	0	0	0	0	0	0	0	0	0	0	0	0	0	0	0	0	0	0	0	0	0	0	0	0	0	0	0	0	0	0	0	0	0	0	0	0	0	0	0	0	0	0	0	0	0	0
128	0	0	0	0	0	0	0	0	0	0	0	0	0	0	0	0	0	0	0	0	0	0	0	0	0	0	0	0	0	0	0	0	0	0	0	0	0	0	0	0	0	0	0	0	0	0	0	0	0
129	0	0	0	0	0	0	0	0	0	0	0	0	0	0	0	0	0	0	0	0	0	0	0	0	0	0	0	0	0	0	0	0	0	0	0	0	0	0	0	0	0	0	0	0	0	0	0	0	0
130	0	0	0	0	0	0	0	0	0	0	0	0	0	0	0	0	0	0	0	0	0	0	0	0	0	0	0	0	0	0	0	0	0	0	0	0	0	0	0	0	0	0	0	0	0	0	0	0	0
131	0	0	0	0	0	0	0	0	0	0	0	0	0	0	0	0	0	0	0	0	0	0	0	0	0	0	0	0	0	0	0	0	0	0	0	0	0	0	0	0	0	0	0	0	0	0	0	0	0
132	0	0	0	0	0	0	0	0	0	0	0	0	0	0	0	0	0	0	0	0	0	0	0	0	0	0	0	0	0	0	0	0	0	0	0	0	0	0	0	0	0	0	0	0	0	0	0	0	0
133	0	0	0	0	0	0	0	0	0	0	0	0	0	0	0	0	0	0	0	0	0	0	0	0	0	0	0	0	0	0	0	0	0	0	0	0	0	0	0	0	0	0	0	0	0	0	0	0	0
134	0	0	0	0	0	0	0	0	0	0	0	0	0	0	0	0	0	0	0	0	0	0	0	0	0	0	0	0	0	0	0	0	0	0	0	0	0	0	0	0	0	0	0	0	0	0	0	0	0
135	0	0	0	0	0	0	0	0	0	0	0	0	0	0	0	0	0	0	0	0	0	0	0	0	0	0	0	0	0	0	0	0	0	0	0	0	0	0	0	0	0	0	0	0	0	0	0	0	0
136	0	0	0	0	0	0	0	0	0	0	0	0	0	0	0	0	0	0	0	0	0	0	0	0	0	0	0	0	0	0	0	0	0	0	0	0	0	0	0	0	0	0	0	0	0	0	0	0	0
137	0	0	0	0	0	0	0	0	0	0	0	0	0	0	0	0	0	0	0	0	0	0	0	0	0	0	0	0	0	0	0	0	0	0	0	0	0	0	0	0	0	0	0	0	0	0	0	0	0
138	0	0	0	0	0	0	0	0	0	0	0	0	0	0	0	0	0	0	0	0	0	0	0	0	0	0	0	0	0	0	0	0	0	0	0	0	0	0	0	0	0	0	0	0	0	0	0	0	0
139	0	0	0	0	0	0	0	0	0	0	0	0	0	0	0	0	0	0	0	0	0	0	0	0	0	0	0	0	0	0	0	0	0	0	0	0	0	0	0	0	0	0	0	0	0	0	0	0	0
140	0	0	0	0	0	0	0	0	0	0	0	0	0	0	0	0	0	0	0	0	0	0	0	0	0	0	0	0	0	0	0	0	0	0	0	0	0	0	0	0	0	0	0	0	0	0	0	0	0
141	0	0	0	0	1	0	0	0	0	0	0	0	0	0	0	0	0	0	0	0	0	0	0	0	0	0	0	0	0	0	0	0	0	0	0	0	0	0	0	0	0	0	0	0	0	0	0	0	0
[truncated: 13 more columns]
